# Supplementary material for: Cytological Assessments and Transcriptome Profiling Demonstrate that Evodiamine Inhibits Growth and Induces Apoptosis in a Renal Carcinoma Cell Line
Source: Sci Rep. 2017 Oct 3;7:12572. doi: 10.1038/s41598-017-12918-y (PMC5626725; doi:10.1038/s41598-017-12918-y)
Supplement: Supplementary file 2 — Dataset 1 [file 41598_2017_12918_MOESM2_ESM.xls]

## Sheet: read  count
geneID	T1	T2	T3	U1	U2	U3
ENSG00000198393	191	255	186	236	306	259
ENSG00000233352	0	0	0	0	0	0
ENSG00000231201	1	1	1	4	1	2
ENSG00000238086	0	1	3	0	0	1
ENSG00000260612	0	0	0	1	2	0
ENSG00000230936	0	0	0	0	0	0
ENSG00000119328	204	330	215	296	399	292
ENSG00000269895	0	0	0	0	0	0
ENSG00000170425	142	154	121	278	312	268
ENSG00000273676	0	0	0	0	0	0
ENSG00000221237	0	0	0	0	0	0
ENSG00000234456	646	704	630	1018	1079	865
ENSG00000145819	178	199	195	246	300	240
ENSG00000235127	0	0	0	0	0	0
ENSG00000221294	0	0	0	0	0	0
ENSG00000236172	1	0	1	0	0	0
ENSG00000259228	0	0	0	1	1	0
ENSG00000179119	399	527	467	407	508	372
ENSG00000222784	0	0	0	0	0	0
ENSG00000171517	1	2	1	0	2	0
ENSG00000265899	0	0	0	0	0	0
ENSG00000280528	0	0	0	0	0	0
ENSG00000101596	2231	2798	2190	2506	3001	2063
ENSG00000231563	2	5	5	5	4	5
ENSG00000252192	0	2	0	2	2	1
ENSG00000114757	14	31	26	54	46	43
ENSG00000236341	0	0	0	0	0	0
ENSG00000196418	26	40	20	62	41	36
ENSG00000116717	3329	4115	3073	4522	5198	4517
ENSG00000216835	0	0	0	0	0	0
ENSG00000200313	0	0	0	0	0	0
ENSG00000205879	2	1	0	1	0	0
ENSG00000136698	0	0	0	0	0	0
ENSG00000235262	0	1	0	2	0	0
ENSG00000278913	0	0	0	0	0	0
ENSG00000276510	0	0	0	0	0	0
ENSG00000278526	0	0	0	0	0	0
ENSG00000275942	0	0	0	0	0	0
ENSG00000253545	0	0	0	0	0	0
ENSG00000212989	0	1	0	2	0	0
ENSG00000260444	0	0	0	0	0	0
ENSG00000164114	211	233	200	351	413	325
ENSG00000047457	1	1	2	14	10	12
ENSG00000205213	200	273	183	137	164	146
ENSG00000279670	14	10	5	7	7	5
ENSG00000173581	140	172	141	185	200	196
ENSG00000257480	0	0	0	0	0	0
ENSG00000213431	0	0	0	0	0	0
ENSG00000278177	0	1	0	2	2	1
ENSG00000280583	0	0	0	0	0	0
ENSG00000168255	361	371	297	465	400	377
ENSG00000251489	0	0	0	0	0	0
ENSG00000138688	1175	1446	1246	1749	2114	1175
ENSG00000260317	9	10	15	12	12	8
ENSG00000163466	2920	3550	2674	2697	3478	2556
ENSG00000277682	0	0	0	0	0	0
ENSG00000234113	0	0	0	0	0	0
ENSG00000214866	0	0	0	0	0	0
ENSG00000006459	472	600	521	409	477	364
ENSG00000217227	0	0	0	0	0	0
ENSG00000145103	1	1	0	1	0	1
ENSG00000239007	0	0	0	0	0	0
ENSG00000229568	0	0	0	0	0	0
ENSG00000244694	130	125	120	115	101	81
ENSG00000204011	5	6	0	9	8	6
ENSG00000121542	119	145	158	152	209	163
ENSG00000198625	440	541	391	769	887	751
ENSG00000229558	0	6	0	5	5	0
ENSG00000234884	0	2	0	2	0	0
ENSG00000239257	0	0	0	0	0	0
ENSG00000198205	40	63	47	136	146	121
ENSG00000242125	1091	1264	1010	1259	1402	1263
ENSG00000148948	204	250	169	357	463	332
ENSG00000243232	33	24	23	19	36	23
ENSG00000237357	17	19	12	39	26	30
ENSG00000176171	468	564	428	344	420	313
ENSG00000124374	82	134	106	119	134	85
ENSG00000200211	0	0	0	0	0	0
ENSG00000264715	0	0	0	0	0	0
ENSG00000201547	0	0	0	0	0	0
ENSG00000229124	41	56	53	52	73	62
ENSG00000265819	0	0	0	0	0	0
ENSG00000236877	0	0	0	0	1	0
ENSG00000263561	0	0	0	0	0	0
ENSG00000272254	1	0	1	2	1	0
ENSG00000229717	0	0	0	0	0	0
ENSG00000188725	541	679	568	593	715	584
ENSG00000171794	0	0	0	0	0	0
ENSG00000101349	6	6	3	5	7	5
ENSG00000223761	0	0	0	0	0	0
ENSG00000266213	0	0	0	0	0	0
ENSG00000264390	0	0	0	0	0	0
ENSG00000132153	1890	2455	1941	1668	1823	1593
ENSG00000182853	0	0	1	0	2	1
ENSG00000235582	0	0	0	0	0	0
ENSG00000271584	16	26	15	23	50	22
ENSG00000229658	0	0	0	0	0	0
ENSG00000180855	11	4	9	24	26	17
ENSG00000239614	1	0	1	0	2	0
ENSG00000207158	0	0	0	0	0	0
ENSG00000254498	0	0	0	0	0	0
ENSG00000173928	4	11	3	11	8	12
ENSG00000120471	3	1	0	0	2	2
ENSG00000241102	0	0	0	0	0	0
ENSG00000226702	0	0	0	0	1	0
ENSG00000281576	1	0	0	0	1	0
ENSG00000148450	79	102	91	143	122	130
ENSG00000082684	0	0	0	1	2	0
ENSG00000221518	1	3	0	0	2	1
ENSG00000101161	1258	1450	1165	1104	1286	1065
ENSG00000233978	1	0	2	0	1	1
ENSG00000148835	234	306	252	200	228	180
ENSG00000206634	3	1	2	1	2	0
ENSG00000252347	0	0	0	0	0	0
ENSG00000131844	684	819	753	826	929	780
ENSG00000257912	0	0	0	0	0	0
ENSG00000145014	92	109	70	111	127	119
ENSG00000242524	0	0	0	0	0	0
ENSG00000256148	0	0	0	0	1	0
ENSG00000278359	0	0	0	0	0	0
ENSG00000229978	0	0	0	0	0	0
ENSG00000259818	1	1	2	1	2	0
ENSG00000167100	15	25	10	40	47	45
ENSG00000271969	0	0	0	0	0	0
ENSG00000222376	0	0	0	0	0	0
ENSG00000198556	175	208	126	234	250	209
ENSG00000278594	1	10	7	4	4	4
ENSG00000101938	47	77	51	97	140	86
ENSG00000138430	1436	1715	1422	1622	2117	1595
ENSG00000206859	1	0	0	1	0	0
ENSG00000155115	468	588	448	450	528	460
ENSG00000143353	73	67	61	84	75	59
ENSG00000253613	0	0	0	0	0	0
ENSG00000111241	0	0	2	0	1	0
ENSG00000003056	1796	2096	1632	1675	1985	1548
ENSG00000213785	0	0	0	0	0	0
ENSG00000179041	463	517	441	314	398	344
ENSG00000279208	315	390	318	493	546	455
ENSG00000240864	0	0	0	0	0	0
ENSG00000233882	0	0	0	0	0	0
ENSG00000239524	2	0	0	2	3	0
ENSG00000259953	5	4	7	9	13	15
ENSG00000127452	161	180	135	208	245	209
ENSG00000236133	0	0	0	0	0	0
ENSG00000235862	0	0	1	0	0	0
ENSG00000258101	7	12	8	5	7	3
ENSG00000197375	107	144	109	271	281	242
ENSG00000276811	0	0	0	0	0	0
ENSG00000167654	7	11	6	19	10	10
ENSG00000250208	4	10	6	26	32	21
ENSG00000267248	34	42	22	46	40	36
ENSG00000265806	18	24	8	24	17	13
ENSG00000255114	0	0	0	0	0	0
ENSG00000119787	1105	1328	1148	992	1224	929
ENSG00000251913	0	0	0	0	0	0
ENSG00000225929	1	1	0	0	0	0
ENSG00000277918	0	0	0	0	0	0
ENSG00000278572	0	0	0	0	0	0
ENSG00000232119	387	416	334	285	431	303
ENSG00000267065	0	1	1	0	0	0
ENSG00000143457	221	251	205	260	335	260
ENSG00000230975	0	0	0	0	0	0
ENSG00000249667	0	0	0	0	0	0
ENSG00000281079	0	0	0	0	1	0
ENSG00000277865	0	0	0	0	0	0
ENSG00000205045	11	10	22	10	21	8
ENSG00000164100	0	0	0	0	2	0
ENSG00000254698	0	0	0	0	0	0
ENSG00000145879	1	0	0	0	0	0
ENSG00000222249	0	0	0	1	0	2
ENSG00000221176	1	0	2	0	1	0
ENSG00000232227	0	0	0	0	0	0
ENSG00000263475	0	0	0	0	0	0
ENSG00000226716	0	0	0	0	0	0
ENSG00000167394	31	42	42	39	30	44
ENSG00000259137	0	0	0	0	1	0
ENSG00000074842	1155	1446	1163	1041	1216	1044
ENSG00000124120	459	536	486	745	849	656
ENSG00000005801	304	400	270	359	375	343
ENSG00000256591	12	10	4	11	11	13
ENSG00000203805	61	47	28	98	97	68
ENSG00000112659	628	686	579	833	867	737
ENSG00000182652	0	0	0	0	0	0
ENSG00000277030	0	0	0	0	0	0
ENSG00000200108	0	0	0	0	0	0
ENSG00000182257	3	4	8	7	17	14
ENSG00000207708	0	0	0	0	0	0
ENSG00000055070	1987	2488	2034	1796	2014	1715
ENSG00000079557	0	0	0	1	0	0
ENSG00000233143	0	1	0	4	3	2
ENSG00000163050	176	233	211	159	188	136
ENSG00000257858	0	0	0	0	0	0
ENSG00000175467	1600	2101	1689	1370	1608	1329
ENSG00000253968	2	0	1	0	1	0
ENSG00000201882	0	0	1	0	1	0
ENSG00000204052	2	3	7	3	8	6
ENSG00000137267	178	228	152	148	181	108
ENSG00000276527	3	7	4	6	8	14
ENSG00000229425	1	0	1	21	14	11
ENSG00000226819	14	18	14	53	65	54
ENSG00000234255	0	2	1	5	1	0
ENSG00000109881	260	328	290	386	469	392
ENSG00000176812	0	0	0	0	0	0
ENSG00000264717	1	2	0	2	0	0
ENSG00000199245	1	0	1	0	1	0
ENSG00000222976	0	0	0	0	0	0
ENSG00000171813	120	155	125	97	120	104
ENSG00000267490	0	0	0	0	0	0
ENSG00000135596	282	370	231	332	308	354
ENSG00000261857	0	0	0	0	0	0
ENSG00000185332	0	0	3	3	7	6
ENSG00000200206	0	0	0	0	0	0
ENSG00000279122	0	0	0	0	0	0
ENSG00000263253	0	0	0	0	0	0
ENSG00000280217	3	3	2	1	0	2
ENSG00000185651	2243	2673	2168	2010	2496	2031
ENSG00000255194	0	0	0	0	0	0
ENSG00000185290	0	0	0	0	1	0
ENSG00000204684	4	2	4	6	10	4
ENSG00000213995	368	474	320	477	491	475
ENSG00000101421	888	1133	783	925	1154	913
ENSG00000231154	2	4	3	7	5	7
ENSG00000242550	0	0	0	0	0	0
ENSG00000213439	0	0	0	0	0	0
ENSG00000225674	0	0	0	0	0	0
ENSG00000232864	0	0	0	0	0	0
ENSG00000277617	0	0	0	0	0	0
ENSG00000234653	0	0	0	0	0	0
ENSG00000223922	6	2	4	9	2	3
ENSG00000186522	1767	2224	1881	1793	2385	1816
ENSG00000077984	4	2	1	4	5	1
ENSG00000264336	0	0	0	0	0	0
ENSG00000204991	114	155	90	164	181	157
ENSG00000200687	0	0	0	1	0	0
ENSG00000270326	3	1	0	1	0	1
ENSG00000064205	0	4	3	8	8	2
ENSG00000266222	0	0	0	0	0	0
ENSG00000213585	3888	4799	3838	3281	4090	3140
ENSG00000110888	460	572	375	434	487	419
ENSG00000237389	0	0	0	0	0	0
ENSG00000259933	0	0	1	0	2	1
ENSG00000100796	966	1225	1000	963	1055	851
ENSG00000254505	25	21	15	13	20	18
ENSG00000110700	5254	6283	5225	6225	8293	6208
ENSG00000250131	1	2	1	7	3	0
ENSG00000177800	0	0	0	0	1	0
ENSG00000216069	0	0	0	0	0	0
ENSG00000274822	0	0	0	0	0	0
ENSG00000264023	0	0	0	0	0	0
ENSG00000104879	3	1	0	3	0	1
ENSG00000232885	0	0	0	0	0	0
ENSG00000258232	2	0	2	0	0	1
ENSG00000121594	0	0	0	0	1	1
ENSG00000275039	0	0	0	0	0	0
ENSG00000277285	0	0	0	0	0	0
ENSG00000229382	0	0	0	0	0	0
ENSG00000244459	3	5	4	3	3	2
ENSG00000255642	1	1	0	0	0	0
ENSG00000134030	632	767	591	858	890	848
ENSG00000229928	0	0	0	0	0	0
ENSG00000238087	2	0	0	0	0	0
ENSG00000197487	0	0	1	0	0	0
ENSG00000105146	16	15	9	11	14	14
ENSG00000273026	2	7	6	12	6	11
ENSG00000274565	16	24	19	23	24	20
ENSG00000236610	0	0	0	0	0	0
ENSG00000201801	0	0	0	4	1	1
ENSG00000163793	1	4	4	5	1	4
ENSG00000250304	2	3	1	0	2	2
ENSG00000259832	0	0	0	0	0	0
ENSG00000232409	0	0	0	0	0	0
ENSG00000236398	0	0	0	1	0	0
ENSG00000280348	0	0	0	0	0	1
ENSG00000250390	0	0	0	0	0	0
ENSG00000257477	0	0	0	0	0	0
ENSG00000204718	0	0	0	0	1	0
ENSG00000266692	0	0	0	0	0	0
ENSG00000251172	0	0	0	0	0	0
ENSG00000230845	0	0	0	0	0	1
ENSG00000277569	0	0	0	0	0	0
ENSG00000274686	1	1	0	0	0	0
ENSG00000088930	1340	1518	1317	1338	1645	1268
ENSG00000254197	0	0	0	0	0	0
ENSG00000252407	0	0	0	0	0	0
ENSG00000147155	739	809	640	736	779	761
ENSG00000217624	0	0	0	0	1	0
ENSG00000116957	386	375	318	289	355	285
ENSG00000228035	0	0	0	0	0	1
ENSG00000254830	0	0	0	0	0	0
ENSG00000233011	0	0	0	0	0	0
ENSG00000135185	255	364	218	294	265	223
ENSG00000236375	2	3	1	1	2	1
ENSG00000253010	0	0	0	0	0	0
ENSG00000156869	84	67	60	120	177	141
ENSG00000265169	0	0	0	0	0	0
ENSG00000042493	335	419	343	347	394	343
ENSG00000229477	0	0	0	0	0	0
ENSG00000224372	0	0	0	0	0	0
ENSG00000280263	0	0	0	0	0	0
ENSG00000279571	0	0	0	0	0	0
ENSG00000153802	0	2	0	0	1	0
ENSG00000253590	0	0	0	0	0	0
ENSG00000142794	260	325	260	309	342	231
ENSG00000135750	317	371	283	155	216	162
ENSG00000125977	2376	2992	2328	2895	3520	2709
ENSG00000223605	0	0	0	0	0	0
ENSG00000136942	5660	6353	5095	5475	6814	5734
ENSG00000143469	193	263	242	194	274	176
ENSG00000113504	681	847	703	3863	4050	3491
ENSG00000167208	0	0	0	0	0	1
ENSG00000251882	0	0	0	0	0	0
ENSG00000152443	91	124	101	173	204	124
ENSG00000279408	0	0	0	0	0	0
ENSG00000230365	0	0	0	0	0	0
ENSG00000136960	31	33	17	56	85	30
ENSG00000231192	0	0	0	0	0	0
ENSG00000277951	0	1	0	0	0	0
ENSG00000130706	759	924	711	547	652	575
ENSG00000224155	0	0	0	0	0	0
ENSG00000241468	385	471	345	332	416	341
ENSG00000255546	0	0	0	0	0	0
ENSG00000260097	27	30	27	29	39	30
ENSG00000174977	35	43	28	39	35	47
ENSG00000144485	50	43	55	54	48	43
ENSG00000105290	301	348	266	487	495	404
ENSG00000135387	3464	4148	3503	3437	4251	3152
ENSG00000172459	0	0	0	0	0	0
ENSG00000212608	0	0	0	0	0	0
ENSG00000280867	0	0	0	0	0	0
ENSG00000272950	4	0	2	5	6	1
ENSG00000134243	414	545	429	671	754	598
ENSG00000180284	2	1	0	0	2	1
ENSG00000197563	179	196	186	241	257	213
ENSG00000054598	347	458	326	581	693	570
ENSG00000189068	120	126	131	97	119	104
ENSG00000265469	0	0	0	0	0	0
ENSG00000021762	399	523	377	446	558	426
ENSG00000215369	0	0	0	0	0	0
ENSG00000246859	24	17	21	77	75	75
ENSG00000206989	5	2	3	4	4	5
ENSG00000218483	0	0	0	0	1	0
ENSG00000130545	1	0	3	0	3	1
ENSG00000254604	1	7	6	4	1	1
ENSG00000173726	1009	1194	938	1017	1246	1001
ENSG00000207602	0	0	0	0	0	0
ENSG00000225526	7	10	4	9	3	5
ENSG00000276026	1	3	2	1	0	4
ENSG00000231738	1	2	0	6	9	5
ENSG00000280150	0	0	0	0	0	0
ENSG00000226158	0	0	0	0	0	0
ENSG00000175470	410	436	399	397	435	382
ENSG00000167014	0	0	0	0	0	0
ENSG00000272984	1	0	0	0	0	0
ENSG00000076650	187	225	144	222	215	194
ENSG00000268388	0	0	0	1	2	2
ENSG00000222940	0	0	0	0	0	0
ENSG00000268922	0	0	0	0	0	0
ENSG00000281182	0	0	0	0	0	1
ENSG00000246548	0	2	0	0	3	1
ENSG00000226764	0	0	0	0	0	0
ENSG00000278026	0	0	0	0	0	0
ENSG00000264206	0	0	0	0	0	0
ENSG00000261536	0	0	0	0	0	0
ENSG00000223305	0	3	0	3	3	2
ENSG00000111602	1118	1377	1099	1796	1971	1622
ENSG00000255776	0	0	0	0	0	0
ENSG00000251189	0	0	0	2	0	0
ENSG00000250834	0	0	0	0	0	0
ENSG00000222427	0	0	0	0	0	0
ENSG00000278256	0	0	0	0	0	0
ENSG00000087111	554	659	534	623	717	597
ENSG00000247400	23	27	29	42	50	40
ENSG00000230948	0	0	0	0	0	0
ENSG00000171943	433	501	459	458	487	384
ENSG00000243659	0	0	0	0	0	1
ENSG00000256884	0	0	0	0	0	0
ENSG00000251372	0	0	0	0	0	0
ENSG00000278182	0	0	0	0	0	0
ENSG00000197322	2	3	1	35	15	20
ENSG00000280747	0	0	0	0	0	0
ENSG00000253031	0	0	0	0	0	0
ENSG00000178440	5	4	5	12	13	6
ENSG00000227862	0	0	0	0	0	0
ENSG00000256093	0	0	0	0	0	0
ENSG00000064115	1412	1600	1403	1514	1867	1510
ENSG00000168883	852	1067	807	1031	1276	935
ENSG00000206567	29	24	25	36	52	47
ENSG00000232646	0	1	0	0	0	0
ENSG00000207383	5	8	2	12	6	9
ENSG00000238561	0	0	0	0	0	0
ENSG00000213708	0	0	0	0	0	0
ENSG00000259784	0	0	0	0	0	0
ENSG00000183171	0	0	1	2	4	2
ENSG00000248932	12	12	11	13	17	6
ENSG00000276101	0	0	0	0	0	0
ENSG00000197153	0	0	0	0	0	0
ENSG00000170967	0	0	0	0	0	0
ENSG00000226063	0	0	0	0	0	0
ENSG00000269471	0	0	0	0	0	0
ENSG00000227871	0	0	0	0	0	0
ENSG00000252120	0	0	0	0	0	0
ENSG00000276032	2	3	1	3	9	3
ENSG00000009413	421	513	452	520	653	455
ENSG00000167747	1328	1627	1161	1953	2131	1873
ENSG00000206842	0	0	0	0	0	0
ENSG00000279142	0	0	0	0	0	0
ENSG00000200897	0	0	0	0	0	0
ENSG00000197353	3	1	0	0	0	0
ENSG00000188596	3	5	5	2	3	2
ENSG00000219806	0	0	0	0	0	0
ENSG00000268560	0	0	0	0	4	2
ENSG00000258302	6	10	2	11	11	7
ENSG00000261693	2	2	1	3	2	0
ENSG00000175318	3	2	0	5	8	4
ENSG00000139304	0	0	1	4	9	7
ENSG00000153266	0	0	0	0	0	0
ENSG00000229913	0	0	0	0	0	0
ENSG00000071655	433	543	435	558	612	599
ENSG00000207613	0	0	0	0	0	0
ENSG00000253588	0	0	0	0	0	0
ENSG00000253645	0	0	0	0	0	0
ENSG00000136840	386	500	403	277	279	242
ENSG00000274008	0	1	1	0	0	0
ENSG00000258416	0	0	0	0	0	0
ENSG00000167771	24	31	26	82	91	63
ENSG00000151612	352	435	385	785	882	705
ENSG00000235154	0	0	0	0	0	0
ENSG00000207597	0	0	0	0	0	0
ENSG00000174408	0	0	0	0	0	0
ENSG00000052749	80	110	73	73	59	61
ENSG00000267275	0	0	0	0	0	1
ENSG00000241369	0	0	0	0	0	0
ENSG00000047644	120	155	136	396	416	422
ENSG00000144231	925	1269	1001	1116	1260	1017
ENSG00000207558	0	0	0	0	0	0
ENSG00000256311	0	0	0	0	0	0
ENSG00000278646	0	0	0	0	0	0
ENSG00000234041	2	2	2	2	0	2
ENSG00000170473	187	246	169	192	221	203
ENSG00000155511	2	2	0	3	2	1
ENSG00000074803	0	0	2	0	0	0
ENSG00000264354	0	0	0	0	0	0
ENSG00000232019	0	0	0	0	0	0
ENSG00000231084	7	5	8	5	7	11
ENSG00000201491	0	0	0	0	0	0
ENSG00000270488	0	0	0	0	0	0
ENSG00000276679	0	0	0	0	0	0
ENSG00000188153	89	141	104	243	235	216
ENSG00000260048	0	0	0	0	0	0
ENSG00000249017	0	0	0	0	0	0
ENSG00000231460	0	0	3	2	0	0
ENSG00000138380	8	14	17	56	57	58
ENSG00000153283	10	10	5	46	62	55
ENSG00000230547	0	0	1	0	0	0
ENSG00000275041	0	0	0	0	0	0
ENSG00000227344	2	0	1	0	2	0
ENSG00000228980	2	2	4	6	7	5
ENSG00000248322	0	0	0	0	0	0
ENSG00000104915	326	391	297	364	478	412
ENSG00000198242	364	468	364	508	647	445
ENSG00000280207	0	0	0	1	0	0
ENSG00000229184	0	0	0	0	0	0
ENSG00000253911	0	0	0	1	0	0
ENSG00000251513	1	1	0	1	0	0
ENSG00000256282	6	11	6	15	18	10
ENSG00000273836	0	0	0	0	0	0
ENSG00000254285	6	1	1	0	3	1
ENSG00000201933	0	0	0	0	0	0
ENSG00000223482	226	256	222	178	239	223
ENSG00000186806	57	55	56	101	83	95
ENSG00000255559	13	11	11	12	15	25
ENSG00000281902	0	0	0	0	0	0
ENSG00000225187	11	27	18	13	16	14
ENSG00000219085	0	0	2	1	5	1
ENSG00000224465	0	0	0	1	1	1
ENSG00000213500	0	0	0	0	0	0
ENSG00000275367	0	2	3	1	1	1
ENSG00000231298	34	34	30	37	38	33
ENSG00000130725	777	1008	709	689	889	734
ENSG00000139505	507	603	496	477	518	407
ENSG00000137494	221	288	221	193	209	209
ENSG00000156755	5	8	10	2	1	1
ENSG00000276087	0	0	0	0	0	0
ENSG00000150732	0	0	0	0	0	0
ENSG00000279187	9	7	4	12	3	4
ENSG00000186591	757	928	747	1169	1304	1035
ENSG00000156265	213	283	207	154	157	135
ENSG00000264434	0	0	0	0	0	0
ENSG00000258500	0	0	0	0	0	0
ENSG00000236195	0	0	0	0	0	0
ENSG00000206677	0	0	0	0	0	0
ENSG00000042062	12	4	3	15	16	20
ENSG00000185261	4	0	2	4	4	3
ENSG00000187187	26	29	17	30	24	19
ENSG00000273634	0	0	0	0	0	0
ENSG00000236320	0	1	1	0	1	1
ENSG00000258869	0	0	0	0	0	0
ENSG00000265562	0	0	0	0	0	0
ENSG00000279266	0	0	2	0	1	0
ENSG00000149090	0	0	0	1	0	0
ENSG00000248692	0	0	0	0	0	0
ENSG00000259877	50	62	54	73	84	58
ENSG00000237588	2	1	1	2	4	2
ENSG00000233713	0	0	0	0	0	0
ENSG00000165905	179	229	202	237	253	233
ENSG00000171940	1203	1546	1168	1523	1765	1302
ENSG00000250190	0	0	0	0	0	0
ENSG00000207895	0	0	0	0	0	0
ENSG00000245482	0	0	0	0	0	0
ENSG00000152128	8	14	13	13	11	11
ENSG00000105997	64	84	51	72	88	58
ENSG00000237649	1520	1845	1377	1466	1822	1390
ENSG00000230835	0	0	0	1	0	0
ENSG00000187806	0	0	0	0	0	0
ENSG00000257743	9	11	6	14	11	14
ENSG00000276598	0	0	0	0	0	0
ENSG00000250013	0	0	0	0	0	0
ENSG00000153789	0	0	0	2	1	0
ENSG00000235564	0	0	0	0	0	0
ENSG00000260185	1	0	0	0	0	1
ENSG00000172382	4	3	0	6	12	11
ENSG00000226134	0	0	0	0	0	0
ENSG00000242912	0	0	0	0	0	0
ENSG00000112308	2441	3206	2490	2944	3370	2768
ENSG00000104324	30	57	35	46	77	54
ENSG00000254252	0	0	0	0	0	0
ENSG00000277450	1	1	0	0	0	0
ENSG00000207923	0	0	0	0	0	0
ENSG00000254779	0	0	0	0	0	0
ENSG00000254817	0	0	0	0	0	0
ENSG00000225393	0	3	2	7	3	1
ENSG00000255310	6	8	7	15	19	15
ENSG00000246790	0	0	0	0	0	0
ENSG00000231292	1	1	1	3	0	0
ENSG00000274653	1	1	0	2	1	2
ENSG00000266630	0	0	0	0	0	0
ENSG00000222051	0	0	0	0	1	0
ENSG00000234975	2	1	0	0	0	0
ENSG00000232454	1	2	0	2	0	1
ENSG00000142449	0	1	0	20	11	3
ENSG00000224286	0	0	0	0	0	0
ENSG00000112137	130	149	136	138	151	131
ENSG00000280779	0	0	0	0	0	0
ENSG00000252584	0	0	0	0	0	0
ENSG00000234225	0	0	0	0	0	0
ENSG00000219627	0	0	0	0	0	0
ENSG00000256331	1	0	0	0	0	0
ENSG00000116005	517	669	598	592	793	595
ENSG00000255992	1	5	6	4	4	5
ENSG00000111335	5	8	6	11	15	6
ENSG00000221994	19	22	29	34	63	38
ENSG00000228301	0	0	0	0	0	0
ENSG00000249031	0	0	0	0	0	0
ENSG00000176871	1355	1634	1367	1185	1428	1095
ENSG00000227097	21	14	22	21	27	18
ENSG00000242958	1	7	5	2	5	1
ENSG00000254101	126	197	194	205	204	196
ENSG00000111644	7	8	5	11	15	16
ENSG00000278351	0	0	0	0	0	0
ENSG00000269431	0	0	0	0	0	0
ENSG00000174740	12	9	8	8	24	12
ENSG00000232075	4	1	0	12	14	10
ENSG00000231078	0	0	0	0	0	0
ENSG00000169688	0	0	0	0	0	0
ENSG00000235774	8	6	9	12	9	9
ENSG00000249884	20	20	16	17	10	12
ENSG00000277330	0	0	0	0	0	0
ENSG00000166960	1	0	2	5	9	7
ENSG00000211582	0	0	0	0	0	0
ENSG00000237186	0	0	0	0	0	1
ENSG00000227495	1	6	2	2	2	6
ENSG00000224675	0	2	1	1	3	2
ENSG00000120662	89	120	97	83	124	97
ENSG00000253314	0	0	0	0	0	0
ENSG00000229752	0	0	0	0	0	0
ENSG00000154803	175	222	169	257	291	286
ENSG00000244390	0	0	0	0	0	0
ENSG00000204790	0	0	0	1	3	1
ENSG00000264265	0	0	0	0	0	1
ENSG00000241002	0	0	0	0	0	0
ENSG00000245205	0	0	0	0	0	1
ENSG00000235865	5	6	3	29	19	8
ENSG00000281438	0	0	0	0	0	0
ENSG00000169989	3	5	5	11	15	14
ENSG00000133574	0	1	1	0	0	0
ENSG00000238108	0	0	0	0	0	0
ENSG00000164893	0	0	0	0	0	0
ENSG00000227765	0	0	0	0	0	0
ENSG00000118412	264	309	285	429	525	389
ENSG00000116985	16	13	8	12	4	7
ENSG00000005187	2	12	8	97	138	88
ENSG00000229511	1	0	0	0	0	0
ENSG00000252718	0	0	0	0	0	0
ENSG00000199392	0	0	0	0	0	2
ENSG00000166181	1207	1423	1169	1068	1301	1038
ENSG00000279282	0	0	0	0	0	0
ENSG00000132693	0	0	0	2	3	3
ENSG00000273767	0	0	0	0	0	0
ENSG00000120306	264	291	248	196	223	181
ENSG00000230576	0	0	1	0	1	0
ENSG00000271653	0	0	0	1	0	0
ENSG00000270170	377	416	346	270	324	289
ENSG00000250258	0	0	0	0	1	0
ENSG00000260451	0	0	0	0	0	0
ENSG00000236471	0	0	0	0	0	0
ENSG00000202272	0	0	0	0	0	0
ENSG00000254688	0	1	0	1	0	0
ENSG00000178882	2	4	6	3	2	1
ENSG00000100342	261	351	258	444	528	431
ENSG00000200800	0	0	0	0	0	0
ENSG00000272040	0	0	0	1	4	6
ENSG00000261391	0	0	0	0	0	0
ENSG00000173567	9	6	5	4	5	8
ENSG00000231478	0	0	0	0	0	0
ENSG00000272861	0	1	0	1	0	5
ENSG00000239930	0	0	0	0	0	0
ENSG00000105376	3	2	1	1	2	2
ENSG00000278580	0	0	0	0	0	0
ENSG00000080815	732	928	854	1129	1357	1070
ENSG00000160075	940	1181	994	1018	1256	988
ENSG00000100422	881	1081	832	626	749	617
ENSG00000242611	1	0	0	0	3	5
ENSG00000158985	502	565	496	485	644	455
ENSG00000143756	411	468	404	344	406	335
ENSG00000165219	816	1009	832	706	793	594
ENSG00000229427	1	3	3	1	2	0
ENSG00000177728	883	1061	781	1159	1160	1025
ENSG00000280245	0	1	0	2	0	0
ENSG00000235352	0	0	0	0	0	0
ENSG00000264797	0	0	0	0	0	0
ENSG00000270289	0	0	0	0	0	0
ENSG00000222011	106	149	82	120	153	120
ENSG00000135677	1378	1734	1456	1753	2162	1570
ENSG00000201756	0	0	0	0	0	0
ENSG00000234853	0	0	0	0	0	0
ENSG00000212370	0	0	0	0	0	0
ENSG00000181837	0	0	0	0	0	0
ENSG00000229750	1	0	0	0	0	1
ENSG00000273791	0	0	0	2	0	0
ENSG00000279141	0	0	0	3	2	0
ENSG00000237449	0	0	0	0	0	0
ENSG00000229188	0	0	1	0	0	0
ENSG00000255073	0	0	0	0	0	0
ENSG00000224316	2	6	3	4	1	4
ENSG00000188112	64	81	76	124	140	102
ENSG00000255513	0	0	0	0	0	0
ENSG00000215946	0	0	1	0	0	0
ENSG00000240954	0	0	0	0	0	0
ENSG00000253648	0	0	0	0	0	0
ENSG00000281222	0	0	0	0	0	0
ENSG00000237222	1	1	0	1	1	2
ENSG00000257070	0	1	1	1	0	1
ENSG00000142634	2616	3198	2477	2780	3050	2619
ENSG00000128276	0	0	0	0	0	1
ENSG00000245148	2	2	2	1	1	2
ENSG00000230711	0	0	0	0	0	0
ENSG00000239917	1	0	0	4	6	3
ENSG00000206997	0	0	1	0	0	0
ENSG00000232723	0	0	0	0	0	0
ENSG00000067225	29758	37173	30447	29274	33749	28195
ENSG00000211638	0	0	0	0	0	0
ENSG00000232284	13	12	10	19	12	11
ENSG00000228971	0	0	0	0	0	0
ENSG00000267459	0	0	0	0	0	0
ENSG00000087077	1395	1661	1331	1831	2082	1954
ENSG00000164616	0	0	0	0	0	0
ENSG00000203837	29	44	21	19	22	20
ENSG00000270302	0	0	0	0	0	0
ENSG00000237816	0	0	0	0	0	0
ENSG00000067141	391	547	445	813	878	656
ENSG00000260342	0	0	0	0	0	0
ENSG00000221499	0	0	0	0	0	0
ENSG00000172315	264	292	239	350	364	312
ENSG00000147434	0	0	0	0	0	0
ENSG00000213247	0	0	0	0	0	0
ENSG00000230188	0	3	3	3	0	3
ENSG00000225295	3	3	0	1	0	1
ENSG00000265211	0	0	0	0	0	0
ENSG00000204117	0	0	0	0	0	0
ENSG00000255059	0	0	0	0	0	0
ENSG00000145194	141	166	139	102	99	101
ENSG00000178977	12	14	11	16	17	14
ENSG00000261647	0	0	0	0	0	0
ENSG00000280103	2	1	0	0	0	0
ENSG00000187650	6	21	9	19	28	20
ENSG00000239763	4	6	2	5	4	1
ENSG00000277763	0	1	0	4	0	4
ENSG00000267271	0	0	0	0	0	0
ENSG00000270838	0	0	0	0	0	0
ENSG00000107796	10	36	11	21	21	13
ENSG00000280445	0	0	0	6	3	9
ENSG00000113492	0	0	0	0	0	0
ENSG00000254914	0	0	0	0	0	0
ENSG00000215210	0	0	0	0	0	0
ENSG00000224094	0	0	0	0	0	0
ENSG00000259453	0	1	0	0	0	1
ENSG00000252053	0	0	0	0	0	0
ENSG00000264701	1	0	0	0	0	0
ENSG00000228596	0	1	0	0	0	0
ENSG00000110042	254	370	285	391	498	355
ENSG00000173674	1110	1329	1108	989	1202	922
ENSG00000205309	21	17	15	17	34	29
ENSG00000108306	203	284	212	396	492	331
ENSG00000165816	0	2	1	0	2	0
ENSG00000238084	0	0	0	0	0	0
ENSG00000261534	23	36	25	13	10	18
ENSG00000200312	0	0	0	0	0	0
ENSG00000223967	0	0	0	0	0	0
ENSG00000111832	320	385	270	330	463	374
ENSG00000213210	0	0	0	0	0	0
ENSG00000179941	122	159	158	187	239	160
ENSG00000271328	0	0	0	0	0	0
ENSG00000274335	0	0	0	1	0	0
ENSG00000204802	34	34	29	53	67	52
ENSG00000203648	0	1	0	0	0	0
ENSG00000162894	6	10	12	7	9	15
ENSG00000280459	0	0	0	0	0	0
ENSG00000277692	1	2	0	1	1	2
ENSG00000173960	300	384	351	404	467	344
ENSG00000180481	0	0	0	0	0	0
ENSG00000163898	7	12	8	11	13	11
ENSG00000274134	0	0	0	0	1	2
ENSG00000182923	197	260	189	227	265	209
ENSG00000253177	0	0	0	0	3	0
ENSG00000277628	0	0	0	0	0	0
ENSG00000233126	0	0	0	0	0	0
ENSG00000186472	862	1096	932	2248	2711	1970
ENSG00000231184	0	0	0	0	0	0
ENSG00000254411	0	0	0	0	1	0
ENSG00000207060	0	0	0	0	0	0
ENSG00000246174	75	111	75	128	117	114
ENSG00000171631	7	9	15	5	7	5
ENSG00000276273	0	0	0	0	0	0
ENSG00000185610	0	0	1	3	2	0
ENSG00000238482	0	0	0	0	0	3
ENSG00000221072	0	0	0	0	0	0
ENSG00000249965	0	1	0	0	0	0
ENSG00000133317	0	2	0	0	0	0
ENSG00000248693	0	1	0	2	2	0
ENSG00000254332	0	0	0	0	0	0
ENSG00000253995	0	0	0	0	0	0
ENSG00000263989	0	0	0	0	0	0
ENSG00000227444	0	0	0	0	0	0
ENSG00000211594	0	0	0	0	0	0
ENSG00000250822	1	1	1	2	2	3
ENSG00000261195	0	0	0	0	0	0
ENSG00000059769	113	121	110	121	139	103
ENSG00000120868	217	244	229	249	291	200
ENSG00000229314	0	0	0	0	0	0
ENSG00000174943	189	239	155	183	158	192
ENSG00000212138	0	1	1	0	1	1
ENSG00000224414	0	0	0	0	1	0
ENSG00000278596	0	0	0	0	0	0
ENSG00000274627	135	168	101	182	135	126
ENSG00000232325	1	2	2	3	1	0
ENSG00000122481	17	21	11	31	25	33
ENSG00000183560	1	3	0	1	4	1
ENSG00000106683	1006	1343	992	927	1036	785
ENSG00000258551	0	0	1	0	0	0
ENSG00000215492	0	0	0	0	0	0
ENSG00000202265	0	0	0	0	0	0
ENSG00000173267	8	1	6	25	32	38
ENSG00000257048	0	0	0	1	0	0
ENSG00000282304	0	0	0	0	0	0
ENSG00000152315	17	26	15	30	38	32
ENSG00000250555	0	0	0	0	0	0
ENSG00000279886	0	0	0	0	0	1
ENSG00000178722	0	0	0	0	0	0
ENSG00000280776	0	0	0	0	3	2
ENSG00000258624	0	0	0	0	0	0
ENSG00000279621	0	0	0	0	0	0
ENSG00000222007	0	0	0	0	0	1
ENSG00000163346	364	471	417	566	701	566
ENSG00000241227	0	0	0	0	0	0
ENSG00000203327	1	4	2	5	5	6
ENSG00000240993	0	0	0	0	0	0
ENSG00000212226	0	0	0	0	0	0
ENSG00000223177	0	0	0	0	0	0
ENSG00000256353	0	0	0	0	0	0
ENSG00000222412	0	0	0	0	0	0
ENSG00000252802	0	0	0	0	0	0
ENSG00000167645	689	843	716	778	934	801
ENSG00000186369	2	5	2	1	2	2
ENSG00000232688	0	0	0	0	0	0
ENSG00000251717	0	0	0	0	0	0
ENSG00000189410	490	622	495	442	492	483
ENSG00000121741	523	756	589	736	790	654
ENSG00000170542	12	23	14	20	12	12
ENSG00000150995	408	469	401	367	395	280
ENSG00000280473	0	3	1	1	2	1
ENSG00000226143	0	0	0	0	0	0
ENSG00000272993	0	0	0	0	0	0
ENSG00000127990	453	597	407	996	1138	942
ENSG00000215583	0	0	0	0	0	0
ENSG00000144837	3	1	5	4	4	5
ENSG00000198763	32458	41715	33074	26769	34376	27313
ENSG00000227406	0	0	0	0	0	0
ENSG00000217261	0	0	0	0	0	0
ENSG00000283053	0	0	0	0	0	0
ENSG00000177370	226	259	221	252	288	254
ENSG00000104140	5	12	11	11	12	21
ENSG00000272071	0	2	2	3	1	2
ENSG00000254153	0	0	0	0	0	0
ENSG00000274560	0	0	0	0	0	0
ENSG00000266647	0	0	0	0	0	0
ENSG00000266201	0	0	0	0	0	0
ENSG00000125851	1	2	0	0	6	1
ENSG00000266203	1	0	0	0	0	0
ENSG00000224719	0	0	0	0	0	0
ENSG00000183090	1	1	0	0	3	1
ENSG00000279096	0	0	0	1	3	1
ENSG00000150760	605	743	602	719	811	601
ENSG00000270175	5	14	4	10	11	9
ENSG00000176788	162	169	138	80	127	88
ENSG00000163376	172	165	154	71	95	68
ENSG00000235023	0	0	0	2	0	1
ENSG00000260103	14	13	10	12	4	9
ENSG00000171314	3544	4221	3535	2852	3496	2787
ENSG00000251775	2	4	1	1	1	4
ENSG00000222022	3	5	1	11	13	12
ENSG00000249175	0	0	2	2	2	0
ENSG00000261319	5	9	5	19	16	28
ENSG00000168899	33	34	33	29	46	30
ENSG00000217791	0	0	0	0	0	0
ENSG00000223247	0	0	0	0	0	0
ENSG00000138075	0	5	0	0	1	1
ENSG00000184517	157	205	168	220	291	207
ENSG00000231491	0	0	0	0	0	0
ENSG00000186143	1	0	1	0	0	0
ENSG00000226976	0	0	0	1	0	0
ENSG00000248685	0	7	5	10	5	12
ENSG00000234685	3	0	1	1	1	2
ENSG00000106565	5	7	3	23	27	17
ENSG00000174695	655	887	685	667	871	670
ENSG00000164366	181	245	204	236	279	237
ENSG00000276092	0	0	0	0	0	0
ENSG00000235699	0	0	0	0	0	0
ENSG00000160321	0	0	0	0	0	0
ENSG00000236354	0	0	0	0	0	0
ENSG00000105419	733	749	666	1016	1063	1046
ENSG00000137807	2293	2779	2133	2148	2464	1999
ENSG00000183722	110	134	106	175	206	145
ENSG00000182612	19	34	14	40	25	34
ENSG00000137656	170	227	170	264	334	251
ENSG00000232450	8	3	2	10	7	7
ENSG00000072110	9184	11788	9561	6388	7324	5991
ENSG00000282870	19	21	24	46	52	42
ENSG00000212933	0	0	0	0	0	0
ENSG00000270995	0	0	0	0	0	0
ENSG00000275307	0	0	0	0	0	0
ENSG00000239944	0	0	0	1	1	0
ENSG00000089248	859	921	741	1370	1602	1321
ENSG00000257605	9	6	2	4	5	5
ENSG00000237850	0	0	0	0	0	0
ENSG00000177447	0	0	0	0	0	0
ENSG00000211697	6	1	2	1	2	0
ENSG00000237301	2	0	0	0	2	1
ENSG00000275866	0	0	0	0	0	0
ENSG00000257408	0	0	0	0	0	0
ENSG00000249673	213	299	216	184	244	178
ENSG00000224809	0	0	0	0	0	0
ENSG00000275682	0	0	0	1	0	0
ENSG00000105656	298	424	273	283	277	243
ENSG00000187223	0	1	0	0	0	0
ENSG00000279466	0	0	0	0	0	0
ENSG00000181690	223	288	217	481	535	453
ENSG00000229971	0	0	0	0	0	0
ENSG00000253953	8	6	6	7	4	8
ENSG00000252002	0	0	0	0	1	0
ENSG00000183783	11	16	20	18	19	14
ENSG00000263120	1	0	0	0	4	0
ENSG00000255233	0	0	0	0	0	0
ENSG00000140488	0	0	0	0	0	0
ENSG00000270378	0	0	0	0	0	0
ENSG00000206733	0	0	0	0	0	0
ENSG00000175274	695	901	690	1127	1270	1030
ENSG00000256508	0	0	0	0	0	0
ENSG00000229923	0	0	0	0	0	0
ENSG00000197056	319	393	281	359	406	277
ENSG00000240143	0	0	0	0	0	0
ENSG00000215953	0	0	0	0	0	0
ENSG00000112294	93	124	115	157	166	144
ENSG00000261637	0	0	0	0	0	0
ENSG00000095485	325	411	320	316	395	266
ENSG00000268220	0	0	0	0	0	0
ENSG00000174586	11	9	13	12	18	14
ENSG00000259381	6	3	4	7	3	2
ENSG00000118137	1	0	3	1	1	2
ENSG00000274455	0	0	1	0	0	0
ENSG00000263414	0	0	0	0	0	0
ENSG00000202146	0	0	0	0	0	0
ENSG00000252166	0	0	0	0	0	0
ENSG00000185674	4	6	6	5	7	9
ENSG00000256769	1	0	0	0	0	0
ENSG00000241547	1	1	0	3	3	3
ENSG00000279088	84	102	91	226	248	240
ENSG00000281273	0	1	0	0	0	0
ENSG00000275611	2	3	1	1	2	0
ENSG00000230595	0	0	0	0	0	0
ENSG00000111490	61	64	68	61	57	42
ENSG00000129757	91	99	51	148	156	171
ENSG00000255269	0	0	0	0	0	0
ENSG00000223999	0	0	0	0	0	2
ENSG00000240489	0	1	0	0	0	2
ENSG00000213594	0	0	0	0	0	0
ENSG00000108830	7	8	5	8	10	12
ENSG00000270124	1	0	0	3	1	2
ENSG00000274471	30	37	27	51	52	57
ENSG00000243069	0	0	2	2	1	0
ENSG00000233096	0	1	1	0	0	2
ENSG00000239920	0	0	0	0	0	0
ENSG00000213714	2	0	0	1	0	1
ENSG00000163001	294	343	301	274	393	299
ENSG00000248173	0	0	0	0	0	0
ENSG00000212525	0	0	0	0	0	0
ENSG00000222416	0	0	0	0	0	0
ENSG00000231883	0	0	0	0	0	0
ENSG00000239622	0	0	0	0	0	0
ENSG00000275976	0	2	1	0	0	0
ENSG00000119682	1250	1419	1235	1261	1502	1121
ENSG00000270896	1	0	0	0	0	0
ENSG00000241223	0	0	0	0	0	0
ENSG00000197794	0	0	0	0	0	0
ENSG00000092140	651	844	673	552	681	458
ENSG00000277333	0	0	0	0	0	0
ENSG00000279246	0	0	0	0	0	0
ENSG00000213901	3	2	4	1	4	3
ENSG00000275185	0	0	0	0	0	0
ENSG00000250474	4	6	5	3	3	4
ENSG00000225701	0	0	0	0	0	0
ENSG00000244646	0	0	0	0	0	0
ENSG00000272509	2	2	1	3	5	2
ENSG00000204947	3	6	2	6	5	4
ENSG00000267756	0	0	0	0	0	0
ENSG00000268148	0	0	0	0	0	0
ENSG00000227666	2	2	0	1	2	2
ENSG00000234567	0	0	1	0	0	0
ENSG00000129682	18	17	9	38	58	31
ENSG00000264888	0	0	0	0	0	0
ENSG00000204010	0	0	0	1	0	0
ENSG00000279792	9	6	3	4	8	6
ENSG00000207627	1	0	1	0	0	0
ENSG00000214530	163	206	138	227	266	216
ENSG00000265430	0	0	0	0	0	0
ENSG00000272444	1	5	1	2	2	4
ENSG00000085982	366	409	313	550	595	488
ENSG00000228353	3	1	1	1	2	2
ENSG00000224091	0	0	0	0	0	0
ENSG00000102870	241	375	297	421	457	329
ENSG00000239001	0	0	0	0	0	0
ENSG00000259208	0	0	0	0	0	0
ENSG00000275801	0	0	0	0	0	0
ENSG00000159182	0	0	0	0	0	0
ENSG00000271440	0	0	0	0	2	1
ENSG00000258073	0	0	0	0	0	0
ENSG00000248789	0	0	0	0	0	0
ENSG00000227547	0	0	0	0	0	0
ENSG00000271986	0	0	1	0	0	0
ENSG00000261790	1	0	0	1	0	0
ENSG00000164919	934	1042	919	937	1232	1091
ENSG00000277433	0	0	0	0	0	0
ENSG00000263481	0	0	0	0	0	0
ENSG00000229947	0	1	0	0	0	0
ENSG00000161850	0	2	0	0	0	0
ENSG00000236583	0	0	0	1	1	0
ENSG00000257354	15	24	14	34	35	26
ENSG00000254521	0	0	0	0	0	0
ENSG00000233917	0	0	0	0	0	0
ENSG00000207598	0	0	0	0	0	0
ENSG00000241391	0	0	0	0	0	0
ENSG00000281027	0	0	0	0	0	0
ENSG00000213908	0	0	0	0	0	0
ENSG00000153207	1174	1450	1189	1156	1253	916
ENSG00000271215	0	1	0	3	3	1
ENSG00000277168	0	0	0	0	0	0
ENSG00000223496	710	937	706	901	1023	946
ENSG00000177156	837	1031	763	893	1054	920
ENSG00000201496	0	0	0	0	0	0
ENSG00000166289	75	89	64	101	98	97
ENSG00000277035	2	1	0	2	1	1
ENSG00000248744	0	0	0	0	0	0
ENSG00000206674	1	0	0	0	0	1
ENSG00000187474	0	0	0	0	0	0
ENSG00000163749	0	1	0	0	2	0
ENSG00000177181	15	35	24	15	23	17
ENSG00000258379	0	0	0	0	0	0
ENSG00000235011	0	0	0	0	0	0
ENSG00000121903	91	116	81	132	146	100
ENSG00000258924	0	0	0	0	0	0
ENSG00000261486	0	0	0	0	0	0
ENSG00000227338	0	0	0	0	0	0
ENSG00000201178	0	0	0	0	0	0
ENSG00000206819	0	1	0	0	0	0
ENSG00000144224	914	1239	939	1405	1733	1285
ENSG00000135862	5440	6993	5772	6298	7585	5369
ENSG00000263365	0	0	2	0	0	0
ENSG00000266698	0	0	0	0	0	0
ENSG00000241788	0	0	0	0	0	0
ENSG00000279797	0	0	0	0	0	0
ENSG00000274761	0	0	0	0	0	0
ENSG00000211598	1	0	0	0	0	0
ENSG00000265541	0	0	0	0	0	0
ENSG00000163288	4	4	2	2	1	2
ENSG00000226930	0	0	0	0	0	0
ENSG00000233306	0	0	0	0	0	0
ENSG00000278945	1	0	0	0	2	0
ENSG00000233223	32	44	21	57	74	51
ENSG00000275967	0	0	1	0	0	0
ENSG00000206712	5	4	4	7	11	9
ENSG00000234613	0	0	0	0	0	0
ENSG00000274070	69	74	55	48	56	48
ENSG00000137857	25	27	15	50	45	40
ENSG00000147003	2	1	1	1	2	2
ENSG00000270941	1	2	2	1	0	2
ENSG00000243955	0	0	0	0	0	0
ENSG00000244501	2	0	0	0	0	0
ENSG00000207586	0	0	0	0	0	0
ENSG00000108932	131	170	104	141	158	95
ENSG00000228300	194	250	238	221	254	217
ENSG00000275871	0	0	0	0	0	0
ENSG00000223969	9	12	15	23	31	15
ENSG00000188886	2	4	6	1	0	0
ENSG00000202485	0	0	0	0	1	0
ENSG00000243164	0	0	0	0	0	0
ENSG00000275943	0	1	0	1	0	0
ENSG00000105366	0	0	0	0	0	0
ENSG00000261485	5	15	11	25	35	31
ENSG00000233902	0	1	1	0	0	0
ENSG00000267079	0	0	0	0	0	0
ENSG00000276301	0	0	0	0	0	0
ENSG00000200274	0	0	0	0	0	0
ENSG00000260695	0	0	0	0	0	0
ENSG00000227516	0	1	0	2	3	0
ENSG00000267611	0	0	0	0	1	0
ENSG00000165355	240	260	249	201	242	174
ENSG00000170788	0	0	0	0	0	0
ENSG00000279002	0	0	0	0	0	0
ENSG00000207274	0	0	0	0	0	0
ENSG00000186732	0	1	0	4	3	0
ENSG00000103528	65	97	69	63	86	59
ENSG00000212597	0	0	0	0	0	0
ENSG00000234241	0	0	0	0	0	0
ENSG00000127920	726	854	709	811	1047	903
ENSG00000172824	1	3	2	0	7	1
ENSG00000167130	170	191	136	189	240	209
ENSG00000207145	0	0	0	0	0	0
ENSG00000258788	0	2	0	3	2	1
ENSG00000241288	92	123	73	85	76	90
ENSG00000141425	497	589	481	533	663	538
ENSG00000254277	0	0	0	0	0	0
ENSG00000252884	0	0	0	0	0	0
ENSG00000223591	0	0	0	0	0	0
ENSG00000221583	0	0	0	0	0	0
ENSG00000271111	0	0	0	0	0	0
ENSG00000017260	1276	1560	1238	1504	1773	1257
ENSG00000238120	1	4	2	0	0	2
ENSG00000225365	0	0	0	0	0	0
ENSG00000255074	3	0	1	1	2	1
ENSG00000220494	0	2	3	1	0	2
ENSG00000261971	93	114	80	169	130	181
ENSG00000260953	8	6	4	22	17	19
ENSG00000279875	0	0	0	1	0	0
ENSG00000261915	0	0	0	0	0	0
ENSG00000268849	8	25	12	13	12	15
ENSG00000180019	3	0	1	0	2	0
ENSG00000257407	0	0	0	0	0	0
ENSG00000169783	53	84	77	69	100	62
ENSG00000221262	0	0	0	0	0	0
ENSG00000211782	0	0	0	1	0	0
ENSG00000163735	138	145	169	776	989	814
ENSG00000229822	1	0	0	0	1	0
ENSG00000278251	0	0	0	0	0	0
ENSG00000199220	0	0	0	0	0	0
ENSG00000258460	0	0	0	0	0	0
ENSG00000267222	0	0	0	0	0	0
ENSG00000260772	0	0	0	0	0	0
ENSG00000267130	0	0	0	0	0	0
ENSG00000233231	16	11	10	11	15	11
ENSG00000223968	0	0	0	0	0	0
ENSG00000143553	264	316	212	388	439	336
ENSG00000278549	0	0	0	0	0	0
ENSG00000269026	0	0	0	0	0	0
ENSG00000259639	0	0	0	0	0	0
ENSG00000212586	0	0	0	0	0	0
ENSG00000240411	0	0	0	0	0	0
ENSG00000253028	0	1	0	0	0	0
ENSG00000197429	201	260	235	309	401	253
ENSG00000229834	0	0	0	0	0	0
ENSG00000180105	0	0	0	0	0	0
ENSG00000269069	12	17	7	19	15	10
ENSG00000229150	0	0	0	0	0	0
ENSG00000259277	0	2	2	0	1	0
ENSG00000232037	0	1	0	0	0	1
ENSG00000159885	35	32	26	52	64	46
ENSG00000255527	0	0	0	0	0	0
ENSG00000242675	0	0	0	0	0	0
ENSG00000231613	0	1	0	0	0	0
ENSG00000223549	1	1	0	0	2	1
ENSG00000221852	0	0	0	1	0	0
ENSG00000279567	0	0	0	0	0	0
ENSG00000221799	0	2	0	1	0	0
ENSG00000253582	2	1	0	1	0	1
ENSG00000252635	0	0	0	0	0	0
ENSG00000223245	0	0	0	0	0	0
ENSG00000234239	0	0	1	0	0	0
ENSG00000253174	2	4	0	2	0	2
ENSG00000227999	2	1	2	1	4	1
ENSG00000138829	2017	2607	2266	3897	4633	2975
ENSG00000230630	19	38	25	138	170	132
ENSG00000229638	1	1	1	2	1	0
ENSG00000223284	0	0	0	5	2	2
ENSG00000253644	0	0	0	0	0	0
ENSG00000264456	9	16	8	13	21	14
ENSG00000274985	0	0	0	0	0	0
ENSG00000223315	0	0	0	0	0	0
ENSG00000211900	0	0	0	0	0	0
ENSG00000250447	0	0	0	1	0	0
ENSG00000171124	3	0	4	1	0	2
ENSG00000164822	0	0	0	0	0	0
ENSG00000267726	0	0	0	0	0	0
ENSG00000224081	623	825	644	171	186	204
ENSG00000233802	0	0	0	0	0	0
ENSG00000115325	338	397	315	305	359	291
ENSG00000230485	0	1	0	0	0	0
ENSG00000263612	2	0	0	3	4	6
ENSG00000233085	2	0	1	2	2	2
ENSG00000277014	0	0	0	0	0	0
ENSG00000243861	0	0	0	0	0	0
ENSG00000278009	10	16	13	11	18	19
ENSG00000253658	2	1	2	0	0	1
ENSG00000007174	0	3	2	2	2	0
ENSG00000265479	2	0	3	0	0	0
ENSG00000264034	0	0	0	0	0	0
ENSG00000260247	0	0	0	1	0	1
ENSG00000280894	0	0	0	0	0	0
ENSG00000236266	1	3	8	12	10	13
ENSG00000202016	0	0	0	0	0	0
ENSG00000221804	0	0	0	0	0	0
ENSG00000199961	2	1	1	0	1	2
ENSG00000125388	21	48	32	25	38	30
ENSG00000232821	0	0	0	0	0	1
ENSG00000274203	0	0	0	0	0	0
ENSG00000235947	6	0	0	2	2	5
ENSG00000273415	23	18	10	48	49	52
ENSG00000254164	0	0	0	0	0	0
ENSG00000115233	1554	1841	1453	1355	1688	1312
ENSG00000221409	0	0	0	0	0	0
ENSG00000101363	456	575	470	585	675	587
ENSG00000204852	44	58	50	89	88	84
ENSG00000240893	0	0	0	0	0	0
ENSG00000129244	5	15	3	24	14	5
ENSG00000282852	0	0	0	0	0	0
ENSG00000214617	36	52	24	50	36	67
ENSG00000214043	0	0	0	1	0	0
ENSG00000145934	492	662	645	2898	3267	2164
ENSG00000216657	0	0	0	0	0	0
ENSG00000229547	0	0	0	0	0	0
ENSG00000186881	0	0	0	0	0	0
ENSG00000214883	0	0	0	0	0	0
ENSG00000258539	0	0	0	2	0	1
ENSG00000158955	0	0	0	0	0	0
ENSG00000115266	180	218	150	203	199	183
ENSG00000267238	0	0	0	1	0	0
ENSG00000204673	966	1249	926	1137	1307	1134
ENSG00000138119	794	928	761	1335	1571	1108
ENSG00000211538	0	0	0	0	0	0
ENSG00000223432	0	1	0	0	0	0
ENSG00000242062	0	0	0	0	0	0
ENSG00000165935	5	11	7	13	7	8
ENSG00000223394	0	0	0	0	0	0
ENSG00000229235	0	0	0	0	0	1
ENSG00000254166	2	4	8	6	11	7
ENSG00000131711	2296	3026	2504	3543	4141	2606
ENSG00000200917	0	1	0	2	0	1
ENSG00000268713	15	26	20	31	26	31
ENSG00000226881	0	0	0	0	0	0
ENSG00000207654	0	0	0	0	0	0
ENSG00000270356	0	0	0	0	0	0
ENSG00000262766	3	7	4	8	10	5
ENSG00000269546	2	0	1	0	0	0
ENSG00000265209	0	0	0	0	0	0
ENSG00000175018	0	0	0	0	0	0
ENSG00000198947	7	8	0	11	12	7
ENSG00000132744	5	7	3	11	10	7
ENSG00000274995	0	0	0	0	0	0
ENSG00000228729	0	1	0	1	0	0
ENSG00000187801	219	215	169	408	428	348
ENSG00000244227	0	0	0	0	0	0
ENSG00000100632	1507	1821	1419	1488	1820	1468
ENSG00000121743	0	0	4	0	0	0
ENSG00000272104	0	0	0	0	0	0
ENSG00000184402	468	551	409	437	442	342
ENSG00000136193	2534	3055	2576	3488	4057	2930
ENSG00000207838	0	0	0	0	0	0
ENSG00000130383	1	0	0	0	0	0
ENSG00000200398	0	0	0	0	0	0
ENSG00000169203	15	27	8	15	11	15
ENSG00000250749	0	0	0	2	1	3
ENSG00000133313	1317	1781	1306	1758	2044	1644
ENSG00000104442	616	695	596	679	908	692
ENSG00000172869	343	481	402	697	845	592
ENSG00000229960	0	0	0	0	0	0
ENSG00000227060	1	0	1	0	0	0
ENSG00000252765	0	0	0	0	0	0
ENSG00000266854	0	0	0	0	0	0
ENSG00000224536	6	11	1	8	13	4
ENSG00000201600	0	0	0	0	0	1
ENSG00000274907	0	0	0	0	0	2
ENSG00000273823	0	0	0	0	0	0
ENSG00000216740	0	0	0	0	0	1
ENSG00000096401	1064	1221	987	1169	1454	1086
ENSG00000249283	0	0	0	0	0	0
ENSG00000222520	0	0	0	0	0	0
ENSG00000233324	0	0	0	0	0	0
ENSG00000172613	264	301	233	293	311	271
ENSG00000149922	11	8	10	16	13	16
ENSG00000152049	1	1	0	3	3	2
ENSG00000174564	11	18	9	23	27	27
ENSG00000215923	0	0	0	0	0	0
ENSG00000265656	8	4	1	6	3	4
ENSG00000222529	0	0	0	0	0	0
ENSG00000266514	0	0	0	0	0	0
ENSG00000230611	4	2	0	0	0	1
ENSG00000163348	615	768	665	1091	1187	932
ENSG00000266530	0	0	0	0	0	0
ENSG00000279521	0	0	0	0	0	0
ENSG00000224394	0	0	0	3	0	0
ENSG00000228240	0	0	0	0	0	0
ENSG00000211640	1	2	1	1	3	1
ENSG00000260329	33	38	17	59	49	53
ENSG00000229890	0	0	0	0	0	0
ENSG00000259503	0	0	0	0	0	0
ENSG00000188738	23	33	27	74	86	49
ENSG00000226082	0	0	0	0	0	0
ENSG00000152595	0	0	0	0	0	1
ENSG00000234200	0	0	0	0	0	0
ENSG00000277771	0	0	0	0	0	0
ENSG00000184502	0	0	0	0	0	0
ENSG00000257210	0	0	0	0	0	0
ENSG00000253030	5	4	2	5	8	2
ENSG00000087258	225	311	245	285	312	272
ENSG00000229352	0	0	0	0	0	0
ENSG00000281696	0	0	0	0	0	0
ENSG00000275170	0	0	0	0	0	0
ENSG00000258548	3	7	8	16	11	12
ENSG00000159455	0	0	0	0	0	0
ENSG00000255829	0	1	0	0	0	0
ENSG00000275114	0	1	0	0	1	0
ENSG00000273994	0	0	0	0	0	0
ENSG00000241899	1	0	0	0	0	0
ENSG00000235243	0	0	0	0	0	0
ENSG00000177418	0	0	0	0	0	0
ENSG00000055813	7	6	9	5	10	6
ENSG00000176302	0	0	0	0	0	0
ENSG00000151923	867	1160	763	1085	1241	1081
ENSG00000264785	0	0	0	0	0	0
ENSG00000236099	0	0	0	0	0	1
ENSG00000105676	227	315	272	290	301	292
ENSG00000254517	0	0	0	0	0	0
ENSG00000160058	739	851	731	758	851	779
ENSG00000253380	0	0	0	0	0	0
ENSG00000258921	0	0	0	0	0	0
ENSG00000232808	0	0	0	0	0	0
ENSG00000279996	1	1	0	0	0	1
ENSG00000088926	0	0	0	0	0	0
ENSG00000236552	8	9	8	7	10	12
ENSG00000251447	0	0	0	0	0	0
ENSG00000227806	0	0	0	0	0	0
ENSG00000119636	34	46	23	50	49	44
ENSG00000275254	0	0	0	0	0	0
ENSG00000143786	53	72	43	170	154	158
ENSG00000180803	1	0	0	0	0	0
ENSG00000258576	0	0	0	0	0	1
ENSG00000239699	0	0	0	0	0	0
ENSG00000144747	312	391	336	302	348	267
ENSG00000275516	0	0	1	0	0	0
ENSG00000243548	1	0	0	0	0	0
ENSG00000123552	170	175	140	187	216	207
ENSG00000225446	0	1	0	0	0	0
ENSG00000253037	0	0	0	0	1	0
ENSG00000253011	0	0	0	0	0	0
ENSG00000235931	0	0	0	0	0	0
ENSG00000254998	7	11	6	18	16	20
ENSG00000258028	7	14	7	17	13	16
ENSG00000078403	547	668	557	603	732	526
ENSG00000136045	662	739	590	511	659	501
ENSG00000240868	0	0	0	0	0	0
ENSG00000176658	543	763	679	479	575	422
ENSG00000280685	0	0	0	0	0	0
ENSG00000136877	786	1043	805	853	951	866
ENSG00000275541	0	0	0	0	0	0
ENSG00000110721	321	420	356	298	326	300
ENSG00000171488	376	488	418	291	340	279
ENSG00000125945	105	111	118	200	222	155
ENSG00000272791	5	4	1	15	3	6
ENSG00000275696	0	0	0	0	0	0
ENSG00000084754	2453	2936	2489	2819	3446	2666
ENSG00000250402	0	0	0	0	0	0
ENSG00000133246	1	1	0	5	1	1
ENSG00000146910	0	1	0	5	3	3
ENSG00000228232	0	0	0	0	0	0
ENSG00000270540	0	0	0	1	2	0
ENSG00000272359	0	1	0	0	0	0
ENSG00000239138	0	0	0	0	0	0
ENSG00000268163	0	0	0	0	0	0
ENSG00000277993	0	0	0	0	0	0
ENSG00000276576	0	0	0	0	0	0
ENSG00000271452	0	0	2	3	1	5
ENSG00000130748	400	458	361	355	428	348
ENSG00000232515	0	0	0	0	0	0
ENSG00000144331	2	5	3	20	21	15
ENSG00000188554	1849	2222	1857	1794	2320	1622
ENSG00000234288	1	0	0	0	0	0
ENSG00000252639	0	0	0	0	0	0
ENSG00000224566	0	2	3	3	3	4
ENSG00000129595	25	42	19	49	63	38
ENSG00000242266	0	0	0	0	0	0
ENSG00000207771	0	0	0	0	0	0
ENSG00000225640	0	0	0	0	0	0
ENSG00000110693	60	77	51	561	682	448
ENSG00000011454	688	886	707	865	1043	756
ENSG00000239521	107	117	81	118	132	100
ENSG00000258843	0	0	1	0	1	0
ENSG00000256835	0	0	0	0	0	0
ENSG00000237628	0	1	0	1	0	0
ENSG00000227260	3	3	1	3	1	2
ENSG00000105750	0	2	0	0	0	0
ENSG00000273756	0	0	0	0	0	0
ENSG00000174667	0	0	0	0	0	0
ENSG00000132424	1171	1371	1060	2004	2162	1824
ENSG00000237667	7	5	4	4	4	1
ENSG00000186205	29	56	27	40	64	36
ENSG00000277026	0	0	0	0	0	0
ENSG00000224657	0	0	0	0	0	0
ENSG00000227645	0	0	0	0	0	0
ENSG00000231767	0	0	0	0	0	0
ENSG00000117318	913	1090	834	437	556	478
ENSG00000146414	286	327	278	364	348	257
ENSG00000151726	728	930	815	648	839	621
ENSG00000237377	0	0	0	0	0	0
ENSG00000222845	0	0	0	0	0	0
ENSG00000235423	32	21	26	22	38	29
ENSG00000280167	0	0	0	2	0	0
ENSG00000249863	4	11	14	5	5	8
ENSG00000170775	33	48	31	64	69	56
ENSG00000266649	0	0	0	0	0	1
ENSG00000260644	24	26	27	40	59	34
ENSG00000114126	266	354	268	416	476	379
ENSG00000200685	0	0	1	0	0	0
ENSG00000207651	0	0	0	0	0	0
ENSG00000113851	232	203	197	248	303	254
ENSG00000249269	0	0	0	0	0	0
ENSG00000227915	0	0	0	0	0	0
ENSG00000225063	0	1	0	0	0	0
ENSG00000260083	4	3	3	9	6	6
ENSG00000204936	2	2	6	2	0	1
ENSG00000090659	0	3	1	0	1	0
ENSG00000237399	10	5	6	5	7	7
ENSG00000205496	0	0	0	0	0	0
ENSG00000259876	0	1	0	2	0	0
ENSG00000277248	1	1	0	1	1	0
ENSG00000235137	0	0	0	0	0	0
ENSG00000214719	0	3	0	2	1	1
ENSG00000169006	0	0	0	0	0	0
ENSG00000279269	0	0	0	0	0	0
ENSG00000188152	24	25	22	24	21	8
ENSG00000222246	0	0	0	0	0	0
ENSG00000272764	4	3	3	4	0	3
ENSG00000236101	0	1	1	0	1	1
ENSG00000189409	1	0	0	1	1	2
ENSG00000250622	1	0	0	0	0	0
ENSG00000235655	5	1	2	8	12	4
ENSG00000276741	0	0	0	0	0	0
ENSG00000185352	21	22	30	10	6	5
ENSG00000062194	972	1199	971	1095	1254	1077
ENSG00000266470	0	0	0	1	0	0
ENSG00000258173	0	0	0	0	0	0
ENSG00000230825	2	4	1	4	6	3
ENSG00000203812	0	0	0	0	0	0
ENSG00000166797	688	733	561	550	669	555
ENSG00000244540	0	0	0	0	0	0
ENSG00000231419	23	21	20	28	35	20
ENSG00000223714	1	0	0	0	0	1
ENSG00000207403	0	0	0	0	0	0
ENSG00000275968	0	0	0	0	0	0
ENSG00000200924	0	3	1	1	2	1
ENSG00000187186	2	2	2	2	10	5
ENSG00000104760	0	0	0	1	0	0
ENSG00000200495	0	0	0	0	0	0
ENSG00000203801	2	6	3	4	8	0
ENSG00000213265	0	0	0	2	0	0
ENSG00000271952	0	1	0	0	0	0
ENSG00000226950	1034	1281	996	881	1002	839
ENSG00000196096	0	0	0	0	1	0
ENSG00000250562	0	0	0	0	0	0
ENSG00000261390	1	3	0	2	4	6
ENSG00000278918	12	10	9	16	7	11
ENSG00000207002	0	0	0	0	0	0
ENSG00000278344	1	0	0	1	1	0
ENSG00000227157	0	2	0	0	0	0
ENSG00000074657	803	991	778	1513	1780	1232
ENSG00000109320	869	1152	906	1883	2107	1689
ENSG00000260945	0	0	0	0	0	0
ENSG00000276109	0	0	0	0	0	0
ENSG00000213452	0	0	0	0	0	0
ENSG00000226423	0	0	0	0	1	0
ENSG00000234624	1	0	0	0	1	0
ENSG00000169641	1310	1697	1452	1237	1610	1065
ENSG00000063601	286	320	319	350	398	321
ENSG00000182173	462	588	486	414	499	400
ENSG00000227372	211	229	165	177	204	183
ENSG00000176715	262	298	242	324	370	313
ENSG00000238443	0	0	0	0	0	0
ENSG00000128534	265	285	235	378	503	365
ENSG00000201358	0	0	2	0	0	0
ENSG00000233945	0	0	0	0	0	0
ENSG00000248287	0	0	0	0	0	0
ENSG00000213152	1	3	1	1	1	0
ENSG00000272627	2	0	0	0	0	1
ENSG00000202190	0	0	0	0	0	0
ENSG00000233329	0	0	0	0	0	0
ENSG00000118307	23	21	14	32	23	26
ENSG00000281057	0	0	0	0	0	0
ENSG00000189369	301	402	307	540	584	467
ENSG00000260747	0	0	0	0	0	0
ENSG00000113312	592	615	559	578	715	509
ENSG00000202001	0	0	0	0	0	0
ENSG00000186628	2	3	0	4	2	1
ENSG00000260756	0	0	0	0	0	0
ENSG00000128815	2	4	5	3	4	1
ENSG00000254777	0	0	0	0	0	1
ENSG00000263914	0	0	1	6	5	0
ENSG00000226536	0	0	0	0	0	0
ENSG00000177692	6	7	6	14	4	11
ENSG00000168131	0	0	0	0	0	0
ENSG00000235415	0	0	0	0	0	0
ENSG00000229745	0	0	0	0	0	0
ENSG00000216100	0	0	0	0	0	0
ENSG00000235289	0	0	0	0	0	0
ENSG00000265261	0	0	0	0	1	1
ENSG00000262514	0	0	0	0	0	0
ENSG00000250703	0	0	0	0	0	0
ENSG00000271644	0	0	1	1	0	0
ENSG00000105393	110	165	97	106	125	125
ENSG00000252996	0	0	0	0	0	0
ENSG00000232053	1	1	1	3	3	1
ENSG00000248347	0	0	0	0	0	0
ENSG00000261864	1	1	0	3	4	2
ENSG00000270458	0	0	0	0	0	0
ENSG00000152256	204	217	190	139	163	126
ENSG00000279062	1	1	1	2	0	2
ENSG00000168301	108	119	94	99	139	96
ENSG00000103490	1	1	0	2	0	1
ENSG00000252368	0	0	0	0	0	0
ENSG00000221870	1	0	1	0	0	0
ENSG00000278914	0	0	0	0	0	0
ENSG00000110031	309	334	255	226	252	200
ENSG00000176728	0	0	0	0	0	0
ENSG00000207172	0	1	0	1	0	0
ENSG00000276350	0	0	0	0	0	0
ENSG00000242562	1	0	2	0	1	0
ENSG00000264794	0	0	0	0	0	0
ENSG00000176219	0	1	1	1	1	0
ENSG00000278882	129	142	140	96	125	81
ENSG00000232805	0	0	0	0	0	0
ENSG00000272784	2	2	1	0	3	1
ENSG00000244003	0	0	0	0	0	0
ENSG00000141441	45	52	40	49	56	50
ENSG00000081277	0	0	1	0	0	0
ENSG00000279813	0	0	0	0	0	0
ENSG00000258172	0	2	0	0	1	0
ENSG00000228438	0	0	0	0	0	1
ENSG00000261793	0	0	0	0	0	0
ENSG00000166689	105	96	85	117	134	123
ENSG00000199404	0	0	0	0	0	0
ENSG00000196754	321	427	345	841	1041	878
ENSG00000279856	0	0	0	0	0	0
ENSG00000176253	0	0	0	0	0	0
ENSG00000252920	0	0	0	0	0	0
ENSG00000185917	75	95	52	123	115	113
ENSG00000160993	115	175	122	152	190	147
ENSG00000271303	8	20	17	3	14	8
ENSG00000273915	0	0	0	0	0	0
ENSG00000225919	0	0	0	0	0	0
ENSG00000257268	0	0	0	0	0	0
ENSG00000259592	0	0	1	2	3	0
ENSG00000279882	6	3	5	7	7	5
ENSG00000119979	247	258	225	194	282	220
ENSG00000212460	0	0	0	0	0	0
ENSG00000149633	13	21	21	26	29	20
ENSG00000152804	3	0	2	1	3	2
ENSG00000259276	0	0	0	0	1	0
ENSG00000266676	0	0	0	0	0	0
ENSG00000258412	0	0	0	1	0	0
ENSG00000197608	227	302	183	247	236	222
ENSG00000281280	0	0	0	0	0	0
ENSG00000275110	0	0	0	0	0	0
ENSG00000212433	0	0	0	0	0	0
ENSG00000236513	0	0	0	0	0	0
ENSG00000273219	0	0	0	0	0	0
ENSG00000260418	0	1	1	0	1	0
ENSG00000215236	0	0	0	0	0	0
ENSG00000274490	0	0	0	0	0	0
ENSG00000248120	0	0	0	0	0	0
ENSG00000184012	0	0	0	2	5	2
ENSG00000110442	301	316	249	329	420	341
ENSG00000212161	0	0	0	0	1	0
ENSG00000232093	2	6	2	3	5	4
ENSG00000281090	0	0	0	0	0	0
ENSG00000232508	0	3	2	3	5	5
ENSG00000215368	0	0	0	0	0	0
ENSG00000122870	246	332	260	512	644	455
ENSG00000281288	0	0	0	0	0	0
ENSG00000272856	2	0	0	0	0	0
ENSG00000221000	0	0	0	0	0	0
ENSG00000279586	0	0	0	0	1	0
ENSG00000267815	0	0	0	0	0	0
ENSG00000250908	0	0	0	0	1	0
ENSG00000254939	0	0	0	0	0	0
ENSG00000174799	442	648	466	636	772	538
ENSG00000226291	0	3	0	0	3	1
ENSG00000144355	11	11	2	3	1	2
ENSG00000170935	0	0	0	0	0	0
ENSG00000274231	0	0	0	0	0	0
ENSG00000249347	0	0	0	0	0	0
ENSG00000174276	52	62	47	56	57	42
ENSG00000173905	792	999	783	820	998	678
ENSG00000199012	0	0	0	0	0	0
ENSG00000273188	13	18	9	5	7	1
ENSG00000153879	629	804	593	1525	1809	1363
ENSG00000248365	0	0	0	0	0	0
ENSG00000259403	0	0	0	0	0	0
ENSG00000278621	0	0	0	0	0	0
ENSG00000201355	0	0	0	0	0	0
ENSG00000232888	7	11	8	9	8	8
ENSG00000205325	0	3	1	3	3	4
ENSG00000207068	0	0	0	0	0	0
ENSG00000223745	139	200	113	240	223	200
ENSG00000274756	5	5	4	5	7	9
ENSG00000113615	275	348	285	282	340	271
ENSG00000248591	0	0	0	0	0	0
ENSG00000163116	1	3	0	0	0	3
ENSG00000201469	0	2	1	0	2	1
ENSG00000258477	0	0	0	0	0	0
ENSG00000070214	465	607	480	722	971	662
ENSG00000275232	0	0	2	1	0	1
ENSG00000266127	0	0	1	0	0	1
ENSG00000232465	2	0	0	0	0	0
ENSG00000271771	2	0	0	0	1	1
ENSG00000254507	0	0	1	4	1	6
ENSG00000242066	0	0	0	0	0	0
ENSG00000186466	2	0	2	5	4	9
ENSG00000267681	3	1	0	3	2	0
ENSG00000230159	3	0	0	2	0	2
ENSG00000254489	2	0	0	1	0	0
ENSG00000201725	0	0	0	0	1	1
ENSG00000160606	110	109	89	129	153	114
ENSG00000271208	0	0	0	0	0	0
ENSG00000188674	0	0	0	0	0	0
ENSG00000215244	3	2	12	3	2	2
ENSG00000263371	0	0	0	0	0	0
ENSG00000125498	0	0	0	0	0	0
ENSG00000205476	743	814	738	512	548	496
ENSG00000201618	0	0	0	0	0	0
ENSG00000230449	0	0	1	0	0	0
ENSG00000130695	639	835	644	505	574	422
ENSG00000273350	1	2	3	6	6	1
ENSG00000125835	1606	1778	1428	1297	1560	1417
ENSG00000135392	243	301	265	226	264	206
ENSG00000227233	0	0	0	1	1	0
ENSG00000073060	722	889	726	854	912	733
ENSG00000196844	0	2	0	0	0	0
ENSG00000222335	0	0	0	0	0	0
ENSG00000266943	0	0	0	0	0	0
ENSG00000223566	0	0	0	0	3	0
ENSG00000242353	0	0	0	0	0	0
ENSG00000125255	1	0	0	0	0	0
ENSG00000244457	0	0	0	0	0	0
ENSG00000267667	0	1	2	2	0	1
ENSG00000249931	3	2	2	3	5	8
ENSG00000234358	0	0	1	0	1	0
ENSG00000242058	0	0	0	0	0	0
ENSG00000185087	1	3	0	0	1	2
ENSG00000238470	0	0	0	0	0	0
ENSG00000116863	323	406	303	353	377	371
ENSG00000253439	0	1	1	3	1	2
ENSG00000273058	4	4	6	10	8	9
ENSG00000261351	8	8	9	5	13	9
ENSG00000253677	0	0	0	0	0	0
ENSG00000166501	12	28	18	23	42	18
ENSG00000124232	2	2	2	5	1	6
ENSG00000281479	0	0	0	0	0	0
ENSG00000279505	0	0	0	0	0	0
ENSG00000258870	1	1	0	3	2	1
ENSG00000274285	0	0	0	0	0	0
ENSG00000234034	0	0	0	0	0	0
ENSG00000251632	0	0	0	0	0	0
ENSG00000125409	0	1	0	1	0	2
ENSG00000156521	119	116	111	140	146	107
ENSG00000230173	0	0	0	0	0	0
ENSG00000260505	0	0	0	0	0	0
ENSG00000254963	0	0	0	0	0	0
ENSG00000251024	0	0	0	0	0	0
ENSG00000274773	0	0	0	0	0	0
ENSG00000259488	3	4	1	23	14	12
ENSG00000102760	46	26	32	62	66	75
ENSG00000280302	4	3	4	5	2	0
ENSG00000272479	0	0	0	0	0	0
ENSG00000277233	0	0	0	0	1	0
ENSG00000151176	1148	1536	1205	1517	1735	1275
ENSG00000252845	0	0	0	0	0	0
ENSG00000222054	0	0	0	0	0	0
ENSG00000149257	1087	1240	1001	3708	4460	3624
ENSG00000231656	0	0	0	0	0	0
ENSG00000134899	79	109	69	92	124	101
ENSG00000232309	1	0	0	0	0	0
ENSG00000056277	90	138	107	196	198	139
ENSG00000137757	0	0	0	2	0	2
ENSG00000157766	2	15	11	38	39	31
ENSG00000200338	0	0	0	0	0	0
ENSG00000154736	27	45	43	16	11	19
ENSG00000255105	0	0	0	0	0	0
ENSG00000230153	0	0	0	0	0	0
ENSG00000149357	519	666	507	582	698	551
ENSG00000214078	781	905	652	721	736	728
ENSG00000250031	6	3	4	15	12	6
ENSG00000116731	643	808	617	676	860	569
ENSG00000267382	0	0	0	0	0	0
ENSG00000226406	0	0	1	0	0	0
ENSG00000235191	0	0	0	0	0	3
ENSG00000237358	0	0	0	1	0	0
ENSG00000274911	28	37	36	28	36	29
ENSG00000163013	325	382	263	510	474	380
ENSG00000183155	93	91	93	111	125	102
ENSG00000166813	476	576	458	342	340	297
ENSG00000277653	0	0	0	0	0	0
ENSG00000161896	1	0	1	32	30	30
ENSG00000251383	0	0	0	0	0	0
ENSG00000264571	0	0	0	0	0	0
ENSG00000253167	10	3	1	1	4	1
ENSG00000273079	14	20	9	57	50	37
ENSG00000219807	0	0	0	0	0	0
ENSG00000258376	34	41	45	63	60	47
ENSG00000266644	0	1	0	0	2	2
ENSG00000242748	0	0	0	0	0	0
ENSG00000007968	133	163	120	516	586	525
ENSG00000117174	402	523	417	438	537	371
ENSG00000237466	0	0	0	0	0	0
ENSG00000025796	560	730	532	931	1042	721
ENSG00000215533	1	0	0	1	1	0
ENSG00000263575	0	0	0	0	0	0
ENSG00000278278	0	0	0	0	0	0
ENSG00000270011	0	0	0	1	1	2
ENSG00000201791	0	0	0	0	0	0
ENSG00000281469	2	1	2	8	8	3
ENSG00000229311	1	7	1	11	7	7
ENSG00000180667	387	446	356	401	550	416
ENSG00000203605	0	0	0	0	0	0
ENSG00000277446	0	0	0	0	0	0
ENSG00000275248	0	0	0	0	0	0
ENSG00000225975	11	16	7	28	18	20
ENSG00000274553	2	1	1	1	5	2
ENSG00000222955	0	0	0	0	0	0
ENSG00000159445	192	230	193	240	268	249
ENSG00000272686	26	31	27	44	71	71
ENSG00000256152	0	0	0	0	0	0
ENSG00000166887	619	752	623	844	900	735
ENSG00000251916	0	0	0	0	0	0
ENSG00000254450	1	2	0	0	0	1
ENSG00000271550	0	4	2	5	6	3
ENSG00000173302	0	0	0	0	0	1
ENSG00000211651	0	0	0	0	0	0
ENSG00000205771	22	20	15	25	21	32
ENSG00000229298	7	10	14	6	5	5
ENSG00000244734	0	4	0	1	2	0
ENSG00000215354	0	0	0	0	0	0
ENSG00000260918	0	1	0	5	0	3
ENSG00000265713	1	0	1	1	1	4
ENSG00000257766	0	0	0	0	0	0
ENSG00000261012	0	0	0	0	0	0
ENSG00000136425	120	139	112	231	223	181
ENSG00000201077	1	0	0	0	0	0
ENSG00000250036	0	0	0	0	0	0
ENSG00000255235	0	0	0	0	0	0
ENSG00000261662	2	5	2	3	2	1
ENSG00000225478	0	0	0	0	0	0
ENSG00000200534	17	33	31	28	42	30
ENSG00000249343	0	0	0	0	0	0
ENSG00000267105	0	0	0	0	0	0
ENSG00000229000	0	0	0	0	0	0
ENSG00000107187	7	10	9	5	6	6
ENSG00000249229	0	0	0	0	0	0
ENSG00000102804	1007	1287	1004	1608	1950	1539
ENSG00000260669	2	4	4	1	2	1
ENSG00000211844	0	0	0	0	0	0
ENSG00000239991	0	0	0	0	0	0
ENSG00000226506	0	0	0	0	0	0
ENSG00000228778	0	0	0	0	0	0
ENSG00000261744	3	1	1	1	1	0
ENSG00000279993	0	0	1	0	0	0
ENSG00000272840	0	1	1	0	0	0
ENSG00000257880	0	0	0	0	0	0
ENSG00000026103	346	394	329	337	388	335
ENSG00000201560	0	0	0	0	0	0
ENSG00000274417	0	0	0	0	0	0
ENSG00000258290	0	0	0	0	0	0
ENSG00000198807	21	16	17	18	22	29
ENSG00000164659	301	396	251	669	884	628
ENSG00000250473	2	1	4	3	2	2
ENSG00000125820	8	18	12	29	24	23
ENSG00000197562	314	393	334	330	374	314
ENSG00000124574	235	288	232	252	243	200
ENSG00000276998	0	0	0	0	0	0
ENSG00000270076	0	1	1	1	5	3
ENSG00000144583	490	625	509	223	241	191
ENSG00000272678	0	0	0	0	0	0
ENSG00000254397	3	9	1	5	11	4
ENSG00000263257	0	1	0	0	1	1
ENSG00000198089	358	381	282	378	381	396
ENSG00000258304	0	0	0	0	0	0
ENSG00000250101	0	0	0	0	0	0
ENSG00000244945	5	7	4	19	12	25
ENSG00000237407	0	0	0	0	0	0
ENSG00000252931	0	0	0	0	0	0
ENSG00000261038	0	0	0	0	1	1
ENSG00000038295	6	10	2	8	24	14
ENSG00000199815	0	0	0	0	0	0
ENSG00000226520	4	3	1	8	3	2
ENSG00000233623	1	0	0	1	1	1
ENSG00000224292	3	5	5	5	6	4
ENSG00000220996	0	0	0	2	0	0
ENSG00000177693	0	0	0	1	0	1
ENSG00000201339	0	0	1	3	1	0
ENSG00000255526	0	0	0	0	0	0
ENSG00000235574	0	1	0	0	0	0
ENSG00000277413	0	0	0	0	1	0
ENSG00000206654	0	0	0	0	0	0
ENSG00000278471	0	0	0	0	0	0
ENSG00000201129	0	0	0	1	0	0
ENSG00000228323	2	4	1	3	4	2
ENSG00000153048	350	405	350	439	522	519
ENSG00000158639	1	0	0	1	1	1
ENSG00000253706	0	1	0	0	2	1
ENSG00000199299	0	0	0	0	0	0
ENSG00000134940	7	7	6	7	10	8
ENSG00000253059	0	0	0	1	0	0
ENSG00000260132	0	0	1	0	0	0
ENSG00000262576	5	8	10	14	11	10
ENSG00000227625	0	0	0	0	0	0
ENSG00000211965	0	0	0	0	0	0
ENSG00000273598	0	0	0	0	1	1
ENSG00000162601	819	957	802	1010	1185	902
ENSG00000180304	1177	1409	1131	1125	1287	1099
ENSG00000177707	399	508	411	369	481	316
ENSG00000135472	0	8	0	4	5	0
ENSG00000237127	0	0	0	0	0	0
ENSG00000165076	0	1	1	3	4	1
ENSG00000253422	0	0	0	0	0	0
ENSG00000109265	73	110	86	140	157	106
ENSG00000172456	59	68	65	61	65	74
ENSG00000143013	475	563	443	1121	1479	1197
ENSG00000224415	0	1	0	4	3	0
ENSG00000233603	0	0	0	1	1	2
ENSG00000282572	0	0	0	0	2	0
ENSG00000254432	2	3	1	1	1	2
ENSG00000114023	401	499	432	318	400	317
ENSG00000270031	1	1	3	1	1	1
ENSG00000172014	3	3	3	6	6	8
ENSG00000218424	0	0	0	0	0	0
ENSG00000202054	0	0	0	0	0	0
ENSG00000223475	0	0	1	1	1	0
ENSG00000172297	0	0	0	0	0	0
ENSG00000258790	0	1	1	1	0	0
ENSG00000171483	0	0	0	0	0	0
ENSG00000237111	0	0	0	0	0	0
ENSG00000244198	1	1	1	4	5	3
ENSG00000224039	0	0	0	0	0	0
ENSG00000243749	0	0	1	0	0	0
ENSG00000261265	0	0	0	2	0	0
ENSG00000234441	0	0	0	0	0	0
ENSG00000164236	462	586	445	487	701	426
ENSG00000144713	5603	6709	5235	7104	9014	7552
ENSG00000101266	1376	1640	1353	1661	1935	1454
ENSG00000256986	0	0	0	0	0	0
ENSG00000264238	0	0	0	0	0	0
ENSG00000266634	0	0	0	0	0	0
ENSG00000229569	0	0	0	0	0	0
ENSG00000279439	0	1	0	0	0	0
ENSG00000211667	0	0	0	0	0	0
ENSG00000204019	52	61	50	89	91	90
ENSG00000178081	0	1	1	0	4	4
ENSG00000228224	0	0	0	0	0	0
ENSG00000275458	0	0	0	0	0	0
ENSG00000252796	0	0	0	0	0	0
ENSG00000238745	0	0	0	0	0	0
ENSG00000269662	0	0	0	0	0	0
ENSG00000259519	0	0	0	1	0	0
ENSG00000258317	10	5	6	9	6	9
ENSG00000283043	0	0	0	0	0	0
ENSG00000185966	0	0	0	0	0	0
ENSG00000273363	0	0	1	1	1	1
ENSG00000201059	0	0	0	0	0	0
ENSG00000265644	0	0	0	0	0	0
ENSG00000254878	0	0	0	1	2	1
ENSG00000265214	0	0	0	0	0	0
ENSG00000238412	0	0	0	0	0	0
ENSG00000263065	0	0	0	1	0	0
ENSG00000212565	0	0	0	0	0	0
ENSG00000240057	4	4	1	3	7	2
ENSG00000140297	37	59	36	21	31	36
ENSG00000187017	1	2	2	5	1	5
ENSG00000258610	0	0	0	0	0	0
ENSG00000244081	0	0	0	0	0	0
ENSG00000279015	0	0	0	0	0	1
ENSG00000204590	1323	1691	1243	1666	1874	1608
ENSG00000175619	0	0	0	0	0	0
ENSG00000124787	172	180	144	190	221	159
ENSG00000257119	0	0	0	0	0	1
ENSG00000151552	343	439	314	339	420	281
ENSG00000277985	0	0	0	0	0	0
ENSG00000157554	62	88	74	39	49	34
ENSG00000283071	1	0	0	0	0	0
ENSG00000236202	0	0	0	0	0	0
ENSG00000272644	2	8	3	6	2	6
ENSG00000074181	324	463	391	740	769	641
ENSG00000236064	10	3	6	1	5	4
ENSG00000278384	75	77	55	113	84	91
ENSG00000252979	0	0	0	0	0	0
ENSG00000249004	0	0	0	0	0	0
ENSG00000164330	27	27	27	56	60	51
ENSG00000232633	0	0	0	1	0	1
ENSG00000227189	0	0	0	0	0	0
ENSG00000178734	0	0	0	0	0	0
ENSG00000134460	0	0	0	0	0	0
ENSG00000256982	0	2	3	5	1	3
ENSG00000235813	0	0	0	1	0	1
ENSG00000109536	386	548	361	432	588	455
ENSG00000073146	5	10	3	17	26	27
ENSG00000201910	0	0	0	0	0	0
ENSG00000249885	0	0	0	0	0	0
ENSG00000224375	0	0	0	0	0	0
ENSG00000115419	2064	2508	1979	1805	2169	1737
ENSG00000146830	1506	1751	1292	2013	1947	2048
ENSG00000162676	51	63	44	56	65	66
ENSG00000233822	37	46	40	80	69	63
ENSG00000160200	94	125	84	259	271	286
ENSG00000100084	127	148	120	139	170	131
ENSG00000135226	0	0	0	0	0	0
ENSG00000039560	2166	2713	2234	2019	2433	1768
ENSG00000238311	3	0	1	3	0	0
ENSG00000259422	0	0	0	0	0	0
ENSG00000199733	0	0	0	0	0	0
ENSG00000229862	2	0	0	0	5	0
ENSG00000273478	8	6	3	7	5	5
ENSG00000225174	0	0	0	0	0	0
ENSG00000235670	0	2	0	0	0	0
ENSG00000168958	554	631	509	542	682	544
ENSG00000231552	0	0	0	0	0	1
ENSG00000239182	0	0	0	0	0	0
ENSG00000109272	0	0	0	0	0	0
ENSG00000226608	0	0	0	2	1	0
ENSG00000006042	541	639	477	974	1175	952
ENSG00000252275	0	0	0	0	0	0
ENSG00000257759	0	3	0	3	0	2
ENSG00000144649	2	4	4	7	10	6
ENSG00000227028	0	1	2	3	1	0
ENSG00000116396	322	436	338	292	269	228
ENSG00000258678	0	0	0	0	0	0
ENSG00000258137	0	0	0	0	0	0
ENSG00000243981	2	0	0	3	6	0
ENSG00000276729	0	0	0	0	0	0
ENSG00000228213	0	0	0	2	1	1
ENSG00000128438	0	0	0	0	0	0
ENSG00000279490	0	0	0	1	0	0
ENSG00000258599	0	1	0	3	1	5
ENSG00000272043	0	0	0	0	4	0
ENSG00000179407	0	0	0	1	0	0
ENSG00000233410	0	0	0	0	0	0
ENSG00000196236	359	444	357	385	390	330
ENSG00000140307	1148	1345	1025	1030	1283	1048
ENSG00000244743	0	0	0	1	0	0
ENSG00000239075	0	0	0	0	0	0
ENSG00000116016	2567	3201	2643	1728	2071	1589
ENSG00000277393	0	0	0	0	0	0
ENSG00000272036	0	0	0	0	0	0
ENSG00000255102	0	0	0	1	0	0
ENSG00000255945	0	0	0	0	0	0
ENSG00000223145	0	0	0	0	0	0
ENSG00000276006	0	0	0	0	0	0
ENSG00000254567	0	0	0	0	0	0
ENSG00000160326	241	294	201	217	264	240
ENSG00000130038	651	851	631	653	764	475
ENSG00000223080	0	0	1	5	1	1
ENSG00000259604	0	0	0	0	0	0
ENSG00000254350	0	0	0	0	0	0
ENSG00000109738	108	123	102	215	322	213
ENSG00000264743	1	4	1	5	3	3
ENSG00000197576	4	4	3	5	5	8
ENSG00000277108	0	0	0	0	0	0
ENSG00000133997	369	427	382	338	361	323
ENSG00000213235	0	0	0	0	0	0
ENSG00000259306	0	0	0	0	0	0
ENSG00000205423	272	356	225	257	348	256
ENSG00000257569	0	0	2	0	1	1
ENSG00000216723	1	2	0	3	0	0
ENSG00000226454	0	0	0	0	0	0
ENSG00000226147	0	0	0	0	0	0
ENSG00000279796	0	0	0	1	0	0
ENSG00000253622	0	0	0	0	0	0
ENSG00000183576	649	788	643	526	661	494
ENSG00000243063	0	1	0	5	2	2
ENSG00000254792	0	0	0	0	0	0
ENSG00000083099	266	336	273	327	503	317
ENSG00000204571	0	0	0	0	0	1
ENSG00000228046	0	0	0	0	0	0
ENSG00000267277	1	0	2	3	1	4
ENSG00000133983	11	10	6	12	16	15
ENSG00000254204	0	0	0	0	0	0
ENSG00000280954	1	0	1	1	0	0
ENSG00000229853	0	0	5	2	2	1
ENSG00000214552	0	0	0	0	0	0
ENSG00000277670	0	0	0	0	0	0
ENSG00000148357	3	10	1	8	5	9
ENSG00000134198	7	6	2	17	26	19
ENSG00000254225	0	0	0	0	0	0
ENSG00000266808	0	0	0	0	0	1
ENSG00000243642	0	0	0	0	2	0
ENSG00000130714	61	53	53	71	79	69
ENSG00000265289	0	0	0	0	0	0
ENSG00000258877	0	1	1	0	0	0
ENSG00000162383	0	0	0	0	1	0
ENSG00000261629	0	0	0	0	0	0
ENSG00000278958	0	1	0	3	0	0
ENSG00000273112	0	0	0	0	0	0
ENSG00000261294	0	0	0	0	0	0
ENSG00000203472	0	0	0	0	0	0
ENSG00000167965	575	750	583	844	892	833
ENSG00000250027	3	9	8	8	8	2
ENSG00000168517	12	18	15	51	30	35
ENSG00000115468	0	2	0	6	8	6
ENSG00000276188	0	1	0	2	1	1
ENSG00000132382	1263	1671	1263	835	960	777
ENSG00000216475	0	0	0	0	0	0
ENSG00000228646	0	0	0	0	0	0
ENSG00000253759	0	0	0	0	0	0
ENSG00000145425	3540	4308	3452	4835	6235	4916
ENSG00000279557	0	0	0	1	1	0
ENSG00000222391	0	0	0	0	0	0
ENSG00000073792	1481	1880	1573	1764	1983	1581
ENSG00000207270	0	0	0	0	0	0
ENSG00000269707	34	28	19	34	20	20
ENSG00000250462	112	148	91	125	131	118
ENSG00000272696	5	6	9	7	3	7
ENSG00000254717	8	11	5	24	15	17
ENSG00000233538	4	2	1	5	4	4
ENSG00000207690	0	0	0	0	0	0
ENSG00000154781	207	289	229	350	445	356
ENSG00000277919	0	0	0	0	0	0
ENSG00000232505	0	0	0	0	1	0
ENSG00000237492	0	0	0	3	0	0
ENSG00000267345	1	0	0	1	3	2
ENSG00000221631	0	0	0	0	0	0
ENSG00000273677	9	6	2	2	3	4
ENSG00000272583	0	0	0	0	0	0
ENSG00000138496	324	352	301	587	677	464
ENSG00000143314	744	908	752	644	852	696
ENSG00000213523	395	502	355	389	445	387
ENSG00000196576	6086	7796	5978	7633	8455	6879
ENSG00000186815	875	1041	783	885	862	743
ENSG00000264742	0	0	0	0	0	0
ENSG00000201311	0	0	0	0	0	0
ENSG00000251076	0	1	0	0	0	0
ENSG00000259560	0	0	1	0	0	0
ENSG00000240498	0	0	0	1	3	1
ENSG00000238245	0	0	0	0	0	0
ENSG00000237278	0	0	0	0	0	0
ENSG00000176927	1	2	2	3	2	6
ENSG00000259734	0	0	0	0	0	0
ENSG00000263979	1	0	0	0	0	0
ENSG00000263783	0	0	0	0	0	0
ENSG00000186350	641	789	614	791	906	726
ENSG00000134962	4	5	1	6	5	3
ENSG00000241344	0	0	0	0	0	0
ENSG00000197888	0	0	0	0	0	0
ENSG00000229042	0	0	0	0	0	0
ENSG00000218049	0	0	0	0	0	0
ENSG00000244306	464	620	471	563	652	475
ENSG00000181222	3479	4520	3696	2704	2945	2127
ENSG00000163629	276	336	269	368	454	289
ENSG00000261386	2	1	2	3	2	5
ENSG00000221301	0	0	1	0	0	0
ENSG00000254119	0	0	0	0	0	0
ENSG00000239568	0	0	0	0	0	0
ENSG00000134531	3641	4463	3666	2390	2936	2313
ENSG00000235047	0	0	0	0	0	0
ENSG00000013374	267	346	254	310	354	290
ENSG00000254718	0	3	0	4	9	5
ENSG00000225560	0	0	0	0	0	0
ENSG00000251201	0	0	2	0	0	0
[truncated: 58,676 more rows]

## Sheet: fpkm.stat
FPKM Interval	T1	T2	T3	U1	U2	U3
0~1	45744(75.39%)	45756(75.41%)	45951(75.73%)	44624(73.55%)	45040(74.23%)	44688(73.65%)
1~3	3238(5.34%)	3203(5.28%)	3148(5.19%)	3578(5.90%)	3443(5.67%)	3683(6.07%)
3~15	4560(7.52%)	4546(7.49%)	4467(7.36%)	5001(8.24%)	4818(7.94%)	4868(8.02%)
15~60	4616(7.61%)	4664(7.69%)	4627(7.63%)	4977(8.20%)	4883(8.05%)	4928(8.12%)
>60	2517(4.15%)	2506(4.13%)	2482(4.09%)	2495(4.11%)	2491(4.11%)	2508(4.13%)

## Sheet: fpkm-table
FPKM Interval	T1	T2	T3			U1	U2	U3
0~1	45744	45756	45951	45817	116.202	44624	45040	44688	44784	224
1~3	3238	3203	3148	3196.33	45.3689	3578	3443	3683	3568	120.312
3~15	4560	4546	4467	4524.33	50.1431	5001	4818	4868	4895.67	94.5851
15~60	4616	4664	4627	4635.67	25.1462	4977	4883	4928	4929.33	47.0142
>60	2517	2506	2482	2501.67	17.8979	2495	2491	2508	2498	8.88819
	EVO treated	Control
0~1	45817	44784
1~3	3196.33	3568
3~15	4524.33	4895.67
15~60	4635.67	4929.33
>60	2501.67	2498
