# Supplementary material for: Cytological Assessments and Transcriptome Profiling Demonstrate that Evodiamine Inhibits Growth and Induces Apoptosis in a Renal Carcinoma Cell Line
Source: Sci Rep. 2017 Oct 3;7:12572. doi: 10.1038/s41598-017-12918-y (PMC5626725; doi:10.1038/s41598-017-12918-y)
Supplement: Supplementary file 3 — Dataset 2 [file 41598_2017_12918_MOESM3_ESM.xls]

## Sheet: Up-regulated genes
Table S2 Up-regulated genes by EVO in Caki-1 cells
Gene_id	readcount_ET	readcount_U	log2FoldChange	pval	padj	Associated Gene Name	Description
ENSG00000001460	167.977	125.724	0.418	0.0045479	0.024743	STPG1	sperm-tail PG-rich repeat containing 1 [Source:HGNC Symbol;Acc:HGNC:28070]
ENSG00000001461	353.246	294.896	0.26047	0.0090728	0.045371	NIPAL3	NIPA-like domain containing 3 [Source:HGNC Symbol;Acc:HGNC:25233]
ENSG00000001497	1652.25	1318.22	0.32584	5.4415e-07	6.1354e-06	LAS1L	LAS1-like, ribosome biogenesis factor [Source:HGNC Symbol;Acc:HGNC:25726]
ENSG00000001629	1622.33	1308.38	0.31029	3.3716e-06	3.3706e-05	ANKIB1	ankyrin repeat and IBR domain containing 1 [Source:HGNC Symbol;Acc:HGNC:22215]
ENSG00000002079	316.805	201.564	0.65235	3.6428e-07	4.1937e-06	MYH16	myosin, heavy chain 16 pseudogene [Source:HGNC Symbol;Acc:HGNC:31038]
ENSG00000002549	841.218	636.169	0.40307	1.7803e-07	2.1488e-06	LAP3	leucine aminopeptidase 3 [Source:HGNC Symbol;Acc:HGNC:18449]
ENSG00000002822	1179.68	850.723	0.47163	3.5375e-11	6.5004e-10	MAD1L1	MAD1 mitotic arrest deficient-like 1 (yeast) [Source:HGNC Symbol;Acc:HGNC:6762]
ENSG00000002834	4961.44	3627.76	0.45168	1.9404e-16	5.9091e-15	LASP1	LIM and SH3 protein 1 [Source:HGNC Symbol;Acc:HGNC:6513]
ENSG00000003056	1970.61	1581.17	0.31765	4.0236e-07	4.6111e-06	M6PR	mannose-6-phosphate receptor (cation dependent) [Source:HGNC Symbol;Acc:HGNC:6752]
ENSG00000003393	521.999	434.686	0.26407	0.0032439	0.018348	ALS2	ALS2, alsin Rho guanine nucleotide exchange factor [Source:HGNC Symbol;Acc:HGNC:443]
ENSG00000003989	521.234	270.231	0.94774	1.2039e-22	5.5205e-21	SLC7A2	solute carrier family 7 (cationic amino acid transporter, y+ system), member 2 [Source:HGNC Symbol;Acc:HGNC:11060]
ENSG00000004142	1296.94	1144.34	0.18059	0.0092849	0.04632	POLDIP2	polymerase (DNA-directed), delta interacting protein 2 [Source:HGNC Symbol;Acc:HGNC:23781]
ENSG00000004478	4442.8	1834.21	1.2763	4.4601e-108	2.4078e-105	FKBP4	FK506 binding protein 4 [Source:HGNC Symbol;Acc:HGNC:3720]
ENSG00000004534	1404.57	1148.57	0.29029	1.008e-05	9.326e-05	RBM6	RNA binding motif protein 6 [Source:HGNC Symbol;Acc:HGNC:9903]
ENSG00000004660	128.388	79.8421	0.68529	3.2579e-05	0.00027719	CAMKK1	calcium/calmodulin-dependent protein kinase kinase 1, alpha [Source:HGNC Symbol;Acc:HGNC:1469]
ENSG00000004779	638.259	428.904	0.57348	2.6392e-11	4.9335e-10	NDUFAB1	NADH:ubiquinone oxidoreductase subunit AB1 [Source:HGNC Symbol;Acc:HGNC:7694]
ENSG00000004866	185.708	117.303	0.6628	4.1509e-06	4.0901e-05	ST7	suppression of tumorigenicity 7 [Source:HGNC Symbol;Acc:HGNC:11351]
ENSG00000004897	1394.95	1087.5	0.3592	1.65e-07	2.0037e-06	CDC27	cell division cycle 27 [Source:HGNC Symbol;Acc:HGNC:1728]
ENSG00000004961	274.64	216.371	0.34403	0.003163	0.017951	HCCS	holocytochrome c synthase [Source:HGNC Symbol;Acc:HGNC:4837]
ENSG00000005007	1360.56	987.652	0.46213	1.1706e-11	2.2928e-10	UPF1	UPF1 regulator of nonsense transcripts homolog (yeast) [Source:HGNC Symbol;Acc:HGNC:9962]
ENSG00000005020	36.3344	12.9522	1.4881	2.9049e-05	0.0002494	SKAP2	src kinase associated phosphoprotein 2 [Source:HGNC Symbol;Acc:HGNC:15687]
ENSG00000005059	205.706	160.425	0.35868	0.0058899	0.031071	CCDC109B	coiled-coil domain containing 109B [Source:HGNC Symbol;Acc:HGNC:26076]
ENSG00000005075	857.849	724.456	0.24382	0.0012084	0.0075088	POLR2J	polymerase (RNA) II (DNA directed) polypeptide J, 13.3kDa [Source:HGNC Symbol;Acc:HGNC:9197]
ENSG00000005100	870.435	614.903	0.50138	1.0124e-10	1.7734e-09	DHX33	DEAH (Asp-Glu-Ala-His) box polypeptide 33 [Source:HGNC Symbol;Acc:HGNC:16718]
ENSG00000005156	635.633	545.852	0.21968	0.0088876	0.044551	LIG3	ligase III, DNA, ATP-dependent [Source:HGNC Symbol;Acc:HGNC:6600]
ENSG00000005175	571.235	465.204	0.29622	0.0010673	0.0067173	RPAP3	RNA polymerase II associated protein 3 [Source:HGNC Symbol;Acc:HGNC:26151]
ENSG00000005194	688.701	596.103	0.20832	0.010103	0.049741	CIAPIN1	cytokine induced apoptosis inhibitor 1 [Source:HGNC Symbol;Acc:HGNC:28050]
ENSG00000005238	416.53	241.298	0.78761	9.2928e-15	2.4876e-13	FAM214B	family with sequence similarity 214 member B [Source:HGNC Symbol;Acc:HGNC:25666]
ENSG00000005249	479.147	208.87	1.1979	2.3025e-31	1.6915e-29	PRKAR2B	protein kinase, cAMP-dependent, regulatory subunit type II beta [Source:HGNC Symbol;Acc:HGNC:9392]
ENSG00000006007	736.046	568.637	0.37229	4.5142e-06	4.4235e-05	GDE1	glycerophosphodiester phosphodiesterase 1 [Source:HGNC Symbol;Acc:HGNC:29644]
ENSG00000006015	364.268	285.183	0.35312	0.00076054	0.004944	C19orf60	chromosome 19 open reading frame 60 [Source:HGNC Symbol;Acc:HGNC:26098]
ENSG00000006118	5267.28	3611.37	0.54451	3.7037e-24	1.9042e-22	TMEM132A	transmembrane protein 132A [Source:HGNC Symbol;Acc:HGNC:31092]
ENSG00000006432	1258.24	767.998	0.71224	7.3638e-18	2.5448e-16	MAP3K9	mitogen-activated protein kinase kinase kinase 9 [Source:HGNC Symbol;Acc:HGNC:6861]
ENSG00000006459	569.321	379.293	0.58593	1.006e-10	1.7631e-09	KDM7A	lysine (K)-specific demethylase 7A [Source:HGNC Symbol;Acc:HGNC:22224]
ENSG00000006607	398.048	255.298	0.64076	8.8351e-10	1.4091e-08	FARP2	FERM, ARH/RhoGEF and pleckstrin domain protein 2 [Source:HGNC Symbol;Acc:HGNC:16460]
ENSG00000006634	1271.41	1034.24	0.29786	1.293e-05	0.00011767	DBF4	DBF4 zinc finger [Source:HGNC Symbol;Acc:HGNC:17364]
ENSG00000006744	984.734	580.058	0.76354	1.3927e-19	5.3878e-18	ELAC2	elaC ribonuclease Z 2 [Source:HGNC Symbol;Acc:HGNC:14198]
ENSG00000006831	1878.22	1510.6	0.31424	1.0054e-06	1.0945e-05	ADIPOR2	adiponectin receptor 2 [Source:HGNC Symbol;Acc:HGNC:24041]
ENSG00000007080	1210.03	831.533	0.5412	1.4337e-14	3.7754e-13	CCDC124	coiled-coil domain containing 124 [Source:HGNC Symbol;Acc:HGNC:25171]
ENSG00000007202	2418.37	1766.79	0.4529	1.007e-13	2.4391e-12	KIAA0100	KIAA0100 [Source:HGNC Symbol;Acc:HGNC:28960]
ENSG00000007376	632.439	447.035	0.50054	2.9051e-09	4.3509e-08	RPUSD1	RNA pseudouridylate synthase domain containing 1 [Source:HGNC Symbol;Acc:HGNC:14173]
ENSG00000007516	207.897	130.785	0.66867	6.0947e-07	6.8417e-06	BAIAP3	BAI1-associated protein 3 [Source:HGNC Symbol;Acc:HGNC:948]
ENSG00000007520	662.534	492.42	0.4281	2.5761e-07	3.0413e-06	TSR3	TSR3, 20S rRNA accumulation, homolog (S. cerevisiae) [Source:HGNC Symbol;Acc:HGNC:14175]
ENSG00000007545	321.226	226.455	0.50437	3.3355e-05	0.00028336	CRAMP1	cramped chromatin regulator homolog 1 [Source:HGNC Symbol;Acc:HGNC:14122]
ENSG00000007923	447.032	296.023	0.59467	1.5345e-09	2.373e-08	DNAJC11	DnaJ heat shock protein family (Hsp40) member C11 [Source:HGNC Symbol;Acc:HGNC:25570]
ENSG00000008018	1954.96	1524.01	0.35927	2.0276e-06	2.1075e-05	PSMB1	proteasome subunit beta 1 [Source:HGNC Symbol;Acc:HGNC:9537]
ENSG00000008056	65.8476	39.4832	0.73789	0.0016182	0.0097904	SYN1	synapsin I [Source:HGNC Symbol;Acc:HGNC:11494]
ENSG00000008083	937.261	670.587	0.48303	2.2825e-09	3.4621e-08	JARID2	jumonji and AT-rich interaction domain containing 2 [Source:HGNC Symbol;Acc:HGNC:6196]
ENSG00000008282	1520.1	1241.25	0.29237	1.2247e-05	0.00011178	SYPL1	synaptophysin-like 1 [Source:HGNC Symbol;Acc:HGNC:11507]
ENSG00000008294	2125	1572.01	0.43485	4.6e-12	9.3978e-11	SPAG9	sperm associated antigen 9 [Source:HGNC Symbol;Acc:HGNC:14524]
ENSG00000008513	1990.91	1677.83	0.24683	0.0010108	0.0063949	ST3GAL1	ST3 beta-galactoside alpha-2,3-sialyltransferase 1 [Source:HGNC Symbol;Acc:HGNC:10862]
ENSG00000008838	855.112	586.972	0.54282	2.5601e-12	5.3784e-11	MED24	mediator complex subunit 24 [Source:HGNC Symbol;Acc:HGNC:22963]
ENSG00000008869	581.271	483.561	0.26551	0.002554	0.014845	HEATR5B	HEAT repeat containing 5B [Source:HGNC Symbol;Acc:HGNC:29273]
ENSG00000009335	808.748	481.945	0.74682	2.2968e-20	9.3632e-19	UBE3C	ubiquitin protein ligase E3C [Source:HGNC Symbol;Acc:HGNC:16803]
ENSG00000009844	750.286	564.172	0.41131	1.671e-07	2.0238e-06	VTA1	vesicle (multivesicular body) trafficking 1 [Source:HGNC Symbol;Acc:HGNC:20954]
ENSG00000010165	1496.09	888.539	0.75169	3.4415e-28	2.1588e-26	METTL13	methyltransferase like 13 [Source:HGNC Symbol;Acc:HGNC:24248]
ENSG00000010292	7456.78	6221.19	0.26136	9.4769e-07	1.037e-05	NCAPD2	non-SMC condensin I complex subunit D2 [Source:HGNC Symbol;Acc:HGNC:24305]
ENSG00000010318	221.854	152.549	0.54033	2.6723e-05	0.00023088	PHF7	PHD finger protein 7 [Source:HGNC Symbol;Acc:HGNC:18458]
ENSG00000010810	333.109	251.054	0.408	9.8513e-05	0.00076604	FYN	FYN proto-oncogene, Src family tyrosine kinase [Source:HGNC Symbol;Acc:HGNC:4037]
ENSG00000010818	1495.55	962.466	0.63587	3.3805e-12	7.0191e-11	HIVEP2	human immunodeficiency virus type I enhancer binding protein 2 [Source:HGNC Symbol;Acc:HGNC:4921]
ENSG00000011007	1715.24	828.549	1.0498	1.727e-54	2.9727e-52	TCEB3	transcription elongation factor B (SIII), polypeptide 3 (110kDa, elongin A) [Source:HGNC Symbol;Acc:HGNC:11620]
ENSG00000011009	1330.67	1056.34	0.33308	0.00014643	0.0010991	LYPLA2	lysophospholipase II [Source:HGNC Symbol;Acc:HGNC:6738]
ENSG00000011201	1184.3	436.192	1.441	1.9571e-44	2.3322e-42	ANOS1	anosmin 1 [Source:HGNC Symbol;Acc:HGNC:6211]
ENSG00000011243	319.575	212.538	0.58843	5.8712e-05	0.00047706	AKAP8L	A-kinase anchoring protein 8 like [Source:HGNC Symbol;Acc:HGNC:29857]
ENSG00000011260	953.416	782.266	0.28545	0.00013628	0.0010303	UTP18	UTP18 small subunit processome component [Source:HGNC Symbol;Acc:HGNC:24274]
ENSG00000011275	1841.42	1505.07	0.291	4.2564e-06	4.1848e-05	RNF216	ring finger protein 216 [Source:HGNC Symbol;Acc:HGNC:21698]
ENSG00000011304	5844.54	4886.34	0.25833	1.2398e-06	1.335e-05	PTBP1	polypyrimidine tract binding protein 1 [Source:HGNC Symbol;Acc:HGNC:9583]
ENSG00000011347	120.226	77.5866	0.63187	0.0017759	0.010654	SYT7	synaptotagmin 7 [Source:HGNC Symbol;Acc:HGNC:11514]
ENSG00000011376	475.474	298.259	0.6728	7.619e-12	1.5174e-10	LARS2	leucyl-tRNA synthetase 2 [Source:HGNC Symbol;Acc:HGNC:17095]
ENSG00000011422	2568.11	712.109	1.8505	2.7474e-173	4.6614e-170	PLAUR	plasminogen activator, urokinase receptor [Source:HGNC Symbol;Acc:HGNC:9053]
ENSG00000011426	4860.28	2873.1	0.75843	6.3563e-42	6.9566e-40	ANLN	anillin actin binding protein [Source:HGNC Symbol;Acc:HGNC:14082]
ENSG00000011478	383.963	291.606	0.39695	5.6974e-05	0.0004641	QPCTL	glutaminyl-peptide cyclotransferase-like [Source:HGNC Symbol;Acc:HGNC:25952]
ENSG00000011485	1346.7	1077.54	0.32168	1.5131e-06	1.6045e-05	PPP5C	protein phosphatase 5, catalytic subunit [Source:HGNC Symbol;Acc:HGNC:9322]
ENSG00000012061	1230.22	1008.01	0.28742	0.00043458	0.0029789	ERCC1	excision repair cross-complementation group 1 [Source:HGNC Symbol;Acc:HGNC:3433]
ENSG00000012211	406.413	300.82	0.43405	6.2278e-05	0.00050364	PRICKLE3	prickle homolog 3 [Source:HGNC Symbol;Acc:HGNC:6645]
ENSG00000012223	41.7079	12.5057	1.7377	0.00026648	0.0019042	LTF	lactotransferrin [Source:HGNC Symbol;Acc:HGNC:6720]
ENSG00000012232	9512.09	5161.4	0.882	9.7526e-51	1.46e-48	EXTL3	exostosin-like glycosyltransferase 3 [Source:HGNC Symbol;Acc:HGNC:3518]
ENSG00000012660	3120.24	2460.55	0.34267	4.8908e-09	7.1098e-08	ELOVL5	ELOVL fatty acid elongase 5 [Source:HGNC Symbol;Acc:HGNC:21308]
ENSG00000012983	1037.7	883.31	0.2324	0.0016517	0.0099763	MAP4K5	mitogen-activated protein kinase kinase kinase kinase 5 [Source:HGNC Symbol;Acc:HGNC:6867]
ENSG00000013016	400.499	275.204	0.5413	1.4929e-07	1.8272e-06	EHD3	EH domain containing 3 [Source:HGNC Symbol;Acc:HGNC:3244]
ENSG00000013275	2094.99	1495.79	0.48603	2.5094e-12	5.275e-11	PSMC4	proteasome 26S subunit, ATPase 4 [Source:HGNC Symbol;Acc:HGNC:9551]
ENSG00000013297	94.9012	27.3537	1.7947	9.3465e-15	2.5001e-13	CLDN11	claudin 11 [Source:HGNC Symbol;Acc:HGNC:8514]
ENSG00000013306	2362.88	1776.34	0.41164	5.1515e-12	1.0464e-10	SLC25A39	solute carrier family 25 member 39 [Source:HGNC Symbol;Acc:HGNC:24279]
ENSG00000013364	2244.41	1868	0.26484	1.0545e-05	9.7262e-05	MVP	major vault protein [Source:HGNC Symbol;Acc:HGNC:7531]
ENSG00000013375	337.441	257.498	0.39008	0.00035897	0.0025025	PGM3	phosphoglucomutase 3 [Source:HGNC Symbol;Acc:HGNC:8907]
ENSG00000013523	538.357	428.259	0.33008	0.00018113	0.001335	ANGEL1	angel homolog 1 (Drosophila) [Source:HGNC Symbol;Acc:HGNC:19961]
ENSG00000013588	3525.12	1999.11	0.81832	3.1517e-45	3.8326e-43	GPRC5A	G protein-coupled receptor, class C, group 5, member A [Source:HGNC Symbol;Acc:HGNC:9836]
ENSG00000013619	254.329	87.2677	1.5432	2.2797e-15	6.3359e-14	MAMLD1	mastermind like domain containing 1 [Source:HGNC Symbol;Acc:HGNC:2568]
ENSG00000013810	2223.43	1318.38	0.75402	5.3876e-34	4.4028e-32	TACC3	transforming, acidic coiled-coil containing protein 3 [Source:HGNC Symbol;Acc:HGNC:11524]
ENSG00000014164	952.813	752.187	0.3411	3.2713e-06	3.2796e-05	ZC3H3	zinc finger CCCH-type containing 3 [Source:HGNC Symbol;Acc:HGNC:28972]
ENSG00000014216	1741.36	1449.22	0.26493	2.5979e-05	0.000225	CAPN1	calpain 1, (mu/I) large subunit [Source:HGNC Symbol;Acc:HGNC:1476]
ENSG00000015532	682.727	395.542	0.78748	7.4684e-20	2.9403e-18	XYLT2	xylosyltransferase II [Source:HGNC Symbol;Acc:HGNC:15517]
ENSG00000017797	1969.76	1433.72	0.45826	4.4024e-13	1.0004e-11	RALBP1	ralA binding protein 1 [Source:HGNC Symbol;Acc:HGNC:9841]
ENSG00000018189	546.75	468.645	0.22238	0.0093745	0.046715	RUFY3	RUN and FYVE domain containing 3 [Source:HGNC Symbol;Acc:HGNC:30285]
ENSG00000018236	88.0409	45.6167	0.94861	7.2816e-06	6.9056e-05	CNTN1	contactin 1 [Source:HGNC Symbol;Acc:HGNC:2171]
ENSG00000018699	605.237	384.563	0.65428	4.1043e-13	9.3502e-12	TTC27	tetratricopeptide repeat domain 27 [Source:HGNC Symbol;Acc:HGNC:25986]
ENSG00000019169	261.389	145.829	0.84192	1.931e-11	3.6597e-10	MARCO	macrophage receptor with collagenous structure [Source:HGNC Symbol;Acc:HGNC:6895]
ENSG00000019549	107.346	71.5394	0.58545	0.0036177	0.020226	SNAI2	snail family zinc finger 2 [Source:HGNC Symbol;Acc:HGNC:11094]
ENSG00000020426	400.235	309.421	0.37128	0.00036273	0.0025257	MNAT1	MNAT CDK-activating kinase assembly factor 1 [Source:HGNC Symbol;Acc:HGNC:7181]
ENSG00000020577	3149.92	2298.26	0.45477	1.5453e-15	4.3455e-14	SAMD4A	sterile alpha motif domain containing 4A [Source:HGNC Symbol;Acc:HGNC:23023]
ENSG00000021776	1101	848.962	0.37504	6.8941e-05	0.00055261	AQR	aquarius intron-binding spliceosomal factor [Source:HGNC Symbol;Acc:HGNC:29513]
ENSG00000022567	200.875	148.528	0.43556	0.0015755	0.0095612	SLC45A4	solute carrier family 45 member 4 [Source:HGNC Symbol;Acc:HGNC:29196]
ENSG00000022840	2201.97	1740.18	0.33956	1.0151e-06	1.104e-05	RNF10	ring finger protein 10 [Source:HGNC Symbol;Acc:HGNC:10055]
ENSG00000023171	1957.53	115.371	4.0847	0	0	GRAMD1B	GRAM domain containing 1B [Source:HGNC Symbol;Acc:HGNC:29214]
ENSG00000023191	1249.98	1020.42	0.29273	1.7096e-05	0.00015255	RNH1	ribonuclease/angiogenin inhibitor 1 [Source:HGNC Symbol;Acc:HGNC:10074]
ENSG00000023330	1139.2	789.635	0.52876	1.3128e-13	3.1577e-12	ALAS1	5'-aminolevulinate synthase 1 [Source:HGNC Symbol;Acc:HGNC:396]
ENSG00000023734	2776.68	1759.59	0.65812	4.5229e-28	2.8075e-26	STRAP	serine/threonine kinase receptor associated protein [Source:HGNC Symbol;Acc:HGNC:30796]
ENSG00000023902	431.537	329.273	0.3902	4.2137e-05	0.00035094	PLEKHO1	pleckstrin homology domain containing O1 [Source:HGNC Symbol;Acc:HGNC:24310]
ENSG00000023909	461.293	249.339	0.88758	1.0626e-16	3.3153e-15	GCLM	glutamate-cysteine ligase, modifier subunit [Source:HGNC Symbol;Acc:HGNC:4312]
ENSG00000024048	733.625	549.674	0.41647	3.3797e-07	3.9211e-06	UBR2	ubiquitin protein ligase E3 component n-recognin 2 [Source:HGNC Symbol;Acc:HGNC:21289]
ENSG00000024526	1273.13	882.899	0.52806	4.0353e-14	1.0111e-12	DEPDC1	DEP domain containing 1 [Source:HGNC Symbol;Acc:HGNC:22949]
ENSG00000025039	289.08	234.876	0.29957	0.0090863	0.045425	RRAGD	Ras-related GTP binding D [Source:HGNC Symbol;Acc:HGNC:19903]
ENSG00000025293	660.839	393.133	0.74928	2.1129e-10	3.5882e-09	PHF20	PHD finger protein 20 [Source:HGNC Symbol;Acc:HGNC:16098]
ENSG00000025772	1707.56	1018.04	0.74614	3.3945e-29	2.2863e-27	TOMM34	translocase of outer mitochondrial membrane 34 [Source:HGNC Symbol;Acc:HGNC:15746]
ENSG00000025800	1414.06	1126.58	0.3279	4.4973e-05	0.00037256	KPNA6	karyopherin alpha 6 (importin alpha 7) [Source:HGNC Symbol;Acc:HGNC:6399]
ENSG00000026297	103.096	64.1592	0.68426	0.00026518	0.0018961	RNASET2	ribonuclease T2 [Source:HGNC Symbol;Acc:HGNC:21686]
ENSG00000026508	5894.09	2805.54	1.071	8.0241e-84	3.1076e-81	CD44	CD44 molecule (Indian blood group) [Source:HGNC Symbol;Acc:HGNC:1681]
ENSG00000026559	572.858	299.958	0.93342	5.1308e-24	2.6079e-22	KCNG1	potassium channel, voltage gated modifier subfamily G, member 1 [Source:HGNC Symbol;Acc:HGNC:6248]
ENSG00000027075	369.507	295.203	0.3239	0.0018994	0.01134	PRKCH	protein kinase C, eta [Source:HGNC Symbol;Acc:HGNC:9403]
ENSG00000027847	439.904	310.671	0.5018	4.3767e-07	4.9934e-06	B4GALT7	xylosylprotein beta 1,4-galactosyltransferase, polypeptide 7 [Source:HGNC Symbol;Acc:HGNC:930]
ENSG00000027869	18.0922	3.27803	2.4645	2.937e-05	0.00025192	SH2D2A	SH2 domain containing 2A [Source:HGNC Symbol;Acc:HGNC:10821]
ENSG00000028277	403.505	322.712	0.32234	0.00088052	0.0056558	POU2F2	POU class 2 homeobox 2 [Source:HGNC Symbol;Acc:HGNC:9213]
ENSG00000028310	858.172	696.913	0.30029	0.00018181	0.0013395	BRD9	bromodomain containing 9 [Source:HGNC Symbol;Acc:HGNC:25818]
ENSG00000028839	348.491	286.394	0.28312	0.0061555	0.032234	TBPL1	TATA-box binding protein like 1 [Source:HGNC Symbol;Acc:HGNC:11589]
ENSG00000029153	1201.44	488.239	1.2991	9.5951e-65	2.2641e-62	ARNTL2	aryl hydrocarbon receptor nuclear translocator like 2 [Source:HGNC Symbol;Acc:HGNC:18984]
ENSG00000029639	176.1	132.413	0.41135	0.0043187	0.023633	TFB1M	transcription factor B1, mitochondrial [Source:HGNC Symbol;Acc:HGNC:17037]
ENSG00000029993	851.043	679.725	0.32428	2.4559e-05	0.00021332	HMGB3	high mobility group box 3 [Source:HGNC Symbol;Acc:HGNC:5004]
ENSG00000030110	504.869	363.815	0.4727	4.5863e-06	4.4868e-05	BAK1	BCL2-antagonist/killer 1 [Source:HGNC Symbol;Acc:HGNC:949]
ENSG00000030582	3249.78	2936.32	0.14633	0.0093685	0.046693	GRN	granulin [Source:HGNC Symbol;Acc:HGNC:4601]
ENSG00000031081	405.687	169.727	1.2571	3.6823e-20	1.4791e-18	ARHGAP31	Rho GTPase activating protein 31 [Source:HGNC Symbol;Acc:HGNC:29216]
ENSG00000031823	992.681	813.181	0.28775	8.8099e-05	0.00069263	RANBP3	RAN binding protein 3 [Source:HGNC Symbol;Acc:HGNC:9850]
ENSG00000032444	1358.73	1031.92	0.39693	3.1567e-09	4.702e-08	PNPLA6	patatin like phospholipase domain containing 6 [Source:HGNC Symbol;Acc:HGNC:16268]
ENSG00000033011	219.727	156.717	0.48756	0.00012612	0.00095995	ALG1	ALG1, chitobiosyldiphosphodolichol beta-mannosyltransferase [Source:HGNC Symbol;Acc:HGNC:18294]
ENSG00000033050	654.331	423.221	0.62861	3.1044e-13	7.1732e-12	ABCF2	ATP binding cassette subfamily F member 2 [Source:HGNC Symbol;Acc:HGNC:71]
ENSG00000033100	300.484	138.216	1.1204	1.3389e-19	5.1965e-18	CHPF2	chondroitin polymerizing factor 2 [Source:HGNC Symbol;Acc:HGNC:29270]
ENSG00000033170	1126.67	627.287	0.84486	4.9804e-30	3.5001e-28	FUT8	fucosyltransferase 8 (alpha (1,6) fucosyltransferase) [Source:HGNC Symbol;Acc:HGNC:4019]
ENSG00000033178	1269.37	1001.3	0.34224	8.5911e-07	9.4797e-06	UBA6	ubiquitin-like modifier activating enzyme 6 [Source:HGNC Symbol;Acc:HGNC:25581]
ENSG00000033327	410.65	302.176	0.44252	7.5199e-06	7.1013e-05	GAB2	GRB2 associated binding protein 2 [Source:HGNC Symbol;Acc:HGNC:14458]
ENSG00000034152	1512.89	956.401	0.66162	5.6595e-23	2.6463e-21	MAP2K3	mitogen-activated protein kinase kinase 3 [Source:HGNC Symbol;Acc:HGNC:6843]
ENSG00000034510	11574.6	8723.36	0.40801	1.7837e-13	4.234e-12	TMSB10	thymosin beta 10 [Source:HGNC Symbol;Acc:HGNC:11879]
ENSG00000034713	951.945	703.163	0.43702	7.1335e-09	1.0203e-07	GABARAPL2	GABA(A) receptor-associated protein like 2 [Source:HGNC Symbol;Acc:HGNC:13291]
ENSG00000035141	1099.62	919.278	0.25843	0.0009303	0.0059466	FAM136A	family with sequence similarity 136 member A [Source:HGNC Symbol;Acc:HGNC:25911]
ENSG00000035403	2180.3	1769.98	0.30079	0.00076697	0.0049803	VCL	vinculin [Source:HGNC Symbol;Acc:HGNC:12665]
ENSG00000036257	1105.71	749.36	0.56124	1.4113e-14	3.7193e-13	CUL3	cullin 3 [Source:HGNC Symbol;Acc:HGNC:2553]
ENSG00000037241	338.407	239.399	0.49934	5.5221e-06	5.3364e-05	RPL26L1	ribosomal protein L26 like 1 [Source:HGNC Symbol;Acc:HGNC:17050]
ENSG00000037474	2132.76	1429.02	0.5777	1.4786e-20	6.1329e-19	NSUN2	NOP2/Sun RNA methyltransferase family member 2 [Source:HGNC Symbol;Acc:HGNC:25994]
ENSG00000037897	151.472	111.235	0.44544	0.0038908	0.021604	METTL1	methyltransferase like 1 [Source:HGNC Symbol;Acc:HGNC:7030]
ENSG00000038358	877.674	722.678	0.28033	0.00028828	0.0020469	EDC4	enhancer of mRNA decapping 4 [Source:HGNC Symbol;Acc:HGNC:17157]
ENSG00000038382	4879.37	3883.73	0.32925	2.4507e-06	2.5193e-05	TRIO	trio Rho guanine nucleotide exchange factor [Source:HGNC Symbol;Acc:HGNC:12303]
ENSG00000038427	469.709	235.6	0.99543	5.9616e-10	9.7213e-09	VCAN	versican [Source:HGNC Symbol;Acc:HGNC:2464]
ENSG00000039123	1123.45	918.988	0.28982	6.0202e-05	0.0004885	SKIV2L2	superkiller viralicidic activity 2-like 2 (S. cerevisiae) [Source:HGNC Symbol;Acc:HGNC:18734]
ENSG00000039523	1115.69	712.219	0.64754	3.1512e-19	1.1831e-17	FAM65A	family with sequence similarity 65 member A [Source:HGNC Symbol;Acc:HGNC:25836]
ENSG00000039560	2538.39	1884.1	0.43004	1.3003e-12	2.8285e-11	RAI14	retinoic acid induced 14 [Source:HGNC Symbol;Acc:HGNC:14873]
ENSG00000040933	832.794	662.921	0.32912	2.6119e-05	0.00022604	INPP4A	inositol polyphosphate-4-phosphatase type I A [Source:HGNC Symbol;Acc:HGNC:6074]
ENSG00000041802	785.741	655.762	0.26088	0.00069057	0.0045313	LSG1	large 60S subunit nuclear export GTPase 1 [Source:HGNC Symbol;Acc:HGNC:25652]
ENSG00000041982	13118.4	9719.13	0.4327	1.404e-09	2.1864e-08	TNC	tenascin C [Source:HGNC Symbol;Acc:HGNC:5318]
ENSG00000042088	327.579	210.098	0.64078	1.1724e-08	1.633e-07	TDP1	tyrosyl-DNA phosphodiesterase 1 [Source:HGNC Symbol;Acc:HGNC:18884]
ENSG00000042286	821.513	629.358	0.3844	3.6253e-07	4.1762e-06	AIFM2	apoptosis inducing factor, mitochondria associated 2 [Source:HGNC Symbol;Acc:HGNC:21411]
ENSG00000042429	421.749	315.352	0.41942	2.144e-05	0.00018824	MED17	mediator complex subunit 17 [Source:HGNC Symbol;Acc:HGNC:2375]
ENSG00000042445	575.519	488.212	0.23736	0.007377	0.037824	RETSAT	retinol saturase (all-trans-retinol 13,14-reductase) [Source:HGNC Symbol;Acc:HGNC:25991]
ENSG00000042753	2224.7	1876.41	0.24563	0.00053761	0.0036073	AP2S1	adaptor related protein complex 2 sigma 1 subunit [Source:HGNC Symbol;Acc:HGNC:565]
ENSG00000043093	649.491	554.343	0.22853	0.0055418	0.029475	DCUN1D1	DCN1, defective in cullin neddylation 1, domain containing 1 [Source:HGNC Symbol;Acc:HGNC:18184]
ENSG00000043143	613.594	490.675	0.32252	0.00016391	0.0012179	JADE2	jade family PHD finger 2 [Source:HGNC Symbol;Acc:HGNC:22984]
ENSG00000044115	4177.78	3189.48	0.38941	4.4536e-12	9.1406e-11	CTNNA1	catenin alpha 1 [Source:HGNC Symbol;Acc:HGNC:2509]
ENSG00000044574	9001.67	7418.06	0.27915	1.259e-07	1.5544e-06	HSPA5	heat shock protein family A (Hsp70) member 5 [Source:HGNC Symbol;Acc:HGNC:5238]
ENSG00000046774	6.64427	0.918779	2.8543	0.0085737	0.043129	MAGEC2	MAGE family member C2 [Source:HGNC Symbol;Acc:HGNC:13574]
ENSG00000047056	135.173	91.73	0.55935	0.00044057	0.0030164	WDR37	WD repeat domain 37 [Source:HGNC Symbol;Acc:HGNC:31406]
ENSG00000047249	459.457	332.187	0.46793	1.0564e-06	1.1465e-05	ATP6V1H	ATPase, H+ transporting, lysosomal 50/57kDa, V1 subunit H [Source:HGNC Symbol;Acc:HGNC:18303]
ENSG00000047315	1951.71	1563.47	0.31998	3.6336e-07	4.1844e-06	POLR2B	polymerase (RNA) II (DNA directed) polypeptide B, 140kDa [Source:HGNC Symbol;Acc:HGNC:9188]
ENSG00000047578	377.465	269.995	0.48341	4.4666e-06	4.3794e-05	KIAA0556	KIAA0556 [Source:HGNC Symbol;Acc:HGNC:29068]
ENSG00000047849	4659.68	4069.66	0.19532	0.00035651	0.0024878	MAP4	microtubule associated protein 4 [Source:HGNC Symbol;Acc:HGNC:6862]
ENSG00000048140	1464.47	1108.42	0.40188	1.8862e-09	2.8855e-08	TSPAN17	tetraspanin 17 [Source:HGNC Symbol;Acc:HGNC:13594]
ENSG00000048162	430.808	257.432	0.74285	2.9296e-13	6.7868e-12	NOP16	NOP16 nucleolar protein [Source:HGNC Symbol;Acc:HGNC:26934]
ENSG00000048392	4446.34	2880.82	0.62614	1.365e-28	8.8106e-27	RRM2B	ribonucleotide reductase M2 B (TP53 inducible) [Source:HGNC Symbol;Acc:HGNC:17296]
ENSG00000048471	209.811	149.285	0.49102	0.00016165	0.0012036	SNX29	sorting nexin 29 [Source:HGNC Symbol;Acc:HGNC:30542]
ENSG00000048544	955.118	815.138	0.22863	0.0025745	0.014952	MRPS10	mitochondrial ribosomal protein S10 [Source:HGNC Symbol;Acc:HGNC:14502]
ENSG00000048828	2404.42	1995.42	0.269	1.6878e-05	0.00015071	FAM120A	family with sequence similarity 120A [Source:HGNC Symbol;Acc:HGNC:13247]
ENSG00000048991	867.006	674.624	0.36196	9.5085e-06	8.8318e-05	R3HDM1	R3H domain containing 1 [Source:HGNC Symbol;Acc:HGNC:9757]
ENSG00000049245	822.546	583.225	0.49604	3.1297e-08	4.164e-07	VAMP3	vesicle associated membrane protein 3 [Source:HGNC Symbol;Acc:HGNC:12644]
ENSG00000049860	123.801	59.6211	1.0541	6.3021e-09	9.0432e-08	HEXB	hexosaminidase B (beta polypeptide) [Source:HGNC Symbol;Acc:HGNC:4879]
ENSG00000051382	380.064	265.279	0.51873	4.3858e-07	5.0021e-06	PIK3CB	phosphatidylinositol-4,5-bisphosphate 3-kinase catalytic subunit beta [Source:HGNC Symbol;Acc:HGNC:8976]
ENSG00000051523	412.678	200.95	1.0382	2.1596e-22	9.7522e-21	CYBA	cytochrome b-245, alpha polypeptide [Source:HGNC Symbol;Acc:HGNC:2577]
ENSG00000051596	325.428	260.093	0.32332	0.0029686	0.016969	THOC3	THO complex 3 [Source:HGNC Symbol;Acc:HGNC:19072]
ENSG00000051620	1148.34	1001.13	0.19793	0.00439	0.02397	HEBP2	heme binding protein 2 [Source:HGNC Symbol;Acc:HGNC:15716]
ENSG00000052126	937.907	739.185	0.34351	7.5069e-06	7.0929e-05	PLEKHA5	pleckstrin homology domain containing A5 [Source:HGNC Symbol;Acc:HGNC:30036]
ENSG00000052723	850.335	724.764	0.23052	0.0029233	0.016724	SIKE1	suppressor of IKBKE 1 [Source:HGNC Symbol;Acc:HGNC:26119]
ENSG00000052749	93.0368	59.2174	0.65178	0.00055536	0.0037132	RRP12	ribosomal RNA processing 12 homolog [Source:HGNC Symbol;Acc:HGNC:29100]
ENSG00000052802	1592.2	1085.19	0.55307	7.1544e-17	2.2699e-15	MSMO1	methylsterol monooxygenase 1 [Source:HGNC Symbol;Acc:HGNC:10545]
ENSG00000053372	1307.51	905.771	0.52961	2.0757e-14	5.3515e-13	MRTO4	MRT4 homolog, ribosome maturation factor [Source:HGNC Symbol;Acc:HGNC:18477]
ENSG00000053747	71.5982	32.2147	1.1522	0.00094942	0.0060515	LAMA3	laminin subunit alpha 3 [Source:HGNC Symbol;Acc:HGNC:6483]
ENSG00000054116	836.594	587.129	0.51085	8.5943e-11	1.5152e-09	TRAPPC3	trafficking protein particle complex 3 [Source:HGNC Symbol;Acc:HGNC:19942]
ENSG00000054356	2010.13	714.912	1.4914	3.6157e-109	1.982e-106	PTPRN	protein tyrosine phosphatase, receptor type, N [Source:HGNC Symbol;Acc:HGNC:9676]
ENSG00000054967	325.112	205.461	0.66207	2.5107e-09	3.7842e-08	RELT	RELT tumor necrosis factor receptor [Source:HGNC Symbol;Acc:HGNC:13764]
ENSG00000055044	1934.83	1558.82	0.31176	0.0001591	0.0011854	NOP58	NOP58 ribonucleoprotein [Source:HGNC Symbol;Acc:HGNC:29926]
ENSG00000055070	2322.32	1682.6	0.46487	1.7401e-14	4.5422e-13	SZRD1	SUZ RNA binding domain containing 1 [Source:HGNC Symbol;Acc:HGNC:30232]
ENSG00000055130	519.01	387.775	0.42054	5.34e-06	5.166e-05	CUL1	cullin 1 [Source:HGNC Symbol;Acc:HGNC:2551]
ENSG00000055163	1645.11	1304.99	0.33414	3.2463e-07	3.7845e-06	CYFIP2	cytoplasmic FMR1 interacting protein 2 [Source:HGNC Symbol;Acc:HGNC:13760]
ENSG00000055483	1893.17	1385.62	0.45027	6.7787e-13	1.5133e-11	USP36	ubiquitin specific peptidase 36 [Source:HGNC Symbol;Acc:HGNC:20062]
ENSG00000055950	652.274	480.25	0.44169	1.7234e-07	2.0839e-06	MRPL43	mitochondrial ribosomal protein L43 [Source:HGNC Symbol;Acc:HGNC:14517]
ENSG00000056972	331.216	226.816	0.54625	2.9435e-07	3.451e-06	TRAF3IP2	TRAF3 interacting protein 2 [Source:HGNC Symbol;Acc:HGNC:1343]
ENSG00000057019	6561.55	5836.93	0.16883	0.0019912	0.011842	DCBLD2	discoidin, CUB and LCCL domain containing 2 [Source:HGNC Symbol;Acc:HGNC:24627]
ENSG00000057252	1394.91	1195.48	0.22259	0.0041736	0.022959	SOAT1	sterol O-acyltransferase 1 [Source:HGNC Symbol;Acc:HGNC:11177]
ENSG00000058085	634.857	426.671	0.57331	1.4651e-10	2.5254e-09	LAMC2	laminin subunit gamma 2 [Source:HGNC Symbol;Acc:HGNC:6493]
ENSG00000058262	3881	3303.69	0.23235	4.1524e-05	0.00034656	SEC61A1	Sec61 translocon alpha 1 subunit [Source:HGNC Symbol;Acc:HGNC:18276]
ENSG00000058600	979.218	768.198	0.35015	1.143e-06	1.236e-05	POLR3E	polymerase (RNA) III (DNA directed) polypeptide E (80kD) [Source:HGNC Symbol;Acc:HGNC:30347]
ENSG00000058729	287.932	203.523	0.50054	2.1537e-05	0.00018896	RIOK2	RIO kinase 2 [Source:HGNC Symbol;Acc:HGNC:18999]
ENSG00000058804	973.812	821.816	0.24483	0.0018889	0.011281	NDC1	NDC1 transmembrane nucleoporin [Source:HGNC Symbol;Acc:HGNC:25525]
ENSG00000058866	44.9588	15.8201	1.5068	1.9008e-06	1.985e-05	DGKG	diacylglycerol kinase gamma [Source:HGNC Symbol;Acc:HGNC:2853]
ENSG00000059122	1091.9	831.931	0.3923	8.7777e-08	1.1028e-06	FLYWCH1	FLYWCH-type zinc finger 1 [Source:HGNC Symbol;Acc:HGNC:25404]
ENSG00000059145	468.66	319.6	0.55228	7.7896e-09	1.1084e-07	UNKL	unkempt family zinc finger-like [Source:HGNC Symbol;Acc:HGNC:14184]
ENSG00000059378	432.919	286.283	0.59665	2.0534e-09	3.1293e-08	PARP12	poly(ADP-ribose) polymerase family member 12 [Source:HGNC Symbol;Acc:HGNC:21919]
ENSG00000059804	1153.62	690.12	0.74124	1.0072e-23	4.991e-22	SLC2A3	solute carrier family 2 (facilitated glucose transporter), member 3 [Source:HGNC Symbol;Acc:HGNC:11007]
ENSG00000060069	928.378	575.211	0.69062	1.5829e-19	6.0514e-18	CTDP1	CTD phosphatase subunit 1 [Source:HGNC Symbol;Acc:HGNC:2498]
ENSG00000060138	11642.4	7685.13	0.59925	1.6386e-31	1.2138e-29	YBX3	Y-box binding protein 3 [Source:HGNC Symbol;Acc:HGNC:2428]
ENSG00000060237	4233.51	3239.59	0.38604	6.0435e-06	5.8166e-05	WNK1	WNK lysine deficient protein kinase 1 [Source:HGNC Symbol;Acc:HGNC:14540]
ENSG00000060339	2105.14	1686.5	0.31989	1.5625e-07	1.9066e-06	CCAR1	cell division cycle and apoptosis regulator 1 [Source:HGNC Symbol;Acc:HGNC:24236]
ENSG00000060491	1335.46	1049.67	0.34741	1.4614e-07	1.7911e-06	OGFR	opioid growth factor receptor [Source:HGNC Symbol;Acc:HGNC:15768]
ENSG00000060762	230.129	160.208	0.5225	4.9797e-05	0.00041036	MPC1	mitochondrial pyruvate carrier 1 [Source:HGNC Symbol;Acc:HGNC:21606]
ENSG00000060971	262.472	204.743	0.35835	0.0022222	0.013085	ACAA1	acetyl-CoA acyltransferase 1 [Source:HGNC Symbol;Acc:HGNC:82]
ENSG00000061273	2914.74	2120.53	0.45894	2.9396e-10	4.9381e-09	HDAC7	histone deacetylase 7 [Source:HGNC Symbol;Acc:HGNC:14067]
ENSG00000061676	3456.33	3055.37	0.17789	0.0068019	0.035179	NCKAP1	NCK-associated protein 1 [Source:HGNC Symbol;Acc:HGNC:7666]
ENSG00000061794	608.153	509.207	0.25618	0.0030909	0.017584	MRPS35	mitochondrial ribosomal protein S35 [Source:HGNC Symbol;Acc:HGNC:16635]
ENSG00000061936	947.756	779.62	0.28175	0.00013538	0.0010241	SFSWAP	splicing factor, suppressor of white-apricot family [Source:HGNC Symbol;Acc:HGNC:10790]
ENSG00000062282	211.011	163.016	0.37231	0.0042439	0.023288	DGAT2	diacylglycerol O-acyltransferase 2 [Source:HGNC Symbol;Acc:HGNC:16940]
ENSG00000062598	924.785	694.39	0.41337	4.6952e-08	6.0944e-07	ELMO2	engulfment and cell motility 2 [Source:HGNC Symbol;Acc:HGNC:17233]
ENSG00000062822	1894.27	1659.72	0.1907	0.0014688	0.0089748	POLD1	polymerase (DNA directed), delta 1, catalytic subunit [Source:HGNC Symbol;Acc:HGNC:9175]
ENSG00000063241	619.428	495.412	0.32231	0.00011976	0.00091604	ISOC2	isochorismatase domain containing 2 [Source:HGNC Symbol;Acc:HGNC:26278]
ENSG00000063244	2869.47	2206.96	0.37873	7.0617e-11	1.2524e-09	U2AF2	U2 small nuclear RNA auxiliary factor 2 [Source:HGNC Symbol;Acc:HGNC:23156]
ENSG00000063245	2520.98	2009.18	0.32737	2.2965e-08	3.1041e-07	EPN1	epsin 1 [Source:HGNC Symbol;Acc:HGNC:21604]
ENSG00000063438	155.468	102.759	0.59735	6.3155e-05	0.00051002	AHRR	aryl-hydrocarbon receptor repressor [Source:HGNC Symbol;Acc:HGNC:346]
ENSG00000063587	573.307	414.546	0.46778	7.2878e-08	9.2407e-07	ZNF275	zinc finger protein 275 [Source:HGNC Symbol;Acc:HGNC:13069]
ENSG00000063854	441.553	289.956	0.60675	4.3664e-10	7.2092e-09	HAGH	hydroxyacylglutathione hydrolase [Source:HGNC Symbol;Acc:HGNC:4805]
ENSG00000063978	592.925	431.396	0.45884	4.2374e-06	4.1673e-05	RNF4	ring finger protein 4 [Source:HGNC Symbol;Acc:HGNC:10067]
ENSG00000064042	498.269	406.213	0.29469	0.0011192	0.0070021	LIMCH1	LIM and calponin homology domains 1 [Source:HGNC Symbol;Acc:HGNC:29191]
ENSG00000064102	701.906	532.934	0.39732	1.2948e-06	1.3892e-05	ASUN	asunder spermatogenesis regulator [Source:HGNC Symbol;Acc:HGNC:20174]
ENSG00000064225	130.742	79.4492	0.71862	2.3976e-05	0.00020851	ST3GAL6	ST3 beta-galactoside alpha-2,3-sialyltransferase 6 [Source:HGNC Symbol;Acc:HGNC:18080]
ENSG00000064313	1309.15	1119.57	0.22569	0.0013082	0.0080769	TAF2	TATA-box binding protein associated factor 2 [Source:HGNC Symbol;Acc:HGNC:11536]
ENSG00000064393	1853.15	1266.97	0.54859	4.4698e-05	0.00037054	HIPK2	homeodomain interacting protein kinase 2 [Source:HGNC Symbol;Acc:HGNC:14402]
ENSG00000064419	1097.54	827.787	0.40694	9.0012e-07	9.8986e-06	TNPO3	transportin 3 [Source:HGNC Symbol;Acc:HGNC:17103]
ENSG00000064545	302.774	229.022	0.40276	0.00016346	0.0012151	TMEM161A	transmembrane protein 161A [Source:HGNC Symbol;Acc:HGNC:26020]
ENSG00000064703	584.411	497.012	0.2337	0.0094249	0.046901	DDX20	DEAD (Asp-Glu-Ala-Asp) box polypeptide 20 [Source:HGNC Symbol;Acc:HGNC:2743]
ENSG00000064726	909.739	722.635	0.33219	2.8855e-05	0.00024798	BTBD1	BTB (POZ) domain containing 1 [Source:HGNC Symbol;Acc:HGNC:1120]
ENSG00000064932	1627.16	1313.82	0.30859	1.2576e-06	1.3529e-05	SBNO2	strawberry notch homolog 2 (Drosophila) [Source:HGNC Symbol;Acc:HGNC:29158]
ENSG00000064961	994.542	722.3	0.46144	4.2237e-10	6.9833e-09	HMG20B	high mobility group 20B [Source:HGNC Symbol;Acc:HGNC:5002]
ENSG00000064999	614.516	482.809	0.348	5.0779e-05	0.00041784	ANKS1A	ankyrin repeat and sterile alpha motif domain containing 1A [Source:HGNC Symbol;Acc:HGNC:20961]
ENSG00000065000	2033.27	1583.92	0.36031	3.2265e-09	4.802e-08	AP3D1	adaptor related protein complex 3, delta 1 subunit [Source:HGNC Symbol;Acc:HGNC:568]
ENSG00000065054	447.663	250.305	0.83873	7.4456e-17	2.3539e-15	SLC9A3R2	solute carrier family 9, subfamily A (NHE3, cation proton antiporter 3), member 3 regulator 2 [Source:HGNC Symbol;Acc:HGNC:11076]
ENSG00000065135	2320.42	2069.19	0.16532	0.0089366	0.04477	GNAI3	guanine nucleotide binding protein (G protein), alpha inhibiting activity polypeptide 3 [Source:HGNC Symbol;Acc:HGNC:4387]
ENSG00000065150	4216.83	3520.32	0.26045	3.2649e-06	3.275e-05	IPO5	importin 5 [Source:HGNC Symbol;Acc:HGNC:6402]
ENSG00000065183	1622.06	1113.63	0.54256	5.5891e-16	1.6323e-14	WDR3	WD repeat domain 3 [Source:HGNC Symbol;Acc:HGNC:12755]
ENSG00000065320	683.117	477.294	0.51725	9.9904e-10	1.5806e-08	NTN1	netrin 1 [Source:HGNC Symbol;Acc:HGNC:8029]
ENSG00000065357	709.317	478.139	0.569	5.5188e-09	7.9738e-08	DGKA	diacylglycerol kinase alpha [Source:HGNC Symbol;Acc:HGNC:2849]
ENSG00000065427	3011.55	2030.66	0.56856	1.9769e-12	4.2028e-11	KARS	lysyl-tRNA synthetase [Source:HGNC Symbol;Acc:HGNC:6215]
ENSG00000065485	522.49	358.465	0.54357	1.8454e-09	2.8281e-08	PDIA5	protein disulfide isomerase family A member 5 [Source:HGNC Symbol;Acc:HGNC:24811]
ENSG00000065526	2007.14	1618.52	0.31047	0.0073827	0.037843	SPEN	spen family transcriptional repressor [Source:HGNC Symbol;Acc:HGNC:17575]
ENSG00000065548	1735.93	1406.53	0.30357	3.529e-06	3.5191e-05	ZC3H15	zinc finger CCCH-type containing 15 [Source:HGNC Symbol;Acc:HGNC:29528]
ENSG00000065559	540.873	416.246	0.37786	3.2262e-05	0.00027467	MAP2K4	mitogen-activated protein kinase kinase 4 [Source:HGNC Symbol;Acc:HGNC:6844]
ENSG00000065600	195.386	101.029	0.95156	5.8291e-11	1.0421e-09	TMEM206	transmembrane protein 206 [Source:HGNC Symbol;Acc:HGNC:25593]
ENSG00000065613	1461.03	1184.02	0.30329	0.00026753	0.0019106	SLK	STE20 like kinase [Source:HGNC Symbol;Acc:HGNC:11088]
ENSG00000065802	1019.57	774.551	0.39653	5.1214e-08	6.6162e-07	ASB1	ankyrin repeat and SOCS box containing 1 [Source:HGNC Symbol;Acc:HGNC:16011]
ENSG00000065882	1593.7	1386.57	0.20086	0.0020082	0.011927	TBC1D1	TBC1 domain family member 1 [Source:HGNC Symbol;Acc:HGNC:11578]
ENSG00000065978	25011.6	19185.6	0.38257	1.9622e-14	5.081e-13	YBX1	Y-box binding protein 1 [Source:HGNC Symbol;Acc:HGNC:8014]
ENSG00000066027	326.868	233.132	0.48756	6.688e-06	6.3818e-05	PPP2R5A	protein phosphatase 2 regulatory subunit B', alpha [Source:HGNC Symbol;Acc:HGNC:9309]
ENSG00000066032	27.4589	5.18831	2.4039	3.6422e-06	3.6218e-05	CTNNA2	catenin alpha 2 [Source:HGNC Symbol;Acc:HGNC:2510]
ENSG00000066044	1544.98	1325.99	0.22051	0.0006526	0.0043044	ELAVL1	ELAV like RNA binding protein 1 [Source:HGNC Symbol;Acc:HGNC:3312]
ENSG00000066084	1242.68	1001.3	0.31158	0.0060719	0.031866	DIP2B	disco interacting protein 2 homolog B [Source:HGNC Symbol;Acc:HGNC:29284]
ENSG00000066279	1139.09	690.424	0.72233	2.2724e-14	5.8333e-13	ASPM	abnormal spindle microtubule assembly [Source:HGNC Symbol;Acc:HGNC:19048]
ENSG00000066322	2107.3	1214.06	0.79555	8.6369e-36	7.636e-34	ELOVL1	ELOVL fatty acid elongase 1 [Source:HGNC Symbol;Acc:HGNC:14418]
ENSG00000066422	578.333	422.86	0.45172	1.5305e-05	0.00013781	ZBTB11	zinc finger and BTB domain containing 11 [Source:HGNC Symbol;Acc:HGNC:16740]
ENSG00000066629	156.643	110.683	0.50104	0.0011608	0.0072295	EML1	echinoderm microtubule associated protein like 1 [Source:HGNC Symbol;Acc:HGNC:3330]
ENSG00000066697	972.107	839.061	0.21234	0.0024007	0.014045	MSANTD3	Myb/SANT-like DNA-binding domain containing 3 [Source:HGNC Symbol;Acc:HGNC:23370]
ENSG00000066777	1410.16	1239.23	0.18641	0.0058269	0.030798	ARFGEF1	ADP ribosylation factor guanine nucleotide exchange factor 1 [Source:HGNC Symbol;Acc:HGNC:15772]
ENSG00000066855	680.918	525.747	0.37311	7.0956e-06	6.7436e-05	MTFR1	mitochondrial fission regulator 1 [Source:HGNC Symbol;Acc:HGNC:29510]
ENSG00000067057	1723.91	906.184	0.92781	8.5175e-44	9.9501e-42	PFKP	phosphofructokinase, platelet [Source:HGNC Symbol;Acc:HGNC:8878]
ENSG00000067064	430.852	228.961	0.91209	2.7025e-18	9.562e-17	IDI1	isopentenyl-diphosphate delta isomerase 1 [Source:HGNC Symbol;Acc:HGNC:5387]
ENSG00000067066	563.239	478.009	0.23671	0.0056424	0.029957	SP100	SP100 nuclear antigen [Source:HGNC Symbol;Acc:HGNC:11206]
ENSG00000067082	2006.68	1485.03	0.43432	1.4254e-12	3.0874e-11	KLF6	Kruppel-like factor 6 [Source:HGNC Symbol;Acc:HGNC:2235]
ENSG00000067177	396.508	229.052	0.79167	3.9134e-10	6.4944e-09	PHKA1	phosphorylase kinase, alpha 1 (muscle) [Source:HGNC Symbol;Acc:HGNC:8925]
ENSG00000067208	385.233	279.575	0.4625	0.00013757	0.0010384	EVI5	ecotropic viral integration site 5 [Source:HGNC Symbol;Acc:HGNC:3501]
ENSG00000067225	34746.8	27758.7	0.32394	5.5584e-11	9.962e-10	PKM	pyruvate kinase, muscle [Source:HGNC Symbol;Acc:HGNC:9021]
ENSG00000067248	732.245	524.697	0.48084	7.6275e-09	1.0871e-07	DHX29	DEAH (Asp-Glu-Ala-His) box polypeptide 29 [Source:HGNC Symbol;Acc:HGNC:15815]
ENSG00000067334	1264.05	769.644	0.7158	1.1239e-23	5.5385e-22	DNTTIP2	deoxynucleotidyltransferase, terminal, interacting protein 2 [Source:HGNC Symbol;Acc:HGNC:24013]
ENSG00000067596	989.714	769.419	0.36324	1.3128e-06	1.4068e-05	DHX8	DEAH (Asp-Glu-Ala-His) box polypeptide 8 [Source:HGNC Symbol;Acc:HGNC:2749]
ENSG00000067704	1413.91	1126.98	0.32724	1.342e-06	1.435e-05	IARS2	isoleucyl-tRNA synthetase 2, mitochondrial [Source:HGNC Symbol;Acc:HGNC:29685]
ENSG00000067798	938.571	726.977	0.36856	4.833e-05	0.0003988	NAV3	neuron navigator 3 [Source:HGNC Symbol;Acc:HGNC:15998]
ENSG00000067829	661.082	529.425	0.3204	6.6883e-05	0.00053745	IDH3G	isocitrate dehydrogenase 3 (NAD+) gamma [Source:HGNC Symbol;Acc:HGNC:5386]
ENSG00000067955	1311.33	935.141	0.48778	2.4401e-12	5.1413e-11	CBFB	core-binding factor, beta subunit [Source:HGNC Symbol;Acc:HGNC:1539]
ENSG00000068001	466.227	331.999	0.48986	2.8848e-07	3.3844e-06	HYAL2	hyaluronoglucosaminidase 2 [Source:HGNC Symbol;Acc:HGNC:5321]
ENSG00000068078	54.523	26.9192	1.0182	9.5566e-05	0.00074524	FGFR3	fibroblast growth factor receptor 3 [Source:HGNC Symbol;Acc:HGNC:3690]
ENSG00000068120	1085.62	833.698	0.38092	7.0123e-08	8.9136e-07	COASY	Coenzyme A synthase [Source:HGNC Symbol;Acc:HGNC:29932]
ENSG00000068354	470.816	376.685	0.32181	0.0094989	0.047203	TBC1D25	TBC1 domain family member 25 [Source:HGNC Symbol;Acc:HGNC:8092]
ENSG00000068366	1509.22	1008.39	0.58176	1.0858e-17	3.6879e-16	ACSL4	acyl-CoA synthetase long-chain family member 4 [Source:HGNC Symbol;Acc:HGNC:3571]
ENSG00000068383	253.239	164.014	0.62668	7.3424e-06	6.9577e-05	INPP5A	inositol polyphosphate-5-phosphatase A [Source:HGNC Symbol;Acc:HGNC:6076]
ENSG00000068394	516.23	367.588	0.48992	1.3174e-07	1.6208e-06	GPKOW	G-patch domain and KOW motifs [Source:HGNC Symbol;Acc:HGNC:30677]
ENSG00000068489	4164.8	3099.33	0.42629	3.2261e-14	8.1523e-13	PRR11	proline rich 11 [Source:HGNC Symbol;Acc:HGNC:25619]
ENSG00000068650	2036.07	1218.59	0.74057	1.3169e-28	8.5157e-27	ATP11A	ATPase, class VI, type 11A [Source:HGNC Symbol;Acc:HGNC:13552]
ENSG00000068654	2178.6	1707.56	0.35147	3.593e-05	0.00030365	POLR1A	polymerase (RNA) I polypeptide A [Source:HGNC Symbol;Acc:HGNC:17264]
ENSG00000068878	3522.72	2490.78	0.50009	3.151e-11	5.831e-10	PSME4	proteasome activator subunit 4 [Source:HGNC Symbol;Acc:HGNC:20635]
ENSG00000068912	1198.38	831.389	0.52749	1.1177e-13	2.7017e-12	ERLEC1	endoplasmic reticulum lectin 1 [Source:HGNC Symbol;Acc:HGNC:25222]
ENSG00000068971	314.439	218.591	0.52455	2.0657e-06	2.1452e-05	PPP2R5B	protein phosphatase 2 regulatory subunit B', beta [Source:HGNC Symbol;Acc:HGNC:9310]
ENSG00000068976	28.0878	8.99047	1.6435	0.00030427	0.0021519	PYGM	phosphorylase, glycogen, muscle [Source:HGNC Symbol;Acc:HGNC:9726]
ENSG00000069020	1033.03	745.064	0.47145	1.6475e-10	2.8262e-09	MAST4	microtubule associated serine/threonine kinase family member 4 [Source:HGNC Symbol;Acc:HGNC:19037]
ENSG00000069188	572.279	427.976	0.41919	1.7565e-06	1.8439e-05	SDK2	sidekick cell adhesion molecule 2 [Source:HGNC Symbol;Acc:HGNC:19308]
ENSG00000069345	1148.62	963.952	0.25286	0.0003695	0.0025688	DNAJA2	DnaJ heat shock protein family (Hsp40) member A2 [Source:HGNC Symbol;Acc:HGNC:14884]
ENSG00000069399	1186.61	909.265	0.38407	2.5234e-08	3.3876e-07	BCL3	B-cell CLL/lymphoma 3 [Source:HGNC Symbol;Acc:HGNC:998]
ENSG00000069535	98.252	59.3709	0.72673	0.00016696	0.0012386	MAOB	monoamine oxidase B [Source:HGNC Symbol;Acc:HGNC:6834]
ENSG00000069849	955.92	595.374	0.68309	5.7784e-19	2.1335e-17	ATP1B3	ATPase, Na+/K+ transporting, beta 3 polypeptide [Source:HGNC Symbol;Acc:HGNC:806]
ENSG00000069956	2115.05	1551.1	0.4474	1.0676e-12	2.3466e-11	MAPK6	mitogen-activated protein kinase 6 [Source:HGNC Symbol;Acc:HGNC:6879]
ENSG00000069998	490.127	381.847	0.36016	8.93e-05	0.00070098	CECR5	cat eye syndrome chromosome region, candidate 5 [Source:HGNC Symbol;Acc:HGNC:1843]
ENSG00000070047	822.221	522.595	0.65383	1.9484e-16	5.9285e-15	PHRF1	PHD and ring finger domains 1 [Source:HGNC Symbol;Acc:HGNC:24351]
ENSG00000070061	1065.85	821.344	0.37595	1.6062e-07	1.9552e-06	IKBKAP	inhibitor of kappa light polypeptide gene enhancer in B-cells, kinase complex-associated protein [Source:HGNC Symbol;Acc:HGNC:5959]
ENSG00000070159	720.723	556.985	0.37181	7.9349e-06	7.4675e-05	PTPN3	protein tyrosine phosphatase, non-receptor type 3 [Source:HGNC Symbol;Acc:HGNC:9655]
ENSG00000070404	2072.42	1160.26	0.83687	1.4515e-39	1.4366e-37	FSTL3	follistatin-like 3 (secreted glycoprotein) [Source:HGNC Symbol;Acc:HGNC:3973]
ENSG00000070423	645.247	456.905	0.49796	2.8178e-09	4.2309e-08	RNF126	ring finger protein 126 [Source:HGNC Symbol;Acc:HGNC:21151]
ENSG00000070495	518.335	253.286	1.0331	5.9907e-26	3.3667e-24	JMJD6	jumonji domain containing 6 [Source:HGNC Symbol;Acc:HGNC:19355]
ENSG00000070501	191.151	142.473	0.42402	0.0022353	0.013158	POLB	polymerase (DNA directed), beta [Source:HGNC Symbol;Acc:HGNC:9174]
ENSG00000070610	878.895	722.028	0.28364	0.00015086	0.0011292	GBA2	glucosidase, beta (bile acid) 2 [Source:HGNC Symbol;Acc:HGNC:18986]
ENSG00000070718	487.19	398.888	0.2885	0.0025401	0.014781	AP3M2	adaptor related protein complex 3, mu 2 subunit [Source:HGNC Symbol;Acc:HGNC:570]
ENSG00000070785	898.762	515.354	0.80238	6.0199e-24	3.0381e-22	EIF2B3	eukaryotic translation initiation factor 2B subunit gamma [Source:HGNC Symbol;Acc:HGNC:3259]
ENSG00000070814	2587.68	1929.68	0.4233	1.1144e-12	2.445e-11	TCOF1	Treacher Collins-Franceschetti syndrome 1 [Source:HGNC Symbol;Acc:HGNC:11654]
ENSG00000071054	7591.15	5654.82	0.42484	1.3277e-15	3.7695e-14	MAP4K4	mitogen-activated protein kinase kinase kinase kinase 4 [Source:HGNC Symbol;Acc:HGNC:6866]
ENSG00000071127	4216.32	2733.58	0.6252	4.8256e-29	3.2198e-27	WDR1	WD repeat domain 1 [Source:HGNC Symbol;Acc:HGNC:12754]
ENSG00000071462	1667.56	1363.71	0.29021	4.9405e-06	4.8122e-05	WBSCR22	Williams Beuren syndrome chromosome region 22 [Source:HGNC Symbol;Acc:HGNC:16405]
ENSG00000071539	1164.58	766.149	0.60412	4.3695e-17	1.4102e-15	TRIP13	thyroid hormone receptor interactor 13 [Source:HGNC Symbol;Acc:HGNC:12307]
ENSG00000071626	2458.29	2003.45	0.29516	6.4763e-07	7.2518e-06	DAZAP1	DAZ associated protein 1 [Source:HGNC Symbol;Acc:HGNC:2683]
ENSG00000071859	1218.89	857.926	0.50664	5.033e-13	1.1371e-11	FAM50A	family with sequence similarity 50 member A [Source:HGNC Symbol;Acc:HGNC:18786]
ENSG00000071889	522.168	371.795	0.49001	1.2975e-07	1.5991e-06	FAM3A	family with sequence similarity 3 member A [Source:HGNC Symbol;Acc:HGNC:13749]
ENSG00000072041	280.043	195.774	0.51646	1.3497e-05	0.00012237	SLC6A15	solute carrier family 6 (neutral amino acid transporter), member 15 [Source:HGNC Symbol;Acc:HGNC:13621]
ENSG00000072042	1770.46	1256.38	0.49485	1.7069e-14	4.4687e-13	RDH11	retinol dehydrogenase 11 (all-trans/9-cis/11-cis) [Source:HGNC Symbol;Acc:HGNC:17964]
ENSG00000072110	10885.8	5992.08	0.86132	9.5347e-62	2.1366e-59	ACTN1	actinin, alpha 1 [Source:HGNC Symbol;Acc:HGNC:163]
ENSG00000072121	1025.55	841.57	0.28525	0.00038156	0.0026439	ZFYVE26	zinc finger, FYVE domain containing 26 [Source:HGNC Symbol;Acc:HGNC:20761]
ENSG00000072134	391.167	323.707	0.2731	0.005155	0.027641	EPN2	epsin 2 [Source:HGNC Symbol;Acc:HGNC:18639]
ENSG00000072274	6201.46	4037.46	0.61916	2.1288e-17	7.0492e-16	TFRC	transferrin receptor [Source:HGNC Symbol;Acc:HGNC:11763]
ENSG00000072506	826.044	712.541	0.21325	0.0063231	0.032976	HSD17B10	hydroxysteroid (17-beta) dehydrogenase 10 [Source:HGNC Symbol;Acc:HGNC:4800]
ENSG00000072518	909.721	780.069	0.22182	0.0030284	0.017264	MARK2	MAP/microtubule affinity-regulating kinase 2 [Source:HGNC Symbol;Acc:HGNC:3332]
ENSG00000072571	1138.73	455.851	1.3208	1.4295e-64	3.329e-62	HMMR	hyaluronan-mediated motility receptor (RHAMM) [Source:HGNC Symbol;Acc:HGNC:5012]
ENSG00000072786	1043.39	627.732	0.73306	3.3708e-23	1.6014e-21	STK10	serine/threonine kinase 10 [Source:HGNC Symbol;Acc:HGNC:11388]
ENSG00000072840	248.751	169.677	0.55191	7.6966e-06	7.2605e-05	EVC	Ellis van Creveld protein [Source:HGNC Symbol;Acc:HGNC:3497]
ENSG00000072864	538.657	436.922	0.30199	0.00060971	0.0040477	NDE1	nudE neurodevelopment protein 1 [Source:HGNC Symbol;Acc:HGNC:17619]
ENSG00000072958	812.002	585.98	0.47063	3.7276e-08	4.9045e-07	AP1M1	adaptor related protein complex 1 mu 1 subunit [Source:HGNC Symbol;Acc:HGNC:13667]
ENSG00000073008	1704.48	1437.84	0.24543	0.00012262	0.0009361	PVR	poliovirus receptor [Source:HGNC Symbol;Acc:HGNC:9705]
ENSG00000073150	113.925	82.5168	0.46532	0.0080909	0.041007	PANX2	pannexin 2 [Source:HGNC Symbol;Acc:HGNC:8600]
ENSG00000073417	610.727	483.09	0.33824	7.29e-05	0.00058147	PDE8A	phosphodiesterase 8A [Source:HGNC Symbol;Acc:HGNC:8793]
ENSG00000073711	318.336	216.543	0.5559	1.0029e-06	1.0924e-05	PPP2R3A	protein phosphatase 2 regulatory subunit B'', alpha [Source:HGNC Symbol;Acc:HGNC:9307]
ENSG00000073712	1543.32	1355.76	0.18694	0.0059595	0.031383	FERMT2	fermitin family member 2 [Source:HGNC Symbol;Acc:HGNC:15767]
ENSG00000073921	2296.83	1631.62	0.49333	1.3705e-15	3.8786e-14	PICALM	phosphatidylinositol binding clathrin assembly protein [Source:HGNC Symbol;Acc:HGNC:15514]
ENSG00000073969	757.288	556.805	0.44367	4.9779e-08	6.4448e-07	NSF	N-ethylmaleimide sensitive factor [Source:HGNC Symbol;Acc:HGNC:8016]
ENSG00000074071	926.451	702.659	0.39889	4.1806e-07	4.7773e-06	MRPS34	mitochondrial ribosomal protein S34 [Source:HGNC Symbol;Acc:HGNC:16618]
ENSG00000074201	1533.46	1280.09	0.26055	6.7956e-05	0.00054508	CLNS1A	chloride channel, nucleotide-sensitive, 1A [Source:HGNC Symbol;Acc:HGNC:2080]
ENSG00000074211	520.465	339.927	0.61458	3.04e-11	5.6355e-10	PPP2R2C	protein phosphatase 2 regulatory subunit B, gamma [Source:HGNC Symbol;Acc:HGNC:9306]
ENSG00000074319	693.126	551.687	0.32927	8.0422e-05	0.00063592	TSG101	tumor susceptibility 101 [Source:HGNC Symbol;Acc:HGNC:15971]
ENSG00000074416	635.972	348.972	0.86585	1.9189e-21	8.3177e-20	MGLL	monoglyceride lipase [Source:HGNC Symbol;Acc:HGNC:17038]
ENSG00000074603	708.881	599.385	0.24206	0.0028351	0.016275	DPP8	dipeptidyl-peptidase 8 [Source:HGNC Symbol;Acc:HGNC:16490]
ENSG00000074800	42573.5	35058.3	0.2802	1.9048e-08	2.5914e-07	ENO1	enolase 1, (alpha) [Source:HGNC Symbol;Acc:HGNC:3350]
ENSG00000074842	1342.24	1005.33	0.41698	7.5208e-10	1.2098e-08	MYDGF	myeloid-derived growth factor [Source:HGNC Symbol;Acc:HGNC:16948]
ENSG00000075089	268.281	196.467	0.44946	0.0072575	0.037276	ACTR6	ARP6 actin-related protein 6 homolog (yeast) [Source:HGNC Symbol;Acc:HGNC:24025]
ENSG00000075151	1706.31	1421.86	0.26311	4.9529e-05	0.00040831	EIF4G3	eukaryotic translation initiation factor 4 gamma, 3 [Source:HGNC Symbol;Acc:HGNC:3298]
ENSG00000075218	2134.2	1553.44	0.45823	9.3847e-14	2.2871e-12	GTSE1	G2 and S-phase expressed 1 [Source:HGNC Symbol;Acc:HGNC:13698]
ENSG00000075275	57.727	23.135	1.3192	1.557e-06	1.6482e-05	CELSR1	cadherin, EGF LAG seven-pass G-type receptor 1 [Source:HGNC Symbol;Acc:HGNC:1850]
ENSG00000075336	661.09	392.867	0.75081	8.2062e-18	2.8196e-16	TIMM21	translocase of inner mitochondrial membrane 21 homolog (yeast) [Source:HGNC Symbol;Acc:HGNC:25010]
ENSG00000075420	1882.17	1355.49	0.47358	3.0283e-06	3.0567e-05	FNDC3B	fibronectin type III domain containing 3B [Source:HGNC Symbol;Acc:HGNC:24670]
ENSG00000075539	1414.35	1026.11	0.46296	0.00023593	0.0017033	FRYL	FRY like transcription coactivator [Source:HGNC Symbol;Acc:HGNC:29127]
ENSG00000075624	57185	43731.9	0.38695	1.7783e-14	4.635e-13	ACTB	actin, beta [Source:HGNC Symbol;Acc:HGNC:132]
ENSG00000075702	966.188	740.814	0.38319	3.4683e-07	4.0135e-06	WDR62	WD repeat domain 62 [Source:HGNC Symbol;Acc:HGNC:24502]
ENSG00000075785	2856.11	1905.97	0.58352	8.4999e-23	3.9265e-21	RAB7A	RAB7A, member RAS oncogene family [Source:HGNC Symbol;Acc:HGNC:9788]
ENSG00000075790	1450.52	942.402	0.62216	1.4432e-19	5.5651e-18	BCAP29	B-cell receptor-associated protein 29 [Source:HGNC Symbol;Acc:HGNC:24131]
ENSG00000075856	680.811	576.33	0.24036	0.0028527	0.016365	SART3	squamous cell carcinoma antigen recognized by T-cells 3 [Source:HGNC Symbol;Acc:HGNC:16860]
ENSG00000075914	373.609	246.386	0.60061	2.3115e-08	3.122e-07	EXOSC7	exosome component 7 [Source:HGNC Symbol;Acc:HGNC:28112]
ENSG00000076043	869.558	543.519	0.67795	1.4821e-17	4.9725e-16	REXO2	RNA exonuclease 2 [Source:HGNC Symbol;Acc:HGNC:17851]
ENSG00000076067	1199.58	1046.06	0.19756	0.0040683	0.022445	RBMS2	RNA binding motif, single stranded interacting protein 2 [Source:HGNC Symbol;Acc:HGNC:9909]
ENSG00000076108	3196.3	2331.39	0.45522	1.069e-07	1.3294e-06	BAZ2A	bromodomain adjacent to zinc finger domain 2A [Source:HGNC Symbol;Acc:HGNC:962]
ENSG00000076201	1552.26	1012.88	0.61591	1.5513e-20	6.4123e-19	PTPN23	protein tyrosine phosphatase, non-receptor type 23 [Source:HGNC Symbol;Acc:HGNC:14406]
ENSG00000076356	434.689	275.676	0.65701	1.0351e-09	1.6351e-08	PLXNA2	plexin A2 [Source:HGNC Symbol;Acc:HGNC:9100]
ENSG00000076382	1813.48	1167.09	0.63584	9.4147e-23	4.3339e-21	SPAG5	sperm associated antigen 5 [Source:HGNC Symbol;Acc:HGNC:13452]
ENSG00000076513	466.835	202.625	1.2041	2.0431e-29	1.3945e-27	ANKRD13A	ankyrin repeat domain 13A [Source:HGNC Symbol;Acc:HGNC:21268]
ENSG00000076554	441.263	355.344	0.31242	0.0010846	0.0068122	TPD52	tumor protein D52 [Source:HGNC Symbol;Acc:HGNC:12005]
ENSG00000076604	899.756	755.627	0.25186	0.00090622	0.0058083	TRAF4	TNF receptor associated factor 4 [Source:HGNC Symbol;Acc:HGNC:12034]
ENSG00000076924	1297.16	1072.6	0.27425	5.1578e-05	0.00042364	XAB2	XPA binding protein 2 [Source:HGNC Symbol;Acc:HGNC:14089]
ENSG00000077044	2161.19	1271.23	0.7656	7.5096e-35	6.3706e-33	DGKD	diacylglycerol kinase delta [Source:HGNC Symbol;Acc:HGNC:2851]
ENSG00000077147	2176.41	1722.75	0.33724	1.9354e-06	2.0175e-05	TM9SF3	transmembrane 9 superfamily member 3 [Source:HGNC Symbol;Acc:HGNC:21529]
ENSG00000077150	3283.57	2477.8	0.40621	1.0146e-12	2.2342e-11	NFKB2	nuclear factor of kappa light polypeptide gene enhancer in B-cells 2 (p49/p100) [Source:HGNC Symbol;Acc:HGNC:7795]
ENSG00000077152	437.719	358.272	0.28895	0.002996	0.017107	UBE2T	ubiquitin conjugating enzyme E2T [Source:HGNC Symbol;Acc:HGNC:25009]
ENSG00000077235	1413.98	1004.15	0.49379	4.0567e-13	9.2477e-12	GTF3C1	general transcription factor IIIC subunit 1 [Source:HGNC Symbol;Acc:HGNC:4664]
ENSG00000077238	691.855	467.848	0.56443	1.5712e-11	3.0178e-10	IL4R	interleukin 4 receptor [Source:HGNC Symbol;Acc:HGNC:6015]
ENSG00000077264	160.521	93.5552	0.77888	6.4897e-07	7.2621e-06	PAK3	p21 protein (Cdc42/Rac)-activated kinase 3 [Source:HGNC Symbol;Acc:HGNC:8592]
ENSG00000077348	413.481	306.433	0.43225	1.6268e-05	0.00014567	EXOSC5	exosome component 5 [Source:HGNC Symbol;Acc:HGNC:24662]
ENSG00000077380	1493.4	1286.57	0.21507	0.0066359	0.034406	DYNC1I2	dynein, cytoplasmic 1, intermediate chain 2 [Source:HGNC Symbol;Acc:HGNC:2964]
ENSG00000077420	11.8406	1.22869	3.2685	4.4246e-05	0.00036714	APBB1IP	amyloid beta (A4) precursor protein-binding, family B, member 1 interacting protein [Source:HGNC Symbol;Acc:HGNC:17379]
ENSG00000077454	206.354	158.315	0.38233	0.0023946	0.014014	LRCH4	leucine-rich repeats and calponin homology (CH) domain containing 4 [Source:HGNC Symbol;Acc:HGNC:6691]
ENSG00000077585	244.987	136.469	0.84414	4.3215e-11	7.8359e-10	GPR137B	G protein-coupled receptor 137B [Source:HGNC Symbol;Acc:HGNC:11862]
ENSG00000077782	1879	1369.3	0.45652	6.0731e-13	1.3575e-11	FGFR1	fibroblast growth factor receptor 1 [Source:HGNC Symbol;Acc:HGNC:3688]
ENSG00000078124	425.147	318.641	0.41603	2.1652e-05	0.00018983	ACER3	alkaline ceramidase 3 [Source:HGNC Symbol;Acc:HGNC:16066]
ENSG00000078140	1389.69	1128.14	0.30082	0.00058311	0.0038841	UBE2K	ubiquitin conjugating enzyme E2K [Source:HGNC Symbol;Acc:HGNC:4914]
ENSG00000078237	1156.05	642.829	0.8467	2.2996e-30	1.6354e-28	TIGAR	TP53 induced glycolysis regulatory phosphatase [Source:HGNC Symbol;Acc:HGNC:1185]
ENSG00000078304	1257.83	1028.56	0.29031	3.8693e-05	0.00032507	PPP2R5C	protein phosphatase 2 regulatory subunit B', gamma [Source:HGNC Symbol;Acc:HGNC:9311]
ENSG00000078319	207.841	158.464	0.39133	0.0022285	0.01312	PMS2P1	PMS1 homolog 2, mismatch repair system component pseudogene 1 [Source:HGNC Symbol;Acc:HGNC:9123]
ENSG00000078369	3769.81	3231.34	0.22236	6.8323e-05	0.0005479	GNB1	guanine nucleotide binding protein (G protein), beta polypeptide 1 [Source:HGNC Symbol;Acc:HGNC:4396]
ENSG00000078399	72.1001	46.6456	0.62826	0.0069112	0.035672	HOXA9	homeobox A9 [Source:HGNC Symbol;Acc:HGNC:5109]
ENSG00000078549	42.8557	19.988	1.1004	0.00034891	0.002439	ADCYAP1R1	adenylate cyclase activating polypeptide 1 (pituitary) receptor type I [Source:HGNC Symbol;Acc:HGNC:242]
ENSG00000078618	2551.5	2074.04	0.2989	7.0181e-07	7.8264e-06	NRDC	nardilysin convertase [Source:HGNC Symbol;Acc:HGNC:7995]
ENSG00000078902	421.601	310.271	0.44235	1.8361e-05	0.00016298	TOLLIP	toll interacting protein [Source:HGNC Symbol;Acc:HGNC:16476]
ENSG00000079263	114.322	81.2507	0.49265	0.0057029	0.030233	SP140	SP140 nuclear body protein [Source:HGNC Symbol;Acc:HGNC:17133]
ENSG00000079313	772.914	463.845	0.73667	1.9844e-19	7.5379e-18	REXO1	REX1, RNA exonuclease 1 homolog [Source:HGNC Symbol;Acc:HGNC:24616]
ENSG00000079332	1979.39	1327.47	0.57638	1.446e-19	5.5698e-18	SAR1A	secretion associated, Ras related GTPase 1A [Source:HGNC Symbol;Acc:HGNC:10534]
ENSG00000079337	128.533	72.3319	0.82944	1.0387e-06	1.1279e-05	RAPGEF3	Rap guanine nucleotide exchange factor 3 [Source:HGNC Symbol;Acc:HGNC:16629]
ENSG00000079459	3404.2	2291.47	0.57104	1.1278e-20	4.6887e-19	FDFT1	farnesyl-diphosphate farnesyltransferase 1 [Source:HGNC Symbol;Acc:HGNC:3629]
ENSG00000079482	407.971	295.815	0.46377	4.636e-06	4.5305e-05	OPHN1	oligophrenin 1 [Source:HGNC Symbol;Acc:HGNC:8148]
ENSG00000079785	2391.53	1980.47	0.27209	9.2932e-06	8.6453e-05	DDX1	DEAD (Asp-Glu-Ala-Asp) box helicase 1 [Source:HGNC Symbol;Acc:HGNC:2734]
ENSG00000079805	1708.78	1044.33	0.71039	2.7245e-27	1.6426e-25	DNM2	dynamin 2 [Source:HGNC Symbol;Acc:HGNC:2974]
ENSG00000079819	3964.63	2545.89	0.63901	2.0888e-29	1.423e-27	EPB41L2	erythrocyte membrane protein band 4.1-like 2 [Source:HGNC Symbol;Acc:HGNC:3379]
ENSG00000080031	245.72	174.398	0.49463	6.7845e-05	0.00054432	PTPRH	protein tyrosine phosphatase, receptor type, H [Source:HGNC Symbol;Acc:HGNC:9672]
ENSG00000080200	651.258	438.517	0.5706	5.8556e-05	0.0004759	CRYBG3	crystallin beta-gamma domain containing 3 [Source:HGNC Symbol;Acc:HGNC:34427]
ENSG00000080371	606.622	443.408	0.45216	2.3433e-07	2.783e-06	RAB21	RAB21, member RAS oncogene family [Source:HGNC Symbol;Acc:HGNC:18263]
ENSG00000080608	753.977	630.77	0.25741	0.0012618	0.0078078	PUM3	pumilio RNA binding family member 3 [Source:HGNC Symbol;Acc:HGNC:29676]
ENSG00000080819	764.518	533.415	0.51929	1.2178e-10	2.1155e-09	CPOX	coproporphyrinogen oxidase [Source:HGNC Symbol;Acc:HGNC:2321]
ENSG00000080824	18162.7	9130.42	0.99223	9.7331e-84	3.7289e-81	HSP90AA1	heat shock protein 90kDa alpha family class A member 1 [Source:HGNC Symbol;Acc:HGNC:5253]
ENSG00000080845	1426.12	1068.25	0.41685	3.3672e-10	5.6351e-09	DLGAP4	discs, large (Drosophila) homolog-associated protein 4 [Source:HGNC Symbol;Acc:HGNC:24476]
ENSG00000080854	139.613	94.2962	0.56617	0.00042447	0.0029148	IGSF9B	immunoglobulin superfamily member 9B [Source:HGNC Symbol;Acc:HGNC:32326]
ENSG00000081019	426.717	327.52	0.3817	0.00013269	0.0010069	RSBN1	round spermatid basic protein 1 [Source:HGNC Symbol;Acc:HGNC:25642]
ENSG00000081041	419.764	179.417	1.2263	7.4498e-30	5.2148e-28	CXCL2	chemokine (C-X-C motif) ligand 2 [Source:HGNC Symbol;Acc:HGNC:4603]
ENSG00000081087	239.379	172.299	0.47438	0.00013339	0.0010115	OSTM1	osteopetrosis associated transmembrane protein 1 [Source:HGNC Symbol;Acc:HGNC:21652]
ENSG00000081177	344.274	270.168	0.3497	0.0012571	0.0077829	EXD2	exonuclease 3'-5' domain containing 2 [Source:HGNC Symbol;Acc:HGNC:20217]
ENSG00000081923	38.4966	22.6053	0.76807	0.008967	0.044904	ATP8B1	ATPase, aminophospholipid transporter, class I, type 8B, member 1 [Source:HGNC Symbol;Acc:HGNC:3706]
ENSG00000082126	40.8059	19.3561	1.076	0.0007398	0.004825	MPP4	membrane protein, palmitoylated 4 [Source:HGNC Symbol;Acc:HGNC:13680]
ENSG00000082153	3489.63	2612.25	0.41778	3.7047e-12	7.6699e-11	BZW1	basic leucine zipper and W2 domains 1 [Source:HGNC Symbol;Acc:HGNC:18380]
ENSG00000082212	833.338	615.766	0.43652	3.8079e-08	5.001e-07	ME2	malic enzyme 2, NAD(+)-dependent, mitochondrial [Source:HGNC Symbol;Acc:HGNC:6984]
ENSG00000082516	766.731	566.927	0.43556	3.3195e-06	3.3242e-05	GEMIN5	gem nuclear organelle associated protein 5 [Source:HGNC Symbol;Acc:HGNC:20043]
ENSG00000082701	2216.92	1931.34	0.19895	0.0013309	0.008211	GSK3B	glycogen synthase kinase 3 beta [Source:HGNC Symbol;Acc:HGNC:4617]
ENSG00000082781	5531.49	4685.48	0.23947	7.2332e-06	6.8651e-05	ITGB5	integrin subunit beta 5 [Source:HGNC Symbol;Acc:HGNC:6160]
ENSG00000083223	779.825	596.475	0.38669	1.0027e-06	1.0924e-05	ZCCHC6	zinc finger, CCHC domain containing 6 [Source:HGNC Symbol;Acc:HGNC:25817]
ENSG00000083312	3580.92	2548.16	0.49087	9.2099e-10	1.4636e-08	TNPO1	transportin 1 [Source:HGNC Symbol;Acc:HGNC:6401]
ENSG00000083520	695.659	573.733	0.278	0.00058893	0.0039207	DIS3	DIS3 homolog, exosome endoribonuclease and 3'-5' exoribonuclease [Source:HGNC Symbol;Acc:HGNC:20604]
ENSG00000083937	718.969	609.325	0.23872	0.0038431	0.021372	CHMP2B	charged multivesicular body protein 2B [Source:HGNC Symbol;Acc:HGNC:24537]
ENSG00000084070	490.98	377.663	0.37856	0.001002	0.0063436	SMAP2	small ArfGAP2 [Source:HGNC Symbol;Acc:HGNC:25082]
ENSG00000084073	1037.52	825.657	0.32953	8.3879e-06	7.8607e-05	ZMPSTE24	zinc metallopeptidase STE24 [Source:HGNC Symbol;Acc:HGNC:12877]
ENSG00000084090	1981.81	1632.59	0.27966	6.461e-06	6.189e-05	STARD7	StAR related lipid transfer domain containing 7 [Source:HGNC Symbol;Acc:HGNC:18063]
ENSG00000084463	2902.8	2035.32	0.51219	2.5471e-18	9.048e-17	WBP11	WW domain binding protein 11 [Source:HGNC Symbol;Acc:HGNC:16461]
ENSG00000084623	3630.03	2787.81	0.38085	1.2293e-11	2.3987e-10	EIF3I	eukaryotic translation initiation factor 3 subunit I [Source:HGNC Symbol;Acc:HGNC:3272]
ENSG00000084710	604.21	138.582	2.1243	1.4727e-33	1.1953e-31	EFR3B	EFR3 homolog B [Source:HGNC Symbol;Acc:HGNC:29155]
ENSG00000084774	2075.79	1523.76	0.44603	2.7397e-13	6.3677e-12	CAD	carbamoyl-phosphate synthetase 2, aspartate transcarbamylase, and dihydroorotase [Source:HGNC Symbol;Acc:HGNC:1424]
ENSG00000085063	4321.88	2600.17	0.73305	2.4807e-38	2.3508e-36	CD59	CD59 molecule, complement regulatory protein [Source:HGNC Symbol;Acc:HGNC:1689]
ENSG00000085185	323.013	243.925	0.40515	0.00017016	0.0012597	BCORL1	BCL6 corepressor-like 1 [Source:HGNC Symbol;Acc:HGNC:25657]
ENSG00000085377	662.408	500.827	0.40341	9.1112e-07	1.0007e-05	PREP	prolyl endopeptidase [Source:HGNC Symbol;Acc:HGNC:9358]
ENSG00000085433	255.317	161.147	0.66391	1.3244e-07	1.6289e-06	WDR47	WD repeat domain 47 [Source:HGNC Symbol;Acc:HGNC:29141]
ENSG00000085449	1119.97	932.89	0.26368	0.00026422	0.0018896	WDFY1	WD repeat and FYVE domain containing 1 [Source:HGNC Symbol;Acc:HGNC:20451]
ENSG00000085511	982.976	696.569	0.49689	3.5458e-11	6.5122e-10	MAP3K4	mitogen-activated protein kinase kinase kinase 4 [Source:HGNC Symbol;Acc:HGNC:6856]
ENSG00000085563	369.174	152.895	1.2718	1.712e-28	1.0893e-26	ABCB1	ATP binding cassette subfamily B member 1 [Source:HGNC Symbol;Acc:HGNC:40]
ENSG00000085662	3912.73	2598.95	0.59025	3.1862e-25	1.7253e-23	AKR1B1	aldo-keto reductase family 1, member B1 (aldose reductase) [Source:HGNC Symbol;Acc:HGNC:381]
ENSG00000085719	1386.55	886.46	0.64537	7.269e-13	1.6207e-11	CPNE3	copine III [Source:HGNC Symbol;Acc:HGNC:2316]
ENSG00000085721	578.117	430.207	0.42633	1.7094e-06	1.8014e-05	RRN3	RRN3 homolog, RNA polymerase I transcription factor [Source:HGNC Symbol;Acc:HGNC:30346]
ENSG00000085733	4142.26	2895.54	0.51658	1.7128e-12	3.6653e-11	CTTN	cortactin [Source:HGNC Symbol;Acc:HGNC:3338]
ENSG00000085760	1005.86	742.827	0.43733	1.0227e-06	1.1119e-05	MTIF2	mitochondrial translational initiation factor 2 [Source:HGNC Symbol;Acc:HGNC:7441]
ENSG00000085872	611.091	461.295	0.4057	2.3267e-06	2.4008e-05	CHERP	calcium homeostasis endoplasmic reticulum protein [Source:HGNC Symbol;Acc:HGNC:16930]
ENSG00000085978	348.488	270.579	0.36506	0.00044406	0.0030374	ATG16L1	autophagy related 16 like 1 [Source:HGNC Symbol;Acc:HGNC:21498]
ENSG00000085998	1605.26	962.178	0.73843	2.3085e-28	1.461e-26	POMGNT1	protein O-linked mannose N-acetylglucosaminyltransferase 1 (beta 1,2-) [Source:HGNC Symbol;Acc:HGNC:19139]
ENSG00000086015	1649.38	1429.18	0.20674	0.001086	0.0068195	MAST2	microtubule associated serine/threonine kinase 2 [Source:HGNC Symbol;Acc:HGNC:19035]
ENSG00000086061	4005.63	2001.14	1.0012	2.5369e-67	6.3655e-65	DNAJA1	DnaJ heat shock protein family (Hsp40) member A1 [Source:HGNC Symbol;Acc:HGNC:5229]
ENSG00000086065	1151.76	822.908	0.48503	1.0019e-11	1.9755e-10	CHMP5	charged multivesicular body protein 5 [Source:HGNC Symbol;Acc:HGNC:26942]
ENSG00000086189	464.141	310.823	0.57847	3.9936e-09	5.8798e-08	DIMT1	DIM1 dimethyladenosine transferase 1 homolog [Source:HGNC Symbol;Acc:HGNC:30217]
ENSG00000086200	329.835	220.955	0.57799	2.2885e-07	2.7243e-06	IPO11	importin 11 [Source:HGNC Symbol;Acc:HGNC:20628]
ENSG00000086544	321.64	259.257	0.31107	0.003833	0.021329	ITPKC	inositol-trisphosphate 3-kinase C [Source:HGNC Symbol;Acc:HGNC:14897]
ENSG00000086598	2131.67	1818.48	0.22925	0.00019978	0.0014604	TMED2	transmembrane p24 trafficking protein 2 [Source:HGNC Symbol;Acc:HGNC:16996]
ENSG00000086712	359.856	270.278	0.41297	0.00010497	0.00081256	TXLNG	taxilin gamma [Source:HGNC Symbol;Acc:HGNC:18578]
ENSG00000087085	196.371	143.374	0.45379	0.00074103	0.0048313	ACHE	acetylcholinesterase (Yt blood group) [Source:HGNC Symbol;Acc:HGNC:108]
ENSG00000087086	10122.9	7904.82	0.35682	1.3949e-08	1.9301e-07	FTL	ferritin, light polypeptide [Source:HGNC Symbol;Acc:HGNC:3999]
ENSG00000087088	2898.39	1792.8	0.69304	5.2787e-32	4.0017e-30	BAX	BCL2-associated X protein [Source:HGNC Symbol;Acc:HGNC:959]
ENSG00000087095	782.97	510.168	0.61798	2.717e-14	6.9197e-13	NLK	nemo-like kinase [Source:HGNC Symbol;Acc:HGNC:29858]
ENSG00000087157	515.743	430.742	0.25983	0.0033035	0.018636	PGS1	phosphatidylglycerophosphate synthase 1 [Source:HGNC Symbol;Acc:HGNC:30029]
ENSG00000087191	2082.14	1703.5	0.28957	3.0593e-06	3.0853e-05	PSMC5	proteasome 26S subunit, ATPase 5 [Source:HGNC Symbol;Acc:HGNC:9552]
ENSG00000087263	479.907	350.464	0.45349	1.4926e-06	1.585e-05	OGFOD1	2-oxoglutarate and iron-dependent oxygenase domain containing 1 [Source:HGNC Symbol;Acc:HGNC:25585]
ENSG00000087269	451.812	335.194	0.43073	6.017e-06	5.7942e-05	NOP14	NOP14 nucleolar protein [Source:HGNC Symbol;Acc:HGNC:16821]
ENSG00000087365	4389.41	3556.36	0.30363	3.4252e-08	4.5267e-07	SF3B2	splicing factor 3b subunit 2 [Source:HGNC Symbol;Acc:HGNC:10769]
ENSG00000087470	1481.85	1191.24	0.31493	2.1718e-05	0.00019027	DNM1L	dynamin 1-like [Source:HGNC Symbol;Acc:HGNC:2973]
ENSG00000087502	741.404	554.501	0.41907	2.2415e-07	2.6729e-06	ERGIC2	ERGIC and golgi 2 [Source:HGNC Symbol;Acc:HGNC:30208]
ENSG00000087586	3033.88	1362.91	1.1545	1.6687e-80	5.829e-78	AURKA	aurora kinase A [Source:HGNC Symbol;Acc:HGNC:11393]
ENSG00000088205	3213.04	2289.62	0.48883	1.1026e-16	3.437e-15	DDX18	DEAD (Asp-Glu-Ala-Asp) box polypeptide 18 [Source:HGNC Symbol;Acc:HGNC:2741]
ENSG00000088247	6164.24	5260.15	0.22882	1.0945e-05	0.00010074	KHSRP	KH-type splicing regulatory protein [Source:HGNC Symbol;Acc:HGNC:6316]
ENSG00000088256	749.169	558.552	0.4236	1.6481e-07	2.0021e-06	GNA11	guanine nucleotide binding protein (G protein), alpha 11 (Gq class) [Source:HGNC Symbol;Acc:HGNC:4379]
ENSG00000088305	356.774	249.071	0.51846	7.6837e-07	8.5313e-06	DNMT3B	DNA (cytosine-5-)-methyltransferase 3 beta [Source:HGNC Symbol;Acc:HGNC:2979]
ENSG00000088325	5015.23	3486.18	0.52467	1.1618e-21	5.0853e-20	TPX2	TPX2, microtubule-associated [Source:HGNC Symbol;Acc:HGNC:1249]
ENSG00000088387	547.872	371.978	0.55862	4.9173e-07	5.5797e-06	DOCK9	dedicator of cytokinesis 9 [Source:HGNC Symbol;Acc:HGNC:14132]
ENSG00000088727	95.0043	66.3719	0.51742	0.0067054	0.034736	KIF9	kinesin family member 9 [Source:HGNC Symbol;Acc:HGNC:16666]
ENSG00000088808	285.089	206.758	0.46347	3.9617e-05	0.00033189	PPP1R13B	protein phosphatase 1 regulatory subunit 13B [Source:HGNC Symbol;Acc:HGNC:14950]
ENSG00000088812	774.677	671.665	0.20585	0.0092863	0.046321	ATRN	attractin [Source:HGNC Symbol;Acc:HGNC:885]
ENSG00000088826	891.075	591.377	0.59147	6.3569e-15	1.725e-13	SMOX	spermine oxidase [Source:HGNC Symbol;Acc:HGNC:15862]
ENSG00000088833	974.718	642.068	0.60226	7.6998e-16	2.2214e-14	NSFL1C	NSFL1 (p97) cofactor (p47) [Source:HGNC Symbol;Acc:HGNC:15912]
ENSG00000088930	1495.23	1289.83	0.21318	0.0018782	0.011222	XRN2	5'-3' exoribonuclease 2 [Source:HGNC Symbol;Acc:HGNC:12836]
ENSG00000088986	2099.14	1379.34	0.60582	5.4754e-15	1.4938e-13	DYNLL1	dynein, light chain, LC8-type 1 [Source:HGNC Symbol;Acc:HGNC:15476]
ENSG00000089048	721.737	501.2	0.52609	1.4955e-10	2.5741e-09	ESF1	ESF1 nucleolar pre-rRNA processing protein homolog [Source:HGNC Symbol;Acc:HGNC:15898]
ENSG00000089053	1291.47	982.597	0.39434	7.3735e-09	1.0525e-07	ANAPC5	anaphase promoting complex subunit 5 [Source:HGNC Symbol;Acc:HGNC:15713]
ENSG00000089057	866.318	748.052	0.21176	0.0046931	0.025433	SLC23A2	solute carrier family 23 (ascorbic acid transporter), member 2 [Source:HGNC Symbol;Acc:HGNC:10973]
ENSG00000089063	1868.09	1557.53	0.2623	2.6733e-05	0.00023091	TMEM230	transmembrane protein 230 [Source:HGNC Symbol;Acc:HGNC:15876]
ENSG00000089094	487.776	413.578	0.23806	0.0097324	0.048169	KDM2B	lysine (K)-specific demethylase 2B [Source:HGNC Symbol;Acc:HGNC:13610]
ENSG00000089154	4608.58	2674.88	0.78485	4.2817e-43	4.874e-41	GCN1	GCN1, eIF2 alpha kinase activator homolog [Source:HGNC Symbol;Acc:HGNC:4199]
ENSG00000089159	3124.57	1698.06	0.87977	1.0824e-38	1.0451e-36	PXN	paxillin [Source:HGNC Symbol;Acc:HGNC:9718]
ENSG00000089195	814.705	570.059	0.51517	4.0034e-11	7.2926e-10	TRMT6	tRNA methyltransferase 6 [Source:HGNC Symbol;Acc:HGNC:20900]
ENSG00000089280	3884.15	3281.56	0.24322	7.5175e-06	7.1009e-05	FUS	FUS RNA binding protein [Source:HGNC Symbol;Acc:HGNC:4010]
ENSG00000089327	1283.63	975.943	0.39536	6.1202e-09	8.7999e-08	FXYD5	FXYD domain containing ion transport regulator 5 [Source:HGNC Symbol;Acc:HGNC:4029]
ENSG00000089685	3488.74	2838.17	0.29774	2.8123e-07	3.3016e-06	BIRC5	baculoviral IAP repeat containing 5 [Source:HGNC Symbol;Acc:HGNC:593]
ENSG00000089693	3872.73	2907.14	0.41375	9.8137e-14	2.3846e-12	MLF2	myeloid leukemia factor 2 [Source:HGNC Symbol;Acc:HGNC:7126]
ENSG00000089737	1205.69	792.782	0.60486	2.6919e-17	8.8891e-16	DDX24	DEAD (Asp-Glu-Ala-Asp) box helicase 24 [Source:HGNC Symbol;Acc:HGNC:13266]
ENSG00000089818	936.095	757.525	0.30536	5.6691e-05	0.00046212	NECAP1	NECAP endocytosis associated 1 [Source:HGNC Symbol;Acc:HGNC:24539]
ENSG00000089902	631.16	486.341	0.37604	1.1272e-05	0.00010362	RCOR1	REST corepressor 1 [Source:HGNC Symbol;Acc:HGNC:17441]
ENSG00000090020	1140.37	856.192	0.4135	5.0641e-09	7.3587e-08	SLC9A1	solute carrier family 9, subfamily A (NHE1, cation proton antiporter 1), member 1 [Source:HGNC Symbol;Acc:HGNC:11071]
ENSG00000090054	865.125	643.914	0.42604	4.6269e-08	6.0122e-07	SPTLC1	serine palmitoyltransferase, long chain base subunit 1 [Source:HGNC Symbol;Acc:HGNC:11277]
ENSG00000090060	2024.93	1476.07	0.45611	6.0134e-13	1.345e-11	PAPOLA	poly(A) polymerase alpha [Source:HGNC Symbol;Acc:HGNC:14981]
ENSG00000090061	158.842	104.031	0.61059	8.1128e-05	0.00064093	CCNK	cyclin K [Source:HGNC Symbol;Acc:HGNC:1596]
ENSG00000090273	2679.2	1731.89	0.62946	2.5424e-26	1.4634e-24	NUDC	nudC nuclear distribution protein [Source:HGNC Symbol;Acc:HGNC:8045]
ENSG00000090316	653.066	531.173	0.29805	0.00040682	0.002802	MAEA	macrophage erythroblast attacher [Source:HGNC Symbol;Acc:HGNC:13731]
ENSG00000090432	524.995	428.42	0.29328	0.0011408	0.0071196	MUL1	mitochondrial E3 ubiquitin protein ligase 1 [Source:HGNC Symbol;Acc:HGNC:25762]
ENSG00000090447	205.66	164.31	0.32384	0.00996	0.049117	TFAP4	transcription factor AP-4 (activating enhancer binding protein 4) [Source:HGNC Symbol;Acc:HGNC:11745]
ENSG00000090487	1232.98	1065.94	0.21003	0.003188	0.018079	SPG21	spastic paraplegia 21 (autosomal recessive, Mast syndrome) [Source:HGNC Symbol;Acc:HGNC:20373]
ENSG00000090565	776.061	598.16	0.37564	9.1422e-07	1.0038e-05	RAB11FIP3	RAB11 family interacting protein 3 (class II) [Source:HGNC Symbol;Acc:HGNC:17224]
ENSG00000090615	1410.13	1038.77	0.44096	3.6676e-11	6.7116e-10	GOLGA3	golgin A3 [Source:HGNC Symbol;Acc:HGNC:4426]
ENSG00000090621	3288.78	2660.28	0.30597	3.4148e-08	4.5163e-07	PABPC4	poly(A) binding protein, cytoplasmic 4 (inducible form) [Source:HGNC Symbol;Acc:HGNC:8557]
ENSG00000090674	345.301	219.524	0.65347	7.5922e-10	1.2207e-08	MCOLN1	mucolipin 1 [Source:HGNC Symbol;Acc:HGNC:13356]
ENSG00000090776	566.039	364.067	0.6367	1.1779e-12	2.5731e-11	EFNB1	ephrin-B1 [Source:HGNC Symbol;Acc:HGNC:3226]
ENSG00000090857	1139.58	995.272	0.19534	0.0058819	0.031039	PDPR	pyruvate dehydrogenase phosphatase regulatory subunit [Source:HGNC Symbol;Acc:HGNC:30264]
ENSG00000090889	2042.68	1511.36	0.43462	3.4338e-12	7.1256e-11	KIF4A	kinesin family member 4A [Source:HGNC Symbol;Acc:HGNC:13339]
ENSG00000090905	1096.94	881.026	0.31623	0.00043859	0.0030046	TNRC6A	trinucleotide repeat containing 6A [Source:HGNC Symbol;Acc:HGNC:11969]
ENSG00000090932	116.943	44.7691	1.3852	1.6288e-12	3.496e-11	DLL3	delta-like 3 (Drosophila) [Source:HGNC Symbol;Acc:HGNC:2909]
ENSG00000090975	316.415	203.144	0.63932	9.271e-09	1.3046e-07	PITPNM2	phosphatidylinositol transfer protein, membrane associated 2 [Source:HGNC Symbol;Acc:HGNC:21044]
ENSG00000091039	1088.77	892.682	0.28648	0.0032674	0.018461	OSBPL8	oxysterol binding protein like 8 [Source:HGNC Symbol;Acc:HGNC:16396]
ENSG00000091127	708.723	414.088	0.77529	1.0402e-19	4.0639e-18	PUS7	pseudouridylate synthase 7 (putative) [Source:HGNC Symbol;Acc:HGNC:26033]
ENSG00000091140	1366.71	1153.86	0.24424	0.002541	0.014784	DLD	dihydrolipoamide dehydrogenase [Source:HGNC Symbol;Acc:HGNC:2898]
ENSG00000091409	1727.37	1036.07	0.73746	2.1364e-27	1.2924e-25	ITGA6	integrin subunit alpha 6 [Source:HGNC Symbol;Acc:HGNC:6142]
ENSG00000091542	677.773	538.413	0.33209	4.2443e-05	0.00035316	ALKBH5	alkB homolog 5, RNA demethylase [Source:HGNC Symbol;Acc:HGNC:25996]
ENSG00000092020	158.455	105.818	0.58249	0.00014831	0.0011122	PPP2R3C	protein phosphatase 2 regulatory subunit B'', gamma [Source:HGNC Symbol;Acc:HGNC:17485]
ENSG00000092140	772.372	510.934	0.59616	3.394e-13	7.8169e-12	G2E3	G2/M-phase specific E3 ubiquitin protein ligase [Source:HGNC Symbol;Acc:HGNC:20338]
ENSG00000092148	2826.81	2203.65	0.35928	4.0701e-05	0.00034042	HECTD1	HECT domain containing E3 ubiquitin protein ligase 1 [Source:HGNC Symbol;Acc:HGNC:20157]
ENSG00000092203	912.099	778.158	0.22913	0.002481	0.014467	TOX4	TOX high mobility group box family member 4 [Source:HGNC Symbol;Acc:HGNC:20161]
ENSG00000092421	183.89	89.2537	1.0429	3.717e-12	7.6909e-11	SEMA6A	sema domain, transmembrane domain (TM), and cytoplasmic domain, (semaphorin) 6A [Source:HGNC Symbol;Acc:HGNC:10738]
ENSG00000092445	562.258	449.019	0.32446	0.00030713	0.0021708	TYRO3	TYRO3 protein tyrosine kinase [Source:HGNC Symbol;Acc:HGNC:12446]
ENSG00000092531	655.353	508.793	0.36519	1.1698e-05	0.00010715	SNAP23	synaptosome associated protein 23kDa [Source:HGNC Symbol;Acc:HGNC:11131]
ENSG00000092820	4480.64	2559.15	0.80804	1.1496e-46	1.4734e-44	EZR	ezrin [Source:HGNC Symbol;Acc:HGNC:12691]
ENSG00000093010	653.74	537.219	0.28321	0.00054865	0.0036724	COMT	catechol-O-methyltransferase [Source:HGNC Symbol;Acc:HGNC:2228]
ENSG00000094975	1506.25	1215.99	0.30883	0.00025717	0.0018429	SUCO	SUN domain containing ossification factor [Source:HGNC Symbol;Acc:HGNC:1240]
ENSG00000095059	648.245	511.22	0.3426	2.7544e-05	0.00023728	DHPS	deoxyhypusine synthase [Source:HGNC Symbol;Acc:HGNC:2869]
ENSG00000095139	1648.8	1269.44	0.37723	1.5941e-08	2.1878e-07	ARCN1	archain 1 [Source:HGNC Symbol;Acc:HGNC:649]
ENSG00000095319	2057.41	1318.67	0.64175	5.2801e-24	2.6799e-22	NUP188	nucleoporin 188kDa [Source:HGNC Symbol;Acc:HGNC:17859]
ENSG00000095380	558.529	406.743	0.45751	4.0383e-07	4.6265e-06	NANS	N-acetylneuraminate synthase [Source:HGNC Symbol;Acc:HGNC:19237]
ENSG00000095397	255.362	117.96	1.1142	8.4183e-18	2.8785e-16	DFNB31	deafness, autosomal recessive 31 [Source:HGNC Symbol;Acc:HGNC:16361]
ENSG00000095485	376.105	295.179	0.34955	0.00076314	0.0049582	CWF19L1	CWF19-like 1, cell cycle control (S. pombe) [Source:HGNC Symbol;Acc:HGNC:25613]
ENSG00000095539	72.5191	49.1298	0.56176	0.0079915	0.040584	SEMA4G	sema domain, immunoglobulin domain (Ig), transmembrane domain (TM) and short cytoplasmic domain, (semaphorin) 4G [Source:HGNC Symbol;Acc:HGNC:10735]
ENSG00000095752	1167.71	236.677	2.3027	4.3003e-163	5.6748e-160	IL11	interleukin 11 [Source:HGNC Symbol;Acc:HGNC:5966]
ENSG00000095794	532.674	162.88	1.7094	3.0234e-59	6.2996e-57	CREM	cAMP responsive element modulator [Source:HGNC Symbol;Acc:HGNC:2352]
ENSG00000095906	765.365	649.7	0.23637	0.0017094	0.01029	NUBP2	nucleotide binding protein 2 [Source:HGNC Symbol;Acc:HGNC:8042]
ENSG00000096063	1697.78	1039.36	0.70795	5.3002e-15	1.4482e-13	SRPK1	SRSF protein kinase 1 [Source:HGNC Symbol;Acc:HGNC:11305]
ENSG00000096384	41984.5	24821.6	0.75826	3.7252e-52	6.0058e-50	HSP90AB1	heat shock protein 90kDa alpha family class B member 1 [Source:HGNC Symbol;Acc:HGNC:5258]
ENSG00000096746	2219.11	1713.28	0.37322	5.6855e-10	9.2881e-09	HNRNPH3	heterogeneous nuclear ribonucleoprotein H3 (2H9) [Source:HGNC Symbol;Acc:HGNC:5043]
ENSG00000097021	928.249	556.161	0.73901	2.6843e-21	1.1523e-19	ACOT7	acyl-CoA thioesterase 7 [Source:HGNC Symbol;Acc:HGNC:24157]
ENSG00000099308	237.489	187.755	0.33901	0.0058786	0.031026	MAST3	microtubule associated serine/threonine kinase 3 [Source:HGNC Symbol;Acc:HGNC:19036]
ENSG00000099331	1606.86	991.861	0.69603	1.8745e-25	1.0244e-23	MYO9B	myosin IXB [Source:HGNC Symbol;Acc:HGNC:7609]
ENSG00000099341	2919.56	2033.35	0.52189	6.7223e-19	2.4692e-17	PSMD8	proteasome 26S subunit, non-ATPase 8 [Source:HGNC Symbol;Acc:HGNC:9566]
ENSG00000099364	891.83	665.07	0.42326	2.2236e-08	3.0067e-07	FBXL19	F-box and leucine-rich repeat protein 19 [Source:HGNC Symbol;Acc:HGNC:25300]
ENSG00000099399	1403.42	880.086	0.67323	2.0812e-22	9.4221e-21	MAGEB2	MAGE family member B2 [Source:HGNC Symbol;Acc:HGNC:6809]
ENSG00000099625	262.252	206.11	0.34754	0.0035022	0.019642	CBARP	calcium channel, voltage-dependent, beta subunit associated regulatory protein [Source:HGNC Symbol;Acc:HGNC:28617]
ENSG00000099783	4756.94	4206.56	0.17739	0.0011168	0.006991	HNRNPM	heterogeneous nuclear ribonucleoprotein M [Source:HGNC Symbol;Acc:HGNC:5046]
ENSG00000099797	719.926	548.821	0.39151	8.2671e-07	9.1421e-06	TECR	trans-2,3-enoyl-CoA reductase [Source:HGNC Symbol;Acc:HGNC:4551]
ENSG00000099800	590.947	482.698	0.29191	0.00068777	0.0045163	TIMM13	translocase of inner mitochondrial membrane 13 homolog (yeast) [Source:HGNC Symbol;Acc:HGNC:11816]
ENSG00000099804	797.261	635.507	0.32714	1.7621e-05	0.00015693	CDC34	cell division cycle 34 [Source:HGNC Symbol;Acc:HGNC:1734]
ENSG00000099810	658.587	492.26	0.41995	0.00036913	0.0025668	MTAP	methylthioadenosine phosphorylase [Source:HGNC Symbol;Acc:HGNC:7413]
ENSG00000099814	1816.11	1130.46	0.68394	1.1469e-26	6.71e-25	CEP170B	centrosomal protein 170B [Source:HGNC Symbol;Acc:HGNC:20362]
ENSG00000099817	1824.14	1451.75	0.32942	8.4789e-08	1.0671e-06	POLR2E	polymerase (RNA) II (DNA directed) polypeptide E, 25kDa [Source:HGNC Symbol;Acc:HGNC:9192]
ENSG00000099821	1506.82	731.262	1.043	1.1589e-50	1.7063e-48	POLRMT	polymerase (RNA) mitochondrial (DNA directed) [Source:HGNC Symbol;Acc:HGNC:9200]
ENSG00000099849	195.736	151.513	0.36947	0.0078833	0.040109	RASSF7	Ras association (RalGDS/AF-6) domain family (N-terminal) member 7 [Source:HGNC Symbol;Acc:HGNC:1166]
ENSG00000099875	1789.51	1235.78	0.53414	4.6111e-17	1.4855e-15	MKNK2	MAP kinase interacting serine/threonine kinase 2 [Source:HGNC Symbol;Acc:HGNC:7111]
ENSG00000099901	3243.83	2921.34	0.15106	0.01014	0.049896	RANBP1	RAN binding protein 1 [Source:HGNC Symbol;Acc:HGNC:9847]
ENSG00000099904	1287.39	1113.76	0.20901	0.0014327	0.0087769	ZDHHC8	zinc finger, DHHC-type containing 8 [Source:HGNC Symbol;Acc:HGNC:18474]
ENSG00000099917	2453.1	1768.25	0.47228	1.8036e-15	5.0403e-14	MED15	mediator complex subunit 15 [Source:HGNC Symbol;Acc:HGNC:14248]
ENSG00000099949	1102.96	968.534	0.18751	0.0073281	0.037595	LZTR1	leucine-zipper-like transcription regulator 1 [Source:HGNC Symbol;Acc:HGNC:6742]
ENSG00000099991	2152.49	1811.66	0.2487	4.3071e-05	0.00035822	CABIN1	calcineurin binding protein 1 [Source:HGNC Symbol;Acc:HGNC:24187]
ENSG00000099992	161.214	104.02	0.63211	1.8993e-05	0.0001683	TBC1D10A	TBC1 domain family member 10A [Source:HGNC Symbol;Acc:HGNC:23609]
ENSG00000099995	2546.19	2146.24	0.24653	3.9435e-05	0.0003306	SF3A1	splicing factor 3a subunit 1 [Source:HGNC Symbol;Acc:HGNC:10765]
ENSG00000100029	2434.15	1831.89	0.41009	7.2678e-12	1.454e-10	PES1	pescadillo ribosomal biogenesis factor 1 [Source:HGNC Symbol;Acc:HGNC:8848]
ENSG00000100030	2434.68	2121.21	0.19885	0.0011192	0.0070021	MAPK1	mitogen-activated protein kinase 1 [Source:HGNC Symbol;Acc:HGNC:6871]
ENSG00000100034	1471.44	1080.11	0.44605	2.0262e-11	3.8279e-10	PPM1F	protein phosphatase, Mg2+/Mn2+ dependent 1F [Source:HGNC Symbol;Acc:HGNC:19388]
ENSG00000100036	225.775	121.772	0.8907	4.0243e-11	7.3268e-10	SLC35E4	solute carrier family 35 member E4 [Source:HGNC Symbol;Acc:HGNC:17058]
ENSG00000100077	942.629	806.903	0.2243	0.0022126	0.013031	ADRBK2	adrenergic, beta, receptor kinase 2 [Source:HGNC Symbol;Acc:HGNC:290]
ENSG00000100083	961.875	798.227	0.26905	0.0001435	0.0010786	GGA1	golgi-associated, gamma adaptin ear containing, ARF binding protein 1 [Source:HGNC Symbol;Acc:HGNC:17842]
ENSG00000100109	955.37	765.097	0.32042	2.0161e-05	0.00017802	TFIP11	tuftelin interacting protein 11 [Source:HGNC Symbol;Acc:HGNC:17165]
ENSG00000100138	1356.17	1086.04	0.32047	4.7217e-05	0.00039006	SNU13	SNU13 homolog, small nuclear ribonucleoprotein (U4/U6.U5) [Source:HGNC Symbol;Acc:HGNC:7819]
ENSG00000100216	1247.97	908.913	0.45736	5.9653e-11	1.0654e-09	TOMM22	translocase of outer mitochondrial membrane 22 homolog (yeast) [Source:HGNC Symbol;Acc:HGNC:18002]
ENSG00000100220	1775.29	1574.51	0.17316	0.0080783	0.040949	RTCB	RNA 2',3'-cyclic phosphate and 5'-OH ligase [Source:HGNC Symbol;Acc:HGNC:26935]
ENSG00000100221	1100.03	903.189	0.28444	7.4933e-05	0.00059621	JOSD1	Josephin domain containing 1 [Source:HGNC Symbol;Acc:HGNC:28953]
ENSG00000100226	1308.99	917.519	0.51264	1.8206e-13	4.3129e-12	GTPBP1	GTP binding protein 1 [Source:HGNC Symbol;Acc:HGNC:4669]
ENSG00000100239	972.431	821.145	0.24396	0.00066308	0.0043694	PPP6R2	protein phosphatase 6 regulatory subunit 2 [Source:HGNC Symbol;Acc:HGNC:19253]
ENSG00000100241	4191.84	3029.69	0.46841	2.1143e-17	7.0077e-16	SBF1	SET binding factor 1 [Source:HGNC Symbol;Acc:HGNC:10542]
ENSG00000100243	2941.3	2608.58	0.17319	0.002049	0.012149	CYB5R3	cytochrome b5 reductase 3 [Source:HGNC Symbol;Acc:HGNC:2873]
ENSG00000100280	1842.82	1414.35	0.38178	3.2022e-08	4.2509e-07	AP1B1	adaptor related protein complex 1 beta 1 subunit [Source:HGNC Symbol;Acc:HGNC:554]
ENSG00000100284	1399.32	1195.37	0.22727	0.00064525	0.0042583	TOM1	target of myb1 membrane trafficking protein [Source:HGNC Symbol;Acc:HGNC:11982]
ENSG00000100292	645.83	238.505	1.4371	4.1315e-52	6.6011e-50	HMOX1	heme oxygenase 1 [Source:HGNC Symbol;Acc:HGNC:5013]
ENSG00000100296	1338.82	1176.54	0.18641	0.0052335	0.028007	THOC5	THO complex 5 [Source:HGNC Symbol;Acc:HGNC:19074]
ENSG00000100304	1251.5	732.899	0.77197	5.1267e-27	3.0546e-25	TTLL12	tubulin tyrosine ligase like 12 [Source:HGNC Symbol;Acc:HGNC:28974]
ENSG00000100319	99.4059	69.8297	0.50949	0.0056988	0.030216	ZMAT5	zinc finger, matrin-type 5 [Source:HGNC Symbol;Acc:HGNC:28046]
ENSG00000100325	416.329	267.432	0.63855	3.4295e-10	5.7288e-09	ASCC2	activating signal cointegrator 1 complex subunit 2 [Source:HGNC Symbol;Acc:HGNC:24103]
ENSG00000100335	1396.47	1119.97	0.31833	1.8123e-06	1.9003e-05	MIEF1	mitochondrial elongation factor 1 [Source:HGNC Symbol;Acc:HGNC:25979]
ENSG00000100345	21359.6	15810.4	0.43401	7.7271e-17	2.4407e-15	MYH9	myosin, heavy chain 9, non-muscle [Source:HGNC Symbol;Acc:HGNC:7579]
ENSG00000100350	779.149	641.613	0.28019	0.00046743	0.0031792	FOXRED2	FAD-dependent oxidoreductase domain containing 2 [Source:HGNC Symbol;Acc:HGNC:26264]
ENSG00000100353	3787.07	3175.94	0.2539	1.1601e-05	0.00010643	EIF3D	eukaryotic translation initiation factor 3 subunit D [Source:HGNC Symbol;Acc:HGNC:3278]
ENSG00000100364	1441.41	1152.14	0.32316	5.9067e-07	6.6328e-06	KIAA0930	KIAA0930 [Source:HGNC Symbol;Acc:HGNC:1314]
ENSG00000100372	422.885	337.756	0.32428	0.00092097	0.0058942	SLC25A17	solute carrier family 25 (mitochondrial carrier; peroxisomal membrane protein, 34kDa), member 17 [Source:HGNC Symbol;Acc:HGNC:10987]
ENSG00000100379	624.29	501.931	0.31473	0.00011797	0.00090299	KCTD17	potassium channel tetramerization domain containing 17 [Source:HGNC Symbol;Acc:HGNC:25705]
ENSG00000100387	658.667	536.902	0.29489	0.00038991	0.0026986	RBX1	ring-box 1, E3 ubiquitin protein ligase [Source:HGNC Symbol;Acc:HGNC:9928]
ENSG00000100401	5710.43	3305.02	0.78894	6.5232e-48	8.7377e-46	RANGAP1	Ran GTPase activating protein 1 [Source:HGNC Symbol;Acc:HGNC:9854]
ENSG00000100412	1471.87	1066.28	0.46507	6.7405e-10	1.0912e-08	ACO2	aconitase 2 [Source:HGNC Symbol;Acc:HGNC:118]
ENSG00000100413	718.423	492.431	0.54491	6.1966e-11	1.1045e-09	POLR3H	polymerase (RNA) III (DNA directed) polypeptide H (22.9kD) [Source:HGNC Symbol;Acc:HGNC:30349]
ENSG00000100416	827.054	632.036	0.38798	3.5475e-07	4.0946e-06	TRMU	tRNA 5-methylaminomethyl-2-thiouridylate methyltransferase [Source:HGNC Symbol;Acc:HGNC:25481]
ENSG00000100418	793.752	619.757	0.35699	4.0626e-06	4.0085e-05	DESI1	desumoylating isopeptidase 1 [Source:HGNC Symbol;Acc:HGNC:24577]
ENSG00000100422	995.35	605.784	0.7164	2.6644e-21	1.1452e-19	CERK	ceramide kinase [Source:HGNC Symbol;Acc:HGNC:19256]
ENSG00000100427	12.4158	1.13056	3.4571	2.8751e-05	0.00024714	MLC1	megalencephalic leukoencephalopathy with subcortical cysts 1 [Source:HGNC Symbol;Acc:HGNC:17082]
ENSG00000100441	1102.99	851.179	0.37388	1.6147e-07	1.9642e-06	KHNYN	KH and NYN domain containing [Source:HGNC Symbol;Acc:HGNC:20166]
ENSG00000100462	708.492	418.539	0.75939	8.1969e-19	2.9955e-17	PRMT5	protein arginine methyltransferase 5 [Source:HGNC Symbol;Acc:HGNC:10894]
ENSG00000100503	4013.97	3292.05	0.28604	0.0058497	0.030897	NIN	ninein [Source:HGNC Symbol;Acc:HGNC:14906]
ENSG00000100504	1193.63	1009.34	0.24194	0.00063332	0.0041881	PYGL	phosphorylase, glycogen, liver [Source:HGNC Symbol;Acc:HGNC:9725]
ENSG00000100519	1718.39	1374.67	0.32197	8.9141e-07	9.8089e-06	PSMC6	proteasome 26S subunit, ATPase 6 [Source:HGNC Symbol;Acc:HGNC:9553]
ENSG00000100522	887.474	663.905	0.41873	3.6693e-06	3.6458e-05	GNPNAT1	glucosamine-phosphate N-acetyltransferase 1 [Source:HGNC Symbol;Acc:HGNC:19980]
ENSG00000100523	755.289	573.22	0.39794	9.5969e-07	1.0489e-05	DDHD1	DDHD domain containing 1 [Source:HGNC Symbol;Acc:HGNC:19714]
ENSG00000100554	915.68	729.839	0.32727	1.6329e-05	0.00014607	ATP6V1D	ATPase, H+ transporting, lysosomal 34kDa, V1 subunit D [Source:HGNC Symbol;Acc:HGNC:13527]
ENSG00000100558	557.418	426.024	0.38783	8.4118e-06	7.8789e-05	PLEK2	pleckstrin 2 [Source:HGNC Symbol;Acc:HGNC:19238]
ENSG00000100567	1962.38	1541.14	0.3486	2.3171e-08	3.1284e-07	PSMA3	proteasome subunit alpha 3 [Source:HGNC Symbol;Acc:HGNC:9532]
ENSG00000100578	861.826	664.448	0.37524	0.0011088	0.0069495	KIAA0586	KIAA0586 [Source:HGNC Symbol;Acc:HGNC:19960]
ENSG00000100591	1431.81	744.553	0.9434	4.1705e-41	4.3963e-39	AHSA1	AHA1, activator of heat shock 90kDa protein ATPase homolog 1 (yeast) [Source:HGNC Symbol;Acc:HGNC:1189]
ENSG00000100600	550.275	449.958	0.29036	0.0047234	0.025565	LGMN	legumain [Source:HGNC Symbol;Acc:HGNC:9472]
ENSG00000100605	965.545	778.973	0.30977	3.0766e-05	0.00026281	ITPK1	inositol-tetrakisphosphate 1-kinase [Source:HGNC Symbol;Acc:HGNC:6177]
ENSG00000100625	995.63	640.381	0.63668	3.7542e-17	1.2238e-15	SIX4	SIX homeobox 4 [Source:HGNC Symbol;Acc:HGNC:10890]
ENSG00000100629	468.221	246.135	0.92774	1.9421e-20	7.9536e-19	CEP128	centrosomal protein 128kDa [Source:HGNC Symbol;Acc:HGNC:20359]
ENSG00000100632	1692.27	1451.25	0.22166	0.00052261	0.0035213	ERH	enhancer of rudimentary homolog (Drosophila) [Source:HGNC Symbol;Acc:HGNC:3447]
ENSG00000100664	3126.7	2455.7	0.34851	2.6469e-09	3.981e-08	EIF5	eukaryotic translation initiation factor 5 [Source:HGNC Symbol;Acc:HGNC:3299]
ENSG00000100697	1039.83	877.253	0.24528	0.0029056	0.016647	DICER1	dicer 1, ribonuclease type III [Source:HGNC Symbol;Acc:HGNC:17098]
ENSG00000100711	224.952	152.15	0.56412	8.2924e-06	7.7814e-05	ZFYVE21	zinc finger, FYVE domain containing 21 [Source:HGNC Symbol;Acc:HGNC:20760]
ENSG00000100749	381.881	293.274	0.38087	0.00020292	0.0014819	VRK1	vaccinia related kinase 1 [Source:HGNC Symbol;Acc:HGNC:12718]
ENSG00000100764	575.26	449.224	0.35678	4.1996e-05	0.00035002	PSMC1	proteasome 26S subunit, ATPase 1 [Source:HGNC Symbol;Acc:HGNC:9547]
ENSG00000100767	392.103	260.629	0.58923	5.6215e-09	8.1177e-08	PAPLN	papilin, proteoglycan-like sulfated glycoprotein [Source:HGNC Symbol;Acc:HGNC:19262]
ENSG00000100796	1138.17	872.395	0.38367	6.2708e-08	8.0139e-07	PPP4R3A	protein phosphatase 4 regulatory subunit 3A [Source:HGNC Symbol;Acc:HGNC:20219]
ENSG00000100804	882.112	642.148	0.45806	3.0618e-09	4.5683e-08	PSMB5	proteasome subunit beta 5 [Source:HGNC Symbol;Acc:HGNC:9542]
ENSG00000100865	370.627	243.576	0.60559	2.4228e-08	3.2637e-07	CINP	cyclin-dependent kinase 2 interacting protein [Source:HGNC Symbol;Acc:HGNC:23789]
ENSG00000100867	37014.3	23581.1	0.65045	8.0137e-40	8.043e-38	DHRS2	dehydrogenase/reductase (SDR family) member 2 [Source:HGNC Symbol;Acc:HGNC:18349]
ENSG00000100883	946.129	714.081	0.40595	9.9719e-08	1.2442e-06	SRP54	signal recognition particle 54kDa [Source:HGNC Symbol;Acc:HGNC:11301]
ENSG00000100888	1587.25	1203.69	0.39907	1.2281e-05	0.00011205	CHD8	chromodomain helicase DNA binding protein 8 [Source:HGNC Symbol;Acc:HGNC:20153]
ENSG00000100949	361.256	295.859	0.28811	0.0044462	0.024241	RABGGTA	Rab geranylgeranyltransferase, alpha subunit [Source:HGNC Symbol;Acc:HGNC:9795]
ENSG00000100979	169.015	117.913	0.51942	0.00040716	0.0028038	PLTP	phospholipid transfer protein [Source:HGNC Symbol;Acc:HGNC:9093]
ENSG00000100991	1219.57	1009.1	0.2733	6.7536e-05	0.00054216	TRPC4AP	transient receptor potential cation channel, subfamily C, member 4 associated protein [Source:HGNC Symbol;Acc:HGNC:16181]
ENSG00000101000	496.002	249.864	0.9892	3.6236e-23	1.7169e-21	PROCR	protein C receptor [Source:HGNC Symbol;Acc:HGNC:9452]
ENSG00000101019	538.904	455.886	0.24136	0.0074837	0.038289	UQCC1	ubiquinol-cytochrome c reductase complex assembly factor 1 [Source:HGNC Symbol;Acc:HGNC:15891]
ENSG00000101096	81.5889	31.0398	1.3943	1.6032e-09	2.475e-08	NFATC2	nuclear factor of activated T-cells, cytoplasmic, calcineurin-dependent 2 [Source:HGNC Symbol;Acc:HGNC:7776]
ENSG00000101098	400.228	330.953	0.27419	0.0067322	0.034865	RIMS4	regulating synaptic membrane exocytosis 4 [Source:HGNC Symbol;Acc:HGNC:16183]
ENSG00000101150	1723.34	1132.73	0.60541	2.1315e-20	8.7191e-19	TPD52L2	tumor protein D52-like 2 [Source:HGNC Symbol;Acc:HGNC:12007]
ENSG00000101152	978.137	725.118	0.43182	5.1168e-09	7.4231e-08	DNAJC5	DnaJ heat shock protein family (Hsp40) member C5 [Source:HGNC Symbol;Acc:HGNC:16235]
ENSG00000101161	1383.31	1051.04	0.39631	5.0903e-09	7.3937e-08	PRPF6	pre-mRNA processing factor 6 [Source:HGNC Symbol;Acc:HGNC:15860]
ENSG00000101166	1084.46	802.529	0.43435	2.8109e-09	4.2223e-08	PRELID3B	PRELI domain containing 3B [Source:HGNC Symbol;Acc:HGNC:15892]
ENSG00000101182	4411.76	3424.53	0.36545	4.2069e-11	7.6397e-10	PSMA7	proteasome subunit alpha 7 [Source:HGNC Symbol;Acc:HGNC:9536]
ENSG00000101187	281.977	115.427	1.2886	1.9758e-23	9.513e-22	SLCO4A1	solute carrier organic anion transporter family member 4A1 [Source:HGNC Symbol;Acc:HGNC:10953]
ENSG00000101199	3702.75	2673.92	0.46964	1.8861e-07	2.2665e-06	ARFGAP1	ADP ribosylation factor GTPase activating protein 1 [Source:HGNC Symbol;Acc:HGNC:15852]
ENSG00000101220	511.556	375.86	0.4447	5.7484e-07	6.4631e-06	C20orf27	chromosome 20 open reading frame 27 [Source:HGNC Symbol;Acc:HGNC:15873]
ENSG00000101294	1620.88	1188.16	0.44805	5.8334e-12	1.1749e-10	HM13	histocompatibility (minor) 13 [Source:HGNC Symbol;Acc:HGNC:16435]
ENSG00000101298	199.137	139.671	0.51173	0.00013431	0.0010176	SNPH	syntaphilin [Source:HGNC Symbol;Acc:HGNC:15931]
ENSG00000101310	606.278	474.665	0.35307	5.5122e-05	0.00045025	SEC23B	Sec23 homolog B, COPII coat complex component [Source:HGNC Symbol;Acc:HGNC:10702]
ENSG00000101346	1288.65	919.81	0.48646	2.4177e-06	2.486e-05	POFUT1	protein O-fucosyltransferase 1 [Source:HGNC Symbol;Acc:HGNC:14988]
ENSG00000101350	1854.83	1215.26	0.61002	1.0353e-09	1.6351e-08	KIF3B	kinesin family member 3B [Source:HGNC Symbol;Acc:HGNC:6320]
ENSG00000101361	1872.48	1584.87	0.24058	0.0014191	0.0087026	NOP56	NOP56 ribonucleoprotein [Source:HGNC Symbol;Acc:HGNC:15911]
ENSG00000101365	696.965	562.524	0.30917	0.00018647	0.0013708	IDH3B	isocitrate dehydrogenase 3 (NAD+) beta [Source:HGNC Symbol;Acc:HGNC:5385]
ENSG00000101367	2434.14	1520.43	0.67893	1.4898e-28	9.5467e-27	MAPRE1	microtubule associated protein RP/EB family member 1 [Source:HGNC Symbol;Acc:HGNC:6890]
ENSG00000101384	1376.07	938.514	0.5521	3.3622e-16	1.0075e-14	JAG1	jagged 1 [Source:HGNC Symbol;Acc:HGNC:6188]
ENSG00000101391	567.973	481.382	0.23864	0.0057769	0.030566	CDK5RAP1	CDK5 regulatory subunit associated protein 1 [Source:HGNC Symbol;Acc:HGNC:15880]
ENSG00000101407	848.844	627.776	0.43525	1.83e-08	2.4925e-07	TTI1	TELO2 interacting protein 1 [Source:HGNC Symbol;Acc:HGNC:29029]
ENSG00000101442	241.646	131.701	0.87563	2.3476e-11	4.4163e-10	ACTR5	ARP5 actin-related protein 5 homolog (yeast) [Source:HGNC Symbol;Acc:HGNC:14671]
ENSG00000101447	1094.19	782.992	0.48279	2.5609e-11	4.7923e-10	FAM83D	family with sequence similarity 83 member D [Source:HGNC Symbol;Acc:HGNC:16122]
ENSG00000101544	2637.2	1844.85	0.5155	4.4591e-18	1.5638e-16	ADNP2	ADNP homeobox 2 [Source:HGNC Symbol;Acc:HGNC:23803]
ENSG00000101557	1209.02	870.282	0.47428	2.8053e-11	5.2195e-10	USP14	ubiquitin specific peptidase 14 (tRNA-guanine transglycosylase) [Source:HGNC Symbol;Acc:HGNC:12612]
ENSG00000101577	1601.02	1392.79	0.20101	0.0028584	0.016395	LPIN2	lipin 2 [Source:HGNC Symbol;Acc:HGNC:14450]
ENSG00000101680	1551.22	1181.58	0.39269	1.6299e-05	0.00014588	LAMA1	laminin subunit alpha 1 [Source:HGNC Symbol;Acc:HGNC:6481]
ENSG00000101811	802.976	572.27	0.48866	5.7071e-10	9.3192e-09	CSTF2	cleavage stimulation factor, 3' pre-RNA, subunit 2 [Source:HGNC Symbol;Acc:HGNC:2484]
ENSG00000101825	13.8795	3.06625	2.1784	0.00080157	0.0051823	MXRA5	matrix-remodelling associated 5 [Source:HGNC Symbol;Acc:HGNC:7539]
ENSG00000101843	460.685	315.113	0.54791	2.3308e-08	3.1434e-07	PSMD10	proteasome 26S subunit, non-ATPase 10 [Source:HGNC Symbol;Acc:HGNC:9555]
ENSG00000101844	66.6628	39.7757	0.745	0.0014682	0.0089732	ATG4A	autophagy related 4A, cysteine peptidase [Source:HGNC Symbol;Acc:HGNC:16489]
ENSG00000101846	45.3817	25.2415	0.84631	0.0024231	0.014154	STS	steroid sulfatase (microsomal), isozyme S [Source:HGNC Symbol;Acc:HGNC:11425]
ENSG00000101871	65.272	42.0852	0.63315	0.0098754	0.048756	MID1	midline 1 [Source:HGNC Symbol;Acc:HGNC:7095]
ENSG00000101997	401.242	310.065	0.3719	0.00015446	0.0011535	CCDC22	coiled-coil domain containing 22 [Source:HGNC Symbol;Acc:HGNC:28909]
ENSG00000102003	344.036	196.76	0.80612	5.2226e-13	1.1777e-11	SYP	synaptophysin [Source:HGNC Symbol;Acc:HGNC:11506]
ENSG00000102024	754.403	597.465	0.33648	7.732e-05	0.00061356	PLS3	plastin 3 [Source:HGNC Symbol;Acc:HGNC:9091]
ENSG00000102057	65.4817	41.9914	0.641	0.0061053	0.032013	KCND1	potassium channel, voltage gated Shal related subfamily D, member 1 [Source:HGNC Symbol;Acc:HGNC:6237]
ENSG00000102096	84.7362	45.5863	0.89438	2.372e-05	0.00020649	PIM2	Pim-2 proto-oncogene, serine/threonine kinase [Source:HGNC Symbol;Acc:HGNC:8987]
ENSG00000102100	399.274	300.886	0.40816	3.2309e-05	0.000275	SLC35A2	solute carrier family 35 (UDP-galactose transporter), member A2 [Source:HGNC Symbol;Acc:HGNC:11022]
ENSG00000102103	927.716	750.535	0.30576	3.0481e-05	0.00026063	PQBP1	polyglutamine binding protein 1 [Source:HGNC Symbol;Acc:HGNC:9330]
ENSG00000102109	391.133	283.932	0.46211	0.0001837	0.0013523	PCSK1N	proprotein convertase subtilisin/kexin type 1 inhibitor [Source:HGNC Symbol;Acc:HGNC:17301]
ENSG00000102144	7542.46	5073.78	0.57198	5.9397e-27	3.5155e-25	PGK1	phosphoglycerate kinase 1 [Source:HGNC Symbol;Acc:HGNC:8896]
ENSG00000102172	2313.54	1571.62	0.55785	1.7601e-19	6.7142e-18	SMS	spermine synthase [Source:HGNC Symbol;Acc:HGNC:11123]
ENSG00000102178	961.837	585.602	0.71587	2.5361e-20	1.0292e-18	UBL4A	ubiquitin like 4A [Source:HGNC Symbol;Acc:HGNC:12505]
ENSG00000102218	343.827	194.453	0.82226	3.5752e-09	5.2922e-08	RP2	retinitis pigmentosa 2 (X-linked recessive) [Source:HGNC Symbol;Acc:HGNC:10274]
ENSG00000102265	20932.6	10134.1	1.0465	4.6843e-88	1.8753e-85	TIMP1	TIMP metallopeptidase inhibitor 1 [Source:HGNC Symbol;Acc:HGNC:11820]
ENSG00000102385	51.1147	27.3781	0.90072	0.00096873	0.0061603	DRP2	dystrophin related protein 2 [Source:HGNC Symbol;Acc:HGNC:3032]
ENSG00000102390	358.578	271.178	0.40305	0.0001331	0.0010097	PBDC1	polysaccharide biosynthesis domain containing 1 [Source:HGNC Symbol;Acc:HGNC:28790]
ENSG00000102393	426.959	254.085	0.74879	9.8181e-14	2.3846e-12	GLA	galactosidase alpha [Source:HGNC Symbol;Acc:HGNC:4296]
ENSG00000102471	430.684	358.099	0.26627	0.0062023	0.032432	NDFIP2	Nedd4 family interacting protein 2 [Source:HGNC Symbol;Acc:HGNC:18537]
ENSG00000102547	92.1448	55.4896	0.73169	0.0003417	0.0023938	CAB39L	calcium binding protein 39 like [Source:HGNC Symbol;Acc:HGNC:20290]
ENSG00000102606	785.537	651.928	0.26897	0.00064195	0.0042396	ARHGEF7	Rho guanine nucleotide exchange factor 7 [Source:HGNC Symbol;Acc:HGNC:15607]
ENSG00000102699	1364.06	894.934	0.60805	2.4096e-07	2.8561e-06	PARP4	poly(ADP-ribose) polymerase family member 4 [Source:HGNC Symbol;Acc:HGNC:271]
ENSG00000102743	264.918	200.923	0.3989	0.0006851	0.0045004	SLC25A15	solute carrier family 25 (mitochondrial carrier; ornithine transporter) member 15 [Source:HGNC Symbol;Acc:HGNC:10985]
ENSG00000102753	996.908	649.876	0.6173	3.4063e-16	1.019e-14	KPNA3	karyopherin alpha 3 (importin alpha 4) [Source:HGNC Symbol;Acc:HGNC:6396]
ENSG00000102794	19.0447	4.35671	2.1281	5.1413e-05	0.00042237	IRG1	immunoresponsive 1 homolog (mouse) [Source:HGNC Symbol;Acc:HGNC:33904]
ENSG00000102871	243.847	194.362	0.32723	0.0051808	0.027755	TRADD	TNFRSF1A-associated via death domain [Source:HGNC Symbol;Acc:HGNC:12030]
ENSG00000102898	1702.68	1482.34	0.19993	0.0015132	0.0092164	NUTF2	nuclear transport factor 2 [Source:HGNC Symbol;Acc:HGNC:13722]
ENSG00000102900	1836.68	1289.99	0.50974	1.701e-15	4.7647e-14	NUP93	nucleoporin 93kDa [Source:HGNC Symbol;Acc:HGNC:28958]
ENSG00000102910	888.595	683.243	0.37913	6.3432e-07	7.1094e-06	LONP2	lon peptidase 2, peroxisomal [Source:HGNC Symbol;Acc:HGNC:20598]
ENSG00000102967	260.951	184.732	0.49834	4.4187e-05	0.00036673	DHODH	dihydroorotate dehydrogenase (quinone) [Source:HGNC Symbol;Acc:HGNC:2867]
ENSG00000102978	882.6	721.239	0.29128	0.00011243	0.00086444	POLR2C	polymerase (RNA) II (DNA directed) polypeptide C, 33kDa [Source:HGNC Symbol;Acc:HGNC:9189]
ENSG00000103005	1633.32	1186.97	0.46052	1.6575e-12	3.5533e-11	USB1	U6 snRNA biogenesis 1 [Source:HGNC Symbol;Acc:HGNC:25792]
ENSG00000103035	532.76	394.128	0.43482	1.2831e-06	1.3779e-05	PSMD7	proteasome 26S subunit, non-ATPase 7 [Source:HGNC Symbol;Acc:HGNC:9565]
ENSG00000103042	384.451	316.251	0.28173	0.0043698	0.023876	SLC38A7	solute carrier family 38 member 7 [Source:HGNC Symbol;Acc:HGNC:25582]
ENSG00000103043	901.188	665.792	0.43676	6.6703e-09	9.5561e-08	VAC14	Vac14 homolog (S. cerevisiae) [Source:HGNC Symbol;Acc:HGNC:25507]
ENSG00000103044	328.335	122.147	1.4266	1.2813e-30	9.2039e-29	HAS3	hyaluronan synthase 3 [Source:HGNC Symbol;Acc:HGNC:4820]
ENSG00000103047	214.699	161.665	0.40931	0.0015838	0.0096087	TANGO6	transport and golgi organization 6 homolog [Source:HGNC Symbol;Acc:HGNC:25749]
ENSG00000103064	410.618	256.303	0.67994	1.9938e-11	3.7706e-10	SLC7A6	solute carrier family 7 (amino acid transporter light chain, y+L system), member 6 [Source:HGNC Symbol;Acc:HGNC:11064]
ENSG00000103066	173.861	99.2945	0.80815	5.0291e-08	6.5043e-07	PLA2G15	phospholipase A2 group XV [Source:HGNC Symbol;Acc:HGNC:17163]
ENSG00000103091	952.57	634.197	0.58689	5.624e-15	1.5331e-13	WDR59	WD repeat domain 59 [Source:HGNC Symbol;Acc:HGNC:25706]
ENSG00000103168	897.188	696.79	0.36469	4.2417e-05	0.00035303	TAF1C	TATA-box binding protein associated factor, RNA polymerase I, C [Source:HGNC Symbol;Acc:HGNC:11534]
ENSG00000103174	179.657	140.975	0.34981	0.0092905	0.046335	NAGPA	N-acetylglucosamine-1-phosphodiester alpha-N-acetylglucosaminidase [Source:HGNC Symbol;Acc:HGNC:17378]
ENSG00000103187	3870.18	2617.64	0.56413	1.6164e-23	7.857e-22	COTL1	coactosin-like F-actin binding protein 1 [Source:HGNC Symbol;Acc:HGNC:18304]
ENSG00000103194	2285.25	1544.7	0.56502	1.895e-20	7.7787e-19	USP10	ubiquitin specific peptidase 10 [Source:HGNC Symbol;Acc:HGNC:12608]
ENSG00000103222	897.749	768.341	0.22457	0.0025538	0.014845	ABCC1	ATP binding cassette subfamily C member 1 [Source:HGNC Symbol;Acc:HGNC:51]
ENSG00000103226	107.192	75.1112	0.5131	0.0028442	0.016324	NOMO3	NODAL modulator 3 [Source:HGNC Symbol;Acc:HGNC:25242]
ENSG00000103326	1605.15	1114.11	0.52682	5.151e-16	1.5105e-14	CAPN15	calpain 15 [Source:HGNC Symbol;Acc:HGNC:11182]
ENSG00000103335	4244.15	3033.08	0.48469	1.6061e-18	5.786e-17	PIEZO1	piezo-type mechanosensitive ion channel component 1 [Source:HGNC Symbol;Acc:HGNC:28993]
ENSG00000103342	2334.41	1631.94	0.51647	5.1348e-17	1.6453e-15	GSPT1	G1 to S phase transition 1 [Source:HGNC Symbol;Acc:HGNC:4621]
ENSG00000103353	743.115	579.154	0.35964	6.2042e-06	5.9616e-05	UBFD1	ubiquitin family domain containing 1 [Source:HGNC Symbol;Acc:HGNC:30565]
ENSG00000103415	563.416	323.928	0.79853	4.084e-12	8.4112e-11	HMOX2	heme oxygenase 2 [Source:HGNC Symbol;Acc:HGNC:5014]
ENSG00000103423	964.462	783.436	0.29991	3.0829e-05	0.00026329	DNAJA3	DnaJ heat shock protein family (Hsp40) member A3 [Source:HGNC Symbol;Acc:HGNC:11808]
ENSG00000103485	168.721	121.324	0.47577	0.00075653	0.0049215	QPRT	quinolinate phosphoribosyltransferase [Source:HGNC Symbol;Acc:HGNC:9755]
ENSG00000103489	363.735	172.261	1.0783	1.0618e-21	4.665e-20	XYLT1	xylosyltransferase I [Source:HGNC Symbol;Acc:HGNC:15516]
ENSG00000103494	185.054	144.091	0.36097	0.0090492	0.045265	RPGRIP1L	RPGRIP1-like [Source:HGNC Symbol;Acc:HGNC:29168]
ENSG00000103496	364.122	254.283	0.51799	7.6883e-07	8.5338e-06	STX4	syntaxin 4 [Source:HGNC Symbol;Acc:HGNC:11439]
ENSG00000103502	365.079	280.769	0.37882	0.00033536	0.0023545	CDIPT	CDP-diacylglycerol--inositol 3-phosphatidyltransferase [Source:HGNC Symbol;Acc:HGNC:1769]
ENSG00000103512	965.993	787.532	0.29467	0.00017798	0.0013138	NOMO1	NODAL modulator 1 [Source:HGNC Symbol;Acc:HGNC:30060]
ENSG00000103534	17.1233	3.02989	2.4986	3.066e-05	0.00026209	TMC5	transmembrane channel like 5 [Source:HGNC Symbol;Acc:HGNC:22999]
ENSG00000103549	786.537	524.397	0.58485	5.4138e-13	1.2185e-11	RNF40	ring finger protein 40, E3 ubiquitin protein ligase [Source:HGNC Symbol;Acc:HGNC:16867]
ENSG00000103591	831.752	706.607	0.23525	0.0033162	0.018693	AAGAB	alpha- and gamma-adaptin binding protein [Source:HGNC Symbol;Acc:HGNC:25662]
ENSG00000103647	384.932	132.292	1.5409	2.6241e-39	2.5686e-37	CORO2B	coronin, actin binding protein, 2B [Source:HGNC Symbol;Acc:HGNC:2256]
ENSG00000103653	973.907	716.902	0.44201	1.1902e-09	1.8674e-08	CSK	c-src tyrosine kinase [Source:HGNC Symbol;Acc:HGNC:2444]
ENSG00000103671	207.276	152.428	0.44342	0.00071508	0.0046784	TRIP4	thyroid hormone receptor interactor 4 [Source:HGNC Symbol;Acc:HGNC:12310]
ENSG00000103707	210.568	142.794	0.56035	2.0375e-05	0.00017965	MTFMT	mitochondrial methionyl-tRNA formyltransferase [Source:HGNC Symbol;Acc:HGNC:29666]
ENSG00000103742	212.821	132.989	0.67833	4.1336e-06	4.0741e-05	IGDCC4	immunoglobulin superfamily, DCC subclass, member 4 [Source:HGNC Symbol;Acc:HGNC:13770]
ENSG00000103876	688.165	501.613	0.45618	2.4996e-08	3.3595e-07	FAH	fumarylacetoacetate hydrolase (fumarylacetoacetase) [Source:HGNC Symbol;Acc:HGNC:3579]
ENSG00000103888	84.3273	41.8474	1.0109	2.4197e-05	0.00021033	CEMIP	cell migration inducing protein, hyaluronan binding [Source:HGNC Symbol;Acc:HGNC:29213]
ENSG00000103932	776.825	492.04	0.65881	5.5435e-16	1.6203e-14	RPAP1	RNA polymerase II associated protein 1 [Source:HGNC Symbol;Acc:HGNC:24567]
ENSG00000103942	549.21	447.144	0.29662	0.00048975	0.0033156	HOMER2	homer scaffolding protein 2 [Source:HGNC Symbol;Acc:HGNC:17513]
ENSG00000103966	873.915	603.554	0.53401	9.9586e-12	1.9647e-10	EHD4	EH domain containing 4 [Source:HGNC Symbol;Acc:HGNC:3245]
ENSG00000103994	2510.42	2039.38	0.29979	2.2263e-05	0.00019485	ZNF106	zinc finger protein 106 [Source:HGNC Symbol;Acc:HGNC:12886]
ENSG00000104047	734.073	458.606	0.67867	5.8442e-16	1.704e-14	DTWD1	DTW domain containing 1 [Source:HGNC Symbol;Acc:HGNC:30926]
ENSG00000104093	567.102	448.652	0.33801	0.0040641	0.022429	DMXL2	Dmx-like 2 [Source:HGNC Symbol;Acc:HGNC:2938]
ENSG00000104131	1545.92	1147.8	0.42959	1.0325e-10	1.806e-09	EIF3J	eukaryotic translation initiation factor 3 subunit J [Source:HGNC Symbol;Acc:HGNC:3270]
ENSG00000104142	436.218	333.813	0.38601	4.4632e-05	0.00037008	VPS18	VPS18, CORVET/HOPS core subunit [Source:HGNC Symbol;Acc:HGNC:15972]
ENSG00000104221	81.8574	50.8529	0.68678	0.0011081	0.0069468	BRF2	BRF2, RNA polymerase III transcription initiation factor 50 kDa subunit [Source:HGNC Symbol;Acc:HGNC:17298]
ENSG00000104228	1073.85	898.401	0.25736	0.00041426	0.0028495	TRIM35	tripartite motif containing 35 [Source:HGNC Symbol;Acc:HGNC:16285]
ENSG00000104267	300.621	194.42	0.62877	5.306e-08	6.8472e-07	CA2	carbonic anhydrase II [Source:HGNC Symbol;Acc:HGNC:1373]
ENSG00000104312	733.711	519.15	0.49906	9.2416e-10	1.4674e-08	RIPK2	receptor interacting serine/threonine kinase 2 [Source:HGNC Symbol;Acc:HGNC:10020]
ENSG00000104331	1822.44	1390.4	0.39038	1.0694e-09	1.6822e-08	IMPAD1	inositol monophosphatase domain containing 1 [Source:HGNC Symbol;Acc:HGNC:26019]
ENSG00000104341	1628.57	1270.45	0.35826	3.6716e-08	4.8362e-07	LAPTM4B	lysosomal protein transmembrane 4 beta [Source:HGNC Symbol;Acc:HGNC:13646]
ENSG00000104356	249.829	156.1	0.67847	9.471e-08	1.1857e-06	POP1	POP1 homolog, ribonuclease P/MRP subunit [Source:HGNC Symbol;Acc:HGNC:30129]
ENSG00000104375	320.753	213.959	0.58413	3.5457e-07	4.0939e-06	STK3	serine/threonine kinase 3 [Source:HGNC Symbol;Acc:HGNC:11406]
ENSG00000104412	339.63	241.353	0.49282	7.9322e-06	7.4675e-05	EMC2	ER membrane protein complex subunit 2 [Source:HGNC Symbol;Acc:HGNC:28963]
ENSG00000104419	2358.67	1502.25	0.65084	3.2721e-26	1.8647e-24	NDRG1	N-myc downstream regulated 1 [Source:HGNC Symbol;Acc:HGNC:7679]
ENSG00000104432	174.52	95.7621	0.86587	1.1594e-08	1.6155e-07	IL7	interleukin 7 [Source:HGNC Symbol;Acc:HGNC:6023]
ENSG00000104435	13.2442	4.19681	1.658	0.0072911	0.037422	STMN2	stathmin 2 [Source:HGNC Symbol;Acc:HGNC:10577]
ENSG00000104524	512.924	371.205	0.46653	6.6042e-07	7.3857e-06	PYCRL	pyrroline-5-carboxylate reductase-like [Source:HGNC Symbol;Acc:HGNC:25846]
ENSG00000104549	2587.85	1477.34	0.80875	8.507e-40	8.4903e-38	SQLE	squalene epoxidase [Source:HGNC Symbol;Acc:HGNC:11279]
ENSG00000104611	11.0833	2.09666	2.4022	0.0013988	0.0085917	SH2D4A	SH2 domain containing 4A [Source:HGNC Symbol;Acc:HGNC:26102]
ENSG00000104613	839.954	735.28	0.19202	0.0085879	0.043188	INTS10	integrator complex subunit 10 [Source:HGNC Symbol;Acc:HGNC:25548]
ENSG00000104635	1769.6	1380.66	0.35806	2.4811e-07	2.934e-06	SLC39A14	solute carrier family 39 (zinc transporter), member 14 [Source:HGNC Symbol;Acc:HGNC:20858]
ENSG00000104679	375.269	303.328	0.30704	0.0023579	0.013823	R3HCC1	R3H domain and coiled-coil containing 1 [Source:HGNC Symbol;Acc:HGNC:27329]
ENSG00000104687	1256.66	872.993	0.52555	1.4848e-13	3.5625e-12	GSR	glutathione reductase [Source:HGNC Symbol;Acc:HGNC:4623]
ENSG00000104695	1790.52	1150.12	0.6386	8.5076e-23	3.9265e-21	PPP2CB	protein phosphatase 2, catalytic subunit, beta isozyme [Source:HGNC Symbol;Acc:HGNC:9300]
ENSG00000104731	968.946	766.921	0.33734	2.0767e-06	2.1553e-05	KLHDC4	kelch domain containing 4 [Source:HGNC Symbol;Acc:HGNC:25272]
ENSG00000104756	1125.77	816.439	0.4635	9.1507e-11	1.6085e-09	KCTD9	potassium channel tetramerization domain containing 9 [Source:HGNC Symbol;Acc:HGNC:22401]
ENSG00000104812	728.508	367.155	0.98856	2.6369e-26	1.5154e-24	GYS1	glycogen synthase 1 [Source:HGNC Symbol;Acc:HGNC:4706]
ENSG00000104824	3626.7	2778.49	0.38435	6.1593e-12	1.2378e-10	HNRNPL	heterogeneous nuclear ribonucleoprotein L [Source:HGNC Symbol;Acc:HGNC:5045]
ENSG00000104853	1967.45	1424.61	0.46576	9.3371e-14	2.2771e-12	CLPTM1	cleft lip and palate associated transmembrane protein 1 [Source:HGNC Symbol;Acc:HGNC:2087]
ENSG00000104859	875.269	701.131	0.32004	0.0040901	0.022552	CLASRP	CLK4-associating serine/arginine rich protein [Source:HGNC Symbol;Acc:HGNC:17731]
ENSG00000104863	50.3087	29.3346	0.7782	0.0030874	0.01757	LIN7B	lin-7 homolog B (C. elegans) [Source:HGNC Symbol;Acc:HGNC:17788]
ENSG00000104881	1040.58	863.993	0.2683	0.00012044	0.00092052	PPP1R13L	protein phosphatase 1 regulatory subunit 13 like [Source:HGNC Symbol;Acc:HGNC:18838]
ENSG00000104884	521.4	359.745	0.53541	5.3924e-09	7.8039e-08	ERCC2	excision repair cross-complementation group 2 [Source:HGNC Symbol;Acc:HGNC:3434]
ENSG00000104904	3757.3	2887.43	0.37991	1.8842e-11	3.5818e-10	OAZ1	ornithine decarboxylase antizyme 1 [Source:HGNC Symbol;Acc:HGNC:8095]
ENSG00000104907	571.863	325.858	0.81143	3.1187e-19	1.1722e-17	TRMT1	tRNA methyltransferase 1 [Source:HGNC Symbol;Acc:HGNC:25980]
ENSG00000104969	1028.01	780.616	0.39717	3.0769e-08	4.0998e-07	SGTA	small glutamine-rich tetratricopeptide repeat (TPR)-containing, alpha [Source:HGNC Symbol;Acc:HGNC:10819]
ENSG00000104973	613.465	445.035	0.46306	4.2669e-07	4.8727e-06	MED25	mediator complex subunit 25 [Source:HGNC Symbol;Acc:HGNC:28845]
ENSG00000104979	703.733	587.012	0.26164	0.006068	0.031859	C19orf53	chromosome 19 open reading frame 53 [Source:HGNC Symbol;Acc:HGNC:24991]
ENSG00000105053	419.5	336.032	0.32007	0.0011368	0.0071008	VRK3	vaccinia related kinase 3 [Source:HGNC Symbol;Acc:HGNC:18996]
ENSG00000105058	520.205	410.2	0.34276	0.00018821	0.0013821	FAM32A	family with sequence similarity 32 member A [Source:HGNC Symbol;Acc:HGNC:24563]
ENSG00000105063	2299.23	1242.87	0.88747	9.2446e-46	1.1517e-43	PPP6R1	protein phosphatase 6 regulatory subunit 1 [Source:HGNC Symbol;Acc:HGNC:29195]
ENSG00000105085	57.4386	35.808	0.68174	0.0082173	0.041576	MED26	mediator complex subunit 26 [Source:HGNC Symbol;Acc:HGNC:2376]
ENSG00000105127	489.571	383.748	0.35136	0.00015208	0.0011372	AKAP8	A-kinase anchoring protein 8 [Source:HGNC Symbol;Acc:HGNC:378]
ENSG00000105137	1141.55	995.952	0.19685	0.0053927	0.028764	SYDE1	synapse defective 1, Rho GTPase, homolog 1 (C. elegans) [Source:HGNC Symbol;Acc:HGNC:25824]
ENSG00000105171	800.327	608.448	0.39546	2.8483e-06	2.893e-05	POP4	POP4 homolog, ribonuclease P/MRP subunit [Source:HGNC Symbol;Acc:HGNC:30081]
ENSG00000105176	1722.09	1449.22	0.24888	8.079e-05	0.00063854	URI1	URI1 prefoldin-like chaperone [Source:HGNC Symbol;Acc:HGNC:13236]
ENSG00000105185	1208.52	1063	0.1851	0.0081348	0.041218	PDCD5	programmed cell death 5 [Source:HGNC Symbol;Acc:HGNC:8764]
ENSG00000105186	675.275	566.046	0.25456	0.0023323	0.013695	ANKRD27	ankyrin repeat domain 27 [Source:HGNC Symbol;Acc:HGNC:25310]
ENSG00000105197	1571.54	1111.52	0.49964	3.4839e-14	8.7912e-13	TIMM50	translocase of inner mitochondrial membrane 50 homolog (S. cerevisiae) [Source:HGNC Symbol;Acc:HGNC:23656]
ENSG00000105220	3218.18	2475.59	0.37847	3.3998e-11	6.257e-10	GPI	glucose-6-phosphate isomerase [Source:HGNC Symbol;Acc:HGNC:4458]
ENSG00000105248	165.753	125.66	0.39951	0.0060537	0.031799	CCDC94	coiled-coil domain containing 94 [Source:HGNC Symbol;Acc:HGNC:25518]
ENSG00000105254	1148.13	930.096	0.30384	1.1702e-05	0.00010716	TBCB	tubulin folding cofactor B [Source:HGNC Symbol;Acc:HGNC:1989]
ENSG00000105287	1021.13	813.956	0.32715	6.5054e-06	6.2292e-05	PRKD2	protein kinase D2 [Source:HGNC Symbol;Acc:HGNC:17293]
ENSG00000105298	302.314	207.484	0.54305	1.4348e-06	1.5274e-05	CACTIN	cactin, spliceosome C complex subunit [Source:HGNC Symbol;Acc:HGNC:29938]
ENSG00000105329	3593.35	2320.07	0.63116	7.8134e-29	5.1554e-27	TGFB1	transforming growth factor beta 1 [Source:HGNC Symbol;Acc:HGNC:11766]
ENSG00000105339	374.186	255.499	0.55044	8.8099e-05	0.00069263	DENND3	DENN/MADD domain containing 3 [Source:HGNC Symbol;Acc:HGNC:29134]
ENSG00000105355	1908.81	958.522	0.99379	1.2949e-51	2.0236e-49	PLIN3	perilipin 3 [Source:HGNC Symbol;Acc:HGNC:16893]
ENSG00000105357	464.969	377.645	0.30011	0.0014129	0.0086709	MYH14	myosin, heavy chain 14, non-muscle [Source:HGNC Symbol;Acc:HGNC:23212]
ENSG00000105364	463.456	317.835	0.54416	1.0653e-08	1.4914e-07	MRPL4	mitochondrial ribosomal protein L4 [Source:HGNC Symbol;Acc:HGNC:14276]
ENSG00000105401	2119.93	1432.97	0.56501	6.9433e-20	2.7366e-18	CDC37	cell division cycle 37 [Source:HGNC Symbol;Acc:HGNC:1735]
ENSG00000105409	142.654	73.348	0.95969	1.7365e-08	2.3724e-07	ATP1A3	ATPase, Na+/K+ transporting, alpha 3 polypeptide [Source:HGNC Symbol;Acc:HGNC:801]
ENSG00000105447	1304.52	762.131	0.77541	3.512e-28	2.1991e-26	GRWD1	glutamate-rich WD repeat containing 1 [Source:HGNC Symbol;Acc:HGNC:21270]
ENSG00000105520	401.373	333.82	0.26587	0.0057087	0.030259	PLPPR2	phospholipid phosphatase related 2 [Source:HGNC Symbol;Acc:HGNC:29566]
ENSG00000105556	181.976	139.472	0.38377	0.0041977	0.023067	MIER2	mesoderm induction early response 1, family member 2 [Source:HGNC Symbol;Acc:HGNC:29210]
ENSG00000105568	2488.63	2132.66	0.2227	0.0001659	0.0012312	PPP2R1A	protein phosphatase 2 regulatory subunit A, alpha [Source:HGNC Symbol;Acc:HGNC:9302]
ENSG00000105607	232.403	171.507	0.43836	0.00043057	0.002953	GCDH	glutaryl-CoA dehydrogenase [Source:HGNC Symbol;Acc:HGNC:4189]
ENSG00000105618	632.265	461.487	0.45424	1.0587e-07	1.3184e-06	PRPF31	pre-mRNA processing factor 31 [Source:HGNC Symbol;Acc:HGNC:15446]
ENSG00000105649	16.2072	6.41701	1.3367	0.0073769	0.037824	RAB3A	RAB3A, member RAS oncogene family [Source:HGNC Symbol;Acc:HGNC:9777]
ENSG00000105656	351.387	244.96	0.52051	3.2097e-06	3.2251e-05	ELL	elongation factor RNA polymerase II [Source:HGNC Symbol;Acc:HGNC:23114]
ENSG00000105671	403.537	335.037	0.26838	0.0053568	0.028594	DDX49	DEAD (Asp-Glu-Ala-Asp) box polypeptide 49 [Source:HGNC Symbol;Acc:HGNC:18684]
ENSG00000105677	840.472	709.63	0.24413	0.00098782	0.0062637	TMEM147	transmembrane protein 147 [Source:HGNC Symbol;Acc:HGNC:30414]
ENSG00000105700	360.223	279.385	0.36664	0.00033709	0.0023647	KXD1	KxDL motif containing 1 [Source:HGNC Symbol;Acc:HGNC:28420]
ENSG00000105722	1708	1446.83	0.23942	0.00014886	0.0011157	ERF	Ets2 repressor factor [Source:HGNC Symbol;Acc:HGNC:3444]
ENSG00000105723	728.187	568.587	0.35693	7.303e-06	6.9241e-05	GSK3A	glycogen synthase kinase 3 alpha [Source:HGNC Symbol;Acc:HGNC:4616]
ENSG00000105738	804.023	249.766	1.6867	2.623e-78	8.6534e-76	SIPA1L3	signal-induced proliferation-associated 1 like 3 [Source:HGNC Symbol;Acc:HGNC:23801]
ENSG00000105821	816.291	677.508	0.26885	0.0092091	0.045968	DNAJC2	DnaJ heat shock protein family (Hsp40) member C2 [Source:HGNC Symbol;Acc:HGNC:13192]
ENSG00000105825	124.603	35.7671	1.8006	3.7057e-19	1.3854e-17	TFPI2	tissue factor pathway inhibitor 2 [Source:HGNC Symbol;Acc:HGNC:11761]
ENSG00000105835	7455.24	3938.54	0.92059	1.6325e-65	3.9301e-63	NAMPT	nicotinamide phosphoribosyltransferase [Source:HGNC Symbol;Acc:HGNC:30092]
ENSG00000105851	21.3781	8.04733	1.4096	0.0029162	0.016694	PIK3CG	phosphatidylinositol-4,5-bisphosphate 3-kinase catalytic subunit gamma [Source:HGNC Symbol;Acc:HGNC:8978]
ENSG00000105887	2474.71	1664.21	0.57242	3.6909e-21	1.573e-19	MTPN	myotrophin [Source:HGNC Symbol;Acc:HGNC:15667]
ENSG00000105929	29.569	14.7633	1.0021	0.0076152	0.038874	ATP6V0A4	ATPase, H+ transporting, lysosomal V0 subunit a4 [Source:HGNC Symbol;Acc:HGNC:866]
ENSG00000105948	151.774	112.614	0.43054	0.0035981	0.020132	TTC26	tetratricopeptide repeat domain 26 [Source:HGNC Symbol;Acc:HGNC:21882]
ENSG00000105953	1246.86	876.098	0.50914	3.5719e-13	8.2002e-12	OGDH	oxoglutarate (alpha-ketoglutarate) dehydrogenase (lipoamide) [Source:HGNC Symbol;Acc:HGNC:8124]
ENSG00000105971	392.874	274.9	0.51516	4.4031e-07	5.0203e-06	CAV2	caveolin 2 [Source:HGNC Symbol;Acc:HGNC:1528]
ENSG00000105976	2344.79	1739.24	0.431	5.893e-08	7.5582e-07	MET	MET proto-oncogene, receptor tyrosine kinase [Source:HGNC Symbol;Acc:HGNC:7029]
ENSG00000105991	108.591	68.2204	0.67063	0.00019311	0.0014152	HOXA1	homeobox A1 [Source:HGNC Symbol;Acc:HGNC:5099]
ENSG00000105993	1603.98	1059.03	0.59892	4.512e-19	1.6799e-17	DNAJB6	DnaJ heat shock protein family (Hsp40) member B6 [Source:HGNC Symbol;Acc:HGNC:14888]
ENSG00000106009	1563.56	1257.66	0.31409	2.9217e-05	0.00025066	BRAT1	BRCA1-associated ATM activator 1 [Source:HGNC Symbol;Acc:HGNC:21701]
ENSG00000106028	888.599	685.029	0.37537	1.058e-06	1.1479e-05	SSBP1	single-stranded DNA binding protein 1, mitochondrial [Source:HGNC Symbol;Acc:HGNC:11317]
ENSG00000106052	1656.97	1449.13	0.19336	0.0039588	0.021916	TAX1BP1	Tax1 (human T-cell leukemia virus type I) binding protein 1 [Source:HGNC Symbol;Acc:HGNC:11575]
ENSG00000106080	489.572	278.584	0.81341	8.0462e-17	2.5348e-15	FKBP14	FK506 binding protein 14 [Source:HGNC Symbol;Acc:HGNC:18625]
ENSG00000106089	467.329	196.805	1.2477	1.524e-15	4.2959e-14	STX1A	syntaxin 1A [Source:HGNC Symbol;Acc:HGNC:11433]
ENSG00000106153	4760.55	4103.5	0.21427	8.7356e-05	0.00068724	CHCHD2	coiled-coil-helix-coiled-coil-helix domain containing 2 [Source:HGNC Symbol;Acc:HGNC:21645]
ENSG00000106244	3269.71	2681.56	0.28609	6.7565e-07	7.5513e-06	PDAP1	PDGFA associated protein 1 [Source:HGNC Symbol;Acc:HGNC:14634]
ENSG00000106263	7370.15	4898.85	0.58925	7.239e-29	4.7942e-27	EIF3B	eukaryotic translation initiation factor 3 subunit B [Source:HGNC Symbol;Acc:HGNC:3280]
ENSG00000106266	1886.91	1688.28	0.16047	0.0079714	0.040505	SNX8	sorting nexin 8 [Source:HGNC Symbol;Acc:HGNC:14972]
ENSG00000106290	867.249	749.647	0.21023	0.0039406	0.021829	TAF6	TATA-box binding protein associated factor 6 [Source:HGNC Symbol;Acc:HGNC:11540]
ENSG00000106344	634.752	514.301	0.30358	0.00021674	0.0015754	RBM28	RNA binding motif protein 28 [Source:HGNC Symbol;Acc:HGNC:21863]
ENSG00000106348	845.681	512.211	0.72338	4.1107e-20	1.6457e-18	IMPDH1	IMP (inosine 5'-monophosphate) dehydrogenase 1 [Source:HGNC Symbol;Acc:HGNC:6052]
ENSG00000106366	6623.96	3291.93	1.0088	6.1972e-77	1.9369e-74	SERPINE1	serpin peptidase inhibitor, clade E (nexin, plasminogen activator inhibitor type 1), member 1 [Source:HGNC Symbol;Acc:HGNC:8583]
ENSG00000106367	1908.13	1401.19	0.44551	1.094e-12	2.4027e-11	AP1S1	adaptor related protein complex 1 sigma 1 subunit [Source:HGNC Symbol;Acc:HGNC:559]
ENSG00000106397	2470.71	2085.11	0.2448	2.0409e-05	0.00017991	PLOD3	procollagen-lysine, 2-oxoglutarate 5-dioxygenase 3 [Source:HGNC Symbol;Acc:HGNC:9083]
ENSG00000106400	1060.88	756.929	0.48703	1.2501e-08	1.7372e-07	ZNHIT1	zinc finger, HIT-type containing 1 [Source:HGNC Symbol;Acc:HGNC:21688]
ENSG00000106591	626.106	525.643	0.25232	0.0031928	0.018098	MRPL32	mitochondrial ribosomal protein L32 [Source:HGNC Symbol;Acc:HGNC:14035]
ENSG00000106609	1403.61	1203.05	0.22245	0.00085953	0.005532	TMEM248	transmembrane protein 248 [Source:HGNC Symbol;Acc:HGNC:25476]
ENSG00000106615	768.328	538.811	0.51194	2.2478e-10	3.8084e-09	RHEB	Ras homolog enriched in brain [Source:HGNC Symbol;Acc:HGNC:10011]
ENSG00000106617	217.012	111.659	0.95868	2.8581e-12	5.9797e-11	PRKAG2	protein kinase, AMP-activated, gamma 2 non-catalytic subunit [Source:HGNC Symbol;Acc:HGNC:9386]
ENSG00000106636	2027.84	1581.27	0.35886	1.4463e-08	1.9981e-07	YKT6	YKT6 v-SNARE homolog (S. cerevisiae) [Source:HGNC Symbol;Acc:HGNC:16959]
ENSG00000106638	600.453	383.466	0.64695	2.6896e-13	6.2553e-12	TBL2	transducin (beta)-like 2 [Source:HGNC Symbol;Acc:HGNC:11586]
ENSG00000106665	1041.95	730.416	0.5125	2.0775e-12	4.4033e-11	CLIP2	CAP-Gly domain containing linker protein 2 [Source:HGNC Symbol;Acc:HGNC:2586]
ENSG00000106682	5851.63	5215.24	0.1661	0.0025151	0.01465	EIF4H	eukaryotic translation initiation factor 4H [Source:HGNC Symbol;Acc:HGNC:12741]
ENSG00000106683	1186.64	833.91	0.50892	4.5278e-13	1.0276e-11	LIMK1	LIM domain kinase 1 [Source:HGNC Symbol;Acc:HGNC:6613]
ENSG00000106771	1328.55	1056.21	0.33096	1.3876e-06	1.4807e-05	TMEM245	transmembrane protein 245 [Source:HGNC Symbol;Acc:HGNC:1363]
ENSG00000106785	352.847	275.816	0.35534	0.00052908	0.0035568	TRIM14	tripartite motif containing 14 [Source:HGNC Symbol;Acc:HGNC:16283]
ENSG00000106789	318.61	244.855	0.37986	0.0007623	0.0049545	CORO2A	coronin, actin binding protein, 2A [Source:HGNC Symbol;Acc:HGNC:2255]
ENSG00000106803	1067.91	852.331	0.32531	0.00045244	0.0030894	SEC61B	Sec61 translocon beta subunit [Source:HGNC Symbol;Acc:HGNC:16993]
ENSG00000106991	302.422	234.35	0.36789	0.0006896	0.0045274	ENG	endoglin [Source:HGNC Symbol;Acc:HGNC:3349]
ENSG00000107020	312.37	214.887	0.53967	0.0015131	0.0092164	PLGRKT	plasminogen receptor, C-terminal lysine transmembrane protein [Source:HGNC Symbol;Acc:HGNC:23633]
ENSG00000107021	559.221	372.707	0.58538	6.5836e-11	1.1705e-09	TBC1D13	TBC1 domain family member 13 [Source:HGNC Symbol;Acc:HGNC:25571]
ENSG00000107130	1085.74	775.28	0.48588	1.5686e-11	3.0145e-10	NCS1	neuronal calcium sensor 1 [Source:HGNC Symbol;Acc:HGNC:3953]
ENSG00000107164	1487.82	1000.52	0.57244	2.3769e-17	7.8632e-16	FUBP3	far upstream element (FUSE) binding protein 3 [Source:HGNC Symbol;Acc:HGNC:4005]
ENSG00000107223	2936.61	2605.09	0.17282	0.0026528	0.015342	EDF1	endothelial differentiation-related factor 1 [Source:HGNC Symbol;Acc:HGNC:3164]
ENSG00000107263	1427.93	1050.01	0.44352	4.5163e-11	8.1724e-10	RAPGEF1	Rap guanine nucleotide exchange factor 1 [Source:HGNC Symbol;Acc:HGNC:4568]
ENSG00000107281	241.369	183.09	0.39869	0.0059008	0.03112	NPDC1	neural proliferation, differentiation and control, 1 [Source:HGNC Symbol;Acc:HGNC:7899]
ENSG00000107282	87.9532	58.4368	0.58986	0.0033316	0.018762	APBA1	amyloid beta (A4) precursor protein-binding, family A, member 1 [Source:HGNC Symbol;Acc:HGNC:578]
ENSG00000107290	1508.51	1138.45	0.40604	4.6119e-09	6.7235e-08	SETX	senataxin [Source:HGNC Symbol;Acc:HGNC:445]
ENSG00000107372	1930.14	1714.38	0.17102	0.0074427	0.038101	ZFAND5	zinc finger, AN1-type domain 5 [Source:HGNC Symbol;Acc:HGNC:13008]
ENSG00000107404	1822.57	930.391	0.97006	9.074e-49	1.2629e-46	DVL1	dishevelled segment polarity protein 1 [Source:HGNC Symbol;Acc:HGNC:3084]
ENSG00000107554	1050.72	884.004	0.24926	0.0029264	0.016739	DNMBP	dynamin binding protein [Source:HGNC Symbol;Acc:HGNC:30373]
ENSG00000107581	6007.92	4809.72	0.32091	2.2371e-09	3.3961e-08	EIF3A	eukaryotic translation initiation factor 3 subunit A [Source:HGNC Symbol;Acc:HGNC:3271]
ENSG00000107651	758.617	485.108	0.64507	3.9496e-15	1.0858e-13	SEC23IP	SEC23 interacting protein [Source:HGNC Symbol;Acc:HGNC:17018]
ENSG00000107738	13.6667	4.49576	1.604	0.008189	0.041451	C10orf54	chromosome 10 open reading frame 54 [Source:HGNC Symbol;Acc:HGNC:30085]
ENSG00000107789	285.212	186.89	0.60984	4.1624e-05	0.00034724	MINPP1	multiple inositol-polyphosphate phosphatase 1 [Source:HGNC Symbol;Acc:HGNC:7102]
ENSG00000107815	606.019	347.78	0.80119	8.265e-15	2.2158e-13	C10orf2	chromosome 10 open reading frame 2 [Source:HGNC Symbol;Acc:HGNC:1160]
ENSG00000107833	710.506	564.077	0.33296	0.00021723	0.0015786	NPM3	nucleophosmin/nucleoplasmin 3 [Source:HGNC Symbol;Acc:HGNC:7931]
ENSG00000107863	2394.3	1786.03	0.42284	4.4491e-09	6.5048e-08	ARHGAP21	Rho GTPase activating protein 21 [Source:HGNC Symbol;Acc:HGNC:23725]
ENSG00000107882	373.754	273.012	0.45312	5.4934e-05	0.00044882	SUFU	suppressor of fused homolog (Drosophila) [Source:HGNC Symbol;Acc:HGNC:16466]
ENSG00000107929	432.311	296.616	0.54347	2.1105e-08	2.8581e-07	LARP4B	La ribonucleoprotein domain family member 4B [Source:HGNC Symbol;Acc:HGNC:28987]
ENSG00000107937	734.607	454.958	0.69124	1.7126e-16	5.2559e-15	GTPBP4	GTP binding protein 4 [Source:HGNC Symbol;Acc:HGNC:21535]
ENSG00000107949	762.306	525.928	0.53551	3.2784e-11	6.0491e-10	BCCIP	BRCA2 and CDKN1A interacting protein [Source:HGNC Symbol;Acc:HGNC:978]
ENSG00000107959	503.315	267.954	0.90947	1.0641e-20	4.4398e-19	PITRM1	pitrilysin metallopeptidase 1 [Source:HGNC Symbol;Acc:HGNC:17663]
ENSG00000107960	313.226	256.51	0.28819	0.0097298	0.048162	OBFC1	oligonucleotide/oligosaccharide-binding fold containing 1 [Source:HGNC Symbol;Acc:HGNC:26200]
ENSG00000107984	14.8321	3.02989	2.2914	0.00023522	0.0016989	DKK1	dickkopf WNT signaling pathway inhibitor 1 [Source:HGNC Symbol;Acc:HGNC:2891]
ENSG00000108001	55.6187	25.5983	1.1195	2.5279e-05	0.00021931	EBF3	early B-cell factor 3 [Source:HGNC Symbol;Acc:HGNC:19087]
ENSG00000108010	1152.27	725.404	0.66762	6.3311e-19	2.3279e-17	GLRX3	glutaredoxin 3 [Source:HGNC Symbol;Acc:HGNC:15987]
ENSG00000108018	91.0943	45.2504	1.0094	2.6661e-05	0.00023051	SORCS1	sortilin-related VPS10 domain containing receptor 1 [Source:HGNC Symbol;Acc:HGNC:16697]
ENSG00000108021	1643.92	1135.77	0.53348	7.8457e-10	1.2575e-08	FAM208B	family with sequence similarity 208 member B [Source:HGNC Symbol;Acc:HGNC:23484]
ENSG00000108094	815.388	592.404	0.46091	1.2137e-05	0.00011089	CUL2	cullin 2 [Source:HGNC Symbol;Acc:HGNC:2552]
ENSG00000108106	8179.35	3379.22	1.2753	1.0897e-124	8.8243e-122	UBE2S	ubiquitin conjugating enzyme E2S [Source:HGNC Symbol;Acc:HGNC:17895]
ENSG00000108179	1718.18	1094.6	0.65048	7.8183e-24	3.9069e-22	PPIF	peptidylprolyl isomerase F [Source:HGNC Symbol;Acc:HGNC:9259]
ENSG00000108219	1576.89	830.821	0.92447	1.2996e-41	1.3989e-39	TSPAN14	tetraspanin 14 [Source:HGNC Symbol;Acc:HGNC:23303]
ENSG00000108256	2927.77	2093.71	0.48374	1.7243e-16	5.2872e-15	NUFIP2	nuclear fragile X mental retardation protein interacting protein 2 [Source:HGNC Symbol;Acc:HGNC:17634]
ENSG00000108262	1495.3	1100.83	0.44184	1.406e-10	2.4259e-09	GIT1	G protein-coupled receptor kinase interacting ArfGAP 1 [Source:HGNC Symbol;Acc:HGNC:4272]
ENSG00000108342	153.332	31.5476	2.2811	1.7696e-31	1.3081e-29	CSF3	colony stimulating factor 3 [Source:HGNC Symbol;Acc:HGNC:2438]
ENSG00000108344	3350.32	1956.21	0.77624	4.922e-41	5.1732e-39	PSMD3	proteasome 26S subunit, non-ATPase 3 [Source:HGNC Symbol;Acc:HGNC:9560]
ENSG00000108349	2069.93	1749.3	0.24281	8.1861e-05	0.00064586	CASC3	cancer susceptibility candidate 3 [Source:HGNC Symbol;Acc:HGNC:17040]
ENSG00000108506	789.147	645.804	0.2892	0.00027292	0.0019456	INTS2	integrator complex subunit 2 [Source:HGNC Symbol;Acc:HGNC:29241]
ENSG00000108509	394.667	281.028	0.48992	1.4658e-06	1.559e-05	CAMTA2	calmodulin binding transcription activator 2 [Source:HGNC Symbol;Acc:HGNC:18807]
ENSG00000108518	7668.37	6058.03	0.34007	5.9248e-11	1.0587e-09	PFN1	profilin 1 [Source:HGNC Symbol;Acc:HGNC:8881]
ENSG00000108557	733.593	627.567	0.22521	0.0034385	0.019312	RAI1	retinoic acid induced 1 [Source:HGNC Symbol;Acc:HGNC:9834]
ENSG00000108561	1326.41	937.35	0.50087	3.8551e-13	8.8163e-12	C1QBP	complement component 1, q subcomponent binding protein [Source:HGNC Symbol;Acc:HGNC:1243]
ENSG00000108588	1592.74	1288.9	0.30537	3.6996e-06	3.6738e-05	CCDC47	coiled-coil domain containing 47 [Source:HGNC Symbol;Acc:HGNC:24856]
ENSG00000108591	249.382	200.39	0.31555	0.0081944	0.041473	DRG2	developmentally regulated GTP binding protein 2 [Source:HGNC Symbol;Acc:HGNC:3030]
ENSG00000108592	2021.82	1065.81	0.9237	4.6657e-46	5.9159e-44	FTSJ3	FtsJ homolog 3 (E. coli) [Source:HGNC Symbol;Acc:HGNC:17136]
ENSG00000108604	1030.64	852.339	0.27404	0.00013409	0.0010161	SMARCD2	SWI/SNF related, matrix associated, actin dependent regulator of chromatin, subfamily d, member 2 [Source:HGNC Symbol;Acc:HGNC:11107]
ENSG00000108639	1352.98	1006.04	0.42746	4.0967e-10	6.7796e-09	SYNGR2	synaptogyrin 2 [Source:HGNC Symbol;Acc:HGNC:11499]
ENSG00000108651	1118	733.158	0.60873	2.4568e-16	7.4308e-15	UTP6	UTP6 small subunit processome component [Source:HGNC Symbol;Acc:HGNC:18279]
ENSG00000108671	1739.98	1327.35	0.39053	9.2369e-10	1.4673e-08	PSMD11	proteasome 26S subunit, non-ATPase 11 [Source:HGNC Symbol;Acc:HGNC:9556]
ENSG00000108773	749.318	590.455	0.34375	0.0075987	0.03881	KAT2A	K(lysine) acetyltransferase 2A [Source:HGNC Symbol;Acc:HGNC:4201]
ENSG00000108774	375.567	288.956	0.37822	0.00035317	0.0024659	RAB5C	RAB5C, member RAS oncogene family [Source:HGNC Symbol;Acc:HGNC:9785]
ENSG00000108788	631.956	431.538	0.55033	1.5399e-10	2.6481e-09	MLX	MLX, MAX dimerization protein [Source:HGNC Symbol;Acc:HGNC:11645]
ENSG00000108829	2007.33	1154.44	0.79808	1.6276e-35	1.4213e-33	LRRC59	leucine rich repeat containing 59 [Source:HGNC Symbol;Acc:HGNC:28817]
ENSG00000108854	1289.37	853.039	0.59599	4.0507e-17	1.3157e-15	SMURF2	SMAD specific E3 ubiquitin protein ligase 2 [Source:HGNC Symbol;Acc:HGNC:16809]
ENSG00000108861	1708.31	937.163	0.8662	3.6216e-38	3.3957e-36	DUSP3	dual specificity phosphatase 3 [Source:HGNC Symbol;Acc:HGNC:3069]
ENSG00000108883	2480.81	1886.9	0.39479	6.2422e-11	1.1121e-09	EFTUD2	elongation factor Tu GTP binding domain containing 2 [Source:HGNC Symbol;Acc:HGNC:30858]
ENSG00000108953	6209.74	5597.98	0.14963	0.006536	0.033982	YWHAE	tyrosine 3-monooxygenase/tryptophan 5-monooxygenase activation protein, epsilon [Source:HGNC Symbol;Acc:HGNC:12851]
ENSG00000108963	326.185	256.195	0.34845	0.00099706	0.0063134	DPH1	diphthamide biosynthesis 1 [Source:HGNC Symbol;Acc:HGNC:3003]
ENSG00000109062	918.851	538.856	0.76993	1.7461e-18	6.2651e-17	SLC9A3R1	solute carrier family 9, subfamily A (NHE3, cation proton antiporter 3), member 3 regulator 1 [Source:HGNC Symbol;Acc:HGNC:11075]
ENSG00000109063	67.6843	43.3615	0.64241	0.0039537	0.021895	MYH3	myosin, heavy chain 3, skeletal muscle, embryonic [Source:HGNC Symbol;Acc:HGNC:7573]
ENSG00000109066	512.636	370.065	0.47015	2.343e-07	2.783e-06	TMEM104	transmembrane protein 104 [Source:HGNC Symbol;Acc:HGNC:25984]
ENSG00000109072	5.78602	0.58346	3.3099	0.0060321	0.031713	VTN	vitronectin [Source:HGNC Symbol;Acc:HGNC:12724]
ENSG00000109079	1509.32	849.129	0.82985	4.642e-34	3.8021e-32	TNFAIP1	TNF alpha induced protein 1 [Source:HGNC Symbol;Acc:HGNC:11894]
ENSG00000109084	815.6	702.313	0.21575	0.0065813	0.034187	TMEM97	transmembrane protein 97 [Source:HGNC Symbol;Acc:HGNC:28106]
ENSG00000109089	592.37	262.69	1.1731	1.0356e-35	9.0881e-34	CDR2L	cerebellar degeneration-related protein 2-like [Source:HGNC Symbol;Acc:HGNC:29999]
ENSG00000109099	463.792	242.274	0.93684	1.9232e-20	7.8854e-19	PMP22	peripheral myelin protein 22 [Source:HGNC Symbol;Acc:HGNC:9118]
ENSG00000109103	430.586	351.209	0.29397	0.002416	0.014119	UNC119	unc-119 lipid binding chaperone [Source:HGNC Symbol;Acc:HGNC:12565]
ENSG00000109111	2206.02	1827.02	0.27195	9.2801e-06	8.6354e-05	SUPT6H	SPT6 homolog, histone chaperone [Source:HGNC Symbol;Acc:HGNC:11470]
ENSG00000109133	1576.83	1097.1	0.52334	1.0292e-11	2.0248e-10	TMEM33	transmembrane protein 33 [Source:HGNC Symbol;Acc:HGNC:25541]
ENSG00000109171	1084.72	762.778	0.50798	4.9776e-12	1.014e-10	SLAIN2	SLAIN motif family member 2 [Source:HGNC Symbol;Acc:HGNC:29282]
ENSG00000109189	614.257	509.936	0.26852	0.0017409	0.010462	USP46	ubiquitin specific peptidase 46 [Source:HGNC Symbol;Acc:HGNC:20075]
ENSG00000109332	4192.6	3527.19	0.24933	8.3933e-06	7.8636e-05	UBE2D3	ubiquitin conjugating enzyme E2D 3 [Source:HGNC Symbol;Acc:HGNC:12476]
ENSG00000109436	691.438	587.477	0.23507	0.0042587	0.023353	TBC1D9	TBC1 domain family member 9 [Source:HGNC Symbol;Acc:HGNC:21710]
ENSG00000109501	438.407	338.649	0.37248	0.00014011	0.0010561	WFS1	Wolfram syndrome 1 (wolframin) [Source:HGNC Symbol;Acc:HGNC:12762]
ENSG00000109519	588.288	314.422	0.90382	3.7837e-23	1.7903e-21	GRPEL1	GrpE-like 1, mitochondrial (E. coli) [Source:HGNC Symbol;Acc:HGNC:19696]
ENSG00000109606	2058.37	1592.4	0.3703	3.7096e-09	5.4798e-08	DHX15	DEAH (Asp-Glu-Ala-His) box helicase 15 [Source:HGNC Symbol;Acc:HGNC:2738]
ENSG00000109736	1033.77	651.504	0.66607	2.482e-19	9.378e-18	MFSD10	major facilitator superfamily domain containing 10 [Source:HGNC Symbol;Acc:HGNC:16894]
ENSG00000109762	271.325	186.226	0.54297	5.8022e-05	0.00047188	SNX25	sorting nexin 25 [Source:HGNC Symbol;Acc:HGNC:21883]
ENSG00000109787	828.149	715.246	0.21145	0.0050077	0.026944	KLF3	Kruppel-like factor 3 (basic) [Source:HGNC Symbol;Acc:HGNC:16516]
ENSG00000109814	559.953	471.064	0.24938	0.0045334	0.024676	UGDH	UDP-glucose 6-dehydrogenase [Source:HGNC Symbol;Acc:HGNC:12525]
ENSG00000109854	562.017	437.716	0.36062	3.9924e-05	0.00033423	HTATIP2	HIV-1 Tat interactive protein 2 [Source:HGNC Symbol;Acc:HGNC:16637]
ENSG00000109917	731.132	483.606	0.5963	8.0684e-13	1.7911e-11	ZPR1	ZPR1 zinc finger [Source:HGNC Symbol;Acc:HGNC:13051]
ENSG00000109919	1581.19	1386.42	0.18965	0.0035109	0.019683	MTCH2	mitochondrial carrier 2 [Source:HGNC Symbol;Acc:HGNC:17587]
ENSG00000109920	1345.35	1177.5	0.19225	0.0050747	0.027263	FNBP4	formin binding protein 4 [Source:HGNC Symbol;Acc:HGNC:19752]
ENSG00000109929	633.801	403.65	0.65093	1.0446e-11	2.0529e-10	SC5D	sterol-C5-desaturase [Source:HGNC Symbol;Acc:HGNC:10547]
ENSG00000109971	21863.9	6648.86	1.7174	9.3751e-190	2.0877e-186	HSPA8	heat shock protein family A (Hsp70) member 8 [Source:HGNC Symbol;Acc:HGNC:5241]
ENSG00000110031	320.672	206.038	0.63819	1.5814e-08	2.1721e-07	LPXN	leupaxin [Source:HGNC Symbol;Acc:HGNC:14061]
ENSG00000110046	898.966	615.978	0.54539	9.9439e-13	2.1925e-11	ATG2A	autophagy related 2A [Source:HGNC Symbol;Acc:HGNC:29028]
ENSG00000110090	35.283	19.5315	0.85317	0.0061782	0.032324	CPT1A	carnitine palmitoyltransferase 1A (liver) [Source:HGNC Symbol;Acc:HGNC:2328]
ENSG00000110092	2450.72	1492.44	0.71554	9.7619e-30	6.78e-28	CCND1	cyclin D1 [Source:HGNC Symbol;Acc:HGNC:1582]
ENSG00000110104	627.317	345.536	0.86036	4.9353e-22	2.2008e-20	CCDC86	coiled-coil domain containing 86 [Source:HGNC Symbol;Acc:HGNC:28359]
ENSG00000110107	2360.4	2085.79	0.17844	0.0029289	0.016751	PRPF19	pre-mRNA processing factor 19 [Source:HGNC Symbol;Acc:HGNC:17896]
ENSG00000110108	1331.69	1051.36	0.341	5.0168e-07	5.689e-06	TMEM109	transmembrane protein 109 [Source:HGNC Symbol;Acc:HGNC:28771]
ENSG00000110171	288.143	215.181	0.42124	0.00016777	0.0012441	TRIM3	tripartite motif containing 3 [Source:HGNC Symbol;Acc:HGNC:10064]
ENSG00000110172	1261.24	883.492	0.51355	2.5002e-13	5.8415e-12	CHORDC1	cysteine and histidine rich domain containing 1 [Source:HGNC Symbol;Acc:HGNC:14525]
ENSG00000110218	1113.89	792.724	0.49071	1.1141e-07	1.3826e-06	PANX1	pannexin 1 [Source:HGNC Symbol;Acc:HGNC:8599]
ENSG00000110274	625.271	422.068	0.56701	4.1708e-11	7.578e-10	CEP164	centrosomal protein 164kDa [Source:HGNC Symbol;Acc:HGNC:29182]
ENSG00000110321	15036.9	10477.6	0.5212	4.254e-24	2.1715e-22	EIF4G2	eukaryotic translation initiation factor 4 gamma, 2 [Source:HGNC Symbol;Acc:HGNC:3297]
ENSG00000110344	689.159	526.417	0.38863	3.2488e-06	3.2616e-05	UBE4A	ubiquitination factor E4A [Source:HGNC Symbol;Acc:HGNC:12499]
ENSG00000110367	1895.77	1598.8	0.2458	0.00035091	0.0024516	DDX6	DEAD (Asp-Glu-Ala-Asp) box helicase 6 [Source:HGNC Symbol;Acc:HGNC:2747]
ENSG00000110400	566.786	443.731	0.35312	6.6296e-05	0.00053309	PVRL1	poliovirus receptor-related 1 (herpesvirus entry mediator C) [Source:HGNC Symbol;Acc:HGNC:9706]
ENSG00000110427	929.246	428.79	1.1158	1.0464e-29	7.2398e-28	KIAA1549L	KIAA1549-like [Source:HGNC Symbol;Acc:HGNC:24836]
ENSG00000110435	595.021	471.986	0.3342	0.00012611	0.00095995	PDHX	pyruvate dehydrogenase complex component X [Source:HGNC Symbol;Acc:HGNC:21350]
ENSG00000110497	574.466	485.341	0.24322	0.0067656	0.035012	AMBRA1	autophagy/beclin-1 regulator 1 [Source:HGNC Symbol;Acc:HGNC:25990]
ENSG00000110675	111.332	37.5873	1.5665	3.703e-09	5.4723e-08	ELMOD1	ELMO/CED-12 domain containing 1 [Source:HGNC Symbol;Acc:HGNC:25334]
ENSG00000110697	1097.79	697.713	0.65389	2.348e-19	8.8811e-18	PITPNM1	phosphatidylinositol transfer protein, membrane associated 1 [Source:HGNC Symbol;Acc:HGNC:9003]
ENSG00000110713	3189.13	2269.99	0.49048	9.435e-17	2.9592e-15	NUP98	nucleoporin 98kDa [Source:HGNC Symbol;Acc:HGNC:8068]
ENSG00000110721	391.537	282.126	0.47281	2.7265e-06	2.7795e-05	CHKA	choline kinase alpha [Source:HGNC Symbol;Acc:HGNC:1937]
ENSG00000110756	596.28	460.554	0.37262	3.7593e-05	0.00031636	HPS5	Hermansky-Pudlak syndrome 5 [Source:HGNC Symbol;Acc:HGNC:17022]
ENSG00000110841	1976.49	1553.39	0.34751	3.9644e-08	5.1931e-07	PPFIBP1	PTPRF interacting protein, binding protein 1 (liprin beta 1) [Source:HGNC Symbol;Acc:HGNC:9249]
ENSG00000110851	573.557	416.003	0.46334	1.6218e-07	1.9722e-06	PRDM4	PR domain containing 4 [Source:HGNC Symbol;Acc:HGNC:9348]
ENSG00000110871	417.897	328.672	0.3465	0.0030942	0.017597	COQ5	coenzyme Q5, methyltransferase [Source:HGNC Symbol;Acc:HGNC:28722]
ENSG00000110876	25.5661	8.02087	1.6724	0.00010627	0.00082152	SELPLG	selectin P ligand [Source:HGNC Symbol;Acc:HGNC:10722]
ENSG00000110880	2465.45	1210.67	1.026	1.5033e-60	3.2659e-58	CORO1C	coronin, actin binding protein, 1C [Source:HGNC Symbol;Acc:HGNC:2254]
ENSG00000110888	498.661	408.218	0.28872	0.0011737	0.0073023	CAPRIN2	caprin family member 2 [Source:HGNC Symbol;Acc:HGNC:21259]
ENSG00000110906	669.363	453.583	0.56142	2.3739e-09	3.5917e-08	KCTD10	potassium channel tetramerization domain containing 10 [Source:HGNC Symbol;Acc:HGNC:23236]
ENSG00000110917	2150.52	1866.29	0.20452	0.0035207	0.01973	MLEC	malectin [Source:HGNC Symbol;Acc:HGNC:28973]
ENSG00000110931	636.766	542.001	0.23247	0.0059741	0.031446	CAMKK2	calcium/calmodulin-dependent protein kinase kinase 2, beta [Source:HGNC Symbol;Acc:HGNC:1470]
ENSG00000110955	7321.9	6006.73	0.28564	1.0004e-07	1.2476e-06	ATP5B	ATP synthase, H+ transporting, mitochondrial F1 complex, beta polypeptide [Source:HGNC Symbol;Acc:HGNC:830]
ENSG00000110958	4724.3	3191.15	0.56603	2.3341e-24	1.2159e-22	PTGES3	prostaglandin E synthase 3 [Source:HGNC Symbol;Acc:HGNC:16049]
ENSG00000110987	322.136	214.503	0.58667	1.854e-05	0.00016441	BCL7A	B-cell CLL/lymphoma 7A [Source:HGNC Symbol;Acc:HGNC:1004]
ENSG00000111142	1353.83	1155.66	0.22834	0.00075794	0.0049289	METAP2	methionyl aminopeptidase 2 [Source:HGNC Symbol;Acc:HGNC:16672]
ENSG00000111145	2349.59	1609.5	0.54579	3.7249e-19	1.3912e-17	ELK3	ELK3, ETS-domain protein (SRF accessory protein 2) [Source:HGNC Symbol;Acc:HGNC:3325]
ENSG00000111196	613.694	495.872	0.30755	0.00027806	0.0019791	MAGOHB	mago homolog B, exon junction complex core component [Source:HGNC Symbol;Acc:HGNC:25504]
ENSG00000111206	2312.64	2062.44	0.16519	0.005903	0.031127	FOXM1	forkhead box M1 [Source:HGNC Symbol;Acc:HGNC:3818]
ENSG00000111229	744.194	643.188	0.21044	0.0091721	0.045803	ARPC3	actin related protein 2/3 complex subunit 3 [Source:HGNC Symbol;Acc:HGNC:706]
ENSG00000111231	487.169	315.039	0.62889	3.4187e-08	4.5198e-07	GPN3	GPN-loop GTPase 3 [Source:HGNC Symbol;Acc:HGNC:30186]
ENSG00000111300	885.332	573.479	0.62648	6.7905e-09	9.7244e-08	NAA25	N(alpha)-acetyltransferase 25, NatB auxiliary subunit [Source:HGNC Symbol;Acc:HGNC:25783]
ENSG00000111321	1633.31	1207.43	0.43586	1.0255e-09	1.6217e-08	LTBR	lymphotoxin beta receptor [Source:HGNC Symbol;Acc:HGNC:6718]
ENSG00000111361	953.595	793.711	0.26476	0.00021863	0.0015877	EIF2B1	eukaryotic translation initiation factor 2B subunit alpha [Source:HGNC Symbol;Acc:HGNC:3257]
ENSG00000111364	617.734	428.641	0.52722	8.6623e-05	0.00068177	DDX55	DEAD (Asp-Glu-Ala-Asp) box polypeptide 55 [Source:HGNC Symbol;Acc:HGNC:20085]
ENSG00000111371	1907.55	1687.37	0.17694	0.0057702	0.030544	SLC38A1	solute carrier family 38 member 1 [Source:HGNC Symbol;Acc:HGNC:13447]
ENSG00000111412	1502.15	951.144	0.65929	7.4733e-11	1.3228e-09	C12orf49	chromosome 12 open reading frame 49 [Source:HGNC Symbol;Acc:HGNC:26128]
ENSG00000111540	1430.92	1123.55	0.34888	1.7859e-07	2.1548e-06	RAB5B	RAB5B, member RAS oncogene family [Source:HGNC Symbol;Acc:HGNC:9784]
ENSG00000111581	1032.29	783.537	0.39778	3.5493e-06	3.5383e-05	NUP107	nucleoporin 107kDa [Source:HGNC Symbol;Acc:HGNC:29914]
ENSG00000111639	2014.25	1368.63	0.5575	1.9012e-18	6.7979e-17	MRPL51	mitochondrial ribosomal protein L51 [Source:HGNC Symbol;Acc:HGNC:14044]
ENSG00000111641	1092.98	639.005	0.77436	2.3344e-25	1.2679e-23	NOP2	NOP2 nucleolar protein [Source:HGNC Symbol;Acc:HGNC:7867]
ENSG00000111647	405.706	333.626	0.2822	0.0053277	0.028464	UHRF1BP1L	UHRF1 binding protein 1-like [Source:HGNC Symbol;Acc:HGNC:29102]
ENSG00000111652	877.097	671.751	0.38481	2.7246e-07	3.206e-06	COPS7A	COP9 signalosome subunit 7A [Source:HGNC Symbol;Acc:HGNC:16758]
ENSG00000111666	296.676	232.192	0.35357	0.0014609	0.0089357	CHPT1	choline phosphotransferase 1 [Source:HGNC Symbol;Acc:HGNC:17852]
ENSG00000111667	2152.3	1665.31	0.37009	1.0423e-09	1.6446e-08	USP5	ubiquitin specific peptidase 5 (isopeptidase T) [Source:HGNC Symbol;Acc:HGNC:12628]
ENSG00000111669	8198.02	6383.47	0.36093	7.2871e-12	1.4562e-10	TPI1	triosephosphate isomerase 1 [Source:HGNC Symbol;Acc:HGNC:12009]
ENSG00000111670	607.295	490.584	0.3079	0.00030114	0.0021318	GNPTAB	N-acetylglucosamine-1-phosphate transferase, alpha and beta subunits [Source:HGNC Symbol;Acc:HGNC:29670]
ENSG00000111674	1127.62	641.292	0.81423	4.8409e-29	3.224e-27	ENO2	enolase 2 (gamma, neuronal) [Source:HGNC Symbol;Acc:HGNC:3353]
ENSG00000111676	3880.81	3215.12	0.27148	7.4032e-05	0.00058958	ATN1	atrophin 1 [Source:HGNC Symbol;Acc:HGNC:3033]
ENSG00000111707	1034.48	885.795	0.22386	0.0019009	0.011347	SUDS3	SDS3 homolog, SIN3A corepressor complex component [Source:HGNC Symbol;Acc:HGNC:29545]
ENSG00000111726	722.011	511.478	0.49735	1.3931e-09	2.1703e-08	CMAS	cytidine monophosphate N-acetylneuraminic acid synthetase [Source:HGNC Symbol;Acc:HGNC:18290]
ENSG00000111737	1291.88	863.796	0.58072	2.106e-12	4.4558e-11	RAB35	RAB35, member RAS oncogene family [Source:HGNC Symbol;Acc:HGNC:9774]
ENSG00000111786	1159.19	942.436	0.29865	1.5965e-05	0.00014325	SRSF9	serine/arginine-rich splicing factor 9 [Source:HGNC Symbol;Acc:HGNC:10791]
ENSG00000111802	593.603	489.042	0.27954	0.0015329	0.0093217	TDP2	tyrosyl-DNA phosphodiesterase 2 [Source:HGNC Symbol;Acc:HGNC:17768]
ENSG00000111845	531.3	441.105	0.2684	0.0038773	0.021539	PAK1IP1	PAK1 interacting protein 1 [Source:HGNC Symbol;Acc:HGNC:20882]
ENSG00000111846	177.611	119.393	0.57299	0.00010176	0.00078992	GCNT2	glucosaminyl (N-acetyl) transferase 2, I-branching enzyme (I blood group) [Source:HGNC Symbol;Acc:HGNC:4204]
ENSG00000111880	358.462	236.13	0.60224	6.3419e-05	0.00051169	RNGTT	RNA guanylyltransferase and 5'-phosphatase [Source:HGNC Symbol;Acc:HGNC:10073]
ENSG00000111961	455.496	355.575	0.35729	0.00046747	0.0031792	SASH1	SAM and SH3 domain containing 1 [Source:HGNC Symbol;Acc:HGNC:19182]
ENSG00000112033	731.538	526.238	0.47522	3.8642e-09	5.6964e-08	PPARD	peroxisome proliferator-activated receptor delta [Source:HGNC Symbol;Acc:HGNC:9235]
ENSG00000112078	1795.17	1390.09	0.36895	2.2533e-07	2.6851e-06	KCTD20	potassium channel tetramerization domain containing 20 [Source:HGNC Symbol;Acc:HGNC:21052]
ENSG00000112079	741.245	613.481	0.27293	0.00044477	0.0030412	STK38	serine/threonine kinase 38 [Source:HGNC Symbol;Acc:HGNC:17847]
ENSG00000112110	894.505	597.732	0.58159	5.6299e-14	1.393e-12	MRPL18	mitochondrial ribosomal protein L18 [Source:HGNC Symbol;Acc:HGNC:14477]
ENSG00000112237	575.079	477.244	0.26903	0.001935	0.011529	CCNC	cyclin C [Source:HGNC Symbol;Acc:HGNC:1581]
ENSG00000112242	898.02	708.715	0.34154	7.0821e-06	6.7327e-05	E2F3	E2F transcription factor 3 [Source:HGNC Symbol;Acc:HGNC:3115]
ENSG00000112245	5361.81	3174.35	0.75626	8.6096e-43	9.6163e-41	PTP4A1	protein tyrosine phosphatase type IVA, member 1 [Source:HGNC Symbol;Acc:HGNC:9634]
ENSG00000112249	1607.16	1109.05	0.53519	5.7516e-11	1.0293e-09	ASCC3	activating signal cointegrator 1 complex subunit 3 [Source:HGNC Symbol;Acc:HGNC:18697]
ENSG00000112339	1005.9	839.176	0.26143	0.001913	0.01141	HBS1L	HBS1 like translational GTPase [Source:HGNC Symbol;Acc:HGNC:4834]
ENSG00000112343	718.234	622.509	0.20636	0.0087121	0.043769	TRIM38	tripartite motif containing 38 [Source:HGNC Symbol;Acc:HGNC:10059]
ENSG00000112367	230.14	169.295	0.44297	0.00052846	0.0035533	FIG4	FIG4 phosphoinositide 5-phosphatase [Source:HGNC Symbol;Acc:HGNC:16873]
ENSG00000112406	537.319	427.219	0.3308	0.00022809	0.0016521	HECA	hdc homolog, cell cycle regulator [Source:HGNC Symbol;Acc:HGNC:21041]
ENSG00000112419	1047.79	865.144	0.27634	0.0062451	0.032622	PHACTR2	phosphatase and actin regulator 2 [Source:HGNC Symbol;Acc:HGNC:20956]
ENSG00000112425	47.6997	25.664	0.89423	0.0011336	0.0070847	EPM2A	epilepsy, progressive myoclonus type 2A, Lafora disease (laforin) [Source:HGNC Symbol;Acc:HGNC:3413]
ENSG00000112473	1753.22	1496.41	0.2285	0.00028505	0.0020264	SLC39A7	solute carrier family 39 (zinc transporter), member 7 [Source:HGNC Symbol;Acc:HGNC:4927]
ENSG00000112541	770.035	544.896	0.49894	3.6512e-10	6.0819e-09	PDE10A	phosphodiesterase 10A [Source:HGNC Symbol;Acc:HGNC:8772]
ENSG00000112578	734.979	532.306	0.46545	1.4821e-08	2.0444e-07	BYSL	bystin like [Source:HGNC Symbol;Acc:HGNC:1157]
ENSG00000112584	482.057	352.48	0.45166	1.9389e-06	2.0206e-05	FAM120B	family with sequence similarity 120B [Source:HGNC Symbol;Acc:HGNC:21109]
ENSG00000112640	1343.69	879.252	0.61185	2.0395e-18	7.2814e-17	PPP2R5D	protein phosphatase 2 regulatory subunit B', delta [Source:HGNC Symbol;Acc:HGNC:9312]
ENSG00000112651	590.141	429.511	0.45836	1.9589e-07	2.3493e-06	MRPL2	mitochondrial ribosomal protein L2 [Source:HGNC Symbol;Acc:HGNC:14056]
ENSG00000112658	1285.4	864.388	0.57246	1.4394e-16	4.4366e-15	SRF	serum response factor [Source:HGNC Symbol;Acc:HGNC:11291]
ENSG00000112695	1797.73	1421.37	0.3389	3.2589e-07	3.797e-06	COX7A2	cytochrome c oxidase subunit VIIa polypeptide 2 (liver) [Source:HGNC Symbol;Acc:HGNC:2288]
ENSG00000112697	4269.99	3452.23	0.3067	5.4714e-08	7.0454e-07	TMEM30A	transmembrane protein 30A [Source:HGNC Symbol;Acc:HGNC:16667]
ENSG00000112742	699.534	508.948	0.45888	4.2514e-08	5.5465e-07	TTK	TTK protein kinase [Source:HGNC Symbol;Acc:HGNC:12401]
ENSG00000112759	838.868	717.406	0.22565	0.0024461	0.01428	SLC29A1	solute carrier family 29 (equilibrative nucleoside transporter), member 1 [Source:HGNC Symbol;Acc:HGNC:11003]
ENSG00000112763	535.912	426.941	0.32796	0.00024742	0.0017816	BTN2A1	butyrophilin subfamily 2 member A1 [Source:HGNC Symbol;Acc:HGNC:1136]
ENSG00000112773	324.649	165.874	0.9688	7.8971e-08	9.9707e-07	FAM46A	family with sequence similarity 46 member A [Source:HGNC Symbol;Acc:HGNC:18345]
ENSG00000112787	1111.98	808.314	0.46014	6.1245e-11	1.0933e-09	FBRSL1	fibrosin-like 1 [Source:HGNC Symbol;Acc:HGNC:29308]
ENSG00000112893	919.631	729.562	0.33403	1.2638e-05	0.00011517	MAN2A1	mannosidase, alpha, class 2A, member 1 [Source:HGNC Symbol;Acc:HGNC:6824]
ENSG00000112941	1134.97	768.114	0.56326	5.4985e-14	1.3643e-12	PAPD7	PAP associated domain containing 7 [Source:HGNC Symbol;Acc:HGNC:16705]
ENSG00000112972	3812.7	1462.06	1.3828	4.1473e-119	2.6387e-116	HMGCS1	3-hydroxy-3-methylglutaryl-CoA synthase 1 [Source:HGNC Symbol;Acc:HGNC:5007]
ENSG00000112983	994.287	804.613	0.30537	3.7891e-05	0.00031879	BRD8	bromodomain containing 8 [Source:HGNC Symbol;Acc:HGNC:19874]
ENSG00000112984	1614.79	1130.87	0.51391	1.2332e-14	3.274e-13	KIF20A	kinesin family member 20A [Source:HGNC Symbol;Acc:HGNC:9787]
ENSG00000113013	4043.5	3604.95	0.16562	0.0038577	0.021443	HSPA9	heat shock protein family A (Hsp70) member 9 [Source:HGNC Symbol;Acc:HGNC:5244]
ENSG00000113068	427.627	276.874	0.62712	4.2482e-10	7.0205e-09	PFDN1	prefoldin subunit 1 [Source:HGNC Symbol;Acc:HGNC:8866]
ENSG00000113070	791.886	174.952	2.1783	6.2618e-114	3.5985e-111	HBEGF	heparin-binding EGF-like growth factor [Source:HGNC Symbol;Acc:HGNC:3059]
ENSG00000113141	1172.22	939.69	0.31898	6.823e-06	6.5018e-05	IK	IK cytokine, down-regulator of HLA II [Source:HGNC Symbol;Acc:HGNC:5958]
ENSG00000113161	1158.78	571.3	1.0203	3.1149e-32	2.3816e-30	HMGCR	3-hydroxy-3-methylglutaryl-CoA reductase [Source:HGNC Symbol;Acc:HGNC:5006]
ENSG00000113194	1566.45	1252.81	0.32233	9.5327e-07	1.0425e-05	FAF2	Fas associated factor family member 2 [Source:HGNC Symbol;Acc:HGNC:24666]
ENSG00000113249	42.0634	14.0697	1.58	1.244e-06	1.339e-05	HAVCR1	hepatitis A virus cellular receptor 1 [Source:HGNC Symbol;Acc:HGNC:17866]
ENSG00000113263	12.235	3.27803	1.9001	0.0046771	0.025365	ITK	IL2-inducible T-cell kinase [Source:HGNC Symbol;Acc:HGNC:6171]
ENSG00000113273	299.976	245.454	0.2894	0.0084671	0.042683	ARSB	arylsulfatase B [Source:HGNC Symbol;Acc:HGNC:714]
ENSG00000113356	358.948	152.471	1.2352	6.8525e-26	3.8389e-24	POLR3G	polymerase (RNA) III (DNA directed) polypeptide G (32kD) [Source:HGNC Symbol;Acc:HGNC:30075]
ENSG00000113441	739.637	618.671	0.25765	0.0011721	0.0072936	LNPEP	leucyl/cystinyl aminopeptidase [Source:HGNC Symbol;Acc:HGNC:6656]
ENSG00000113460	659.657	435.998	0.59739	2.1945e-12	4.6349e-11	BRIX1	BRX1, biogenesis of ribosomes [Source:HGNC Symbol;Acc:HGNC:24170]
ENSG00000113552	630.32	490.197	0.36272	1.5644e-05	0.00014065	GNPDA1	glucosamine-6-phosphate deaminase 1 [Source:HGNC Symbol;Acc:HGNC:4417]
ENSG00000113558	884.693	717.345	0.30251	0.00043828	0.0030036	SKP1	S-phase kinase-associated protein 1 [Source:HGNC Symbol;Acc:HGNC:10899]
ENSG00000113575	1003.74	764.095	0.39356	3.307e-07	3.8443e-06	PPP2CA	protein phosphatase 2, catalytic subunit, alpha isozyme [Source:HGNC Symbol;Acc:HGNC:9299]
ENSG00000113594	1027.89	813.862	0.33683	2.3934e-05	0.0002082	LIFR	leukemia inhibitory factor receptor alpha [Source:HGNC Symbol;Acc:HGNC:6597]
ENSG00000113643	1813.36	1269	0.51497	1.5033e-15	4.2442e-14	RARS	arginyl-tRNA synthetase [Source:HGNC Symbol;Acc:HGNC:9870]
ENSG00000113645	2221.83	1915.06	0.21436	0.000513	0.0034611	WWC1	WW and C2 domain containing 1 [Source:HGNC Symbol;Acc:HGNC:29435]
ENSG00000113649	1971.04	1425.89	0.46709	8.0717e-14	1.9766e-12	TCERG1	transcription elongation regulator 1 [Source:HGNC Symbol;Acc:HGNC:15630]
ENSG00000113712	1765.66	1451.88	0.28229	9.6413e-06	8.9458e-05	CSNK1A1	casein kinase 1, alpha 1 [Source:HGNC Symbol;Acc:HGNC:2451]
ENSG00000113716	1216.15	823.951	0.56169	9.9576e-16	2.8497e-14	HMGXB3	HMG box domain containing 3 [Source:HGNC Symbol;Acc:HGNC:28982]
ENSG00000113719	1799.7	1296.72	0.47289	1.77e-13	4.2042e-12	ERGIC1	endoplasmic reticulum-golgi intermediate compartment 1 [Source:HGNC Symbol;Acc:HGNC:29205]
ENSG00000113732	896.686	592.029	0.59894	1.1972e-14	3.1834e-13	ATP6V0E1	ATPase, H+ transporting, lysosomal 9kDa, V0 subunit e1 [Source:HGNC Symbol;Acc:HGNC:863]
ENSG00000113739	639.19	377.77	0.75873	7.7671e-18	2.679e-16	STC2	stanniocalcin 2 [Source:HGNC Symbol;Acc:HGNC:11374]
ENSG00000113758	3261.85	2718.79	0.26272	3.1333e-06	3.1563e-05	DBN1	drebrin 1 [Source:HGNC Symbol;Acc:HGNC:2695]
ENSG00000113810	3071.05	2559.81	0.2627	5.6877e-06	5.492e-05	SMC4	structural maintenance of chromosomes 4 [Source:HGNC Symbol;Acc:HGNC:14013]
ENSG00000113811	655.74	431.555	0.60358	3.0566e-12	6.3688e-11	SELK	selenoprotein K [Source:EntrezGene;Acc:58515]
ENSG00000113845	893.789	732.716	0.28668	0.00076244	0.0049545	TIMMDC1	translocase of inner mitochondrial membrane domain containing 1 [Source:HGNC Symbol;Acc:HGNC:1321]
ENSG00000113966	85.3123	56.5798	0.59247	0.0043797	0.023923	ARL6	ADP ribosylation factor like GTPase 6 [Source:HGNC Symbol;Acc:HGNC:13210]
ENSG00000114023	476.179	314.267	0.59951	5.7781e-10	9.4307e-09	FAM162A	family with sequence similarity 162 member A [Source:HGNC Symbol;Acc:HGNC:17865]
ENSG00000114030	848.142	585.947	0.53354	1.6986e-11	3.2487e-10	KPNA1	karyopherin alpha 1 [Source:HGNC Symbol;Acc:HGNC:6394]
ENSG00000114062	1605.59	1409.53	0.1879	0.0045612	0.024804	UBE3A	ubiquitin protein ligase E3A [Source:HGNC Symbol;Acc:HGNC:12496]
ENSG00000114125	756.518	591.625	0.35469	7.8436e-06	7.3894e-05	RNF7	ring finger protein 7 [Source:HGNC Symbol;Acc:HGNC:10070]
ENSG00000114209	447.232	279.495	0.6782	7.9064e-12	1.5729e-10	PDCD10	programmed cell death 10 [Source:HGNC Symbol;Acc:HGNC:8761]
ENSG00000114302	1218.85	881.167	0.46803	5.1193e-11	9.207e-10	PRKAR2A	protein kinase, cAMP-dependent, regulatory subunit type II alpha [Source:HGNC Symbol;Acc:HGNC:9391]
ENSG00000114346	2121.91	1589.49	0.4168	2.6471e-11	4.9442e-10	ECT2	epithelial cell transforming 2 [Source:HGNC Symbol;Acc:HGNC:3155]
ENSG00000114353	3602.09	2843.62	0.34111	9.1913e-10	1.4626e-08	GNAI2	guanine nucleotide binding protein (G protein), alpha inhibiting activity polypeptide 2 [Source:HGNC Symbol;Acc:HGNC:4385]
ENSG00000114354	1809.72	1493.85	0.27673	1.2392e-05	0.00011304	TFG	TRK-fused gene [Source:HGNC Symbol;Acc:HGNC:11758]
ENSG00000114383	603.593	349.196	0.78954	1.0272e-18	3.7347e-17	TUSC2	tumor suppressor candidate 2 [Source:HGNC Symbol;Acc:HGNC:17034]
ENSG00000114388	185.033	124.34	0.5735	4.7161e-05	0.00038969	NPRL2	NPR2-like, GATOR1 complex subunit [Source:HGNC Symbol;Acc:HGNC:24969]
ENSG00000114416	2995.66	2611.28	0.19812	0.00073438	0.0047923	FXR1	fragile X mental retardation, autosomal homolog 1 [Source:HGNC Symbol;Acc:HGNC:4023]
ENSG00000114480	901.629	756.522	0.25315	0.00092473	0.0059153	GBE1	glucan (1,4-alpha-), branching enzyme 1 [Source:HGNC Symbol;Acc:HGNC:4180]
ENSG00000114491	815.421	673.492	0.27588	0.00053633	0.0036001	UMPS	uridine monophosphate synthetase [Source:HGNC Symbol;Acc:HGNC:12563]
ENSG00000114503	1059.4	885.429	0.2588	0.00039613	0.0027374	NCBP2	nuclear cap binding protein subunit 2 [Source:HGNC Symbol;Acc:HGNC:7659]
ENSG00000114520	502.285	419.913	0.25842	0.0032443	0.018348	SNX4	sorting nexin 4 [Source:HGNC Symbol;Acc:HGNC:11175]
ENSG00000114529	236.043	143.509	0.71791	4.4844e-05	0.00037166	C3orf52	chromosome 3 open reading frame 52 [Source:HGNC Symbol;Acc:HGNC:26255]
ENSG00000114554	1932.01	1601.86	0.27035	1.2179e-05	0.00011124	PLXNA1	plexin A1 [Source:HGNC Symbol;Acc:HGNC:9099]
ENSG00000114626	350.963	250.572	0.48609	7.9056e-05	0.00062623	ABTB1	ankyrin repeat and BTB (POZ) domain containing 1 [Source:HGNC Symbol;Acc:HGNC:18275]
ENSG00000114631	470.051	380.926	0.30331	0.00096219	0.0061219	PODXL2	podocalyxin-like 2 [Source:HGNC Symbol;Acc:HGNC:17936]
ENSG00000114648	669.933	391.488	0.77505	3.4103e-19	1.279e-17	KLHL18	kelch like family member 18 [Source:HGNC Symbol;Acc:HGNC:29120]
ENSG00000114650	1610.15	1408.41	0.19313	0.0024118	0.014099	SCAP	SREBF chaperone [Source:HGNC Symbol;Acc:HGNC:30634]
ENSG00000114686	1855.07	1430.53	0.37493	7.8743e-07	8.7239e-06	MRPL3	mitochondrial ribosomal protein L3 [Source:HGNC Symbol;Acc:HGNC:10379]
ENSG00000114737	46.1413	15.135	1.6082	9.5963e-07	1.0489e-05	CISH	cytokine inducible SH2-containing protein [Source:HGNC Symbol;Acc:HGNC:1984]
ENSG00000114738	1656.88	1037.45	0.67543	3.0801e-24	1.5882e-22	MAPKAPK3	mitogen-activated protein kinase-activated protein kinase 3 [Source:HGNC Symbol;Acc:HGNC:6888]
ENSG00000114745	544.241	457.482	0.25053	0.003346	0.018831	GORASP1	golgi reassembly stacking protein 1 [Source:HGNC Symbol;Acc:HGNC:16769]
ENSG00000114767	90.4234	52.445	0.78589	0.0012414	0.0076908	RRP9	ribosomal RNA processing 9, small subunit (SSU) processome component, homolog (yeast) [Source:HGNC Symbol;Acc:HGNC:16829]
ENSG00000114771	142.138	62.22	1.1918	3.0587e-12	6.3695e-11	AADAC	arylacetamide deacetylase [Source:HGNC Symbol;Acc:HGNC:17]
ENSG00000114850	3691.64	1931.05	0.93488	8.6196e-58	1.6968e-55	SSR3	signal sequence receptor, gamma (translocon-associated protein gamma) [Source:HGNC Symbol;Acc:HGNC:11325]
ENSG00000114867	7618.81	5255.59	0.53571	6.032e-24	3.0399e-22	EIF4G1	eukaryotic translation initiation factor 4 gamma, 1 [Source:HGNC Symbol;Acc:HGNC:3296]
ENSG00000114902	864.168	685.819	0.33349	0.0016363	0.0098901	SPCS1	signal peptidase complex subunit 1 [Source:HGNC Symbol;Acc:HGNC:23401]
ENSG00000114904	464.629	372.212	0.31996	0.00056761	0.0037894	NEK4	NIMA-related kinase 4 [Source:HGNC Symbol;Acc:HGNC:11399]
ENSG00000114948	190.337	123.099	0.62874	8.1833e-06	7.685e-05	ADAM23	ADAM metallopeptidase domain 23 [Source:HGNC Symbol;Acc:HGNC:202]
ENSG00000114978	1781.58	1564.89	0.18709	0.0035872	0.020077	MOB1A	MOB kinase activator 1A [Source:HGNC Symbol;Acc:HGNC:16015]
ENSG00000114988	308.064	246.335	0.32261	0.0032771	0.018513	LMAN2L	lectin, mannose-binding 2-like [Source:HGNC Symbol;Acc:HGNC:19263]
ENSG00000114999	1768.82	1371.84	0.36668	9.2991e-09	1.308e-07	TTL	tubulin tyrosine ligase [Source:HGNC Symbol;Acc:HGNC:21586]
ENSG00000115009	4250.81	653.919	2.7006	0	0	CCL20	chemokine (C-C motif) ligand 20 [Source:HGNC Symbol;Acc:HGNC:10619]
ENSG00000115020	1012.73	721.618	0.48895	5.8017e-11	1.0377e-09	PIKFYVE	phosphoinositide kinase, FYVE finger containing [Source:HGNC Symbol;Acc:HGNC:23785]
ENSG00000115053	9971.85	6966.84	0.51736	2.3912e-23	1.1482e-21	NCL	nucleolin [Source:HGNC Symbol;Acc:HGNC:7667]
ENSG00000115084	815.464	698.628	0.2231	0.0056588	0.030021	SLC35F5	solute carrier family 35 member F5 [Source:HGNC Symbol;Acc:HGNC:23617]
ENSG00000115163	649.953	468.444	0.47246	4.1871e-08	5.4647e-07	CENPA	centromere protein A [Source:HGNC Symbol;Acc:HGNC:1851]
ENSG00000115183	834.118	675.98	0.30327	0.00024069	0.0017367	TANC1	tetratricopeptide repeat, ankyrin repeat and coiled-coil containing 1 [Source:HGNC Symbol;Acc:HGNC:29364]
ENSG00000115204	935.536	755.714	0.30795	3.0765e-05	0.00026281	MPV17	MpV17 mitochondrial inner membrane protein [Source:HGNC Symbol;Acc:HGNC:7224]
ENSG00000115207	797.049	637.961	0.3212	3.3559e-05	0.00028496	GTF3C2	general transcription factor IIIC subunit 2 [Source:HGNC Symbol;Acc:HGNC:4665]
ENSG00000115211	597.676	423.725	0.49623	9.6719e-09	1.3583e-07	EIF2B4	eukaryotic translation initiation factor 2B subunit delta [Source:HGNC Symbol;Acc:HGNC:3260]
ENSG00000115216	2290.53	1904.19	0.26651	9.6032e-06	8.914e-05	NRBP1	nuclear receptor binding protein 1 [Source:HGNC Symbol;Acc:HGNC:7993]
ENSG00000115233	1729.65	1321.62	0.38817	1.9566e-09	2.9894e-08	PSMD14	proteasome 26S subunit, non-ATPase 14 [Source:HGNC Symbol;Acc:HGNC:16889]
ENSG00000115241	2787.99	2407.37	0.21177	0.00023137	0.0016735	PPM1G	protein phosphatase, Mg2+/Mn2+ dependent 1G [Source:HGNC Symbol;Acc:HGNC:9278]
ENSG00000115255	146.348	108.604	0.43032	0.0066183	0.03433	REEP6	receptor accessory protein 6 [Source:HGNC Symbol;Acc:HGNC:30078]
ENSG00000115275	1977.32	1737.61	0.18644	0.0015933	0.0096579	MOGS	mannosyl-oligosaccharide glucosidase [Source:HGNC Symbol;Acc:HGNC:24862]
ENSG00000115306	8397.02	6960.03	0.27078	0.0036693	0.020491	SPTBN1	spectrin, beta, non-erythrocytic 1 [Source:HGNC Symbol;Acc:HGNC:11275]
ENSG00000115307	1714.54	1240.89	0.46644	3.913e-13	8.9429e-12	AUP1	ancient ubiquitous protein 1 [Source:HGNC Symbol;Acc:HGNC:891]
ENSG00000115310	7863.03	5648.4	0.47724	1.1213e-19	4.376e-18	RTN4	reticulon 4 [Source:HGNC Symbol;Acc:HGNC:14085]
ENSG00000115317	478.626	336.885	0.50664	9.9599e-08	1.2438e-06	HTRA2	HtrA serine peptidase 2 [Source:HGNC Symbol;Acc:HGNC:14348]
ENSG00000115325	374.741	290.305	0.36832	0.00033377	0.0023442	DOK1	docking protein 1 [Source:HGNC Symbol;Acc:HGNC:2990]
ENSG00000115350	308.423	206.979	0.57543	4.5923e-07	5.2259e-06	POLE4	polymerase (DNA-directed), epsilon 4, accessory subunit [Source:HGNC Symbol;Acc:HGNC:18755]
ENSG00000115364	745.236	624.221	0.25564	0.0018946	0.011313	MRPL19	mitochondrial ribosomal protein L19 [Source:HGNC Symbol;Acc:HGNC:14052]
ENSG00000115368	1243.78	831.928	0.5802	1.7163e-14	4.4897e-13	WDR75	WD repeat domain 75 [Source:HGNC Symbol;Acc:HGNC:25725]
ENSG00000115415	2282.88	1875.93	0.28325	0.0014671	0.0089676	STAT1	signal transducer and activator of transcription 1 [Source:HGNC Symbol;Acc:HGNC:11362]
ENSG00000115419	2336.04	1735.17	0.42899	1.635e-12	3.5073e-11	GLS	glutaminase [Source:HGNC Symbol;Acc:HGNC:4331]
ENSG00000115484	5341.82	3854.09	0.47094	1.2934e-17	4.364e-16	CCT4	chaperonin containing TCP1, subunit 4 (delta) [Source:HGNC Symbol;Acc:HGNC:1617]
ENSG00000115520	323.084	245.386	0.39686	0.00026329	0.0018849	COQ10B	coenzyme Q10B [Source:HGNC Symbol;Acc:HGNC:25819]
ENSG00000115541	229.985	144.52	0.67027	2.4208e-07	2.8684e-06	HSPE1	heat shock protein family E (Hsp10) member 1 [Source:HGNC Symbol;Acc:HGNC:5269]
ENSG00000115548	599.556	378.959	0.66185	2.1859e-13	5.1341e-12	KDM3A	lysine (K)-specific demethylase 3A [Source:HGNC Symbol;Acc:HGNC:20815]
ENSG00000115661	299.483	238.942	0.32581	0.0036058	0.020169	STK16	serine/threonine kinase 16 [Source:HGNC Symbol;Acc:HGNC:11394]
ENSG00000115685	506.401	422.758	0.26045	0.0049725	0.026763	PPP1R7	protein phosphatase 1 regulatory subunit 7 [Source:HGNC Symbol;Acc:HGNC:9295]
ENSG00000115738	81.4499	46.977	0.79396	0.00029562	0.0020944	ID2	inhibitor of DNA binding 2, dominant negative helix-loop-helix protein [Source:HGNC Symbol;Acc:HGNC:5361]
ENSG00000115756	876.19	439.601	0.99505	8.3836e-30	5.857e-28	HPCAL1	hippocalcin-like 1 [Source:HGNC Symbol;Acc:HGNC:5145]
ENSG00000115758	4182.25	2941.54	0.50771	1.6028e-19	6.1209e-18	ODC1	ornithine decarboxylase 1 [Source:HGNC Symbol;Acc:HGNC:8109]
ENSG00000115761	709.436	563.008	0.33352	0.000206	0.0015031	NOL10	nucleolar protein 10 [Source:HGNC Symbol;Acc:HGNC:25862]
ENSG00000115762	3278.57	1588.44	1.0455	1.0515e-68	2.7547e-66	PLEKHB2	pleckstrin homology domain containing B2 [Source:HGNC Symbol;Acc:HGNC:19236]
ENSG00000115816	977.383	674.533	0.53503	2.094e-12	4.4357e-11	CEBPZ	CCAAT/enhancer binding protein (C/EBP), zeta [Source:HGNC Symbol;Acc:HGNC:24218]
ENSG00000115844	8.83634	1.86297	2.2458	0.0076018	0.038821	DLX2	distal-less homeobox 2 [Source:HGNC Symbol;Acc:HGNC:2915]
ENSG00000115904	1109.58	763.968	0.53843	1.5466e-13	3.6958e-12	SOS1	SOS Ras/Rac guanine nucleotide exchange factor 1 [Source:HGNC Symbol;Acc:HGNC:11187]
ENSG00000115935	419.689	352.859	0.25023	0.0074201	0.038002	WIPF1	WAS/WASL interacting protein family member 1 [Source:HGNC Symbol;Acc:HGNC:12736]
ENSG00000115946	747.545	504.026	0.56866	1.9472e-12	4.147e-11	PNO1	partner of NOB1 homolog [Source:HGNC Symbol;Acc:HGNC:32790]
ENSG00000115963	1914.8	1430.78	0.42039	3.6235e-11	6.6412e-10	RND3	Rho family GTPase 3 [Source:HGNC Symbol;Acc:HGNC:671]
ENSG00000115970	868.854	621.409	0.48357	4.3288e-10	7.1504e-09	THADA	thyroid adenoma associated [Source:HGNC Symbol;Acc:HGNC:19217]
ENSG00000116016	3002.12	1634.87	0.87681	1.7437e-48	2.4081e-46	EPAS1	endothelial PAS domain protein 1 [Source:HGNC Symbol;Acc:HGNC:3374]
ENSG00000116017	570.205	305.281	0.90134	4.2126e-22	1.8809e-20	ARID3A	AT-rich interaction domain 3A [Source:HGNC Symbol;Acc:HGNC:3031]
ENSG00000116095	440.965	304.944	0.53212	4.4308e-08	5.7637e-07	PLEKHA3	pleckstrin homology domain containing A3 [Source:HGNC Symbol;Acc:HGNC:14338]
ENSG00000116096	759.911	504.365	0.59136	1.0437e-09	1.6462e-08	SPR	sepiapterin reductase (7,8-dihydrobiopterin:NADP+ oxidoreductase) [Source:HGNC Symbol;Acc:HGNC:11257]
ENSG00000116120	1225.61	948.669	0.36952	1.4883e-07	1.8223e-06	FARSB	phenylalanyl-tRNA synthetase beta subunit [Source:HGNC Symbol;Acc:HGNC:17800]
ENSG00000116133	4544.06	3915.27	0.21487	0.00012462	0.00094947	DHCR24	24-dehydrocholesterol reductase [Source:HGNC Symbol;Acc:HGNC:2859]
ENSG00000116161	2547.98	1673.13	0.60681	9.2957e-24	4.6193e-22	CACYBP	calcyclin binding protein [Source:HGNC Symbol;Acc:HGNC:30423]
ENSG00000116191	757.586	539.444	0.48994	1.75e-09	2.6864e-08	RALGPS2	Ral GEF with PH domain and SH3 binding motif 2 [Source:HGNC Symbol;Acc:HGNC:30279]
ENSG00000116199	2149.74	1793.39	0.26147	2.6705e-05	0.00023084	FAM20B	family with sequence similarity 20 member B [Source:HGNC Symbol;Acc:HGNC:23017]
ENSG00000116260	6171.3	5216.31	0.24254	4.6291e-06	4.525e-05	QSOX1	quiescin sulfhydryl oxidase 1 [Source:HGNC Symbol;Acc:HGNC:9756]
ENSG00000116266	618.134	473.72	0.38388	7.9346e-06	7.4675e-05	STXBP3	syntaxin binding protein 3 [Source:HGNC Symbol;Acc:HGNC:11446]
ENSG00000116337	1483.71	930.48	0.67316	2.4222e-23	1.1616e-21	AMPD2	adenosine monophosphate deaminase 2 [Source:HGNC Symbol;Acc:HGNC:469]
ENSG00000116353	402.662	334.835	0.26612	0.0065519	0.034055	MECR	mitochondrial trans-2-enoyl-CoA reductase [Source:HGNC Symbol;Acc:HGNC:19691]
ENSG00000116396	389.774	240.532	0.69641	1.729e-11	3.3049e-10	KCNC4	potassium channel, voltage gated Shaw related subfamily C, member 4 [Source:HGNC Symbol;Acc:HGNC:6236]
ENSG00000116455	623.036	402.108	0.63173	4.5852e-13	1.0399e-11	WDR77	WD repeat domain 77 [Source:HGNC Symbol;Acc:HGNC:29652]
ENSG00000116489	3408.03	2721.64	0.32446	1.6548e-08	2.2668e-07	CAPZA1	capping protein (actin filament) muscle Z-line, alpha 1 [Source:HGNC Symbol;Acc:HGNC:1488]
ENSG00000116514	523.259	316.921	0.7234	1.9877e-14	5.1433e-13	RNF19B	ring finger protein 19B [Source:HGNC Symbol;Acc:HGNC:26886]
ENSG00000116521	1221.31	835.804	0.5472	7.6337e-15	2.0527e-13	SCAMP3	secretory carrier membrane protein 3 [Source:HGNC Symbol;Acc:HGNC:10565]
ENSG00000116525	133.218	93.1066	0.51684	0.00079285	0.0051278	TRIM62	tripartite motif containing 62 [Source:HGNC Symbol;Acc:HGNC:25574]
ENSG00000116560	5743.06	5098.04	0.17188	0.0010258	0.0064772	SFPQ	splicing factor proline/glutamine-rich [Source:HGNC Symbol;Acc:HGNC:10774]
ENSG00000116580	882.496	755.505	0.22415	0.0030272	0.017261	GON4L	gon-4-like (C. elegans) [Source:HGNC Symbol;Acc:HGNC:25973]
ENSG00000116586	342.932	268.678	0.35204	0.00096923	0.0061623	LAMTOR2	late endosomal/lysosomal adaptor, MAPK and MTOR activator 2 [Source:HGNC Symbol;Acc:HGNC:29796]
ENSG00000116604	1686.94	1086.06	0.6353	1.6141e-22	7.3541e-21	MEF2D	myocyte enhancer factor 2D [Source:HGNC Symbol;Acc:HGNC:6997]
ENSG00000116641	1046.21	806.564	0.37532	0.0016574	0.010008	DOCK7	dedicator of cytokinesis 7 [Source:HGNC Symbol;Acc:HGNC:19190]
ENSG00000116649	1740.01	1164.2	0.57975	1.3594e-19	5.2705e-18	SRM	spermidine synthase [Source:HGNC Symbol;Acc:HGNC:11296]
ENSG00000116685	1499.27	958.86	0.64486	8.6049e-22	3.7992e-20	KIAA2013	KIAA2013 [Source:HGNC Symbol;Acc:HGNC:28513]
ENSG00000116688	2523.41	1660.86	0.60344	3.0647e-23	1.4618e-21	MFN2	mitofusin 2 [Source:HGNC Symbol;Acc:HGNC:16877]
ENSG00000116691	416.814	319.289	0.38454	6.0977e-05	0.000494	MIIP	migration and invasion inhibitory protein [Source:HGNC Symbol;Acc:HGNC:25715]
ENSG00000116701	513.348	277.026	0.88992	8.4773e-20	3.3228e-18	NCF2	neutrophil cytosolic factor 2 [Source:HGNC Symbol;Acc:HGNC:7661]
ENSG00000116741	291.423	38.954	2.9033	2.211e-75	6.5107e-73	RGS2	regulator of G-protein signaling 2 [Source:HGNC Symbol;Acc:HGNC:9998]
ENSG00000116750	222.339	166.673	0.41574	0.0011326	0.0070798	UCHL5	ubiquitin C-terminal hydrolase L5 [Source:HGNC Symbol;Acc:HGNC:19678]
ENSG00000116752	734.72	543.251	0.43557	3.5569e-05	0.00030103	BCAS2	breast carcinoma amplified sequence 2 [Source:HGNC Symbol;Acc:HGNC:975]
ENSG00000116786	1410.24	1103.61	0.3537	1.3872e-07	1.702e-06	PLEKHM2	pleckstrin homology and RUN domain containing M2 [Source:HGNC Symbol;Acc:HGNC:29131]
ENSG00000116791	373.581	237.218	0.65521	8.3838e-10	1.3389e-08	CRYZ	crystallin zeta [Source:HGNC Symbol;Acc:HGNC:2419]
ENSG00000116830	1460.92	1022.46	0.51484	1.2091e-14	3.2126e-13	TTF2	transcription termination factor, RNA polymerase II [Source:HGNC Symbol;Acc:HGNC:12398]
ENSG00000116871	3496.45	2672.64	0.38762	7.4917e-12	1.4929e-10	MAP7D1	MAP7 domain containing 1 [Source:HGNC Symbol;Acc:HGNC:25514]
ENSG00000116898	953.154	765.571	0.31617	2.0626e-05	0.00018164	MRPS15	mitochondrial ribosomal protein S15 [Source:HGNC Symbol;Acc:HGNC:14504]
ENSG00000116903	255.786	177.428	0.52771	0.0007805	0.0050559	EXOC8	exocyst complex component 8 [Source:HGNC Symbol;Acc:HGNC:24659]
ENSG00000116918	298.728	226.168	0.40144	0.00039459	0.0027278	TSNAX	translin-associated factor X [Source:HGNC Symbol;Acc:HGNC:12380]
ENSG00000116922	499.251	359.347	0.47439	3.9292e-07	4.5059e-06	C1orf109	chromosome 1 open reading frame 109 [Source:HGNC Symbol;Acc:HGNC:26039]
ENSG00000116957	387.323	282.24	0.45661	0.00026043	0.0018659	TBCE	tubulin folding cofactor E [Source:HGNC Symbol;Acc:HGNC:11582]
ENSG00000116983	56.942	34.7473	0.71259	0.0048434	0.026131	HPCAL4	hippocalcin like 4 [Source:HGNC Symbol;Acc:HGNC:18212]
ENSG00000116991	89.9087	38.7059	1.2159	1.3854e-08	1.9176e-07	SIPA1L2	signal-induced proliferation-associated 1 like 2 [Source:HGNC Symbol;Acc:HGNC:23800]
ENSG00000117000	632.597	477.626	0.4054	3.3743e-06	3.3724e-05	RLF	rearranged L-myc fusion [Source:HGNC Symbol;Acc:HGNC:10025]
ENSG00000117036	713.574	503.647	0.50265	6.7975e-10	1.0999e-08	ETV3	ets variant 3 [Source:HGNC Symbol;Acc:HGNC:3492]
ENSG00000117118	1228.27	822.284	0.57892	3.5129e-16	1.0483e-14	SDHB	succinate dehydrogenase complex subunit B, iron sulfur (Ip) [Source:HGNC Symbol;Acc:HGNC:10681]
ENSG00000117133	757.552	546.765	0.47042	7.3731e-09	1.0525e-07	RPF1	ribosome production factor 1 homolog [Source:HGNC Symbol;Acc:HGNC:30350]
ENSG00000117143	1779.93	1024.47	0.79695	1.2444e-33	1.0123e-31	UAP1	UDP-N-acetylglucosamine pyrophosphorylase 1 [Source:HGNC Symbol;Acc:HGNC:12457]
ENSG00000117152	113.221	41.3969	1.4515	2.2139e-13	5.1929e-12	RGS4	regulator of G-protein signaling 4 [Source:HGNC Symbol;Acc:HGNC:10000]
ENSG00000117266	226.623	180.668	0.32695	0.0061603	0.032251	CDK18	cyclin-dependent kinase 18 [Source:HGNC Symbol;Acc:HGNC:8751]
ENSG00000117280	452.12	295.283	0.61461	7.0205e-10	1.1346e-08	RAB29	RAB29, member RAS oncogene family [Source:HGNC Symbol;Acc:HGNC:9789]
ENSG00000117308	1560.12	1328.48	0.23188	0.00040666	0.0028015	GALE	UDP-galactose-4-epimerase [Source:HGNC Symbol;Acc:HGNC:4116]
ENSG00000117318	1011.05	447.807	1.1749	2.9171e-50	4.2422e-48	ID3	inhibitor of DNA binding 3, dominant negative helix-loop-helix protein [Source:HGNC Symbol;Acc:HGNC:5362]
ENSG00000117360	758.364	623.848	0.2817	0.00036282	0.0025259	PRPF3	pre-mRNA processing factor 3 [Source:HGNC Symbol;Acc:HGNC:17348]
ENSG00000117394	1051.04	867.142	0.27747	9.2767e-05	0.00072516	SLC2A1	solute carrier family 2 (facilitated glucose transporter), member 1 [Source:HGNC Symbol;Acc:HGNC:11005]
ENSG00000117395	2076.67	1103.03	0.9128	7.3954e-46	9.2781e-44	EBNA1BP2	EBNA1 binding protein 2 [Source:HGNC Symbol;Acc:HGNC:15531]
ENSG00000117399	6364.52	2981.67	1.0939	2.715e-89	1.1381e-86	CDC20	cell division cycle 20 [Source:HGNC Symbol;Acc:HGNC:1723]
ENSG00000117400	7.85089	1.22869	2.6757	0.0042863	0.023478	MPL	MPL proto-oncogene, thrombopoietin receptor [Source:HGNC Symbol;Acc:HGNC:7217]
ENSG00000117408	554.437	471.259	0.2345	0.0053951	0.028772	IPO13	importin 13 [Source:HGNC Symbol;Acc:HGNC:16853]
ENSG00000117410	1869.36	1086.23	0.78321	6.5439e-33	5.1357e-31	ATP6V0B	ATPase, H+ transporting, lysosomal 21kDa, V0 subunit b [Source:HGNC Symbol;Acc:HGNC:861]
ENSG00000117450	3605.74	1947.26	0.88885	1.165e-52	1.8953e-50	PRDX1	peroxiredoxin 1 [Source:HGNC Symbol;Acc:HGNC:9352]
ENSG00000117475	659.301	540.76	0.28595	0.00078319	0.0050718	BLZF1	basic leucine zipper nuclear factor 1 [Source:HGNC Symbol;Acc:HGNC:1065]
ENSG00000117479	537.578	378.462	0.50632	3.4808e-08	4.5985e-07	SLC19A2	solute carrier family 19 (thiamine transporter), member 2 [Source:HGNC Symbol;Acc:HGNC:10938]
ENSG00000117500	1085.43	803.881	0.43322	3.2298e-09	4.805e-08	TMED5	transmembrane p24 trafficking protein 5 [Source:HGNC Symbol;Acc:HGNC:24251]
ENSG00000117505	1510.06	1180.04	0.35577	5.5885e-08	7.1833e-07	DR1	down-regulator of transcription 1 [Source:HGNC Symbol;Acc:HGNC:3017]
ENSG00000117523	8334.79	6408.99	0.37905	0.00010181	0.00079011	PRRC2C	proline-rich coiled-coil 2C [Source:HGNC Symbol;Acc:HGNC:24903]
ENSG00000117593	1466	990.694	0.56538	5.3856e-17	1.721e-15	DARS2	aspartyl-tRNA synthetase 2, mitochondrial [Source:HGNC Symbol;Acc:HGNC:25538]
ENSG00000117597	541.201	417.703	0.37369	3.7451e-05	0.00031538	DIEXF	digestive organ expansion factor homolog (zebrafish) [Source:HGNC Symbol;Acc:HGNC:28440]
ENSG00000117650	938.525	561.301	0.74162	1.8937e-21	8.2182e-20	NEK2	NIMA-related kinase 2 [Source:HGNC Symbol;Acc:HGNC:7745]
ENSG00000117676	970.05	688.831	0.49391	2.7495e-11	5.121e-10	RPS6KA1	ribosomal protein S6 kinase, 90kDa, polypeptide 1 [Source:HGNC Symbol;Acc:HGNC:10430]
ENSG00000117682	555.07	362.463	0.61484	1.4915e-11	2.8757e-10	DHDDS	dehydrodolichyl diphosphate synthase subunit [Source:HGNC Symbol;Acc:HGNC:20603]
ENSG00000117748	788.621	614.759	0.35931	7.8312e-06	7.3816e-05	RPA2	replication protein A2 [Source:HGNC Symbol;Acc:HGNC:10290]
ENSG00000117758	411.104	299.895	0.45504	5.4215e-06	5.242e-05	STX12	syntaxin 12 [Source:HGNC Symbol;Acc:HGNC:11430]
ENSG00000117877	149.21	75.069	0.99105	2.6576e-09	3.9953e-08	CD3EAP	CD3e molecule, epsilon associated protein [Source:HGNC Symbol;Acc:HGNC:24219]
ENSG00000118046	1244.41	979.532	0.3453	3.7477e-07	4.3088e-06	STK11	serine/threonine kinase 11 [Source:HGNC Symbol;Acc:HGNC:11389]
ENSG00000118193	900.955	658.126	0.45309	4.5904e-09	6.6949e-08	KIF14	kinesin family member 14 [Source:HGNC Symbol;Acc:HGNC:19181]
ENSG00000118246	583.9	395.975	0.56031	2.5474e-10	4.2975e-09	FASTKD2	FAST kinase domains 2 [Source:HGNC Symbol;Acc:HGNC:29160]
ENSG00000118257	106.322	17.2461	2.6241	6.3821e-15	1.7305e-13	NRP2	neuropilin 2 [Source:HGNC Symbol;Acc:HGNC:8005]
ENSG00000118454	523.142	343.413	0.60726	1.3036e-10	2.2591e-09	ANKRD13C	ankyrin repeat domain 13C [Source:HGNC Symbol;Acc:HGNC:25374]
ENSG00000118496	583.903	486.012	0.26474	0.0024238	0.014155	FBXO30	F-box protein 30 [Source:HGNC Symbol;Acc:HGNC:15600]
ENSG00000118515	567.336	215.058	1.3995	4.3928e-28	2.7315e-26	SGK1	serum/glucocorticoid regulated kinase 1 [Source:HGNC Symbol;Acc:HGNC:10810]
ENSG00000118680	7029.31	5695.01	0.30368	2.3199e-07	2.7589e-06	MYL12B	myosin light chain 12B [Source:HGNC Symbol;Acc:HGNC:29827]
ENSG00000118785	245.41	82.3096	1.5761	2.865e-28	1.8035e-26	SPP1	secreted phosphoprotein 1 [Source:HGNC Symbol;Acc:HGNC:11255]
ENSG00000118855	472.373	350.846	0.42909	4.6279e-06	4.525e-05	MFSD1	major facilitator superfamily domain containing 1 [Source:HGNC Symbol;Acc:HGNC:25874]
ENSG00000118894	209.143	145.123	0.52721	7.9406e-05	0.00062844	EEF2KMT	eukaryotic elongation factor 2 lysine methyltransferase [Source:HGNC Symbol;Acc:HGNC:32221]
ENSG00000118900	1270.02	1018.12	0.31894	3.3425e-06	3.3453e-05	UBN1	ubinuclein 1 [Source:HGNC Symbol;Acc:HGNC:12506]
ENSG00000118985	818.222	707.46	0.20984	0.0067703	0.035031	ELL2	elongation factor, RNA polymerase II, 2 [Source:HGNC Symbol;Acc:HGNC:17064]
ENSG00000119013	332.202	242.347	0.45499	5.0671e-05	0.00041705	NDUFB3	NADH:ubiquinone oxidoreductase subunit B3 [Source:HGNC Symbol;Acc:HGNC:7698]
ENSG00000119041	985.754	633.298	0.63834	2.4137e-13	5.6468e-12	GTF3C3	general transcription factor IIIC subunit 3 [Source:HGNC Symbol;Acc:HGNC:4666]
ENSG00000119048	503.904	405.843	0.31223	0.00040105	0.0027677	UBE2B	ubiquitin conjugating enzyme E2B [Source:HGNC Symbol;Acc:HGNC:12473]
ENSG00000119125	167.773	63.7532	1.3959	2.8669e-17	9.432e-16	GDA	guanine deaminase [Source:HGNC Symbol;Acc:HGNC:4212]
ENSG00000119139	1643.57	1230.84	0.41719	3.5522e-10	5.9254e-09	TJP2	tight junction protein 2 [Source:HGNC Symbol;Acc:HGNC:11828]
ENSG00000119185	808.115	632.914	0.35255	8.7162e-06	8.149e-05	ITGB1BP1	integrin subunit beta 1 binding protein 1 [Source:HGNC Symbol;Acc:HGNC:23927]
ENSG00000119231	707.645	583.457	0.2784	0.00085754	0.0055202	SENP5	SUMO1/sentrin specific peptidase 5 [Source:HGNC Symbol;Acc:HGNC:28407]
ENSG00000119285	1241.21	860.935	0.52777	1.1579e-13	2.7951e-12	HEATR1	HEAT repeat containing 1 [Source:HGNC Symbol;Acc:HGNC:25517]
ENSG00000119335	7673.39	6624.03	0.21215	7.0903e-05	0.00056668	SET	SET nuclear proto-oncogene [Source:HGNC Symbol;Acc:HGNC:10760]
ENSG00000119392	597.933	473.973	0.33518	6.1784e-05	0.00050008	GLE1	GLE1, RNA export mediator [Source:HGNC Symbol;Acc:HGNC:4315]
ENSG00000119421	752.856	532.124	0.50061	7.1697e-10	1.1559e-08	NDUFA8	NADH:ubiquinone oxidoreductase subunit A8 [Source:HGNC Symbol;Acc:HGNC:7692]
ENSG00000119487	1343.42	799.951	0.74793	8.2203e-27	4.8412e-25	MAPKAP1	mitogen-activated protein kinase associated protein 1 [Source:HGNC Symbol;Acc:HGNC:18752]
ENSG00000119508	213.579	15.2401	3.8088	1.2331e-76	3.7877e-74	NR4A3	nuclear receptor subfamily 4 group A member 3 [Source:HGNC Symbol;Acc:HGNC:7982]
ENSG00000119523	463.769	390.438	0.24831	0.0088129	0.044226	ALG2	ALG2, alpha-1,3/1,6-mannosyltransferase [Source:HGNC Symbol;Acc:HGNC:23159]
ENSG00000119541	616.151	475.04	0.37524	2.1579e-05	0.00018928	VPS4B	vacuolar protein sorting 4 homolog B (S. cerevisiae) [Source:HGNC Symbol;Acc:HGNC:10895]
ENSG00000119596	2195.83	1795.2	0.29062	0.00026343	0.0018852	YLPM1	YLP motif containing 1 [Source:HGNC Symbol;Acc:HGNC:17798]
ENSG00000119599	285.194	222.117	0.36062	0.0015909	0.0096464	DCAF4	DDB1 and CUL4 associated factor 4 [Source:HGNC Symbol;Acc:HGNC:20229]
ENSG00000119616	928.579	807.146	0.2022	0.00832	0.042031	FCF1	FCF1 rRNA-processing protein [Source:HGNC Symbol;Acc:HGNC:20220]
ENSG00000119630	261.224	141.647	0.88299	2.0138e-12	4.2761e-11	PGF	placental growth factor [Source:HGNC Symbol;Acc:HGNC:8893]
ENSG00000119682	1398.25	1177.56	0.24782	0.00037372	0.0025951	AREL1	apoptosis resistant E3 ubiquitin protein ligase 1 [Source:HGNC Symbol;Acc:HGNC:20363]
ENSG00000119684	415.575	320.837	0.37327	0.0002483	0.0017876	MLH3	mutL homolog 3 [Source:HGNC Symbol;Acc:HGNC:7128]
ENSG00000119705	565.729	422.548	0.421	2.384e-06	2.4535e-05	SLIRP	SRA stem-loop interacting RNA binding protein [Source:HGNC Symbol;Acc:HGNC:20495]
ENSG00000119737	49.7387	29.971	0.7308	0.0075585	0.038622	GPR75	G protein-coupled receptor 75 [Source:HGNC Symbol;Acc:HGNC:4526]
ENSG00000119777	1547.48	1175.26	0.39694	1.932e-09	2.9532e-08	TMEM214	transmembrane protein 214 [Source:HGNC Symbol;Acc:HGNC:25983]
ENSG00000119787	1280.93	953.767	0.42549	1.4494e-09	2.2503e-08	ATL2	atlastin GTPase 2 [Source:HGNC Symbol;Acc:HGNC:24047]
ENSG00000119812	1007.01	585.435	0.7825	7.1929e-25	3.8308e-23	FAM98A	family with sequence similarity 98 member A [Source:HGNC Symbol;Acc:HGNC:24520]
ENSG00000119865	460.883	340.901	0.43505	3.8691e-06	3.8325e-05	CNRIP1	cannabinoid receptor interacting protein 1 [Source:HGNC Symbol;Acc:HGNC:24546]
ENSG00000119878	322.316	238.955	0.43174	8.3571e-05	0.00065877	CRIPT	cysteine-rich PDZ-binding protein [Source:HGNC Symbol;Acc:HGNC:14312]
ENSG00000119953	657.354	457.615	0.52253	8.716e-10	1.3907e-08	SMNDC1	survival motor neuron domain containing 1 [Source:HGNC Symbol;Acc:HGNC:16900]
ENSG00000119965	189.14	137.616	0.45881	0.00090825	0.0058182	C10orf88	chromosome 10 open reading frame 88 [Source:HGNC Symbol;Acc:HGNC:25822]
ENSG00000119977	386.001	306.271	0.3338	0.0010175	0.0064327	TCTN3	tectonic family member 3 [Source:HGNC Symbol;Acc:HGNC:24519]
ENSG00000119986	228.353	113.355	1.0104	1.1742e-13	2.8306e-12	AVPI1	arginine vasopressin induced 1 [Source:HGNC Symbol;Acc:HGNC:30898]
ENSG00000120051	145.339	109.979	0.40219	0.0081513	0.041289	CFAP58	cilia and flagella associated protein 58 [Source:HGNC Symbol;Acc:HGNC:26676]
ENSG00000120129	3023.67	1728.44	0.80683	4.3161e-43	4.8975e-41	DUSP1	dual specificity phosphatase 1 [Source:HGNC Symbol;Acc:HGNC:3064]
ENSG00000120137	1750.16	1544.42	0.18042	0.0051973	0.02783	PANK3	pantothenate kinase 3 [Source:HGNC Symbol;Acc:HGNC:19365]
ENSG00000120158	266.254	206.455	0.36698	0.004165	0.022922	RCL1	RNA terminal phosphate cyclase-like 1 [Source:HGNC Symbol;Acc:HGNC:17687]
ENSG00000120211	5.35208	0.335319	3.9965	0.0044515	0.024267	INSL4	insulin like 4 [Source:HGNC Symbol;Acc:HGNC:6087]
ENSG00000120254	2966.37	2461.48	0.26917	5.1652e-06	5.016e-05	MTHFD1L	methylenetetrahydrofolate dehydrogenase (NADP+ dependent) 1-like [Source:HGNC Symbol;Acc:HGNC:21055]
ENSG00000120265	772.417	597.285	0.37096	3.7467e-06	3.7164e-05	PCMT1	protein-L-isoaspartate (D-aspartate) O-methyltransferase [Source:HGNC Symbol;Acc:HGNC:8728]
ENSG00000120279	286.267	69.6376	2.0394	1.013e-46	1.3124e-44	MYCT1	myc target 1 [Source:HGNC Symbol;Acc:HGNC:23172]
ENSG00000120306	287.576	182.437	0.65654	3.5036e-08	4.6269e-07	CYSTM1	cysteine-rich transmembrane module containing 1 [Source:HGNC Symbol;Acc:HGNC:30239]
ENSG00000120314	299.513	222.095	0.43144	0.00015093	0.0011295	WDR55	WD repeat domain 55 [Source:HGNC Symbol;Acc:HGNC:25971]
ENSG00000120438	4881.42	3018.73	0.69336	3.9235e-36	3.5124e-34	TCP1	t-complex 1 [Source:HGNC Symbol;Acc:HGNC:11655]
ENSG00000120526	660.248	456.347	0.53288	3.7527e-10	6.2422e-09	NUDCD1	NudC domain containing 1 [Source:HGNC Symbol;Acc:HGNC:24306]
ENSG00000120647	492.037	296.932	0.72864	1.7221e-14	4.5017e-13	CCDC77	coiled-coil domain containing 77 [Source:HGNC Symbol;Acc:HGNC:28203]
ENSG00000120656	237.617	163.923	0.53562	0.002358	0.013823	TAF12	TATA-box binding protein associated factor 12 [Source:HGNC Symbol;Acc:HGNC:11545]
ENSG00000120694	3082.97	1138.29	1.4375	1.2621e-118	7.8893e-116	HSPH1	heat shock protein family H (Hsp110) member 1 [Source:HGNC Symbol;Acc:HGNC:16969]
ENSG00000120697	242.456	177.718	0.44813	0.00024875	0.0017902	ALG5	ALG5, dolichyl-phosphate beta-glucosyltransferase [Source:HGNC Symbol;Acc:HGNC:20266]
ENSG00000120705	1953.11	1300.68	0.58651	8.277e-20	3.2515e-18	ETF1	eukaryotic translation termination factor 1 [Source:HGNC Symbol;Acc:HGNC:3477]
ENSG00000120708	458.988	365.609	0.32815	0.00047095	0.0032004	TGFBI	transforming growth factor beta induced [Source:HGNC Symbol;Acc:HGNC:11771]
ENSG00000120800	810.858	510.332	0.66801	3.8154e-16	1.1319e-14	UTP20	UTP20 small subunit processome component [Source:HGNC Symbol;Acc:HGNC:17897]
ENSG00000120805	456.043	356.346	0.35589	0.0084079	0.042426	ARL1	ADP ribosylation factor like GTPase 1 [Source:HGNC Symbol;Acc:HGNC:692]
ENSG00000120889	2396.46	2032.32	0.23778	6.7113e-05	0.00053917	TNFRSF10B	tumor necrosis factor receptor superfamily member 10b [Source:HGNC Symbol;Acc:HGNC:11905]
ENSG00000120910	125.963	79.8977	0.65677	0.00014935	0.0011186	PPP3CC	protein phosphatase 3, catalytic subunit, gamma isozyme [Source:HGNC Symbol;Acc:HGNC:9316]
ENSG00000120948	1694.23	1340.12	0.33827	1.0654e-07	1.3259e-06	TARDBP	TAR DNA binding protein [Source:HGNC Symbol;Acc:HGNC:11571]
ENSG00000120992	1845.42	998.153	0.88661	1.1491e-24	6.0655e-23	LYPLA1	lysophospholipase I [Source:HGNC Symbol;Acc:HGNC:6737]
ENSG00000121039	204.054	126.029	0.69519	3.5869e-07	4.136e-06	RDH10	retinol dehydrogenase 10 (all-trans) [Source:HGNC Symbol;Acc:HGNC:19975]
ENSG00000121057	757.13	582.04	0.37942	1.8629e-06	1.9488e-05	AKAP1	A-kinase anchoring protein 1 [Source:HGNC Symbol;Acc:HGNC:367]
ENSG00000121152	1691.12	1254.61	0.43075	1.0276e-08	1.4409e-07	NCAPH	non-SMC condensin I complex subunit H [Source:HGNC Symbol;Acc:HGNC:1112]
ENSG00000121274	464.024	298.748	0.63527	1.1494e-10	1.9987e-09	PAPD5	PAP associated domain containing 5 [Source:HGNC Symbol;Acc:HGNC:30758]
ENSG00000121579	3309.51	2966.63	0.15779	0.0080148	0.040679	NAA50	N(alpha)-acetyltransferase 50, NatE catalytic subunit [Source:HGNC Symbol;Acc:HGNC:29533]
ENSG00000121621	930.703	644.684	0.52973	7.4842e-12	1.4922e-10	KIF18A	kinesin family member 18A [Source:HGNC Symbol;Acc:HGNC:29441]
ENSG00000121644	1226.23	956.443	0.35848	4.2012e-07	4.7993e-06	DESI2	desumoylating isopeptidase 2 [Source:HGNC Symbol;Acc:HGNC:24264]
ENSG00000121766	267.059	210.429	0.34382	0.0030803	0.017532	ZCCHC17	zinc finger, CCHC domain containing 17 [Source:HGNC Symbol;Acc:HGNC:30246]
ENSG00000121879	531.465	438.61	0.27704	0.009972	0.04917	PIK3CA	phosphatidylinositol-4,5-bisphosphate 3-kinase catalytic subunit alpha [Source:HGNC Symbol;Acc:HGNC:8975]
ENSG00000121940	327.385	250.306	0.3873	0.00042526	0.0029194	CLCC1	chloride channel CLIC-like 1 [Source:HGNC Symbol;Acc:HGNC:29675]
ENSG00000121957	893.186	710.673	0.32978	1.1616e-05	0.0001065	GPSM2	G-protein signaling modulator 2 [Source:HGNC Symbol;Acc:HGNC:29501]
ENSG00000122042	360.524	255.936	0.49431	2.9396e-06	2.9755e-05	UBL3	ubiquitin like 3 [Source:HGNC Symbol;Acc:HGNC:12504]
ENSG00000122068	1094.19	854.058	0.35746	8.4926e-07	9.3855e-06	FYTTD1	forty-two-three domain containing 1 [Source:HGNC Symbol;Acc:HGNC:25407]
ENSG00000122140	402.503	255.433	0.65605	1.3097e-10	2.2686e-09	MRPS2	mitochondrial ribosomal protein S2 [Source:HGNC Symbol;Acc:HGNC:14495]
ENSG00000122203	1211.57	823.995	0.55617	1.8934e-15	5.287e-14	KIAA1191	KIAA1191 [Source:HGNC Symbol;Acc:HGNC:29209]
ENSG00000122376	241.356	182.109	0.40636	0.0014021	0.0086103	FAM35A	family with sequence similarity 35 member A [Source:HGNC Symbol;Acc:HGNC:28773]
ENSG00000122378	35.1278	19.139	0.8761	0.0084497	0.042601	FAM213A	family with sequence similarity 213 member A [Source:HGNC Symbol;Acc:HGNC:28651]
ENSG00000122490	1128.13	870.614	0.37383	8.6515e-08	1.0877e-06	PQLC1	PQ loop repeat containing 1 [Source:HGNC Symbol;Acc:HGNC:26188]
ENSG00000122545	2291.06	1967.8	0.21943	0.00033076	0.0023254	2017-09-07	septin 7 [Source:HGNC Symbol;Acc:HGNC:1717]
ENSG00000122547	100.498	70.3077	0.51541	0.0057798	0.030577	EEPD1	endonuclease/exonuclease/phosphatase family domain containing 1 [Source:HGNC Symbol;Acc:HGNC:22223]
ENSG00000122550	494.187	380.068	0.3788	0.007621	0.038896	KLHL7	kelch like family member 7 [Source:HGNC Symbol;Acc:HGNC:15646]
ENSG00000122566	15594.1	11648.5	0.42085	5.193e-17	1.6609e-15	HNRNPA2B1	heterogeneous nuclear ribonucleoprotein A2/B1 [Source:HGNC Symbol;Acc:HGNC:5033]
ENSG00000122692	979.245	855.222	0.19537	0.0074812	0.038281	SMU1	smu-1 suppressor of mec-8 and unc-52 homolog (C. elegans) [Source:HGNC Symbol;Acc:HGNC:18247]
ENSG00000122705	1882.64	1681.96	0.16262	0.0098756	0.048756	CLTA	clathrin, light chain A [Source:HGNC Symbol;Acc:HGNC:2090]
ENSG00000122778	239.72	168.97	0.50459	5.0903e-05	0.00041877	KIAA1549	KIAA1549 [Source:HGNC Symbol;Acc:HGNC:22219]
ENSG00000122779	337.943	271.939	0.3135	0.0042797	0.023445	TRIM24	tripartite motif containing 24 [Source:HGNC Symbol;Acc:HGNC:11812]
ENSG00000122861	925.383	457.96	1.0148	6.6467e-37	6.0568e-35	PLAU	plasminogen activator, urokinase [Source:HGNC Symbol;Acc:HGNC:9052]
ENSG00000122862	496.265	242.124	1.0354	1.7599e-23	8.5199e-22	SRGN	serglycin [Source:HGNC Symbol;Acc:HGNC:9361]
ENSG00000122882	906.567	763.671	0.24746	0.0014439	0.0088377	ECD	ecdysoneless homolog (Drosophila) [Source:HGNC Symbol;Acc:HGNC:17029]
ENSG00000122965	945.632	661.09	0.51643	5.2803e-12	1.0702e-10	RBM19	RNA binding motif protein 19 [Source:HGNC Symbol;Acc:HGNC:29098]
ENSG00000122966	2375.03	1838.87	0.36912	2.9778e-06	3.0107e-05	CIT	citron rho-interacting serine/threonine kinase [Source:HGNC Symbol;Acc:HGNC:1985]
ENSG00000123064	1680.95	1177.84	0.51313	3.1751e-15	8.7629e-14	DDX54	DEAD (Asp-Glu-Ala-Asp) box polypeptide 54 [Source:HGNC Symbol;Acc:HGNC:20084]
ENSG00000123091	1378.45	954.58	0.53011	1.6233e-10	2.7861e-09	RNF11	ring finger protein 11 [Source:HGNC Symbol;Acc:HGNC:10056]
ENSG00000123094	1330.39	768.806	0.79116	3.9623e-29	2.6487e-27	RASSF8	Ras association (RalGDS/AF-6) domain family (N-terminal) member 8 [Source:HGNC Symbol;Acc:HGNC:13232]
ENSG00000123104	676.861	324.551	1.0604	2.4849e-32	1.9081e-30	ITPR2	inositol 1,4,5-trisphosphate receptor, type 2 [Source:HGNC Symbol;Acc:HGNC:6181]
ENSG00000123124	768.043	521.488	0.55855	5.792e-12	1.1672e-10	WWP1	WW domain containing E3 ubiquitin protein ligase 1 [Source:HGNC Symbol;Acc:HGNC:17004]
ENSG00000123130	566.935	476.24	0.25149	0.0041077	0.022638	ACOT9	acyl-CoA thioesterase 9 [Source:HGNC Symbol;Acc:HGNC:17152]
ENSG00000123131	925.877	738.356	0.3265	0.00020203	0.0014763	PRDX4	peroxiredoxin 4 [Source:HGNC Symbol;Acc:HGNC:17169]
ENSG00000123136	1160.27	870.121	0.41517	2.826e-09	4.2396e-08	DDX39A	DEAD (Asp-Glu-Ala-Asp) box polypeptide 39A [Source:HGNC Symbol;Acc:HGNC:17821]
ENSG00000123159	1344.7	1086.17	0.30804	6.4496e-06	6.1823e-05	GIPC1	GIPC PDZ domain containing family member 1 [Source:HGNC Symbol;Acc:HGNC:1226]
ENSG00000123178	215.347	150.783	0.51419	0.00014118	0.0010635	SPRYD7	SPRY domain containing 7 [Source:HGNC Symbol;Acc:HGNC:14297]
ENSG00000123200	1195.15	984.885	0.27916	5.4606e-05	0.00044645	ZC3H13	zinc finger CCCH-type containing 13 [Source:HGNC Symbol;Acc:HGNC:20368]
ENSG00000123213	355.831	264.841	0.42607	7.6142e-05	0.00060516	NLN	neurolysin (metallopeptidase M3 family) [Source:HGNC Symbol;Acc:HGNC:16058]
ENSG00000123297	210.843	160.52	0.39342	0.0024003	0.014045	TSFM	Ts translation elongation factor, mitochondrial [Source:HGNC Symbol;Acc:HGNC:12367]
ENSG00000123349	1422.79	1255.05	0.18098	0.0068842	0.035553	PFDN5	prefoldin subunit 5 [Source:HGNC Symbol;Acc:HGNC:8869]
ENSG00000123358	853.048	317.295	1.4268	7.9746e-63	1.8214e-60	NR4A1	nuclear receptor subfamily 4 group A member 1 [Source:HGNC Symbol;Acc:HGNC:7980]
ENSG00000123395	326.623	256.395	0.34926	0.0016997	0.010235	ATG101	autophagy related 101 [Source:HGNC Symbol;Acc:HGNC:25679]
ENSG00000123485	1265.99	883.675	0.51868	2.137e-13	5.0268e-12	HJURP	Holliday junction recognition protein [Source:HGNC Symbol;Acc:HGNC:25444]
ENSG00000123505	951.188	710.348	0.4212	2.5887e-08	3.4727e-07	AMD1	adenosylmethionine decarboxylase 1 [Source:HGNC Symbol;Acc:HGNC:457]
ENSG00000123545	235.239	180.222	0.38435	0.0021923	0.012926	NDUFAF4	NADH:ubiquinone oxidoreductase complex assembly factor 4 [Source:HGNC Symbol;Acc:HGNC:21034]
ENSG00000123562	2609.56	1580.22	0.72368	2.3296e-29	1.578e-27	MORF4L2	mortality factor 4 like 2 [Source:HGNC Symbol;Acc:HGNC:16849]
ENSG00000123600	231.838	134.537	0.78512	1.1851e-09	1.8601e-08	METTL8	methyltransferase like 8 [Source:HGNC Symbol;Acc:HGNC:25856]
ENSG00000123610	192.538	140.913	0.45033	0.0010715	0.0067382	TNFAIP6	TNF alpha induced protein 6 [Source:HGNC Symbol;Acc:HGNC:11898]
ENSG00000123689	521.916	207.188	1.3329	4.4114e-38	4.1254e-36	G0S2	G0/G1 switch 2 [Source:HGNC Symbol;Acc:HGNC:30229]
ENSG00000123737	753.456	579.087	0.37974	3.1544e-06	3.1758e-05	EXOSC9	exosome component 9 [Source:HGNC Symbol;Acc:HGNC:9137]
ENSG00000123908	5905.65	4554.66	0.37475	2.9948e-07	3.5066e-06	AGO2	argonaute 2, RISC catalytic component [Source:HGNC Symbol;Acc:HGNC:3263]
ENSG00000123975	1729.81	809.906	1.0948	1.4388e-57	2.8167e-55	CKS2	CDC28 protein kinase regulatory subunit 2 [Source:HGNC Symbol;Acc:HGNC:2000]
ENSG00000123977	37.5739	10.0338	1.9049	2.2063e-07	2.6344e-06	DAW1	dynein assembly factor with WDR repeat domains 1 [Source:HGNC Symbol;Acc:HGNC:26383]
ENSG00000123989	1421.69	707.654	1.0065	4.722e-47	6.2313e-45	CHPF	chondroitin polymerizing factor [Source:HGNC Symbol;Acc:HGNC:24291]
ENSG00000123992	1126.99	780.152	0.53065	2.5265e-13	5.8912e-12	DNPEP	aspartyl aminopeptidase [Source:HGNC Symbol;Acc:HGNC:2981]
ENSG00000124067	1809.65	1560	0.21416	0.00044831	0.0030636	SLC12A4	solute carrier family 12 (potassium/chloride transporter), member 4 [Source:HGNC Symbol;Acc:HGNC:10913]
ENSG00000124102	877.156	590.27	0.57146	2.0672e-13	4.8714e-12	PI3	peptidase inhibitor 3 [Source:HGNC Symbol;Acc:HGNC:8947]
ENSG00000124126	860.688	657.422	0.38867	4.0054e-07	4.5917e-06	PREX1	phosphatidylinositol-3,4,5-trisphosphate-dependent Rac exchange factor 1 [Source:HGNC Symbol;Acc:HGNC:32594]
ENSG00000124145	9003.67	7458.43	0.27164	3.9009e-07	4.4771e-06	SDC4	syndecan 4 [Source:HGNC Symbol;Acc:HGNC:10661]
ENSG00000124198	1746.47	1343.17	0.3788	1.3311e-06	1.4242e-05	ARFGEF2	ADP ribosylation factor guanine nucleotide exchange factor 2 [Source:HGNC Symbol;Acc:HGNC:15853]
ENSG00000124201	1617.86	996.152	0.69965	1.2312e-25	6.8014e-24	ZNFX1	zinc finger, NFX1-type containing 1 [Source:HGNC Symbol;Acc:HGNC:29271]
ENSG00000124207	4232.26	3387.69	0.32113	1.2925e-06	1.3875e-05	CSE1L	CSE1 chromosome segregation 1-like (yeast) [Source:HGNC Symbol;Acc:HGNC:2431]
ENSG00000124209	923.428	618.867	0.57737	6.5232e-14	1.6073e-12	RAB22A	RAB22A, member RAS oncogene family [Source:HGNC Symbol;Acc:HGNC:9764]
ENSG00000124214	3037.29	2681.12	0.17995	0.0017313	0.010413	STAU1	staufen double-stranded RNA binding protein 1 [Source:HGNC Symbol;Acc:HGNC:11370]
ENSG00000124216	152.773	90.4168	0.75672	1.8878e-06	1.9731e-05	SNAI1	snail family zinc finger 1 [Source:HGNC Symbol;Acc:HGNC:11128]
ENSG00000124228	1145.39	878.408	0.38288	6.6843e-08	8.515e-07	DDX27	DEAD (Asp-Glu-Ala-Asp) box polypeptide 27 [Source:HGNC Symbol;Acc:HGNC:15837]
ENSG00000124243	247.998	192.644	0.36439	0.0025714	0.014939	BCAS4	breast carcinoma amplified sequence 4 [Source:HGNC Symbol;Acc:HGNC:14367]
ENSG00000124333	942.925	816.182	0.20825	0.0068519	0.035418	VAMP7	vesicle associated membrane protein 7 [Source:HGNC Symbol;Acc:HGNC:11486]
ENSG00000124380	388.486	315.439	0.30051	0.0045335	0.024676	SNRNP27	small nuclear ribonucleoprotein, U4/U6.U5 27kDa subunit [Source:HGNC Symbol;Acc:HGNC:30240]
ENSG00000124383	880.554	585.435	0.5889	3.5498e-14	8.9511e-13	MPHOSPH10	M-phase phosphoprotein 10 (U3 small nucleolar ribonucleoprotein) [Source:HGNC Symbol;Acc:HGNC:7213]
ENSG00000124535	897.724	714.904	0.32852	1.3271e-05	0.00012041	WRNIP1	Werner helicase interacting protein 1 [Source:HGNC Symbol;Acc:HGNC:20876]
ENSG00000124562	1186.22	966.554	0.29544	2.8483e-05	0.00024496	SNRPC	small nuclear ribonucleoprotein polypeptide C [Source:HGNC Symbol;Acc:HGNC:11157]
ENSG00000124571	1598.37	1259.19	0.34411	1.2812e-05	0.00011666	XPO5	exportin 5 [Source:HGNC Symbol;Acc:HGNC:17675]
ENSG00000124574	269.358	211.634	0.34795	0.0027301	0.015743	ABCC10	ATP binding cassette subfamily C member 10 [Source:HGNC Symbol;Acc:HGNC:52]
ENSG00000124608	412.161	326.253	0.33722	0.00062138	0.0041175	AARS2	alanyl-tRNA synthetase 2, mitochondrial [Source:HGNC Symbol;Acc:HGNC:21022]
ENSG00000124615	494.88	415.934	0.25072	0.0064511	0.03357	MOCS1	molybdenum cofactor synthesis 1 [Source:HGNC Symbol;Acc:HGNC:7190]
ENSG00000124635	682.396	332.179	1.0386	7.7879e-32	5.8295e-30	HIST1H2BJ	histone cluster 1, H2bj [Source:HGNC Symbol;Acc:HGNC:4761]
ENSG00000124659	296.957	204.898	0.53534	2.6532e-06	2.711e-05	TBCC	tubulin folding cofactor C [Source:HGNC Symbol;Acc:HGNC:11580]
ENSG00000124733	608.053	496.526	0.29233	0.00060223	0.0040025	MEA1	male-enhanced antigen 1 [Source:HGNC Symbol;Acc:HGNC:6986]
ENSG00000124762	5336.34	3116.46	0.77594	3.1142e-45	3.8e-43	CDKN1A	cyclin-dependent kinase inhibitor 1A (p21, Cip1) [Source:HGNC Symbol;Acc:HGNC:1784]
ENSG00000124767	2164.82	1880.65	0.20302	0.0026411	0.015281	GLO1	glyoxalase I [Source:HGNC Symbol;Acc:HGNC:4323]
ENSG00000124772	47.6972	23.6676	1.011	0.00059006	0.003926	CPNE5	copine V [Source:HGNC Symbol;Acc:HGNC:2318]
ENSG00000124782	876.417	608.04	0.52745	4.0428e-05	0.00033821	RREB1	ras responsive element binding protein 1 [Source:HGNC Symbol;Acc:HGNC:10449]
ENSG00000124784	519.048	412.474	0.33156	0.00031717	0.0022378	RIOK1	RIO kinase 1 [Source:HGNC Symbol;Acc:HGNC:18656]
ENSG00000124831	2289.86	1229.05	0.89771	1.2434e-45	1.5382e-43	LRRFIP1	leucine rich repeat (in FLII) interacting protein 1 [Source:HGNC Symbol;Acc:HGNC:6702]
ENSG00000124875	792.812	429.887	0.88302	1.1106e-26	6.5085e-25	CXCL6	chemokine (C-X-C motif) ligand 6 [Source:HGNC Symbol;Acc:HGNC:10643]
ENSG00000124920	774.319	628.683	0.3006	7.3214e-05	0.00058345	MYRF	myelin regulatory factor [Source:HGNC Symbol;Acc:HGNC:1181]
ENSG00000124942	13630.7	10733.6	0.34473	0.0043069	0.023572	AHNAK	AHNAK nucleoprotein [Source:HGNC Symbol;Acc:HGNC:347]
ENSG00000125037	684.478	469.843	0.54283	1.4946e-10	2.5739e-09	EMC3	ER membrane protein complex subunit 3 [Source:HGNC Symbol;Acc:HGNC:23999]
ENSG00000125046	36.3787	19.0254	0.93517	0.004306	0.023571	SSUH2	ssu-2 homolog (C. elegans) [Source:HGNC Symbol;Acc:HGNC:24809]
ENSG00000125148	33693.1	9762.31	1.7872	3.1358e-116	1.8621e-113	MT2A	metallothionein 2A [Source:HGNC Symbol;Acc:HGNC:7406]
ENSG00000125149	263.231	201.124	0.38824	0.00088893	0.0057078	C16orf70	chromosome 16 open reading frame 70 [Source:HGNC Symbol;Acc:HGNC:29564]
ENSG00000125166	2270.66	1733.68	0.38927	1.7421e-10	2.9828e-09	GOT2	glutamic-oxaloacetic transaminase 2 [Source:HGNC Symbol;Acc:HGNC:4433]
ENSG00000125257	625.314	491.948	0.34608	5.2054e-05	0.00042685	ABCC4	ATP binding cassette subfamily C member 4 [Source:HGNC Symbol;Acc:HGNC:55]
ENSG00000125319	296.09	234.723	0.33508	0.0029825	0.017043	C17orf53	chromosome 17 open reading frame 53 [Source:HGNC Symbol;Acc:HGNC:28460]
ENSG00000125356	444.37	363.34	0.29044	0.0017295	0.010406	NDUFA1	NADH:ubiquinone oxidoreductase subunit A1 [Source:HGNC Symbol;Acc:HGNC:7683]
ENSG00000125445	806.285	583.978	0.46538	5.3087e-09	7.6952e-08	MRPS7	mitochondrial ribosomal protein S7 [Source:HGNC Symbol;Acc:HGNC:14499]
ENSG00000125447	918.227	779.755	0.23583	0.0032851	0.018552	GGA3	golgi-associated, gamma adaptin ear containing, ARF binding protein 3 [Source:HGNC Symbol;Acc:HGNC:17079]
ENSG00000125450	1188.62	1035.27	0.19928	0.0039452	0.021851	NUP85	nucleoporin 85kDa [Source:HGNC Symbol;Acc:HGNC:8734]
ENSG00000125454	192.857	103.28	0.90097	6.6635e-06	6.3635e-05	SLC25A19	solute carrier family 25 (mitochondrial thiamine pyrophosphate carrier), member 19 [Source:HGNC Symbol;Acc:HGNC:14409]
ENSG00000125459	351.76	273.864	0.36113	0.00069381	0.0045509	MSTO1	misato 1, mitochondrial distribution and morphology regulator [Source:HGNC Symbol;Acc:HGNC:29678]
ENSG00000125482	350.368	266.072	0.39706	0.00012353	0.00094251	TTF1	transcription termination factor, RNA polymerase I [Source:HGNC Symbol;Acc:HGNC:12397]
ENSG00000125485	329.32	235.768	0.48212	9.8398e-06	9.1205e-05	DDX31	DEAD (Asp-Glu-Ala-Asp) box polypeptide 31 [Source:HGNC Symbol;Acc:HGNC:16715]
ENSG00000125505	3083.23	2628.31	0.23031	5.4345e-05	0.00044451	MBOAT7	membrane bound O-acyltransferase domain containing 7 [Source:HGNC Symbol;Acc:HGNC:15505]
ENSG00000125538	781.772	107.12	2.8675	7.7191e-166	1.0578e-162	IL1B	interleukin 1 beta [Source:HGNC Symbol;Acc:HGNC:5992]
ENSG00000125618	249.099	72.317	1.7843	1.3267e-34	1.1123e-32	PAX8	paired box 8 [Source:HGNC Symbol;Acc:HGNC:8622]
ENSG00000125656	919.629	759.74	0.27555	0.00015504	0.0011575	CLPP	caseinolytic mitochondrial matrix peptidase proteolytic subunit [Source:HGNC Symbol;Acc:HGNC:2084]
ENSG00000125657	506.135	309.116	0.71138	6.2023e-14	1.5304e-12	TNFSF9	tumor necrosis factor superfamily member 9 [Source:HGNC Symbol;Acc:HGNC:11939]
ENSG00000125733	2237.72	2002.55	0.16019	0.0062678	0.032721	TRIP10	thyroid hormone receptor interactor 10 [Source:HGNC Symbol;Acc:HGNC:12304]
ENSG00000125741	545.016	452.715	0.2677	0.0022507	0.013242	OPA3	optic atrophy 3 (autosomal recessive, with chorea and spastic paraplegia) [Source:HGNC Symbol;Acc:HGNC:8142]
ENSG00000125743	2598.87	2191.31	0.24609	4.2071e-05	0.00035056	SNRPD2	small nuclear ribonucleoprotein D2 polypeptide [Source:HGNC Symbol;Acc:HGNC:11159]
ENSG00000125746	535.84	330.637	0.69656	1.3642e-14	3.6031e-13	EML2	echinoderm microtubule associated protein like 2 [Source:HGNC Symbol;Acc:HGNC:18035]
ENSG00000125753	2569.42	1660.86	0.62951	1.8065e-25	9.8874e-24	VASP	vasodilator-stimulated phosphoprotein [Source:HGNC Symbol;Acc:HGNC:12652]
ENSG00000125755	1928.98	1616.29	0.25515	2.1361e-05	0.00018774	SYMPK	symplekin [Source:HGNC Symbol;Acc:HGNC:22935]
ENSG00000125817	1392.79	1082.68	0.36336	2.7353e-05	0.00023575	CENPB	centromere protein B [Source:HGNC Symbol;Acc:HGNC:1852]
ENSG00000125818	1063.36	868.156	0.29261	2.9833e-05	0.00025546	PSMF1	proteasome inhibitor subunit 1 [Source:HGNC Symbol;Acc:HGNC:9571]
ENSG00000125835	1720.06	1303.84	0.3997	8.6235e-07	9.5125e-06	SNRPB	small nuclear ribonucleoprotein polypeptides B and B1 [Source:HGNC Symbol;Acc:HGNC:11153]
ENSG00000125844	2565.86	1512.99	0.76204	8.708e-36	7.6799e-34	RRBP1	ribosome binding protein 1 [Source:HGNC Symbol;Acc:HGNC:10448]
ENSG00000125870	571.022	445.97	0.3566	4.5768e-05	0.00037879	SNRPB2	small nuclear ribonucleoprotein polypeptide B [Source:HGNC Symbol;Acc:HGNC:11155]
ENSG00000125877	584.997	407.911	0.52017	3.1307e-09	4.6653e-08	ITPA	inosine triphosphatase [Source:HGNC Symbol;Acc:HGNC:6176]
ENSG00000125878	33.0533	14.3034	1.2084	0.00087093	0.0055963	TCF15	transcription factor 15 (basic helix-loop-helix) [Source:HGNC Symbol;Acc:HGNC:11627]
ENSG00000125901	296.933	210.376	0.49717	1.2696e-05	0.00011567	MRPS26	mitochondrial ribosomal protein S26 [Source:HGNC Symbol;Acc:HGNC:14045]
ENSG00000125912	1785.76	1213.38	0.5575	5.2244e-18	1.8268e-16	NCLN	nicalin [Source:HGNC Symbol;Acc:HGNC:26923]
ENSG00000125944	3842.53	3202.83	0.26271	5.1984e-06	5.0441e-05	HNRNPR	heterogeneous nuclear ribonucleoprotein R [Source:HGNC Symbol;Acc:HGNC:5047]
ENSG00000125952	649.608	532.196	0.28761	0.00046883	0.0031879	MAX	MYC associated factor X [Source:HGNC Symbol;Acc:HGNC:6913]
ENSG00000125968	1797.4	777.023	1.2099	1.8663e-71	5.1546e-69	ID1	inhibitor of DNA binding 1, dominant negative helix-loop-helix protein [Source:HGNC Symbol;Acc:HGNC:5360]
ENSG00000125971	775.707	548.538	0.49992	6.5342e-10	1.0597e-08	DYNLRB1	dynein, light chain, roadblock-type 1 [Source:HGNC Symbol;Acc:HGNC:15468]
ENSG00000126003	690.666	509.15	0.4399	6.7041e-08	8.5371e-07	PLAGL2	PLAG1 like zinc finger 2 [Source:HGNC Symbol;Acc:HGNC:9047]
ENSG00000126012	2589.47	2209.02	0.22925	8.6173e-05	0.00067853	KDM5C	lysine (K)-specific demethylase 5C [Source:HGNC Symbol;Acc:HGNC:11114]
ENSG00000126062	386.787	270.952	0.5135	3.0202e-07	3.5351e-06	TMEM115	transmembrane protein 115 [Source:HGNC Symbol;Acc:HGNC:30055]
ENSG00000126067	2004.01	1548.43	0.37208	2.3122e-09	3.4998e-08	PSMB2	proteasome subunit beta 2 [Source:HGNC Symbol;Acc:HGNC:9539]
ENSG00000126070	670.081	577.903	0.21351	0.0097186	0.048147	AGO3	argonaute 3, RISC catalytic component [Source:HGNC Symbol;Acc:HGNC:18421]
ENSG00000126088	951.119	790.7	0.2665	0.0003888	0.002692	UROD	uroporphyrinogen decarboxylase [Source:HGNC Symbol;Acc:HGNC:12591]
ENSG00000126091	162.009	98.7629	0.71403	2.9954e-06	3.0251e-05	ST3GAL3	ST3 beta-galactoside alpha-2,3-sialyltransferase 3 [Source:HGNC Symbol;Acc:HGNC:10866]
ENSG00000126107	686.064	459.316	0.57885	2.9871e-12	6.235e-11	HECTD3	HECT domain containing E3 ubiquitin protein ligase 3 [Source:HGNC Symbol;Acc:HGNC:26117]
ENSG00000126226	1065.54	845.893	0.33304	3.4424e-06	3.4396e-05	PCID2	PCI domain containing 2 [Source:HGNC Symbol;Acc:HGNC:25653]
ENSG00000126254	1859.06	1418.96	0.38974	1.5044e-07	1.8408e-06	RBM42	RNA binding motif protein 42 [Source:HGNC Symbol;Acc:HGNC:28117]
ENSG00000126261	2179.91	1879.14	0.2142	0.00063947	0.004224	UBA2	ubiquitin-like modifier activating enzyme 2 [Source:HGNC Symbol;Acc:HGNC:30661]
ENSG00000126391	794.082	564.351	0.4927	3.8642e-10	6.4217e-09	FRMD8	FERM domain containing 8 [Source:HGNC Symbol;Acc:HGNC:25462]
ENSG00000126453	877.504	690.946	0.34483	6.1183e-06	5.8854e-05	BCL2L12	BCL2-like 12 (proline rich) [Source:HGNC Symbol;Acc:HGNC:13787]
ENSG00000126457	3928.07	3263.88	0.26723	1.7118e-06	1.8034e-05	PRMT1	protein arginine methyltransferase 1 [Source:HGNC Symbol;Acc:HGNC:5187]
ENSG00000126458	990.412	787.831	0.33014	4.2841e-06	4.2108e-05	RRAS	related RAS viral (r-ras) oncogene homolog [Source:HGNC Symbol;Acc:HGNC:10447]
ENSG00000126461	2887.4	2129.1	0.43953	2.0753e-14	5.3515e-13	SCAF1	SR-related CTD-associated factor 1 [Source:HGNC Symbol;Acc:HGNC:30403]
ENSG00000126524	1195.24	810.199	0.56096	1.1349e-12	2.4868e-11	SBDS	Shwachman-Bodian-Diamond syndrome [Source:HGNC Symbol;Acc:HGNC:19440]
ENSG00000126562	87.0129	50.7211	0.77864	0.00010125	0.00078614	WNK4	WNK lysine deficient protein kinase 4 [Source:HGNC Symbol;Acc:HGNC:14544]
ENSG00000126581	523.442	370.535	0.49842	6.7214e-08	8.556e-07	BECN1	beclin 1, autophagy related [Source:HGNC Symbol;Acc:HGNC:1034]
ENSG00000126602	926.061	752.286	0.29983	9.6398e-05	0.00075058	TRAP1	TNF receptor-associated protein 1 [Source:HGNC Symbol;Acc:HGNC:16264]
ENSG00000126698	1455.95	1252.98	0.2166	0.0011993	0.0074547	DNAJC8	DnaJ heat shock protein family (Hsp40) member C8 [Source:HGNC Symbol;Acc:HGNC:15470]
ENSG00000126767	1463.37	1056.41	0.47013	1.7521e-12	3.7471e-11	ELK1	ELK1, member of ETS oncogene family [Source:HGNC Symbol;Acc:HGNC:3321]
ENSG00000126778	292.362	196.168	0.57567	6.5067e-07	7.2789e-06	SIX1	SIX homeobox 1 [Source:HGNC Symbol;Acc:HGNC:10887]
ENSG00000126787	3657.95	2446.94	0.58006	1.9196e-17	6.386e-16	DLGAP5	discs, large (Drosophila) homolog-associated protein 5 [Source:HGNC Symbol;Acc:HGNC:16864]
ENSG00000126821	581.535	429.085	0.4386	6.3297e-07	7.0965e-06	SGPP1	sphingosine-1-phosphate phosphatase 1 [Source:HGNC Symbol;Acc:HGNC:17720]
ENSG00000126883	1109.02	819.533	0.43641	1.8741e-09	2.8708e-08	NUP214	nucleoporin 214kDa [Source:HGNC Symbol;Acc:HGNC:8064]
ENSG00000126903	417.886	284.054	0.55695	2.8084e-08	3.759e-07	SLC10A3	solute carrier family 10 member 3 [Source:HGNC Symbol;Acc:HGNC:22979]
ENSG00000126945	1081.5	906.791	0.25419	0.00032033	0.0022578	HNRNPH2	heterogeneous nuclear ribonucleoprotein H2 (H') [Source:HGNC Symbol;Acc:HGNC:5042]
ENSG00000126947	184.493	115.853	0.67127	2.5222e-06	2.586e-05	ARMCX1	armadillo repeat containing, X-linked 1 [Source:HGNC Symbol;Acc:HGNC:18073]
ENSG00000126953	336.503	235.164	0.51695	2.4639e-06	2.5314e-05	TIMM8A	translocase of inner mitochondrial membrane 8 homolog A (yeast) [Source:HGNC Symbol;Acc:HGNC:11817]
ENSG00000127080	173.446	107.699	0.68748	2.6123e-06	2.6707e-05	IPPK	inositol-pentakisphosphate 2-kinase [Source:HGNC Symbol;Acc:HGNC:14645]
ENSG00000127152	268.7	105.503	1.3487	2.9035e-24	1.5015e-22	BCL11B	B-cell CLL/lymphoma 11B (zinc finger protein) [Source:HGNC Symbol;Acc:HGNC:13222]
ENSG00000127191	937.156	746.25	0.32863	1.1347e-05	0.00010426	TRAF2	TNF receptor associated factor 2 [Source:HGNC Symbol;Acc:HGNC:12032]
ENSG00000127314	1070.05	657.113	0.70347	1.0284e-21	4.5238e-20	RAP1B	RAP1B, member of RAS oncogene family [Source:HGNC Symbol;Acc:HGNC:9857]
ENSG00000127418	694.78	467.324	0.57213	1.0268e-11	2.0213e-10	FGFRL1	fibroblast growth factor receptor-like 1 [Source:HGNC Symbol;Acc:HGNC:3693]
ENSG00000127445	680.008	508.254	0.42	5.3354e-07	6.0253e-06	PIN1	peptidylprolyl cis/trans isomerase, NIMA-interacting 1 [Source:HGNC Symbol;Acc:HGNC:8988]
ENSG00000127511	1109.29	736.964	0.58997	1.5859e-16	4.8797e-15	SIN3B	SIN3 transcription regulator family member B [Source:HGNC Symbol;Acc:HGNC:19354]
ENSG00000127526	601.579	404.008	0.57437	9.0367e-11	1.5896e-09	SLC35E1	solute carrier family 35 member E1 [Source:HGNC Symbol;Acc:HGNC:20803]
ENSG00000127527	410.822	318.587	0.36683	0.00012474	0.00095006	EPS15L1	epidermal growth factor receptor pathway substrate 15-like 1 [Source:HGNC Symbol;Acc:HGNC:24634]
ENSG00000127586	1172.16	891.143	0.39544	0.0059213	0.031218	CHTF18	chromosome transmission fidelity factor 18 [Source:HGNC Symbol;Acc:HGNC:18435]
ENSG00000127588	14.3547	5.01639	1.5168	0.0070034	0.036101	GNG13	guanine nucleotide binding protein (G protein), gamma 13 [Source:HGNC Symbol;Acc:HGNC:14131]
ENSG00000127616	2282.56	1818.85	0.32763	4.1599e-08	5.4332e-07	SMARCA4	SWI/SNF related, matrix associated, actin dependent regulator of chromatin, subfamily a, member 4 [Source:HGNC Symbol;Acc:HGNC:11100]
ENSG00000127666	357.373	282.186	0.34078	0.00088652	0.0056934	TICAM1	toll-like receptor adaptor molecule 1 [Source:HGNC Symbol;Acc:HGNC:18348]
ENSG00000127804	556.477	457.661	0.28204	0.0018205	0.010896	METTL16	methyltransferase like 16 [Source:HGNC Symbol;Acc:HGNC:28484]
ENSG00000127824	82.7108	51.7008	0.67789	0.00078059	0.0050559	TUBA4A	tubulin alpha 4a [Source:HGNC Symbol;Acc:HGNC:12407]
ENSG00000127837	1223.58	808.603	0.59761	3.961e-17	1.2877e-15	AAMP	angio associated migratory cell protein [Source:HGNC Symbol;Acc:HGNC:18]
ENSG00000127870	560.192	409.873	0.45074	4.3635e-07	4.9799e-06	RNF6	ring finger protein (C3H2C3 type) 6 [Source:HGNC Symbol;Acc:HGNC:10069]
ENSG00000127948	1012.81	752.772	0.42808	4.5092e-09	6.59e-08	POR	P450 (cytochrome) oxidoreductase [Source:HGNC Symbol;Acc:HGNC:9208]
ENSG00000127952	164.247	98.1935	0.74217	1.5274e-06	1.6187e-05	STYXL1	serine/threonine/tyrosine interacting-like 1 [Source:HGNC Symbol;Acc:HGNC:18165]
ENSG00000128011	146.068	103.315	0.49958	0.0066561	0.034495	LRFN1	leucine rich repeat and fibronectin type III domain containing 1 [Source:HGNC Symbol;Acc:HGNC:29290]
ENSG00000128016	407.865	226.688	0.84738	6.0708e-15	1.6512e-13	ZFP36	ZFP36 ring finger protein [Source:HGNC Symbol;Acc:HGNC:12862]
ENSG00000128059	666.561	526.219	0.34108	6.1089e-05	0.00049468	PPAT	phosphoribosyl pyrophosphate amidotransferase [Source:HGNC Symbol;Acc:HGNC:9238]
ENSG00000128228	1019.25	600.183	0.76403	7.3724e-17	2.3329e-15	SDF2L1	stromal cell-derived factor 2-like 1 [Source:HGNC Symbol;Acc:HGNC:10676]
ENSG00000128294	912.279	687.693	0.40771	5.085e-08	6.574e-07	TPST2	tyrosylprotein sulfotransferase 2 [Source:HGNC Symbol;Acc:HGNC:12021]
ENSG00000128335	453.195	274.013	0.72589	5.3614e-13	1.2075e-11	APOL2	apolipoprotein L2 [Source:HGNC Symbol;Acc:HGNC:619]
ENSG00000128340	394.827	127.655	1.629	4.0634e-44	4.8099e-42	RAC2	ras-related C3 botulinum toxin substrate 2 (rho family, small GTP binding protein Rac2) [Source:HGNC Symbol;Acc:HGNC:9802]
ENSG00000128342	4320.23	2940.31	0.55514	2.2229e-20	9.0723e-19	LIF	leukemia inhibitory factor [Source:HGNC Symbol;Acc:HGNC:6596]
ENSG00000128463	731.066	623.229	0.23024	0.0040058	0.022149	EMC4	ER membrane protein complex subunit 4 [Source:HGNC Symbol;Acc:HGNC:28032]
ENSG00000128512	698.767	367.531	0.92694	7.6082e-19	2.7832e-17	DOCK4	dedicator of cytokinesis 4 [Source:HGNC Symbol;Acc:HGNC:19192]
ENSG00000128524	261.082	175.214	0.57539	2.3455e-06	2.4192e-05	ATP6V1F	ATPase, H+ transporting, lysosomal 14kDa, V1 subunit F [Source:HGNC Symbol;Acc:HGNC:16832]
ENSG00000128564	3909.1	1928.2	1.0196	1.4227e-64	3.329e-62	VGF	VGF nerve growth factor inducible [Source:HGNC Symbol;Acc:HGNC:12684]
ENSG00000128567	1094.19	846.947	0.36952	2.5277e-07	2.9871e-06	PODXL	podocalyxin-like [Source:HGNC Symbol;Acc:HGNC:9171]
ENSG00000128578	434.397	198.882	1.1271	4.9101e-27	2.9305e-25	STRIP2	striatin interacting protein 2 [Source:HGNC Symbol;Acc:HGNC:22209]
ENSG00000128591	9533.56	4274.6	1.1572	1.2831e-53	2.1363e-51	FLNC	filamin C [Source:HGNC Symbol;Acc:HGNC:3756]
ENSG00000128595	2813.39	2096.65	0.42423	1.0165e-12	2.2371e-11	CALU	calumenin [Source:HGNC Symbol;Acc:HGNC:1458]
ENSG00000128626	667.177	409.022	0.70589	2.762e-16	8.3187e-15	MRPS12	mitochondrial ribosomal protein S12 [Source:HGNC Symbol;Acc:HGNC:10380]
ENSG00000128683	12.6277	3.66416	1.785	0.0042334	0.023241	GAD1	glutamate decarboxylase 1 [Source:HGNC Symbol;Acc:HGNC:4092]
ENSG00000128805	87.8062	24.1893	1.86	1.8928e-13	4.4781e-12	ARHGAP22	Rho GTPase activating protein 22 [Source:HGNC Symbol;Acc:HGNC:30320]
ENSG00000128829	2014.81	1452.9	0.47171	7.2027e-14	1.7674e-12	EIF2AK4	eukaryotic translation initiation factor 2 alpha kinase 4 [Source:HGNC Symbol;Acc:HGNC:19687]
ENSG00000128928	850.814	657.081	0.37277	1.5333e-06	1.6245e-05	IVD	isovaleryl-CoA dehydrogenase [Source:HGNC Symbol;Acc:HGNC:6186]
ENSG00000128944	1555.69	843.714	0.88273	3.0599e-38	2.8843e-36	KNSTRN	kinetochore-localized astrin/SPAG5 binding protein [Source:HGNC Symbol;Acc:HGNC:30767]
ENSG00000128989	1082.15	948.072	0.19083	0.0074305	0.038049	ARPP19	cAMP regulated phosphoprotein 19kDa [Source:HGNC Symbol;Acc:HGNC:16967]
ENSG00000129055	531.014	417.64	0.34649	8.8308e-05	0.00069365	ANAPC13	anaphase promoting complex subunit 13 [Source:HGNC Symbol;Acc:HGNC:24540]
ENSG00000129083	1656.44	1384.62	0.25859	9.1514e-05	0.00071647	COPB1	coatomer protein complex subunit beta 1 [Source:HGNC Symbol;Acc:HGNC:2231]
ENSG00000129187	1272.11	1119.44	0.18445	0.0055552	0.029538	DCTD	dCMP deaminase [Source:HGNC Symbol;Acc:HGNC:2710]
ENSG00000129195	720.632	503.325	0.51777	3.169e-10	5.3136e-09	FAM64A	family with sequence similarity 64 member A [Source:HGNC Symbol;Acc:HGNC:25483]
ENSG00000129235	465.595	363.217	0.35824	0.0094894	0.047169	TXNDC17	thioredoxin domain containing 17 [Source:HGNC Symbol;Acc:HGNC:28218]
ENSG00000129245	782.631	551.039	0.50618	1.9081e-10	3.2544e-09	FXR2	fragile X mental retardation, autosomal homolog 2 [Source:HGNC Symbol;Acc:HGNC:4024]
ENSG00000129250	2878.4	2246.78	0.35741	9.6536e-10	1.5301e-08	KIF1C	kinesin family member 1C [Source:HGNC Symbol;Acc:HGNC:6317]
ENSG00000129347	693.134	467.627	0.56778	4.7693e-12	9.727e-11	KRI1	KRI1 homolog [Source:HGNC Symbol;Acc:HGNC:25769]
ENSG00000129351	5856.85	5234.96	0.16195	0.0024233	0.014154	ILF3	interleukin enhancer binding factor 3 [Source:HGNC Symbol;Acc:HGNC:6038]
ENSG00000129460	484.578	372.53	0.37937	6.0739e-05	0.0004924	NGDN	neuroguidin [Source:HGNC Symbol;Acc:HGNC:20271]
ENSG00000129493	174.391	122.645	0.50783	0.00046943	0.0031913	HEATR5A	HEAT repeat containing 5A [Source:HGNC Symbol;Acc:HGNC:20276]
ENSG00000129514	16.9829	3.89785	2.1233	0.00019426	0.0014224	FOXA1	forkhead box A1 [Source:HGNC Symbol;Acc:HGNC:5021]
ENSG00000129515	1101.53	955.267	0.20553	0.0037625	0.020973	SNX6	sorting nexin 6 [Source:HGNC Symbol;Acc:HGNC:14970]
ENSG00000129534	1431.77	1131.53	0.33953	6.7759e-07	7.5682e-06	MIS18BP1	MIS18 binding protein 1 [Source:HGNC Symbol;Acc:HGNC:20190]
ENSG00000129559	354.552	246.623	0.52369	1.2585e-06	1.3535e-05	NEDD8	neural precursor cell expressed, developmentally down-regulated 8 [Source:HGNC Symbol;Acc:HGNC:7732]
ENSG00000129562	1834.35	1278.23	0.52112	3.9229e-16	1.1628e-14	DAD1	defender against cell death 1 [Source:HGNC Symbol;Acc:HGNC:2664]
ENSG00000129566	1874.1	1076.73	0.79955	6.108e-35	5.2315e-33	TEP1	telomerase-associated protein 1 [Source:HGNC Symbol;Acc:HGNC:11726]
ENSG00000129596	549.289	63.1444	3.1208	7.7834e-139	7.298e-136	CDO1	cysteine dioxygenase type 1 [Source:HGNC Symbol;Acc:HGNC:1795]
ENSG00000129625	703.284	400.733	0.81147	1.4315e-21	6.2506e-20	REEP5	receptor accessory protein 5 [Source:HGNC Symbol;Acc:HGNC:30077]
ENSG00000129646	110.694	76.7028	0.52923	0.0026541	0.015347	QRICH2	glutamine rich 2 [Source:HGNC Symbol;Acc:HGNC:25326]
ENSG00000129657	1859.86	1516.44	0.29451	2.8261e-06	2.872e-05	SEC14L1	SEC14-like lipid binding 1 [Source:HGNC Symbol;Acc:HGNC:10698]
ENSG00000129667	774.309	544.226	0.5087	1.5498e-10	2.6637e-09	RHBDF2	rhomboid 5 homolog 2 (Drosophila) [Source:HGNC Symbol;Acc:HGNC:20788]
ENSG00000129680	508.997	385.657	0.40034	1.6392e-05	0.00014656	MAP7D3	MAP7 domain containing 3 [Source:HGNC Symbol;Acc:HGNC:25742]
ENSG00000129810	294.104	226.866	0.37449	0.00086618	0.0055677	SGOL1	shugoshin-like 1 (S. pombe) [Source:HGNC Symbol;Acc:HGNC:25088]
ENSG00000129911	557.261	355.228	0.64961	5.9529e-13	1.3331e-11	KLF16	Kruppel-like factor 16 [Source:HGNC Symbol;Acc:HGNC:16857]
ENSG00000129925	2088.13	1688.79	0.30621	4.6573e-07	5.2949e-06	TMEM8A	transmembrane protein 8A [Source:HGNC Symbol;Acc:HGNC:17205]
ENSG00000129932	313.523	209.256	0.5833	2.178e-07	2.6024e-06	DOHH	deoxyhypusine hydroxylase/monooxygenase [Source:HGNC Symbol;Acc:HGNC:28662]
ENSG00000129968	1018.92	846.164	0.26804	0.0056714	0.030084	ABHD17A	abhydrolase domain containing 17A [Source:HGNC Symbol;Acc:HGNC:28756]
ENSG00000130021	136.446	71.2249	0.93787	4.3904e-08	5.7195e-07	PUDP	pseudouridine 5'-phosphatase [Source:HGNC Symbol;Acc:HGNC:16818]
ENSG00000130038	758.004	570.64	0.40963	0.00018625	0.0013697	CRACR2A	calcium release activated channel regulator 2A [Source:HGNC Symbol;Acc:HGNC:28657]
ENSG00000130164	2413.46	1149.22	1.0705	8.0564e-65	1.9137e-62	LDLR	low density lipoprotein receptor [Source:HGNC Symbol;Acc:HGNC:6547]
ENSG00000130165	354.147	287.847	0.29904	0.0034002	0.019117	ELOF1	ELF1 homolog, elongation factor 1 [Source:HGNC Symbol;Acc:HGNC:28691]
ENSG00000130176	81.3265	43.2115	0.91231	1.8312e-05	0.00016262	CNN1	calponin 1, basic, smooth muscle [Source:HGNC Symbol;Acc:HGNC:2155]
ENSG00000130177	826.191	692.441	0.25478	0.00075516	0.0049145	CDC16	cell division cycle 16 [Source:HGNC Symbol;Acc:HGNC:1720]
ENSG00000130202	1878.56	1481.56	0.34252	3.6708e-08	4.8362e-07	PVRL2	poliovirus receptor-related 2 (herpesvirus entry mediator B) [Source:HGNC Symbol;Acc:HGNC:9707]
ENSG00000130204	2132.35	1352.37	0.65695	3.1356e-26	1.7904e-24	TOMM40	translocase of outer mitochondrial membrane 40 homolog (yeast) [Source:HGNC Symbol;Acc:HGNC:18001]
ENSG00000130254	931.577	734.646	0.34263	3.3315e-06	3.3353e-05	SAFB2	scaffold attachment factor B2 [Source:HGNC Symbol;Acc:HGNC:21605]
ENSG00000130299	355.015	275.613	0.36524	0.00031895	0.0022499	GTPBP3	GTP binding protein 3 (mitochondrial) [Source:HGNC Symbol;Acc:HGNC:14880]
ENSG00000130305	781.194	622.499	0.32761	2.4207e-05	0.00021036	NSUN5	NOP2/Sun RNA methyltransferase family member 5 [Source:HGNC Symbol;Acc:HGNC:16385]
ENSG00000130311	675.187	457.967	0.56004	1.4307e-11	2.7658e-10	DDA1	DET1 and DDB1 associated 1 [Source:HGNC Symbol;Acc:HGNC:28360]
ENSG00000130312	227.208	171.031	0.40976	0.0012218	0.0075785	MRPL34	mitochondrial ribosomal protein L34 [Source:HGNC Symbol;Acc:HGNC:14488]
ENSG00000130340	1033.07	697.274	0.56714	2.1597e-14	5.5519e-13	SNX9	sorting nexin 9 [Source:HGNC Symbol;Acc:HGNC:14973]
ENSG00000130347	117.634	77.0322	0.61077	0.0004983	0.0033689	RTN4IP1	reticulon 4 interacting protein 1 [Source:HGNC Symbol;Acc:HGNC:18647]
ENSG00000130363	366.031	257.171	0.50924	3.3516e-06	3.3525e-05	RSPH3	radial spoke 3 homolog (Chlamydomonas) [Source:HGNC Symbol;Acc:HGNC:21054]
ENSG00000130396	2479.98	2199.15	0.17338	0.0062621	0.032701	MLLT4	myeloid/lymphoid or mixed-lineage leukemia; translocated to, 4 [Source:HGNC Symbol;Acc:HGNC:7137]
ENSG00000130402	11059	6202.85	0.83422	5.9879e-58	1.1986e-55	ACTN4	actinin, alpha 4 [Source:HGNC Symbol;Acc:HGNC:166]
ENSG00000130429	1173.92	813.385	0.52933	9.4491e-14	2.2997e-12	ARPC1B	actin related protein 2/3 complex subunit 1B [Source:HGNC Symbol;Acc:HGNC:704]
ENSG00000130449	468.899	349.015	0.42599	5.7928e-06	5.5888e-05	ZSWIM6	zinc finger, SWIM-type containing 6 [Source:HGNC Symbol;Acc:HGNC:29316]
ENSG00000130477	526.622	357.293	0.55966	5.6277e-10	9.1979e-09	UNC13A	unc-13 homolog A (C. elegans) [Source:HGNC Symbol;Acc:HGNC:23150]
ENSG00000130479	853.765	527.48	0.69472	1.1104e-18	4.0331e-17	MAP1S	microtubule associated protein 1S [Source:HGNC Symbol;Acc:HGNC:15715]
ENSG00000130529	483.475	365.971	0.40171	0.00016265	0.0012096	TRPM4	transient receptor potential cation channel, subfamily M, member 4 [Source:HGNC Symbol;Acc:HGNC:17993]
ENSG00000130559	985.323	764.556	0.36597	1.1832e-06	1.2779e-05	CAMSAP1	calmodulin regulated spectrin associated protein 1 [Source:HGNC Symbol;Acc:HGNC:19946]
ENSG00000130560	572.442	440.212	0.37893	1.3138e-05	0.00011929	UBAC1	UBA domain containing 1 [Source:HGNC Symbol;Acc:HGNC:30221]
ENSG00000130589	1391.89	995.952	0.4829	8.7428e-13	1.9324e-11	HELZ2	helicase with zinc finger 2, transcriptional coactivator [Source:HGNC Symbol;Acc:HGNC:30021]
ENSG00000130669	1926.02	1342.73	0.52045	1.1261e-16	3.5012e-15	PAK4	p21 protein (Cdc42/Rac)-activated kinase 4 [Source:HGNC Symbol;Acc:HGNC:16059]
ENSG00000130695	753.629	455.027	0.7279	1.4803e-18	5.3438e-17	CEP85	centrosomal protein 85kDa [Source:HGNC Symbol;Acc:HGNC:25309]
ENSG00000130699	735.188	503.708	0.54553	3.5961e-11	6.5978e-10	TAF4	TATA-box binding protein associated factor 4 [Source:HGNC Symbol;Acc:HGNC:11537]
ENSG00000130706	852.982	540.684	0.65773	5.0131e-17	1.6077e-15	ADRM1	adhesion regulating molecule 1 [Source:HGNC Symbol;Acc:HGNC:15759]
ENSG00000130713	743.622	622.754	0.25591	0.0026749	0.015449	EXOSC2	exosome component 2 [Source:HGNC Symbol;Acc:HGNC:17097]
ENSG00000130725	884.965	702.838	0.33243	1.0126e-05	9.3661e-05	UBE2M	ubiquitin conjugating enzyme E2M [Source:HGNC Symbol;Acc:HGNC:12491]
ENSG00000130726	5145.18	3926.71	0.3899	1.8178e-11	3.4598e-10	TRIM28	tripartite motif containing 28 [Source:HGNC Symbol;Acc:HGNC:16384]
ENSG00000130734	203.504	146.8	0.47121	0.00047771	0.0032414	ATG4D	autophagy related 4D, cysteine peptidase [Source:HGNC Symbol;Acc:HGNC:20789]
ENSG00000130748	435.192	343.788	0.34013	0.00044478	0.0030412	TMEM160	transmembrane protein 160 [Source:HGNC Symbol;Acc:HGNC:26042]
ENSG00000130755	66.8011	27.2989	1.291	3.7332e-07	4.2949e-06	GMFG	glia maturation factor, gamma [Source:HGNC Symbol;Acc:HGNC:4374]
ENSG00000130758	441.907	344.466	0.35938	0.00012756	0.00097013	MAP3K10	mitogen-activated protein kinase kinase kinase 10 [Source:HGNC Symbol;Acc:HGNC:6849]
ENSG00000130779	1592.3	1175.02	0.43843	4.0476e-11	7.3617e-10	CLIP1	CAP-Gly domain containing linker protein 1 [Source:HGNC Symbol;Acc:HGNC:10461]
ENSG00000130787	1372.5	1082.79	0.34205	6.2374e-06	5.9903e-05	HIP1R	huntingtin interacting protein 1 related [Source:HGNC Symbol;Acc:HGNC:18415]
ENSG00000130811	1398.04	1113.6	0.32817	5.1371e-07	5.818e-06	EIF3G	eukaryotic translation initiation factor 3 subunit G [Source:HGNC Symbol;Acc:HGNC:3274]
ENSG00000130821	1719.46	1389.58	0.30731	9.0786e-07	9.9745e-06	SLC6A8	solute carrier family 6 (neurotransmitter transporter), member 8 [Source:HGNC Symbol;Acc:HGNC:11055]
ENSG00000130826	2188.4	1685.52	0.37668	8.268e-10	1.3216e-08	DKC1	dyskeratosis congenita 1, dyskerin [Source:HGNC Symbol;Acc:HGNC:2890]
ENSG00000130827	712.446	543.075	0.39163	0.00029739	0.0021066	PLXNA3	plexin A3 [Source:HGNC Symbol;Acc:HGNC:9101]
ENSG00000130935	1325.71	968.22	0.45336	6.6039e-11	1.1736e-09	NOL11	nucleolar protein 11 [Source:HGNC Symbol;Acc:HGNC:24557]
ENSG00000130940	96.6631	61.195	0.65955	0.0018075	0.010826	CASZ1	castor zinc finger 1 [Source:HGNC Symbol;Acc:HGNC:26002]
ENSG00000130956	107.983	53.0552	1.0252	1.5321e-07	1.8714e-06	HABP4	hyaluronan binding protein 4 [Source:HGNC Symbol;Acc:HGNC:17062]
ENSG00000130985	8342.74	6061.21	0.46091	2.6362e-18	9.3367e-17	UBA1	ubiquitin-like modifier activating enzyme 1 [Source:HGNC Symbol;Acc:HGNC:12469]
ENSG00000131015	136.551	54.1991	1.3331	1.5728e-13	3.7534e-12	ULBP2	UL16 binding protein 2 [Source:HGNC Symbol;Acc:HGNC:14894]
ENSG00000131016	3350.78	1758.69	0.93	5.6354e-42	6.1972e-40	AKAP12	A-kinase anchoring protein 12 [Source:HGNC Symbol;Acc:HGNC:370]
ENSG00000131043	417.682	342.623	0.28578	0.0036741	0.020512	AAR2	AAR2 splicing factor homolog [Source:HGNC Symbol;Acc:HGNC:15886]
ENSG00000131061	83.974	59.8043	0.48969	0.010123	0.049824	ZNF341	zinc finger protein 341 [Source:HGNC Symbol;Acc:HGNC:15992]
ENSG00000131100	897.166	604.593	0.56941	3.0618e-13	7.0838e-12	ATP6V1E1	ATPase, H+ transporting, lysosomal 31kDa, V1 subunit E1 [Source:HGNC Symbol;Acc:HGNC:857]
ENSG00000131165	1551.41	1329.86	0.22231	0.00068974	0.0045274	CHMP1A	charged multivesicular body protein 1A [Source:HGNC Symbol;Acc:HGNC:8740]
ENSG00000131196	988.52	772.47	0.35579	2.3159e-05	0.00020234	NFATC1	nuclear factor of activated T-cells, cytoplasmic, calcineurin-dependent 1 [Source:HGNC Symbol;Acc:HGNC:7775]
ENSG00000131203	48.7779	23.7577	1.0378	0.00037655	0.0026132	IDO1	indoleamine 2,3-dioxygenase 1 [Source:HGNC Symbol;Acc:HGNC:6059]
ENSG00000131236	5508.83	3956.91	0.47737	1.6491e-18	5.9291e-17	CAP1	CAP, adenylate cyclase-associated protein 1 (yeast) [Source:HGNC Symbol;Acc:HGNC:20040]
ENSG00000131368	503.395	353.728	0.50905	2.0124e-08	2.7335e-07	MRPS25	mitochondrial ribosomal protein S25 [Source:HGNC Symbol;Acc:HGNC:14511]
ENSG00000131378	871.199	489.481	0.83175	6.0904e-25	3.2534e-23	RFTN1	raftlin, lipid raft linker 1 [Source:HGNC Symbol;Acc:HGNC:30278]
ENSG00000131389	1228.41	437.598	1.4891	3.7976e-83	1.4394e-80	SLC6A6	solute carrier family 6 (neurotransmitter transporter), member 6 [Source:HGNC Symbol;Acc:HGNC:11052]
ENSG00000131398	624.9	428.653	0.54381	0.00013953	0.0010522	KCNC3	potassium channel, voltage gated Shaw related subfamily C, member 3 [Source:HGNC Symbol;Acc:HGNC:6235]
ENSG00000131408	850.048	686.725	0.30781	7.6578e-05	0.00060822	NR1H2	nuclear receptor subfamily 1 group H member 2 [Source:HGNC Symbol;Acc:HGNC:7965]
ENSG00000131437	577.321	380.699	0.60072	1.7947e-11	3.4196e-10	KIF3A	kinesin family member 3A [Source:HGNC Symbol;Acc:HGNC:6319]
ENSG00000131446	1858.19	1260.2	0.56025	3.7741e-18	1.3249e-16	MGAT1	mannosyl (alpha-1,3-)-glycoprotein beta-1,2-N-acetylglucosaminyltransferase [Source:HGNC Symbol;Acc:HGNC:7044]
ENSG00000131459	1045.51	427.67	1.2896	2.5134e-54	4.2441e-52	GFPT2	glutamine-fructose-6-phosphate transaminase 2 [Source:HGNC Symbol;Acc:HGNC:4242]
ENSG00000131462	1150.68	770.197	0.57919	2.1396e-16	6.4934e-15	TUBG1	tubulin gamma 1 [Source:HGNC Symbol;Acc:HGNC:12417]
ENSG00000131467	2557.57	1754.09	0.54405	1.5621e-19	5.9782e-18	PSME3	proteasome activator subunit 3 [Source:HGNC Symbol;Acc:HGNC:9570]
ENSG00000131473	4828.87	3164.54	0.60969	5.8984e-28	3.6486e-26	ACLY	ATP citrate lyase [Source:HGNC Symbol;Acc:HGNC:115]
ENSG00000131475	746.081	504.412	0.56473	6.0341e-12	1.214e-10	VPS25	vacuolar protein sorting 25 homolog (S. cerevisiae) [Source:HGNC Symbol;Acc:HGNC:28122]
ENSG00000131504	2391.27	1698.64	0.49339	7.5147e-16	2.1715e-14	DIAPH1	diaphanous related formin 1 [Source:HGNC Symbol;Acc:HGNC:2876]
ENSG00000131507	715.211	557.172	0.36025	0.00052494	0.003535	NDFIP1	Nedd4 family interacting protein 1 [Source:HGNC Symbol;Acc:HGNC:17592]
ENSG00000131508	857.141	719.571	0.25239	0.00081879	0.0052889	UBE2D2	ubiquitin conjugating enzyme E2D 2 [Source:HGNC Symbol;Acc:HGNC:12475]
ENSG00000131626	1007.33	843.365	0.25631	0.00047266	0.0032109	PPFIA1	protein tyrosine phosphatase, receptor type, f polypeptide (PTPRF), interacting protein (liprin), alpha 1 [Source:HGNC Symbol;Acc:HGNC:9245]
ENSG00000131725	214.27	166.359	0.36513	0.0069392	0.035801	WDR44	WD repeat domain 44 [Source:HGNC Symbol;Acc:HGNC:30512]
ENSG00000131737	1330.05	254.901	2.3835	6.6563e-184	1.2482e-180	KRT34	keratin 34, type I [Source:HGNC Symbol;Acc:HGNC:6452]
ENSG00000131748	826.98	704.744	0.23075	0.0015012	0.0091587	STARD3	StAR related lipid transfer domain containing 3 [Source:HGNC Symbol;Acc:HGNC:17579]
ENSG00000131778	876.047	675.182	0.37573	7.978e-07	8.8306e-06	CHD1L	chromodomain helicase DNA binding protein 1-like [Source:HGNC Symbol;Acc:HGNC:1916]
ENSG00000131788	806.812	622.958	0.3731	1.9244e-06	2.0083e-05	PIAS3	protein inhibitor of activated STAT 3 [Source:HGNC Symbol;Acc:HGNC:16861]
ENSG00000131871	541.304	352.787	0.61764	1.9403e-11	3.6734e-10	VIMP	VCP-interacting membrane selenoprotein [Source:HGNC Symbol;Acc:HGNC:30396]
ENSG00000131873	639.993	498.803	0.35958	0.0001224	0.00093465	CHSY1	chondroitin sulfate synthase 1 [Source:HGNC Symbol;Acc:HGNC:17198]
ENSG00000131876	1112.22	709.384	0.64881	4.9694e-19	1.8424e-17	SNRPA1	small nuclear ribonucleoprotein polypeptide A' [Source:HGNC Symbol;Acc:HGNC:11152]
ENSG00000131941	369.727	192.337	0.94282	1.038e-17	3.5291e-16	RHPN2	rhophilin, Rho GTPase binding protein 2 [Source:HGNC Symbol;Acc:HGNC:19974]
ENSG00000132002	1737.54	1347.33	0.36695	1.9226e-08	2.6146e-07	DNAJB1	DnaJ heat shock protein family (Hsp40) member B1 [Source:HGNC Symbol;Acc:HGNC:5270]
ENSG00000132109	298.511	223.452	0.41782	0.00025484	0.0018292	TRIM21	tripartite motif containing 21 [Source:HGNC Symbol;Acc:HGNC:11312]
ENSG00000132153	2238.75	1549.77	0.53063	2.7116e-18	9.5847e-17	DHX30	DEAH (Asp-Glu-Ala-His) box helicase 30 [Source:HGNC Symbol;Acc:HGNC:16716]
ENSG00000132170	230.554	179.883	0.35804	0.0048282	0.026061	PPARG	peroxisome proliferator-activated receptor gamma [Source:HGNC Symbol;Acc:HGNC:9236]
ENSG00000132196	285.221	210.332	0.43941	0.00015408	0.0011509	HSD17B7	hydroxysteroid (17-beta) dehydrogenase 7 [Source:HGNC Symbol;Acc:HGNC:5215]
ENSG00000132205	781.092	521.321	0.58332	3.5842e-13	8.223e-12	EMILIN2	elastin microfibril interfacer 2 [Source:HGNC Symbol;Acc:HGNC:19881]
ENSG00000132297	18.43	7.22564	1.3509	0.0051651	0.027683	HHLA1	HERV-H LTR-associating 1 [Source:HGNC Symbol;Acc:HGNC:4904]
ENSG00000132313	756	592.577	0.35138	1.0536e-05	9.7206e-05	MRPL35	mitochondrial ribosomal protein L35 [Source:HGNC Symbol;Acc:HGNC:14489]
ENSG00000132323	339.219	276.004	0.29753	0.0042636	0.023371	ILKAP	ILK associated serine/threonine phosphatase [Source:HGNC Symbol;Acc:HGNC:15566]
ENSG00000132341	7974.12	5698.08	0.48485	3.9458e-20	1.5832e-18	RAN	RAN, member RAS oncogene family [Source:HGNC Symbol;Acc:HGNC:9846]
ENSG00000132359	1429.74	779.219	0.87565	4.2096e-36	3.7591e-34	RAP1GAP2	RAP1 GTPase activating protein 2 [Source:HGNC Symbol;Acc:HGNC:29176]
ENSG00000132361	2279.39	1231.12	0.88868	4.3176e-46	5.4941e-44	CLUH	clustered mitochondria (cluA/CLU1) homolog [Source:HGNC Symbol;Acc:HGNC:29094]
ENSG00000132382	1492.04	781.926	0.93218	9.8328e-42	1.0649e-39	MYBBP1A	MYB binding protein (P160) 1a [Source:HGNC Symbol;Acc:HGNC:7546]
ENSG00000132388	717.63	583.568	0.29834	0.00021844	0.0015867	UBE2G1	ubiquitin conjugating enzyme E2G 1 [Source:HGNC Symbol;Acc:HGNC:12482]
ENSG00000132405	289.351	215.489	0.42521	0.00045731	0.0031172	TBC1D14	TBC1 domain family member 14 [Source:HGNC Symbol;Acc:HGNC:29246]
ENSG00000132432	1393.15	1020.75	0.44872	2.4297e-09	3.6713e-08	SEC61G	Sec61 translocon gamma subunit [Source:HGNC Symbol;Acc:HGNC:18277]
ENSG00000132463	1663.89	1469.87	0.17888	0.0063617	0.033143	GRSF1	G-rich RNA sequence binding factor 1 [Source:HGNC Symbol;Acc:HGNC:4610]
ENSG00000132466	2578.61	1908.14	0.43443	2.3612e-05	0.00020569	ANKRD17	ankyrin repeat domain 17 [Source:HGNC Symbol;Acc:HGNC:23575]
ENSG00000132467	1147.66	549.774	1.0618	4.3561e-45	5.2613e-43	UTP3	UTP3, small subunit (SSU) processome component, homolog (S. cerevisiae) [Source:HGNC Symbol;Acc:HGNC:24477]
ENSG00000132471	2610.93	1484.1	0.81497	1.8696e-41	2.0064e-39	WBP2	WW domain binding protein 2 [Source:HGNC Symbol;Acc:HGNC:12738]
ENSG00000132475	12959.7	11277.6	0.20057	0.0001037	0.00080303	H3F3B	H3 histone, family 3B (H3.3B) [Source:HGNC Symbol;Acc:HGNC:4765]
ENSG00000132507	5347.1	3789.61	0.49671	3.1547e-13	7.2846e-12	EIF5A	eukaryotic translation initiation factor 5A [Source:HGNC Symbol;Acc:HGNC:3300]
ENSG00000132591	589.672	474.956	0.31212	0.00031918	0.0022506	ERAL1	Era-like 12S mitochondrial rRNA chaperone 1 [Source:HGNC Symbol;Acc:HGNC:3424]
ENSG00000132600	458.175	349.895	0.38898	0.0046488	0.025234	PRMT7	protein arginine methyltransferase 7 [Source:HGNC Symbol;Acc:HGNC:25557]
ENSG00000132603	895.985	528.397	0.76185	3.1536e-22	1.4187e-20	NIP7	NIP7, nucleolar pre-rRNA processing protein [Source:HGNC Symbol;Acc:HGNC:24328]
ENSG00000132622	79.22	38.924	1.0252	3.5982e-06	3.5831e-05	HSPA12B	heat shock protein family A (Hsp70) member 12B [Source:HGNC Symbol;Acc:HGNC:16193]
ENSG00000132640	1242.96	1096.41	0.181	0.0055389	0.029464	BTBD3	BTB (POZ) domain containing 3 [Source:HGNC Symbol;Acc:HGNC:15854]
ENSG00000132676	1654.02	1277.68	0.37245	9.6522e-09	1.3561e-07	DAP3	death associated protein 3 [Source:HGNC Symbol;Acc:HGNC:2673]
ENSG00000132680	950.125	820.798	0.21109	0.0027178	0.015674	KIAA0907	KIAA0907 [Source:HGNC Symbol;Acc:HGNC:29145]
ENSG00000132740	418.044	316.778	0.40018	5.1755e-05	0.00042469	IGHMBP2	immunoglobulin mu binding protein 2 [Source:HGNC Symbol;Acc:HGNC:5542]
ENSG00000132768	945.478	682.523	0.47017	4.5617e-10	7.5177e-09	DPH2	DPH2 homolog [Source:HGNC Symbol;Acc:HGNC:3004]
ENSG00000132792	816.149	701.398	0.2186	0.0047209	0.025556	CTNNBL1	catenin beta like 1 [Source:HGNC Symbol;Acc:HGNC:15879]
ENSG00000132819	638.24	438.254	0.54233	2.0115e-10	3.421e-09	RBM38	RNA binding motif protein 38 [Source:HGNC Symbol;Acc:HGNC:15818]
ENSG00000132824	2101.57	1782.83	0.2373	0.00014282	0.0010743	SERINC3	serine incorporator 3 [Source:HGNC Symbol;Acc:HGNC:11699]
ENSG00000132840	56.1394	24.7199	1.1833	8.3183e-06	7.8036e-05	BHMT2	betaine--homocysteine S-methyltransferase 2 [Source:HGNC Symbol;Acc:HGNC:1048]
ENSG00000132906	276.912	203.213	0.44643	9.1137e-05	0.00071383	CASP9	caspase 9 [Source:HGNC Symbol;Acc:HGNC:1511]
ENSG00000132952	280.944	212.735	0.40123	0.00050484	0.0034086	USPL1	ubiquitin specific peptidase like 1 [Source:HGNC Symbol;Acc:HGNC:20294]
ENSG00000132963	1479.69	916.458	0.69115	3.9596e-24	2.0241e-22	POMP	proteasome maturation protein [Source:HGNC Symbol;Acc:HGNC:20330]
ENSG00000133020	38.8393	20.2869	0.93697	0.0034615	0.019429	MYH8	myosin, heavy chain 8, skeletal muscle, perinatal [Source:HGNC Symbol;Acc:HGNC:7578]
ENSG00000133028	376.705	291.167	0.37159	0.00022887	0.0016568	SCO1	SCO1 cytochrome c oxidase assembly protein [Source:HGNC Symbol;Acc:HGNC:10603]
ENSG00000133030	3033.51	1720.38	0.81826	5.4464e-43	6.1605e-41	MPRIP	myosin phosphatase Rho interacting protein [Source:HGNC Symbol;Acc:HGNC:30321]
ENSG00000133056	125.978	91.7067	0.45807	0.0070319	0.036217	PIK3C2B	phosphatidylinositol-4-phosphate 3-kinase catalytic subunit type 2 beta [Source:HGNC Symbol;Acc:HGNC:8972]
ENSG00000133059	430.92	314.654	0.45365	5.0197e-06	4.8826e-05	DSTYK	dual serine/threonine and tyrosine protein kinase [Source:HGNC Symbol;Acc:HGNC:29043]
ENSG00000133065	1035.14	595.095	0.79863	5.0381e-26	2.8403e-24	SLC41A1	solute carrier family 41 (magnesium transporter), member 1 [Source:HGNC Symbol;Acc:HGNC:19429]
ENSG00000133069	59.6979	37.7557	0.66098	0.0087697	0.044028	TMCC2	transmembrane and coiled-coil domain family 2 [Source:HGNC Symbol;Acc:HGNC:24239]
ENSG00000133083	426.79	103.538	2.0434	1.9492e-65	4.6612e-63	DCLK1	doublecortin like kinase 1 [Source:HGNC Symbol;Acc:HGNC:2700]
ENSG00000133169	889.633	557.697	0.67373	1.0644e-09	1.6751e-08	BEX1	brain expressed X-linked 1 [Source:HGNC Symbol;Acc:HGNC:1036]
ENSG00000133193	433.19	343.982	0.33267	0.00097066	0.0061692	FAM104A	family with sequence similarity 104 member A [Source:HGNC Symbol;Acc:HGNC:25918]
ENSG00000133226	2190.89	1864.88	0.23243	0.00010997	0.00084806	SRRM1	serine/arginine repetitive matrix 1 [Source:HGNC Symbol;Acc:HGNC:16638]
ENSG00000133265	1112.93	686.123	0.69783	1.7809e-17	5.9469e-16	HSPBP1	HSPA (heat shock 70kDa) binding protein, cytoplasmic cochaperone 1 [Source:HGNC Symbol;Acc:HGNC:24989]
ENSG00000133316	534.472	341.667	0.64552	1.7725e-11	3.379e-10	WDR74	WD repeat domain 74 [Source:HGNC Symbol;Acc:HGNC:25529]
ENSG00000133393	560.371	332.913	0.75124	7.8998e-15	2.1211e-13	FOPNL	FGFR1OP N-terminal like [Source:HGNC Symbol;Acc:HGNC:26435]
ENSG00000133398	761.655	619.067	0.29904	0.00031551	0.0022274	MED10	mediator complex subunit 10 [Source:HGNC Symbol;Acc:HGNC:28760]
ENSG00000133401	378.917	294.508	0.36357	0.00048422	0.0032831	PDZD2	PDZ domain containing 2 [Source:HGNC Symbol;Acc:HGNC:18486]
ENSG00000133422	865.837	649.362	0.41507	5.1661e-08	6.6715e-07	MORC2	MORC family CW-type zinc finger 2 [Source:HGNC Symbol;Acc:HGNC:23573]
ENSG00000133424	244.667	194.254	0.33287	0.0057476	0.030443	LARGE	like-glycosyltransferase [Source:HGNC Symbol;Acc:HGNC:6511]
ENSG00000133627	39.325	20.3476	0.95059	0.0014652	0.0089573	ACTR3B	ARP3 actin-related protein 3 homolog B (yeast) [Source:HGNC Symbol;Acc:HGNC:17256]
ENSG00000133657	4588.44	3300.12	0.47548	3.7612e-12	7.7778e-11	ATP13A3	ATPase type 13A3 [Source:HGNC Symbol;Acc:HGNC:24113]
ENSG00000133706	2373.69	2126	0.15899	0.0088698	0.044474	LARS	leucyl-tRNA synthetase [Source:HGNC Symbol;Acc:HGNC:6512]
ENSG00000133731	802.403	452.617	0.82604	8.6186e-24	4.3008e-22	IMPA1	inositol(myo)-1(or 4)-monophosphatase 1 [Source:HGNC Symbol;Acc:HGNC:6050]
ENSG00000133789	823.505	614.305	0.42282	1.1789e-06	1.274e-05	SWAP70	SWAP switching B-cell complex 70kDa subunit [Source:HGNC Symbol;Acc:HGNC:17070]
ENSG00000133805	147.846	37.3311	1.9856	8.8101e-26	4.8971e-24	AMPD3	adenosine monophosphate deaminase 3 [Source:HGNC Symbol;Acc:HGNC:470]
ENSG00000133816	2555.84	1936.42	0.40041	5.3329e-08	6.877e-07	MICAL2	microtubule associated monooxygenase, calponin and LIM domain containing 2 [Source:HGNC Symbol;Acc:HGNC:24693]
ENSG00000133818	1044.05	744.391	0.48805	2.4072e-11	4.5236e-10	RRAS2	related RAS viral (r-ras) oncogene homolog 2 [Source:HGNC Symbol;Acc:HGNC:17271]
ENSG00000133858	716.549	573.537	0.32118	7.0941e-05	0.00056686	ZFC3H1	zinc finger, C3H1-type containing [Source:HGNC Symbol;Acc:HGNC:28328]
ENSG00000133895	1064.08	694.212	0.61616	2.0444e-17	6.7949e-16	MEN1	menin 1 [Source:HGNC Symbol;Acc:HGNC:7010]
ENSG00000133961	1549.25	1206.58	0.36064	3.0574e-08	4.0753e-07	NUMB	numb homolog (Drosophila) [Source:HGNC Symbol;Acc:HGNC:8060]
ENSG00000133997	422.129	311.809	0.43702	1.0314e-05	9.5325e-05	MED6	mediator complex subunit 6 [Source:HGNC Symbol;Acc:HGNC:19970]
ENSG00000134001	3558.97	2711.28	0.39248	1.1425e-11	2.2404e-10	EIF2S1	eukaryotic translation initiation factor 2 subunit alpha [Source:HGNC Symbol;Acc:HGNC:3265]
ENSG00000134013	1268.06	1005.96	0.33405	1.5099e-06	1.6016e-05	LOXL2	lysyl oxidase like 2 [Source:HGNC Symbol;Acc:HGNC:6666]
ENSG00000134014	1663.12	1323.73	0.32928	5.0566e-07	5.7305e-06	ELP3	elongator acetyltransferase complex subunit 3 [Source:HGNC Symbol;Acc:HGNC:20696]
ENSG00000134056	258.961	192.633	0.42688	0.00045699	0.0031163	MRPS36	mitochondrial ribosomal protein S36 [Source:HGNC Symbol;Acc:HGNC:16631]
ENSG00000134057	4477.54	2228.32	1.0068	5.3941e-70	1.456e-67	CCNB1	cyclin B1 [Source:HGNC Symbol;Acc:HGNC:1579]
ENSG00000134058	431.477	332.728	0.37494	0.00011261	0.00086566	CDK7	cyclin-dependent kinase 7 [Source:HGNC Symbol;Acc:HGNC:1778]
ENSG00000134107	2371.32	1273.83	0.89652	5.3461e-48	7.2426e-46	BHLHE40	basic helix-loop-helix family member e40 [Source:HGNC Symbol;Acc:HGNC:1046]
ENSG00000134108	1551.87	1336.65	0.21539	0.0011569	0.007209	ARL8B	ADP ribosylation factor like GTPase 8B [Source:HGNC Symbol;Acc:HGNC:25564]
ENSG00000134152	694.782	409.776	0.76173	4.8965e-19	1.8173e-17	KATNBL1	katanin p80 subunit B-like 1 [Source:HGNC Symbol;Acc:HGNC:26199]
ENSG00000134153	847.591	578.324	0.55149	1.502e-12	3.2414e-11	EMC7	ER membrane protein complex subunit 7 [Source:HGNC Symbol;Acc:HGNC:24301]
ENSG00000134222	854.525	667.328	0.35673	2.6718e-06	2.7277e-05	PSRC1	proline/serine-rich coiled-coil 1 [Source:HGNC Symbol;Acc:HGNC:24472]
ENSG00000134242	57.0091	14.0916	2.0164	1.5944e-11	3.0592e-10	PTPN22	protein tyrosine phosphatase, non-receptor type 22 (lymphoid) [Source:HGNC Symbol;Acc:HGNC:9652]
ENSG00000134245	91.8723	65.9283	0.47873	0.0096582	0.047886	WNT2B	wingless-type MMTV integration site family member 2B [Source:HGNC Symbol;Acc:HGNC:12781]
ENSG00000134248	483.642	336.085	0.52511	3.1102e-08	4.1411e-07	LAMTOR5	late endosomal/lysosomal adaptor, MAPK and MTOR activator 5 [Source:HGNC Symbol;Acc:HGNC:17955]
ENSG00000134250	4582.71	3527.7	0.37748	3.6695e-05	0.00030966	NOTCH2	notch 2 [Source:HGNC Symbol;Acc:HGNC:7882]
ENSG00000134262	241.535	182.736	0.40247	0.00108	0.0067893	AP4B1	adaptor related protein complex 4, beta 1 subunit [Source:HGNC Symbol;Acc:HGNC:572]
ENSG00000134265	577.261	493.35	0.22661	0.0079885	0.040575	NAPG	N-ethylmaleimide-sensitive factor attachment protein, gamma [Source:HGNC Symbol;Acc:HGNC:7642]
ENSG00000134278	451.564	280.503	0.68692	6.339e-12	1.2725e-10	SPIRE1	spire-type actin nucleation factor 1 [Source:HGNC Symbol;Acc:HGNC:30622]
ENSG00000134283	1121.25	818.722	0.45366	2.1577e-10	3.6608e-09	PPHLN1	periphilin 1 [Source:HGNC Symbol;Acc:HGNC:19369]
ENSG00000134333	17387.6	10439.9	0.73594	4.2641e-47	5.648e-45	LDHA	lactate dehydrogenase A [Source:HGNC Symbol;Acc:HGNC:6535]
ENSG00000134363	677.623	564.031	0.26471	0.0011304	0.0070675	FST	follistatin [Source:HGNC Symbol;Acc:HGNC:3971]
ENSG00000134369	622.453	439.327	0.50267	2.7992e-06	2.848e-05	NAV1	neuron navigator 1 [Source:HGNC Symbol;Acc:HGNC:15989]
ENSG00000134375	750.768	470.884	0.673	3.7421e-16	1.112e-14	TIMM17A	translocase of inner mitochondrial membrane 17 homolog A (yeast) [Source:HGNC Symbol;Acc:HGNC:17315]
ENSG00000134452	572.957	464.076	0.30407	0.00036296	0.0025263	FBXO18	F-box protein, helicase, 18 [Source:HGNC Symbol;Acc:HGNC:13620]
ENSG00000134470	67.9396	34.8794	0.96188	5.6123e-05	0.0004578	IL15RA	interleukin 15 receptor subunit alpha [Source:HGNC Symbol;Acc:HGNC:5978]
ENSG00000134531	4201.72	2319.42	0.85722	3.0961e-51	4.7345e-49	EMP1	epithelial membrane protein 1 [Source:HGNC Symbol;Acc:HGNC:3333]
ENSG00000134569	380.519	266.761	0.51242	1.0112e-06	1.1001e-05	LRP4	LDL receptor related protein 4 [Source:HGNC Symbol;Acc:HGNC:6696]
ENSG00000134590	689.196	514.795	0.42092	2.4313e-07	2.878e-06	FAM127A	family with sequence similarity 127 member A [Source:HGNC Symbol;Acc:HGNC:2569]
ENSG00000134602	415.353	306.738	0.43733	1.0609e-05	9.7823e-05	STK26	serine/threonine protein kinase 26 [Source:HGNC Symbol;Acc:HGNC:18174]
ENSG00000134644	1461.33	1237.01	0.24043	0.0003765	0.0026132	PUM1	pumilio RNA binding family member 1 [Source:HGNC Symbol;Acc:HGNC:14957]
ENSG00000134690	1321.62	921.676	0.51998	2.8284e-14	7.1828e-13	CDCA8	cell division cycle associated 8 [Source:HGNC Symbol;Acc:HGNC:14629]
ENSG00000134697	1758	1134.54	0.63182	5.9785e-22	2.6461e-20	GNL2	guanine nucleotide binding protein-like 2 (nucleolar) [Source:HGNC Symbol;Acc:HGNC:29925]
ENSG00000134775	52.6798	16.699	1.6575	2.7561e-06	2.8065e-05	FHOD3	formin homology 2 domain containing 3 [Source:HGNC Symbol;Acc:HGNC:26178]
ENSG00000134815	698.508	486.627	0.52146	6.1791e-09	8.8775e-08	DHX34	DEAH (Asp-Glu-Ala-His) box polypeptide 34 [Source:HGNC Symbol;Acc:HGNC:16719]
ENSG00000134970	1003.4	711.825	0.4953	4.6374e-11	8.3746e-10	TMED7	transmembrane p24 trafficking protein 7 [Source:HGNC Symbol;Acc:HGNC:24253]
ENSG00000134996	327.76	226.598	0.53251	0.00018908	0.0013879	OSTF1	osteoclast stimulating factor 1 [Source:HGNC Symbol;Acc:HGNC:8510]
ENSG00000135018	1688.18	1182.91	0.51312	3.2507e-15	8.9645e-14	UBQLN1	ubiquilin 1 [Source:HGNC Symbol;Acc:HGNC:12508]
ENSG00000135047	1008.77	662.489	0.60663	3.8063e-16	1.1302e-14	CTSL	cathepsin L [Source:HGNC Symbol;Acc:HGNC:2537]
ENSG00000135070	393.494	247.466	0.66912	7.695e-10	1.235e-08	ISCA1	iron-sulfur cluster assembly 1 [Source:HGNC Symbol;Acc:HGNC:28660]
ENSG00000135074	1281.83	741.706	0.78929	1.402e-28	9.0334e-27	ADAM19	ADAM metallopeptidase domain 19 [Source:HGNC Symbol;Acc:HGNC:197]
ENSG00000135090	294.429	211.13	0.47979	2.676e-05	0.00023108	TAOK3	TAO kinase 3 [Source:HGNC Symbol;Acc:HGNC:18133]
ENSG00000135111	607.424	401.262	0.59816	1.6865e-11	3.2272e-10	TBX3	T-box 3 [Source:HGNC Symbol;Acc:HGNC:11602]
ENSG00000135241	603.445	449.783	0.42399	7.6339e-07	8.4787e-06	PNPLA8	patatin like phospholipase domain containing 8 [Source:HGNC Symbol;Acc:HGNC:28900]
ENSG00000135249	421.653	296.68	0.50715	4.829e-07	5.4813e-06	RINT1	RAD50 interactor 1 [Source:HGNC Symbol;Acc:HGNC:21876]
ENSG00000135316	2039.09	1493.06	0.44965	1.2396e-07	1.5326e-06	SYNCRIP	synaptotagmin binding, cytoplasmic RNA interacting protein [Source:HGNC Symbol;Acc:HGNC:16918]
ENSG00000135318	75.6528	10.7938	2.8092	6.2877e-21	2.645e-19	NT5E	5'-nucleotidase, ecto (CD73) [Source:HGNC Symbol;Acc:HGNC:8021]
ENSG00000135336	335.508	261.488	0.35961	0.0010818	0.0067971	ORC3	origin recognition complex subunit 3 [Source:HGNC Symbol;Acc:HGNC:8489]
ENSG00000135363	72.854	34.1564	1.0929	0.00045886	0.0031254	LMO2	LIM domain only 2 [Source:HGNC Symbol;Acc:HGNC:6642]
ENSG00000135372	1340.94	1120.56	0.25902	0.00016363	0.0012162	NAT10	N-acetyltransferase 10 (GCN5-related) [Source:HGNC Symbol;Acc:HGNC:29830]
ENSG00000135387	3973.17	3284.95	0.27442	1.7303e-06	1.8194e-05	CAPRIN1	cell cycle associated protein 1 [Source:HGNC Symbol;Acc:HGNC:6743]
ENSG00000135392	289.394	211.333	0.45352	9.6245e-05	0.00074972	DNAJC14	DnaJ heat shock protein family (Hsp40) member C14 [Source:HGNC Symbol;Acc:HGNC:24581]
ENSG00000135414	668.473	521.973	0.35689	3.4159e-05	0.00028957	GDF11	growth differentiation factor 11 [Source:HGNC Symbol;Acc:HGNC:4216]
ENSG00000135451	1639.35	993.481	0.72256	1.0561e-27	6.4767e-26	TROAP	trophinin associated protein [Source:HGNC Symbol;Acc:HGNC:12327]
ENSG00000135457	211.49	160.483	0.39817	0.0025446	0.014798	TFCP2	transcription factor CP2 [Source:HGNC Symbol;Acc:HGNC:11748]
ENSG00000135469	140.259	105.683	0.40836	0.006591	0.034213	COQ10A	coenzyme Q10A [Source:HGNC Symbol;Acc:HGNC:26515]
ENSG00000135476	1436.35	1065.66	0.43065	1.0408e-10	1.8187e-09	ESPL1	extra spindle pole bodies like 1, separase [Source:HGNC Symbol;Acc:HGNC:16856]
ENSG00000135503	519.977	432.295	0.26643	0.0040986	0.022592	ACVR1B	activin A receptor type IB [Source:HGNC Symbol;Acc:HGNC:172]
ENSG00000135521	278.361	194.134	0.51991	8.8316e-06	8.2439e-05	LTV1	LTV1 ribosome biogenesis factor [Source:HGNC Symbol;Acc:HGNC:21173]
ENSG00000135617	171.033	103.931	0.71864	7.4108e-07	8.2412e-06	PRADC1	protease-associated domain containing 1 [Source:HGNC Symbol;Acc:HGNC:16047]
ENSG00000135622	494.936	298.24	0.73077	3.8187e-10	6.3491e-09	SEMA4F	sema domain, immunoglobulin domain (Ig), transmembrane domain (TM) and short cytoplasmic domain, (semaphorin) 4F [Source:HGNC Symbol;Acc:HGNC:10734]
ENSG00000135624	7549.38	5634.65	0.42203	1.5347e-15	4.3225e-14	CCT7	chaperonin containing TCP1, subunit 7 (eta) [Source:HGNC Symbol;Acc:HGNC:1622]
ENSG00000135631	1272.79	838.605	0.60193	6.2882e-18	2.1897e-16	RAB11FIP5	RAB11 family interacting protein 5 (class I) [Source:HGNC Symbol;Acc:HGNC:24845]
ENSG00000135632	936.86	744.297	0.33196	7.6335e-06	7.2048e-05	SMYD5	SMYD family member 5 [Source:HGNC Symbol;Acc:HGNC:16258]
ENSG00000135637	142.136	106.862	0.41152	0.0061395	0.03216	CCDC142	coiled-coil domain containing 142 [Source:HGNC Symbol;Acc:HGNC:25889]
ENSG00000135679	3400.38	2244.45	0.59933	2.1626e-25	1.1764e-23	MDM2	MDM2 proto-oncogene, E3 ubiquitin protein ligase [Source:HGNC Symbol;Acc:HGNC:6973]
ENSG00000135698	421.703	290.788	0.53626	9.9644e-08	1.244e-06	MPHOSPH6	M-phase phosphoprotein 6 [Source:HGNC Symbol;Acc:HGNC:7214]
ENSG00000135722	101.068	57.9558	0.80231	1.6774e-05	0.00014982	FBXL8	F-box and leucine-rich repeat protein 8 [Source:HGNC Symbol;Acc:HGNC:17875]
ENSG00000135723	886.782	413.851	1.0995	8.4417e-42	9.1701e-40	FHOD1	formin homology 2 domain containing 1 [Source:HGNC Symbol;Acc:HGNC:17905]
ENSG00000135750	346.154	161.444	1.1004	2.4492e-21	1.0565e-19	KCNK1	potassium channel, two pore domain subfamily K, member 1 [Source:HGNC Symbol;Acc:HGNC:6272]
ENSG00000135766	693.028	518.109	0.41966	2.0215e-05	0.00017844	EGLN1	egl-9 family hypoxia-inducible factor 1 [Source:HGNC Symbol;Acc:HGNC:1232]
ENSG00000135823	869.837	602.387	0.53005	1.3192e-10	2.2839e-09	STX6	syntaxin 6 [Source:HGNC Symbol;Acc:HGNC:11441]
ENSG00000135829	3895.91	3081.61	0.33827	3.4401e-09	5.0965e-08	DHX9	DEAH (Asp-Glu-Ala-His) box helicase 9 [Source:HGNC Symbol;Acc:HGNC:2750]
ENSG00000135838	166.12	121.704	0.44885	0.0016981	0.010227	NPL	N-acetylneuraminate pyruvate lyase (dihydrodipicolinate synthase) [Source:HGNC Symbol;Acc:HGNC:16781]
ENSG00000135842	142.79	48.6148	1.5544	1.8874e-17	6.2907e-16	FAM129A	family with sequence similarity 129 member A [Source:HGNC Symbol;Acc:HGNC:16784]
ENSG00000135900	302.212	223.311	0.4365	0.00011654	0.00089353	MRPL44	mitochondrial ribosomal protein L44 [Source:HGNC Symbol;Acc:HGNC:16650]
ENSG00000135905	393.553	234.421	0.74745	2.0231e-12	4.2932e-11	DOCK10	dedicator of cytokinesis 10 [Source:HGNC Symbol;Acc:HGNC:23479]
ENSG00000135912	632.664	529.688	0.2563	0.0025977	0.015052	TTLL4	tubulin tyrosine ligase like 4 [Source:HGNC Symbol;Acc:HGNC:28976]
ENSG00000135926	1176.44	849.294	0.4701	1.9747e-11	3.7365e-10	TMBIM1	transmembrane BAX inhibitor motif containing 1 [Source:HGNC Symbol;Acc:HGNC:23410]
ENSG00000135930	632.824	483.84	0.38727	4.8315e-06	4.7112e-05	EIF4E2	eukaryotic translation initiation factor 4E family member 2 [Source:HGNC Symbol;Acc:HGNC:3293]
ENSG00000135932	715.338	539.416	0.40723	6.6011e-06	6.3123e-05	CAB39	calcium binding protein 39 [Source:HGNC Symbol;Acc:HGNC:20292]
ENSG00000135956	1379.4	1134.87	0.28151	3.2852e-05	0.00027936	TMEM127	transmembrane protein 127 [Source:HGNC Symbol;Acc:HGNC:26038]
ENSG00000135966	1209.69	1028.52	0.23407	0.0007563	0.0049209	TGFBRAP1	transforming growth factor beta receptor associated protein 1 [Source:HGNC Symbol;Acc:HGNC:16836]
ENSG00000136003	857.247	700.446	0.29144	0.00016893	0.0012514	ISCU	iron-sulfur cluster assembly enzyme [Source:HGNC Symbol;Acc:HGNC:29882]
ENSG00000136045	711.442	506.628	0.48982	4.3696e-09	6.4043e-08	PWP1	PWP1 homolog, endonuclein [Source:HGNC Symbol;Acc:HGNC:17015]
ENSG00000136051	757.888	573.438	0.40235	7.7239e-07	8.568e-06	KIAA1033	KIAA1033 [Source:HGNC Symbol;Acc:HGNC:29174]
ENSG00000136068	6069.87	4265.89	0.50882	3.1377e-12	6.5302e-11	FLNB	filamin B [Source:HGNC Symbol;Acc:HGNC:3755]
ENSG00000136100	702.451	544.354	0.36785	0.0041646	0.022922	VPS36	vacuolar protein sorting 36 homolog (S. cerevisiae) [Source:HGNC Symbol;Acc:HGNC:20312]
ENSG00000136108	1693.07	1247.42	0.4407	2.4111e-11	4.5286e-10	CKAP2	cytoskeleton associated protein 2 [Source:HGNC Symbol;Acc:HGNC:1990]
ENSG00000136111	464.756	286.856	0.69615	2.4681e-11	4.6258e-10	TBC1D4	TBC1 domain family member 4 [Source:HGNC Symbol;Acc:HGNC:19165]
ENSG00000136141	380.626	270.695	0.4917	1.7153e-06	1.8061e-05	LRCH1	leucine-rich repeats and calponin homology (CH) domain containing 1 [Source:HGNC Symbol;Acc:HGNC:20309]
ENSG00000136153	768.2	609.795	0.33316	4.2186e-05	0.00035119	LMO7	LIM domain 7 [Source:HGNC Symbol;Acc:HGNC:6646]
ENSG00000136158	527.485	184.85	1.5128	5.0165e-49	7.0648e-47	SPRY2	sprouty RTK signaling antagonist 2 [Source:HGNC Symbol;Acc:HGNC:11270]
ENSG00000136243	405.928	338.364	0.26265	0.0090832	0.045416	NUPL2	nucleoporin like 2 [Source:HGNC Symbol;Acc:HGNC:17010]
ENSG00000136244	551.194	170.665	1.6914	7.8564e-60	1.6863e-57	IL6	interleukin 6 [Source:HGNC Symbol;Acc:HGNC:6018]
ENSG00000136270	1503.88	889.089	0.75829	8.9784e-18	3.0612e-16	TBRG4	transforming growth factor beta regulator 4 [Source:HGNC Symbol;Acc:HGNC:17443]
ENSG00000136271	1064.84	749.763	0.50613	2.7031e-12	5.6587e-11	DDX56	DEAD (Asp-Glu-Ala-Asp) box helicase 56 [Source:HGNC Symbol;Acc:HGNC:18193]
ENSG00000136273	349.126	267.251	0.38555	0.00037676	0.0026142	HUS1	HUS1 checkpoint clamp component [Source:HGNC Symbol;Acc:HGNC:5309]
ENSG00000136280	397.401	327.002	0.2813	0.0046738	0.025351	CCM2	cerebral cavernous malformation 2 [Source:HGNC Symbol;Acc:HGNC:21708]
ENSG00000136319	286.875	229.769	0.32024	0.0056333	0.029913	TTC5	tetratricopeptide repeat domain 5 [Source:HGNC Symbol;Acc:HGNC:19274]
ENSG00000136379	196.815	98.2158	1.0028	4.3646e-12	8.9735e-11	ABHD17C	abhydrolase domain containing 17C [Source:HGNC Symbol;Acc:HGNC:26925]
ENSG00000136436	924.947	756.098	0.2908	8.6266e-05	0.00067911	CALCOCO2	calcium binding and coiled-coil domain 2 [Source:HGNC Symbol;Acc:HGNC:29912]
ENSG00000136444	1162.29	858.508	0.43706	8.843e-10	1.4097e-08	RSAD1	radical S-adenosyl methionine domain containing 1 [Source:HGNC Symbol;Acc:HGNC:25634]
ENSG00000136448	1833.83	1405.91	0.38336	1.5172e-09	2.3493e-08	NMT1	N-myristoyltransferase 1 [Source:HGNC Symbol;Acc:HGNC:7857]
ENSG00000136478	833.42	598.392	0.47795	2.9651e-09	4.4352e-08	TEX2	testis expressed 2 [Source:HGNC Symbol;Acc:HGNC:30884]
ENSG00000136485	1982.88	1710.36	0.2133	0.00065967	0.0043485	DCAF7	DDB1 and CUL4 associated factor 7 [Source:HGNC Symbol;Acc:HGNC:30915]
ENSG00000136490	489.884	413.398	0.24491	0.0066042	0.034276	LIMD2	LIM domain containing 2 [Source:HGNC Symbol;Acc:HGNC:28142]
ENSG00000136522	583.726	488.753	0.25619	0.0046109	0.02504	MRPL47	mitochondrial ribosomal protein L47 [Source:HGNC Symbol;Acc:HGNC:16652]
ENSG00000136688	13.3012	1.19233	3.4797	8.7547e-06	8.1829e-05	IL36G	interleukin 36, gamma [Source:HGNC Symbol;Acc:HGNC:15741]
ENSG00000136689	6.29107	0.309912	4.3434	0.0012298	0.0076246	IL1RN	interleukin 1 receptor antagonist [Source:HGNC Symbol;Acc:HGNC:6000]
ENSG00000136695	69.2174	8.6562	2.9993	2.5389e-21	1.0925e-19	IL36RN	interleukin 36 receptor antagonist [Source:HGNC Symbol;Acc:HGNC:15561]
ENSG00000136696	25.8171	5.82259	2.1486	2.9811e-06	3.0124e-05	IL36B	interleukin 36, beta [Source:HGNC Symbol;Acc:HGNC:15564]
ENSG00000136699	1822.32	1625.24	0.16512	0.0054603	0.029094	SMPD4	sphingomyelin phosphodiesterase 4 [Source:HGNC Symbol;Acc:HGNC:32949]
ENSG00000136715	1207.27	919.062	0.39351	3.5584e-08	4.694e-07	SAP130	Sin3A associated protein 130kDa [Source:HGNC Symbol;Acc:HGNC:29813]
ENSG00000136718	1759.74	1250.14	0.49326	1.2558e-14	3.3267e-13	IMP4	IMP4 homolog, U3 small nucleolar ribonucleoprotein [Source:HGNC Symbol;Acc:HGNC:30856]
ENSG00000136720	811.604	565.378	0.52156	3.9443e-11	7.1885e-10	HS6ST1	heparan sulfate 6-O-sulfotransferase 1 [Source:HGNC Symbol;Acc:HGNC:5201]
ENSG00000136738	474.126	333.488	0.50763	5.8527e-08	7.5092e-07	STAM	signal transducing adaptor molecule [Source:HGNC Symbol;Acc:HGNC:11357]
ENSG00000136810	2778.18	1983.51	0.48609	2.0607e-14	5.3205e-13	TXN	thioredoxin [Source:HGNC Symbol;Acc:HGNC:12435]
ENSG00000136811	1350.83	829.866	0.7029	3.2522e-24	1.6745e-22	ODF2	outer dense fiber of sperm tails 2 [Source:HGNC Symbol;Acc:HGNC:8114]
ENSG00000136816	509.567	336.118	0.6003	7.302e-11	1.2937e-09	TOR1B	torsin family 1, member B (torsin B) [Source:HGNC Symbol;Acc:HGNC:11995]
ENSG00000136819	818.466	530.55	0.62543	6.757e-15	1.8239e-13	C9orf78	chromosome 9 open reading frame 78 [Source:HGNC Symbol;Acc:HGNC:24932]
ENSG00000136827	580.028	480.77	0.27078	0.0017633	0.010585	TOR1A	torsin family 1, member A (torsin A) [Source:HGNC Symbol;Acc:HGNC:3098]
ENSG00000136830	3898.02	2714.59	0.52201	2.137e-20	8.7318e-19	FAM129B	family with sequence similarity 129 member B [Source:HGNC Symbol;Acc:HGNC:25282]
ENSG00000136840	459.388	243.313	0.9169	6.6819e-20	2.6365e-18	ST6GALNAC4	ST6 (alpha-N-acetyl-neuraminyl-2,3-beta-galactosyl-1,3)-N-acetylgalactosaminide alpha-2,6-sialyltransferase 4 [Source:HGNC Symbol;Acc:HGNC:17846]
ENSG00000136842	93.5704	60.2434	0.63525	0.0011562	0.0072057	TMOD1	tropomodulin 1 [Source:HGNC Symbol;Acc:HGNC:11871]
ENSG00000136854	806.35	348.871	1.2087	2.9842e-45	3.6538e-43	STXBP1	syntaxin binding protein 1 [Source:HGNC Symbol;Acc:HGNC:11444]
ENSG00000136875	1208.52	670.318	0.85032	2.3315e-31	1.7093e-29	PRPF4	pre-mRNA processing factor 4 [Source:HGNC Symbol;Acc:HGNC:17349]
ENSG00000136877	936.971	814.886	0.20141	0.0043319	0.023691	FPGS	folylpolyglutamate synthase [Source:HGNC Symbol;Acc:HGNC:3824]
ENSG00000136878	237.165	173.062	0.45461	0.00017993	0.0013273	USP20	ubiquitin specific peptidase 20 [Source:HGNC Symbol;Acc:HGNC:12619]
ENSG00000136891	880.673	620.883	0.50428	6.1541e-11	1.098e-09	TEX10	testis expressed 10 [Source:HGNC Symbol;Acc:HGNC:25988]
ENSG00000136897	424.254	298.133	0.50897	3.0171e-06	3.0461e-05	MRPL50	mitochondrial ribosomal protein L50 [Source:HGNC Symbol;Acc:HGNC:16654]
ENSG00000136908	765.185	662.098	0.20877	0.0068399	0.035361	DPM2	dolichyl-phosphate mannosyltransferase polypeptide 2, regulatory subunit [Source:HGNC Symbol;Acc:HGNC:3006]
ENSG00000136928	75.9845	33.8777	1.1654	3.1463e-07	3.6755e-06	GABBR2	gamma-aminobutyric acid (GABA) B receptor, 2 [Source:HGNC Symbol;Acc:HGNC:4507]
ENSG00000136930	2564.95	1688.22	0.60343	1.3696e-23	6.7124e-22	PSMB7	proteasome subunit beta 7 [Source:HGNC Symbol;Acc:HGNC:9544]
ENSG00000136933	456.129	309.943	0.55744	5.9407e-09	8.5522e-08	RABEPK	Rab9 effector protein with kelch motifs [Source:HGNC Symbol;Acc:HGNC:16896]
ENSG00000136950	975.875	683.252	0.51428	3.8573e-12	7.9626e-11	ARPC5L	actin related protein 2/3 complex subunit 5-like [Source:HGNC Symbol;Acc:HGNC:23366]
ENSG00000136986	1378.49	1160.77	0.24801	0.00019449	0.0014238	DERL1	derlin 1 [Source:HGNC Symbol;Acc:HGNC:28454]
ENSG00000137038	540.451	385.077	0.48902	1.2606e-07	1.5558e-06	TMEM261	transmembrane protein 261 [Source:HGNC Symbol;Acc:HGNC:30536]
ENSG00000137040	499.907	365.784	0.45067	1.9204e-05	0.00017009	RANBP6	RAN binding protein 6 [Source:HGNC Symbol;Acc:HGNC:9851]
ENSG00000137055	797.375	642.089	0.31249	7.9335e-05	0.00062802	PLAA	phospholipase A2-activating protein [Source:HGNC Symbol;Acc:HGNC:9043]
ENSG00000137073	899.096	603.251	0.57572	7.2014e-14	1.7674e-12	UBAP2	ubiquitin associated protein 2 [Source:HGNC Symbol;Acc:HGNC:14185]
ENSG00000137074	455.768	352.297	0.37151	0.00014776	0.0011086	APTX	aprataxin [Source:HGNC Symbol;Acc:HGNC:15984]
ENSG00000137076	7419.86	5249.76	0.49914	1.4725e-15	4.1638e-14	TLN1	talin 1 [Source:HGNC Symbol;Acc:HGNC:11845]
ENSG00000137135	353.31	290.163	0.28407	0.0060687	0.031859	ARHGEF39	Rho guanine nucleotide exchange factor 39 [Source:HGNC Symbol;Acc:HGNC:25909]
ENSG00000137216	946.601	811.7	0.22181	0.0030942	0.017597	TMEM63B	transmembrane protein 63B [Source:HGNC Symbol;Acc:HGNC:17735]
ENSG00000137267	197.73	131.594	0.58744	2.0306e-05	0.00017908	TUBB2A	tubulin beta 2A class IIa [Source:HGNC Symbol;Acc:HGNC:12412]
ENSG00000137275	544.081	453.162	0.26379	0.0027397	0.015796	RIPK1	receptor interacting serine/threonine kinase 1 [Source:HGNC Symbol;Acc:HGNC:10019]
ENSG00000137309	33030.8	19276.1	0.77699	3.7722e-55	6.6536e-53	HMGA1	high mobility group AT-hook 1 [Source:HGNC Symbol;Acc:HGNC:5010]
ENSG00000137331	2636.14	2105.99	0.32393	9.6046e-06	8.914e-05	IER3	immediate early response 3 [Source:HGNC Symbol;Acc:HGNC:5392]
ENSG00000137337	1801.15	1236.47	0.54269	1.5179e-17	5.083e-16	MDC1	mediator of DNA damage checkpoint 1 [Source:HGNC Symbol;Acc:HGNC:21163]
ENSG00000137364	380.187	253.768	0.5832	1.6708e-08	2.287e-07	TPMT	thiopurine S-methyltransferase [Source:HGNC Symbol;Acc:HGNC:12014]
ENSG00000137409	4373.17	3039.82	0.52469	3.3961e-21	1.4509e-19	MTCH1	mitochondrial carrier 1 [Source:HGNC Symbol;Acc:HGNC:17586]
ENSG00000137411	739.263	635.388	0.21845	0.0060678	0.031859	VARS2	valyl-tRNA synthetase 2, mitochondrial [Source:HGNC Symbol;Acc:HGNC:21642]
ENSG00000137449	188.319	128.994	0.54587	0.00094635	0.0060352	CPEB2	cytoplasmic polyadenylation element binding protein 2 [Source:HGNC Symbol;Acc:HGNC:21745]
ENSG00000137478	517.009	436.459	0.24434	0.0073154	0.037535	FCHSD2	FCH and double SH3 domains 2 [Source:HGNC Symbol;Acc:HGNC:29114]
ENSG00000137494	259.721	187.066	0.47341	5.1746e-05	0.00042469	ANKRD42	ankyrin repeat domain 42 [Source:HGNC Symbol;Acc:HGNC:26752]
ENSG00000137513	463.258	371.871	0.31701	0.00098287	0.0062357	NARS2	asparaginyl-tRNA synthetase 2, mitochondrial (putative) [Source:HGNC Symbol;Acc:HGNC:26274]
ENSG00000137547	858.798	670.756	0.35653	0.00066958	0.0044074	MRPL15	mitochondrial ribosomal protein L15 [Source:HGNC Symbol;Acc:HGNC:14054]
ENSG00000137571	35.0584	13.8699	1.3378	0.0001578	0.0011763	SLCO5A1	solute carrier organic anion transporter family member 5A1 [Source:HGNC Symbol;Acc:HGNC:19046]
ENSG00000137692	736.98	540.903	0.44626	5.3517e-08	6.8962e-07	DCUN1D5	DCN1, defective in cullin neddylation 1, domain containing 5 [Source:HGNC Symbol;Acc:HGNC:28409]
ENSG00000137713	1047.4	641.662	0.70693	7.0165e-21	2.9411e-19	PPP2R1B	protein phosphatase 2 regulatory subunit A, beta [Source:HGNC Symbol;Acc:HGNC:9303]
ENSG00000137760	330.819	248.108	0.41508	0.00015322	0.0011452	ALKBH8	alkB homolog 8, tRNA methyltransferase [Source:HGNC Symbol;Acc:HGNC:25189]
ENSG00000137776	2024.09	1751.07	0.20904	0.00069226	0.0045415	SLTM	SAFB-like, transcription modulator [Source:HGNC Symbol;Acc:HGNC:20709]
ENSG00000137802	739.709	395.335	0.90388	2.9104e-26	1.6699e-24	MAPKBP1	mitogen-activated protein kinase binding protein 1 [Source:HGNC Symbol;Acc:HGNC:29536]
ENSG00000137806	242.508	132.245	0.87482	1.7534e-11	3.3461e-10	NDUFAF1	NADH:ubiquinone oxidoreductase complex assembly factor 1 [Source:HGNC Symbol;Acc:HGNC:18828]
ENSG00000137807	2567.17	2010.02	0.35297	2.4504e-09	3.6979e-08	KIF23	kinesin family member 23 [Source:HGNC Symbol;Acc:HGNC:6392]
ENSG00000137812	1621.14	1321.97	0.29431	8.5628e-06	8.0119e-05	CASC5	cancer susceptibility candidate 5 [Source:HGNC Symbol;Acc:HGNC:24054]
ENSG00000137822	412.642	319.999	0.36682	0.00018178	0.0013395	TUBGCP4	tubulin gamma complex associated protein 4 [Source:HGNC Symbol;Acc:HGNC:16691]
ENSG00000137831	853.16	744.213	0.1971	0.009871	0.04875	UACA	uveal autoantigen with coiled-coil domains and ankyrin repeats [Source:HGNC Symbol;Acc:HGNC:15947]
ENSG00000137845	1946.5	1691.92	0.20222	0.0016408	0.0099157	ADAM10	ADAM metallopeptidase domain 10 [Source:HGNC Symbol;Acc:HGNC:188]
ENSG00000137936	779.361	341.658	1.1897	1.4292e-43	1.6533e-41	BCAR3	breast cancer anti-estrogen resistance 3 [Source:HGNC Symbol;Acc:HGNC:973]
ENSG00000137947	351.56	204.689	0.78034	3.3206e-12	6.8987e-11	GTF2B	general transcription factor IIB [Source:HGNC Symbol;Acc:HGNC:4648]
ENSG00000137955	1306.37	907.865	0.52501	2.1144e-14	5.4434e-13	RABGGTB	Rab geranylgeranyltransferase, beta subunit [Source:HGNC Symbol;Acc:HGNC:9796]
ENSG00000137996	472.435	386.893	0.28818	0.0013432	0.008284	RTCA	RNA 3'-terminal phosphate cyclase [Source:HGNC Symbol;Acc:HGNC:17981]
ENSG00000138018	862.894	700.7	0.30039	0.00016282	0.0012106	EPT1	ethanolaminephosphotransferase 1 [Source:HGNC Symbol;Acc:HGNC:29361]
ENSG00000138035	1340.35	859.618	0.64084	5.6898e-20	2.2525e-18	PNPT1	polyribonucleotide nucleotidyltransferase 1 [Source:HGNC Symbol;Acc:HGNC:23166]
ENSG00000138069	2860.27	2337.42	0.29124	7.1948e-07	8.0109e-06	RAB1A	RAB1A, member RAS oncogene family [Source:HGNC Symbol;Acc:HGNC:9758]
ENSG00000138071	5380.08	4563.05	0.23763	9.0758e-05	0.00071118	ACTR2	ARP2 actin-related protein 2 homolog (yeast) [Source:HGNC Symbol;Acc:HGNC:169]
ENSG00000138073	875.409	643.374	0.4443	5.7301e-09	8.2624e-08	PREB	prolactin regulatory element binding [Source:HGNC Symbol;Acc:HGNC:9356]
ENSG00000138074	1306.95	970.846	0.42889	2.5528e-10	4.3045e-09	SLC5A6	solute carrier family 5 (sodium/multivitamin and iodide cotransporter), member 6 [Source:HGNC Symbol;Acc:HGNC:11041]
ENSG00000138107	1454.41	1221.79	0.25143	0.00012654	0.00096297	ACTR1A	ARP1 actin-related protein 1 homolog A, centractin alpha (yeast) [Source:HGNC Symbol;Acc:HGNC:167]
ENSG00000138162	122.918	80.4004	0.61242	0.0003911	0.0027058	TACC2	transforming, acidic coiled-coil containing protein 2 [Source:HGNC Symbol;Acc:HGNC:11523]
ENSG00000138166	1184.52	318.184	1.8964	2.7256e-121	1.8323e-118	DUSP5	dual specificity phosphatase 5 [Source:HGNC Symbol;Acc:HGNC:3071]
ENSG00000138180	1832.24	1209.24	0.59951	2.8868e-20	1.1688e-18	CEP55	centrosomal protein 55kDa [Source:HGNC Symbol;Acc:HGNC:1161]
ENSG00000138182	1005.63	623.003	0.69078	4.3391e-19	1.6189e-17	KIF20B	kinesin family member 20B [Source:HGNC Symbol;Acc:HGNC:7212]
ENSG00000138347	14.3837	1.55305	3.2113	9.9117e-06	9.1824e-05	MYPN	myopalladin [Source:HGNC Symbol;Acc:HGNC:23246]
ENSG00000138356	1498.27	984.686	0.60556	6.0027e-19	2.214e-17	AOX1	aldehyde oxidase 1 [Source:HGNC Symbol;Acc:HGNC:553]
ENSG00000138385	1371.8	1072.44	0.35517	1.4484e-07	1.7759e-06	SSB	Sjogren syndrome antigen B [Source:HGNC Symbol;Acc:HGNC:11316]
ENSG00000138399	359.954	277.684	0.37437	0.00049725	0.0033632	FASTKD1	FAST kinase domains 1 [Source:HGNC Symbol;Acc:HGNC:26150]
ENSG00000138442	803.214	583.878	0.46012	6.4625e-09	9.266e-08	WDR12	WD repeat domain 12 [Source:HGNC Symbol;Acc:HGNC:14098]
ENSG00000138495	520.077	337.187	0.62518	1.9016e-11	3.6117e-10	COX17	COX17, cytochrome c oxidase copper chaperone [Source:HGNC Symbol;Acc:HGNC:2264]
ENSG00000138593	814.405	592.796	0.45821	1.0748e-08	1.503e-07	SECISBP2L	SECIS binding protein 2-like [Source:HGNC Symbol;Acc:HGNC:28997]
ENSG00000138594	1165.62	813.263	0.5193	1.4412e-11	2.7832e-10	TMOD3	tropomodulin 3 [Source:HGNC Symbol;Acc:HGNC:11873]
ENSG00000138604	544.959	396.776	0.45782	0.00029791	0.0021098	GLCE	glucuronic acid epimerase [Source:HGNC Symbol;Acc:HGNC:17855]
ENSG00000138623	793.063	343.604	1.2067	2.7582e-45	3.3888e-43	SEMA7A	semaphorin 7A, GPI membrane anchor (John Milton Hagen blood group) [Source:HGNC Symbol;Acc:HGNC:10741]
ENSG00000138629	482.451	360.492	0.42041	4.8959e-06	4.7713e-05	UBL7	ubiquitin like 7 [Source:HGNC Symbol;Acc:HGNC:28221]
ENSG00000138660	968.754	687.782	0.49418	5.3842e-11	9.6644e-10	AP1AR	adaptor related protein complex 1 associated regulatory protein [Source:HGNC Symbol;Acc:HGNC:28808]
ENSG00000138675	471.488	145.709	1.6941	8.5664e-38	7.9485e-36	FGF5	fibroblast growth factor 5 [Source:HGNC Symbol;Acc:HGNC:3683]
ENSG00000138678	482.763	243.655	0.98647	6.4148e-23	2.9955e-21	GPAT3	glycerol-3-phosphate acyltransferase 3 [Source:HGNC Symbol;Acc:HGNC:28157]
ENSG00000138757	1619.01	1199.48	0.43271	6.8056e-11	1.2082e-09	G3BP2	GTPase activating protein (SH3 domain) binding protein 2 [Source:HGNC Symbol;Acc:HGNC:30291]
ENSG00000138768	1452.82	1090.41	0.41398	9.4157e-10	1.4943e-08	USO1	USO1 vesicle transport factor [Source:HGNC Symbol;Acc:HGNC:30904]
ENSG00000138778	2065.04	1503.96	0.4574	2.3866e-05	0.00020765	CENPE	centromere protein E [Source:HGNC Symbol;Acc:HGNC:1856]
ENSG00000138802	813.278	586.18	0.47241	7.7468e-07	8.5906e-06	SEC24B	SEC24 homolog B, COPII coat complex component [Source:HGNC Symbol;Acc:HGNC:10704]
ENSG00000139112	897.314	767.319	0.22579	0.002448	0.014289	GABARAPL1	GABA(A) receptor-associated protein like 1 [Source:HGNC Symbol;Acc:HGNC:4068]
ENSG00000139131	455.519	314.584	0.53407	3.2316e-08	4.2884e-07	YARS2	tyrosyl-tRNA synthetase 2 [Source:HGNC Symbol;Acc:HGNC:24249]
ENSG00000139146	1467.68	1090.15	0.42901	2.1847e-10	3.705e-09	FAM60A	family with sequence similarity 60 member A [Source:HGNC Symbol;Acc:HGNC:30702]
ENSG00000139163	898.109	718.53	0.32184	2.1113e-05	0.0001856	ETNK1	ethanolamine kinase 1 [Source:HGNC Symbol;Acc:HGNC:24649]
ENSG00000139197	1465.37	1087.4	0.43038	8.397e-11	1.4818e-09	PEX5	peroxisomal biogenesis factor 5 [Source:HGNC Symbol;Acc:HGNC:9719]
ENSG00000139218	1637.6	1381.17	0.24569	0.0019097	0.011394	SCAF11	SR-related CTD-associated factor 11 [Source:HGNC Symbol;Acc:HGNC:10784]
ENSG00000139278	399.147	310.365	0.36296	0.00034461	0.0024118	GLIPR1	GLI pathogenesis-related 1 [Source:HGNC Symbol;Acc:HGNC:17001]
ENSG00000139291	220.026	137.612	0.67707	3.3175e-07	3.8552e-06	TMEM19	transmembrane protein 19 [Source:HGNC Symbol;Acc:HGNC:25605]
ENSG00000139354	854.536	741.848	0.20402	0.0098717	0.04875	GAS2L3	growth arrest specific 2 like 3 [Source:HGNC Symbol;Acc:HGNC:27475]
ENSG00000139405	291.475	212.863	0.45345	5.5202e-05	0.0004508	RITA1	RBPJ interacting and tubulin associated 1 [Source:HGNC Symbol;Acc:HGNC:25925]
ENSG00000139433	837.904	534.155	0.64952	3.5069e-09	5.1932e-08	GLTP	glycolipid transfer protein [Source:HGNC Symbol;Acc:HGNC:24867]
ENSG00000139437	426.113	303.523	0.48943	1.2686e-06	1.3636e-05	TCHP	trichoplein, keratin filament binding [Source:HGNC Symbol;Acc:HGNC:28135]
ENSG00000139496	1232.35	1018.08	0.27555	0.00011897	0.00091019	NUP58	nucleoporin 58kDa [Source:HGNC Symbol;Acc:HGNC:20261]
ENSG00000139505	573.677	426.001	0.42938	1.2707e-06	1.3654e-05	MTMR6	myotubularin related protein 6 [Source:HGNC Symbol;Acc:HGNC:7453]
ENSG00000139629	420.627	300.603	0.48468	0.00012008	0.00091835	GALNT6	polypeptide N-acetylgalactosaminyltransferase 6 [Source:HGNC Symbol;Acc:HGNC:4128]
ENSG00000139644	8856.97	6594.39	0.42557	4.7774e-16	1.4044e-14	TMBIM6	transmembrane BAX inhibitor motif containing 6 [Source:HGNC Symbol;Acc:HGNC:11723]
ENSG00000139645	2138.46	1512.34	0.49979	7.91e-16	2.2784e-14	ANKRD52	ankyrin repeat domain 52 [Source:HGNC Symbol;Acc:HGNC:26614]
ENSG00000139697	2284.86	1412.99	0.69335	7.7208e-27	4.5545e-25	SBNO1	strawberry notch homolog 1 (Drosophila) [Source:HGNC Symbol;Acc:HGNC:22973]
ENSG00000139722	448.436	300.657	0.57678	2.496e-09	3.7636e-08	VPS37B	vacuolar protein sorting 37 homolog B (S. cerevisiae) [Source:HGNC Symbol;Acc:HGNC:25754]
ENSG00000139734	650.697	533.841	0.28557	0.0008569	0.0055171	DIAPH3	diaphanous related formin 3 [Source:HGNC Symbol;Acc:HGNC:15480]
ENSG00000139842	1849.77	1549.95	0.25512	7.1682e-05	0.00057239	CUL4A	cullin 4A [Source:HGNC Symbol;Acc:HGNC:2554]
ENSG00000139973	183.773	135.899	0.43539	0.0033389	0.018797	SYT16	synaptotagmin 16 [Source:HGNC Symbol;Acc:HGNC:23142]
ENSG00000139977	1067.58	895.655	0.25333	0.00058097	0.0038727	NAA30	N(alpha)-acetyltransferase 30, NatC catalytic subunit [Source:HGNC Symbol;Acc:HGNC:19844]
ENSG00000140006	239.344	170.173	0.49208	8.9563e-05	0.00070289	WDR89	WD repeat domain 89 [Source:HGNC Symbol;Acc:HGNC:20489]
ENSG00000140030	31.6172	15.6192	1.0174	0.004765	0.025771	GPR65	G protein-coupled receptor 65 [Source:HGNC Symbol;Acc:HGNC:4517]
ENSG00000140153	305.764	238.434	0.35883	0.0013573	0.0083614	WDR20	WD repeat domain 20 [Source:HGNC Symbol;Acc:HGNC:19667]
ENSG00000140157	921.923	692.073	0.41372	7.5068e-08	9.515e-07	NIPA2	non imprinted in Prader-Willi/Angelman syndrome 2 [Source:HGNC Symbol;Acc:HGNC:17044]
ENSG00000140263	485.957	383.891	0.34013	0.00023342	0.0016873	SORD	sorbitol dehydrogenase [Source:HGNC Symbol;Acc:HGNC:11184]
ENSG00000140280	134.076	89.4131	0.58449	0.00025342	0.0018208	LYSMD2	LysM, putative peptidoglycan-binding, domain containing 2 [Source:HGNC Symbol;Acc:HGNC:28571]
ENSG00000140297	46.4199	27.0596	0.7786	0.0036332	0.020306	GCNT3	glucosaminyl (N-acetyl) transferase 3, mucin type [Source:HGNC Symbol;Acc:HGNC:4205]
ENSG00000140299	1209	906.836	0.4149	1.8851e-09	2.8852e-08	BNIP2	BCL2/adenovirus E1B 19kDa interacting protein 2 [Source:HGNC Symbol;Acc:HGNC:1083]
ENSG00000140307	1254.08	1021.59	0.29581	1.628e-05	0.00014574	GTF2A2	general transcription factor IIA 2 [Source:HGNC Symbol;Acc:HGNC:4647]
ENSG00000140320	555.078	371.475	0.57943	8.5131e-11	1.5016e-09	BAHD1	bromo adjacent homology domain containing 1 [Source:HGNC Symbol;Acc:HGNC:29153]
ENSG00000140326	421.437	327.527	0.3637	0.00021362	0.0015546	CDAN1	codanin 1 [Source:HGNC Symbol;Acc:HGNC:1713]
ENSG00000140332	1520.25	709.028	1.1004	4.5418e-56	8.2144e-54	TLE3	transducin like enhancer of split 3 [Source:HGNC Symbol;Acc:HGNC:11839]
ENSG00000140379	407.446	68.2469	2.5778	1.4589e-86	5.7123e-84	BCL2A1	BCL2-related protein A1 [Source:HGNC Symbol;Acc:HGNC:991]
ENSG00000140403	124.58	63.065	0.98217	3.8314e-08	5.03e-07	DNAJA4	DnaJ heat shock protein family (Hsp40) member A4 [Source:HGNC Symbol;Acc:HGNC:14885]
ENSG00000140406	1455.22	806.753	0.85104	5.3761e-25	2.8805e-23	MESDC1	mesoderm development candidate 1 [Source:HGNC Symbol;Acc:HGNC:13519]
ENSG00000140443	1760.73	1218.75	0.53077	1.8638e-16	5.6904e-15	IGF1R	insulin like growth factor 1 receptor [Source:HGNC Symbol;Acc:HGNC:5465]
ENSG00000140474	388.04	259.171	0.5823	8.151e-09	1.1561e-07	ULK3	unc-51 like kinase 3 [Source:HGNC Symbol;Acc:HGNC:19703]
ENSG00000140521	885.7	547.194	0.69477	9.9334e-19	3.6152e-17	POLG	polymerase (DNA directed), gamma [Source:HGNC Symbol;Acc:HGNC:9179]
ENSG00000140526	1501.15	1083.98	0.46974	6.914e-08	8.7918e-07	ABHD2	abhydrolase domain containing 2 [Source:HGNC Symbol;Acc:HGNC:18717]
ENSG00000140548	275.311	176.552	0.64097	9.064e-08	1.1371e-06	ZNF710	zinc finger protein 710 [Source:HGNC Symbol;Acc:HGNC:25352]
ENSG00000140553	875.276	596.654	0.55284	1.1346e-12	2.4868e-11	UNC45A	unc-45 myosin chaperone A [Source:HGNC Symbol;Acc:HGNC:30594]
ENSG00000140563	449.082	103.908	2.1117	3.2607e-71	8.9369e-69	MCTP2	multiple C2 domains, transmembrane 2 [Source:HGNC Symbol;Acc:HGNC:25636]
ENSG00000140564	2422.92	1592.68	0.60529	1.4437e-23	7.0562e-22	FURIN	furin (paired basic amino acid cleaving enzyme) [Source:HGNC Symbol;Acc:HGNC:8568]
ENSG00000140632	1151.22	848.363	0.44041	6.2626e-10	1.0175e-08	GLYR1	glyoxylate reductase 1 homolog (Arabidopsis) [Source:HGNC Symbol;Acc:HGNC:24434]
ENSG00000140650	171.226	112.075	0.61143	4.3718e-05	0.00036301	PMM2	phosphomannomutase 2 [Source:HGNC Symbol;Acc:HGNC:9115]
ENSG00000140743	497.709	318.805	0.64263	1.58e-11	3.0332e-10	CDR2	cerebellar degeneration related protein 2 [Source:HGNC Symbol;Acc:HGNC:1799]
ENSG00000140750	531.402	452.024	0.2334	0.010028	0.049398	ARHGAP17	Rho GTPase activating protein 17 [Source:HGNC Symbol;Acc:HGNC:18239]
ENSG00000140829	1427.08	1015.74	0.49053	4.9419e-13	1.118e-11	DHX38	DEAH (Asp-Glu-Ala-His) box polypeptide 38 [Source:HGNC Symbol;Acc:HGNC:17211]
ENSG00000140854	613.179	405.713	0.59585	8.1546e-12	1.6196e-10	KATNB1	katanin p80 (WD repeat containing) subunit B 1 [Source:HGNC Symbol;Acc:HGNC:6217]
ENSG00000140859	2645.62	1891.86	0.4838	1.2704e-16	3.9326e-15	KIFC3	kinesin family member C3 [Source:HGNC Symbol;Acc:HGNC:6326]
ENSG00000140943	2101.66	1829.23	0.20029	0.00089414	0.0057392	MBTPS1	membrane bound transcription factor peptidase, site 1 [Source:HGNC Symbol;Acc:HGNC:15456]
ENSG00000140945	1136.99	836.381	0.44299	7.5992e-10	1.2213e-08	CDH13	cadherin 13 [Source:HGNC Symbol;Acc:HGNC:1753]
ENSG00000140950	553.895	257.914	1.1027	1.0044e-30	7.2588e-29	TLDC1	TBC/LysM-associated domain containing 1 [Source:HGNC Symbol;Acc:HGNC:29325]
ENSG00000140961	191.442	135.236	0.50143	0.00017615	0.0013007	OSGIN1	oxidative stress induced growth inhibitor 1 [Source:HGNC Symbol;Acc:HGNC:30093]
ENSG00000140983	1563.47	1267.36	0.30292	0.0018315	0.01096	RHOT2	ras homolog family member T2 [Source:HGNC Symbol;Acc:HGNC:21169]
ENSG00000140986	16.5727	4.28398	1.9518	0.00044009	0.0030137	RPL3L	ribosomal protein L3 like [Source:HGNC Symbol;Acc:HGNC:10351]
ENSG00000140990	746.402	599.129	0.31708	0.00013469	0.0010196	NDUFB10	NADH:ubiquinone oxidoreductase subunit B10 [Source:HGNC Symbol;Acc:HGNC:7696]
ENSG00000140992	721.811	604.991	0.25471	0.0012442	0.0077073	PDPK1	3-phosphoinositide dependent protein kinase 1 [Source:HGNC Symbol;Acc:HGNC:8816]
ENSG00000140995	1398.5	1005.98	0.47528	2.3875e-12	5.0366e-11	DEF8	differentially expressed in FDCP 8 homolog (mouse) [Source:HGNC Symbol;Acc:HGNC:25969]
ENSG00000141030	874.255	745.47	0.2299	0.0025532	0.014845	COPS3	COP9 signalosome subunit 3 [Source:HGNC Symbol;Acc:HGNC:2239]
ENSG00000141034	137.877	79.6094	0.79237	1.5088e-06	1.6009e-05	GID4	GID complex subunit 4 homolog [Source:HGNC Symbol;Acc:HGNC:28453]
ENSG00000141068	232.963	158.853	0.55241	8.7829e-06	8.2006e-05	KSR1	kinase suppressor of ras 1 [Source:HGNC Symbol;Acc:HGNC:6465]
ENSG00000141076	1457.64	1234.79	0.23937	0.00034333	0.0024042	UTP4	UTP4 small subunit processome component [Source:HGNC Symbol;Acc:HGNC:1983]
ENSG00000141084	484.089	377.751	0.35784	0.00022943	0.0016605	RANBP10	RAN binding protein 10 [Source:HGNC Symbol;Acc:HGNC:29285]
ENSG00000141198	33.8189	17.544	0.94685	0.0035624	0.019951	TOM1L1	target of myb1 like 1 membrane trafficking protein [Source:HGNC Symbol;Acc:HGNC:11983]
ENSG00000141232	552.856	346.164	0.67545	1.0957e-13	2.6504e-12	TOB1	transducer of ERBB2, 1 [Source:HGNC Symbol;Acc:HGNC:11979]
ENSG00000141252	636.433	430.424	0.56425	4.2576e-11	7.724e-10	VPS53	VPS53 GARP complex subunit [Source:HGNC Symbol;Acc:HGNC:25608]
ENSG00000141349	1120.35	884.034	0.34177	1.4821e-06	1.5745e-05	G6PC3	glucose 6 phosphatase, catalytic, 3 [Source:HGNC Symbol;Acc:HGNC:24861]
ENSG00000141376	264.366	209.137	0.33809	0.0030895	0.017579	BCAS3	breast carcinoma amplified sequence 3 [Source:HGNC Symbol;Acc:HGNC:14347]
ENSG00000141378	723.219	576.661	0.32671	5.1084e-05	0.00041977	PTRH2	peptidyl-tRNA hydrolase 2 [Source:HGNC Symbol;Acc:HGNC:24265]
ENSG00000141384	91.5822	59.9455	0.61142	0.0020037	0.011904	TAF4B	TATA-box binding protein associated factor 4b [Source:HGNC Symbol;Acc:HGNC:11538]
ENSG00000141385	1187.66	949.442	0.32297	5.8138e-06	5.6077e-05	AFG3L2	AFG3-like AAA ATPase 2 [Source:HGNC Symbol;Acc:HGNC:315]
ENSG00000141452	125.853	71.4872	0.81598	5.3211e-06	5.1519e-05	C18orf8	chromosome 18 open reading frame 8 [Source:HGNC Symbol;Acc:HGNC:24326]
ENSG00000141456	1627.84	1158.64	0.49053	5.6247e-14	1.3927e-12	PELP1	proline, glutamate and leucine rich protein 1 [Source:HGNC Symbol;Acc:HGNC:30134]
ENSG00000141458	1184.22	598.804	0.98378	6.5668e-40	6.647e-38	NPC1	Niemann-Pick disease, type C1 [Source:HGNC Symbol;Acc:HGNC:7897]
ENSG00000141499	350.937	257.764	0.44516	1.7769e-05	0.00015808	WRAP53	WD repeat containing, antisense to TP53 [Source:HGNC Symbol;Acc:HGNC:25522]
ENSG00000141503	1293.16	852.647	0.60088	5.3518e-18	1.8676e-16	MINK1	misshapen-like kinase 1 [Source:HGNC Symbol;Acc:HGNC:17565]
ENSG00000141522	5341.9	3163.88	0.75566	1.0006e-43	1.1612e-41	ARHGDIA	Rho GDP dissociation inhibitor (GDI) alpha [Source:HGNC Symbol;Acc:HGNC:678]
ENSG00000141526	416.708	202.055	1.0443	1.5755e-21	6.854e-20	SLC16A3	solute carrier family 16 (monocarboxylate transporter), member 3 [Source:HGNC Symbol;Acc:HGNC:10924]
ENSG00000141543	1502.42	1128.52	0.41285	5.3148e-10	8.7065e-09	EIF4A3	eukaryotic translation initiation factor 4A3 [Source:HGNC Symbol;Acc:HGNC:18683]
ENSG00000141551	2005.03	1722.17	0.2194	0.00021208	0.0015446	CSNK1D	casein kinase 1, delta [Source:HGNC Symbol;Acc:HGNC:2452]
ENSG00000141560	512.552	437.657	0.2279	0.0085105	0.042859	FN3KRP	fructosamine 3 kinase related protein [Source:HGNC Symbol;Acc:HGNC:25700]
ENSG00000141564	1020.66	654.004	0.64213	2.399e-14	6.1449e-13	RPTOR	regulatory associated protein of MTOR, complex 1 [Source:HGNC Symbol;Acc:HGNC:30287]
ENSG00000141568	1374.46	1173.41	0.22817	0.00051695	0.0034858	FOXK2	forkhead box K2 [Source:HGNC Symbol;Acc:HGNC:6036]
ENSG00000141577	668.215	574.363	0.21835	0.0061387	0.03216	CEP131	centrosomal protein 131kDa [Source:HGNC Symbol;Acc:HGNC:29511]
ENSG00000141664	248.594	190.065	0.38729	0.0015576	0.0094639	ZCCHC2	zinc finger, CCHC domain containing 2 [Source:HGNC Symbol;Acc:HGNC:22916]
ENSG00000141668	10.9552	2.38465	2.1998	0.0025967	0.015051	CBLN2	cerebellin 2 precursor [Source:HGNC Symbol;Acc:HGNC:1544]
ENSG00000141741	252.548	193.513	0.38413	0.0013836	0.0085083	MIEN1	migration and invasion enhancer 1 [Source:HGNC Symbol;Acc:HGNC:28230]
ENSG00000141759	1686.83	1151.35	0.551	1.919e-17	6.386e-16	TXNL4A	thioredoxin like 4A [Source:HGNC Symbol;Acc:HGNC:30551]
ENSG00000141873	311.362	202.721	0.6191	2.641e-08	3.5416e-07	SLC39A3	solute carrier family 39 (zinc transporter), member 3 [Source:HGNC Symbol;Acc:HGNC:17128]
ENSG00000141994	697.479	582.338	0.26029	0.00089478	0.0057422	DUS3L	dihydrouridine synthase 3-like [Source:HGNC Symbol;Acc:HGNC:26920]
ENSG00000142002	1185.88	692.073	0.77696	2.9778e-19	1.1204e-17	DPP9	dipeptidyl-peptidase 9 [Source:HGNC Symbol;Acc:HGNC:18648]
ENSG00000142168	1579.63	1193.05	0.40494	7.6749e-10	1.2323e-08	SOD1	superoxide dismutase 1, soluble [Source:HGNC Symbol;Acc:HGNC:11179]
ENSG00000142178	51.8997	25.0428	1.0513	0.00021627	0.0015726	SIK1	salt inducible kinase 1 [Source:HGNC Symbol;Acc:HGNC:11142]
ENSG00000142185	538.613	261.792	1.0408	3.455e-27	2.0724e-25	TRPM2	transient receptor potential cation channel, subfamily M, member 2 [Source:HGNC Symbol;Acc:HGNC:12339]
ENSG00000142186	1129.37	796.538	0.50371	3.9887e-12	8.2291e-11	SCYL1	SCY1-like, kinase-like 1 [Source:HGNC Symbol;Acc:HGNC:14372]
ENSG00000142192	11539.2	8863.4	0.38061	1.3119e-11	2.5529e-10	APP	amyloid beta (A4) precursor protein [Source:HGNC Symbol;Acc:HGNC:620]
ENSG00000142197	112.319	67.1315	0.74253	0.0031091	0.017671	DOPEY2	dopey family member 2 [Source:HGNC Symbol;Acc:HGNC:1291]
ENSG00000142207	1474.69	968.087	0.6072	2.4936e-15	6.9196e-14	URB1	URB1 ribosome biogenesis 1 homolog (S. cerevisiae) [Source:HGNC Symbol;Acc:HGNC:17344]
ENSG00000142208	1210.55	908.95	0.41339	2.9798e-09	4.4553e-08	AKT1	v-akt murine thymoma viral oncogene homolog 1 [Source:HGNC Symbol;Acc:HGNC:391]
ENSG00000142330	261.645	183.815	0.50936	0.00020217	0.001477	CAPN10	calpain 10 [Source:HGNC Symbol;Acc:HGNC:1477]
ENSG00000142453	838.451	689.478	0.28222	0.00021402	0.0015569	CARM1	coactivator associated arginine methyltransferase 1 [Source:HGNC Symbol;Acc:HGNC:23393]
ENSG00000142507	1052.59	784.307	0.42446	3.2959e-08	4.3688e-07	PSMB6	proteasome subunit beta 6 [Source:HGNC Symbol;Acc:HGNC:9543]
ENSG00000142546	1049.53	674.941	0.63691	3.5634e-14	8.979e-13	NOSIP	nitric oxide synthase interacting protein [Source:HGNC Symbol;Acc:HGNC:17946]
ENSG00000142552	329.064	247.934	0.40841	0.00011116	0.00085634	RCN3	reticulocalbin 3 [Source:HGNC Symbol;Acc:HGNC:21145]
ENSG00000142599	1198.36	1006.93	0.25109	0.00017169	0.0012704	RERE	arginine-glutamic acid dipeptide (RE) repeats [Source:HGNC Symbol;Acc:HGNC:9965]
ENSG00000142627	4544.18	3798.38	0.25864	1.3516e-06	1.4444e-05	EPHA2	EPH receptor A2 [Source:HGNC Symbol;Acc:HGNC:3386]
ENSG00000142634	2954.44	2574.08	0.19883	0.00044941	0.0030693	EFHD2	EF-hand domain family member D2 [Source:HGNC Symbol;Acc:HGNC:28670]
[truncated: 1,898 more rows]

## Sheet: Down-regulated genes
Table S2 Down-regulated genes by EVO in Caki-1 cells
Gene_id	readcount_ET	readcount_U	log2FoldChange	pval	padj	Associated Gene Name	Description
ENSG00000000457	114.544	192.763	-0.75092	1.6663e-07	2.0194e-06	SCYL3	SCY1-like, kinase-like 3 [Source:HGNC Symbol;Acc:HGNC:19285]
ENSG00000000971	12.6988	31.53	-1.312	0.00037882	0.0026275	CFH	complement factor H [Source:HGNC Symbol;Acc:HGNC:4883]
ENSG00000002933	4.27052	21.3108	-2.3191	1.3128e-05	0.00011926	TMEM176A	transmembrane protein 176A [Source:HGNC Symbol;Acc:HGNC:24930]
ENSG00000003137	296.52	462.651	-0.64179	3.2826e-11	6.0538e-10	CYP26B1	cytochrome P450 family 26 subfamily B member 1 [Source:HGNC Symbol;Acc:HGNC:20581]
ENSG00000003249	116.718	165.139	-0.50065	0.00094321	0.0060195	DBNDD1	dysbindin (dystrobrevin binding protein 1) domain containing 1 [Source:HGNC Symbol;Acc:HGNC:28455]
ENSG00000003756	575.433	831.196	-0.53054	3.619e-11	6.6363e-10	RBM5	RNA binding motif protein 5 [Source:HGNC Symbol;Acc:HGNC:9902]
ENSG00000004777	216.853	363.426	-0.74494	0.00011688	0.00089579	ARHGAP33	Rho GTPase activating protein 33 [Source:HGNC Symbol;Acc:HGNC:23085]
ENSG00000004846	0.30889	28.1733	-6.5111	6.2698e-15	1.7027e-13	ABCB5	ATP binding cassette subfamily B member 5 [Source:HGNC Symbol;Acc:HGNC:46]
ENSG00000005001	1.39045	8.95061	-2.6864	0.0033264	0.018738	PRSS22	protease, serine 22 [Source:HGNC Symbol;Acc:HGNC:14368]
ENSG00000005187	7.61347	97.3192	-3.6761	2.0881e-33	1.6909e-31	ACSM3	acyl-CoA synthetase medium-chain family member 3 [Source:HGNC Symbol;Acc:HGNC:10522]
ENSG00000005189	60.4854	98.7583	-0.70732	0.00030611	0.0021641	AC004381.6	Putative RNA exonuclease NEF-sp [Source:UniProtKB/Swiss-Prot;Acc:Q96IC2]
ENSG00000005243	107.058	149.272	-0.47955	0.0065599	0.034089	COPZ2	coatomer protein complex subunit zeta 2 [Source:HGNC Symbol;Acc:HGNC:19356]
ENSG00000005302	257.662	378.293	-0.55402	7.6782e-08	9.715e-07	MSL3	male-specific lethal 3 homolog (Drosophila) [Source:HGNC Symbol;Acc:HGNC:7370]
ENSG00000005471	31.944	76.7921	-1.2654	2.3326e-05	0.00020351	ABCB4	ATP binding cassette subfamily B member 4 [Source:HGNC Symbol;Acc:HGNC:45]
ENSG00000005483	1068.1	1337.36	-0.32434	0.00041657	0.0028637	KMT2E	lysine (K)-specific methyltransferase 2E [Source:HGNC Symbol;Acc:HGNC:18541]
ENSG00000005486	639.18	836.171	-0.38758	5.4188e-07	6.1157e-06	RHBDD2	rhomboid domain containing 2 [Source:HGNC Symbol;Acc:HGNC:23082]
ENSG00000005889	277.729	342.497	-0.30241	0.0086723	0.043593	ZFX	zinc finger protein, X-linked [Source:HGNC Symbol;Acc:HGNC:12869]
ENSG00000005893	1361.26	1553.09	-0.19019	0.0034108	0.019165	LAMP2	lysosomal-associated membrane protein 2 [Source:HGNC Symbol;Acc:HGNC:6501]
ENSG00000006016	27.3317	50.208	-0.87734	0.0074939	0.03833	CRLF1	cytokine receptor-like factor 1 [Source:HGNC Symbol;Acc:HGNC:2364]
ENSG00000006042	590.208	942.497	-0.67526	1.8358e-18	6.5804e-17	TMEM98	transmembrane protein 98 [Source:HGNC Symbol;Acc:HGNC:24529]
ENSG00000006210	103.153	266.415	-1.3689	3.7768e-24	1.9362e-22	CX3CL1	chemokine (C-X3-C motif) ligand 1 [Source:HGNC Symbol;Acc:HGNC:10647]
ENSG00000006282	1123.02	1532.9	-0.44889	5.4468e-07	6.1376e-06	SPATA20	spermatogenesis associated 20 [Source:HGNC Symbol;Acc:HGNC:26125]
ENSG00000006283	68.089	150.676	-1.146	1.2952e-11	2.5218e-10	CACNA1G	calcium channel, voltage-dependent, T type, alpha 1G subunit [Source:HGNC Symbol;Acc:HGNC:1394]
ENSG00000006534	286.064	835.028	-1.5455	7.496e-68	1.9215e-65	ALDH3B1	aldehyde dehydrogenase 3 family member B1 [Source:HGNC Symbol;Acc:HGNC:410]
ENSG00000006606	28.6278	54.2524	-0.92227	0.0004245	0.0029148	CCL26	chemokine (C-C motif) ligand 26 [Source:HGNC Symbol;Acc:HGNC:10625]
ENSG00000006652	301.153	421.906	-0.48642	6.139e-07	6.8892e-06	IFRD1	interferon-related developmental regulator 1 [Source:HGNC Symbol;Acc:HGNC:5456]
ENSG00000006704	589.581	695.705	-0.23879	0.0025066	0.014603	GTF2IRD1	GTF2I repeat domain containing 1 [Source:HGNC Symbol;Acc:HGNC:4661]
ENSG00000007237	54.6397	135.721	-1.3126	8.8461e-13	1.954e-11	GAS7	growth arrest specific 7 [Source:HGNC Symbol;Acc:HGNC:4169]
ENSG00000007392	463.037	592.6	-0.35593	0.00094157	0.0060112	LUC7L	LUC7-like [Source:HGNC Symbol;Acc:HGNC:6723]
ENSG00000007933	1.30577	33.3087	-4.6729	1.0842e-14	2.8872e-13	FMO3	flavin containing monooxygenase 3 [Source:HGNC Symbol;Acc:HGNC:3771]
ENSG00000007968	147.998	496.256	-1.7455	2.3565e-56	4.3279e-54	E2F2	E2F transcription factor 2 [Source:HGNC Symbol;Acc:HGNC:3114]
ENSG00000008283	420.944	621.011	-0.56099	1.3237e-10	2.2907e-09	CYB561	cytochrome b561 [Source:HGNC Symbol;Acc:HGNC:2571]
ENSG00000008300	687.079	832.25	-0.27654	0.00026742	0.0019104	CELSR3	cadherin, EGF LAG seven-pass G-type receptor 3 [Source:HGNC Symbol;Acc:HGNC:3230]
ENSG00000008311	161.225	287.117	-0.83256	1.462e-11	2.8219e-10	AASS	aminoadipate-semialdehyde synthase [Source:HGNC Symbol;Acc:HGNC:17366]
ENSG00000008517	506.678	757.901	-0.58094	0.00035801	0.0024968	IL32	interleukin 32 [Source:HGNC Symbol;Acc:HGNC:16830]
ENSG00000009709	77.256	143.734	-0.89568	5.5214e-08	7.1072e-07	PAX7	paired box 7 [Source:HGNC Symbol;Acc:HGNC:8621]
ENSG00000010219	142.241	214.069	-0.58974	0.00032373	0.0022786	DYRK4	dual specificity tyrosine-(Y)-phosphorylation regulated kinase 4 [Source:HGNC Symbol;Acc:HGNC:3095]
ENSG00000010322	934.552	1251.02	-0.42076	1.3319e-05	0.00012082	NISCH	nischarin [Source:HGNC Symbol;Acc:HGNC:18006]
ENSG00000010803	491.535	800.202	-0.70307	8.1852e-18	2.817e-16	SCMH1	sex comb on midleg homolog 1 (Drosophila) [Source:HGNC Symbol;Acc:HGNC:19003]
ENSG00000011028	2601.44	3314.28	-0.34939	1.5004e-09	2.3263e-08	MRC2	mannose receptor, C type 2 [Source:HGNC Symbol;Acc:HGNC:16875]
ENSG00000011198	258.09	346.452	-0.42478	3.8921e-05	0.0003266	ABHD5	abhydrolase domain containing 5 [Source:HGNC Symbol;Acc:HGNC:21396]
ENSG00000012124	25.1704	49.6141	-0.97902	0.00050072	0.0033834	CD22	CD22 molecule [Source:HGNC Symbol;Acc:HGNC:1643]
ENSG00000012171	64.0627	327.287	-2.353	1.9257e-47	2.5601e-45	SEMA3B	sema domain, immunoglobulin domain (Ig), short basic domain, secreted, (semaphorin) 3B [Source:HGNC Symbol;Acc:HGNC:10724]
ENSG00000012779	41.4188	170.198	-2.0389	2.7022e-11	5.0355e-10	ALOX5	arachidonate 5-lipoxygenase [Source:HGNC Symbol;Acc:HGNC:435]
ENSG00000012963	288.976	369.549	-0.35482	0.00048911	0.0033131	UBR7	ubiquitin protein ligase E3 component n-recognin 7 (putative) [Source:HGNC Symbol;Acc:HGNC:20344]
ENSG00000013441	392.759	526.652	-0.42321	3.9898e-06	3.9422e-05	CLK1	CDC like kinase 1 [Source:HGNC Symbol;Acc:HGNC:2068]
ENSG00000014123	277.096	344.02	-0.3121	0.0022124	0.013031	UFL1	UFM1-specific ligase 1 [Source:HGNC Symbol;Acc:HGNC:23039]
ENSG00000014914	260.407	346.745	-0.41311	8.8307e-05	0.00069365	MTMR11	myotubularin related protein 11 [Source:HGNC Symbol;Acc:HGNC:24307]
ENSG00000014919	404.948	493.22	-0.2845	0.002389	0.013986	COX15	cytochrome c oxidase assembly homolog 15 (yeast) [Source:HGNC Symbol;Acc:HGNC:2263]
ENSG00000018869	53.7425	85.1582	-0.66408	0.0040761	0.022483	ZNF582	zinc finger protein 582 [Source:HGNC Symbol;Acc:HGNC:26421]
ENSG00000019186	66.522	264.12	-1.9893	2.7765e-41	2.9618e-39	CYP24A1	cytochrome P450 family 24 subfamily A member 1 [Source:HGNC Symbol;Acc:HGNC:2602]
ENSG00000019485	171.678	217.503	-0.34133	0.0087347	0.043877	PRDM11	PR domain containing 11 [Source:HGNC Symbol;Acc:HGNC:13996]
ENSG00000020181	98.9039	274.453	-1.4725	1.1628e-25	6.4332e-24	ADGRA2	adhesion G protein-coupled receptor A2 [Source:HGNC Symbol;Acc:HGNC:17849]
ENSG00000021355	345.893	616.879	-0.83466	7.4837e-15	2.0155e-13	SERPINB1	serpin peptidase inhibitor, clade B (ovalbumin), member 1 [Source:HGNC Symbol;Acc:HGNC:3311]
ENSG00000021826	75.8573	118.823	-0.64746	0.00018809	0.0013818	CPS1	carbamoyl-phosphate synthase 1 [Source:HGNC Symbol;Acc:HGNC:2323]
ENSG00000022267	839.333	1067.16	-0.34646	6.4617e-06	6.189e-05	FHL1	four and a half LIM domains 1 [Source:HGNC Symbol;Acc:HGNC:3702]
ENSG00000023041	296.3	368.699	-0.31539	0.0015872	0.009626	ZDHHC6	zinc finger, DHHC-type containing 6 [Source:HGNC Symbol;Acc:HGNC:19160]
ENSG00000023445	848.104	1393.97	-0.71689	1.4313e-25	7.8457e-24	BIRC3	baculoviral IAP repeat containing 3 [Source:HGNC Symbol;Acc:HGNC:591]
ENSG00000023608	410.525	698.262	-0.7663	7.1084e-19	2.6057e-17	SNAPC1	small nuclear RNA activating complex polypeptide 1 [Source:HGNC Symbol;Acc:HGNC:11134]
ENSG00000023697	299.894	412.044	-0.45835	3.6083e-06	3.5922e-05	DERA	deoxyribose-phosphate aldolase (putative) [Source:HGNC Symbol;Acc:HGNC:24269]
ENSG00000025770	913.856	1090.56	-0.25503	0.00034521	0.0024151	NCAPH2	non-SMC condensin II complex subunit H2 [Source:HGNC Symbol;Acc:HGNC:25071]
ENSG00000025796	647.167	815.33	-0.33325	0.00041329	0.0028433	SEC63	SEC63 homolog, protein translocation regulator [Source:HGNC Symbol;Acc:HGNC:21082]
ENSG00000026025	5214.34	5917.55	-0.18252	0.00053548	0.003596	VIM	vimentin [Source:HGNC Symbol;Acc:HGNC:12692]
ENSG00000027697	417.907	1023.29	-1.292	1.73e-58	3.5023e-56	IFNGR1	interferon gamma receptor 1 [Source:HGNC Symbol;Acc:HGNC:5439]
ENSG00000028203	427.188	514.665	-0.26877	0.0024535	0.014319	VEZT	vezatin, adherens junctions transmembrane protein [Source:HGNC Symbol;Acc:HGNC:18258]
ENSG00000030419	137.362	241.82	-0.81595	2.1347e-10	3.6236e-09	IKZF2	IKAROS family zinc finger 2 [Source:HGNC Symbol;Acc:HGNC:13177]
ENSG00000031698	2863.51	4601.01	-0.68417	7.3633e-35	6.2614e-33	SARS	seryl-tRNA synthetase [Source:HGNC Symbol;Acc:HGNC:10537]
ENSG00000033030	423.045	535.309	-0.33956	0.00014234	0.0010713	ZCCHC8	zinc finger, CCHC domain containing 8 [Source:HGNC Symbol;Acc:HGNC:25265]
ENSG00000034677	430.686	598.222	-0.47404	3.6734e-08	4.8367e-07	RNF19A	ring finger protein 19A, RBR E3 ubiquitin protein ligase [Source:HGNC Symbol;Acc:HGNC:13432]
ENSG00000035664	10.8994	24.4509	-1.1656	0.005306	0.028357	DAPK2	death-associated protein kinase 2 [Source:HGNC Symbol;Acc:HGNC:2675]
ENSG00000035862	1475.1	1982.88	-0.42679	9.9307e-12	1.9603e-10	TIMP2	TIMP metallopeptidase inhibitor 2 [Source:HGNC Symbol;Acc:HGNC:11821]
ENSG00000036672	10.6463	28.8499	-1.4382	0.0025745	0.014952	USP2	ubiquitin specific peptidase 2 [Source:HGNC Symbol;Acc:HGNC:12618]
ENSG00000037280	52.2046	81.3226	-0.63948	0.0025415	0.014784	FLT4	fms-related tyrosine kinase 4 [Source:HGNC Symbol;Acc:HGNC:3767]
ENSG00000038002	135.833	208.953	-0.62135	2.9474e-06	2.9817e-05	AGA	aspartylglucosaminidase [Source:HGNC Symbol;Acc:HGNC:318]
ENSG00000038945	9.14524	32.5618	-1.8321	3.2534e-06	3.2654e-05	MSR1	macrophage scavenger receptor 1 [Source:HGNC Symbol;Acc:HGNC:7376]
ENSG00000039139	24.3253	52.1364	-1.0998	6.4508e-05	0.00051953	DNAH5	dynein, axonemal, heavy chain 5 [Source:HGNC Symbol;Acc:HGNC:2950]
ENSG00000040731	7.17737	20.1877	-1.492	0.0020013	0.011892	CDH10	cadherin 10, type 2 (T2-cadherin) [Source:HGNC Symbol;Acc:HGNC:1749]
ENSG00000041880	203.314	258.247	-0.34504	0.0083445	0.042142	PARP3	poly(ADP-ribose) polymerase family member 3 [Source:HGNC Symbol;Acc:HGNC:273]
ENSG00000043355	1.76955	10.3537	-2.5487	0.0021481	0.012691	ZIC2	Zic family member 2 [Source:HGNC Symbol;Acc:HGNC:12873]
ENSG00000044090	554.354	673.559	-0.281	0.00050481	0.0034086	CUL7	cullin 7 [Source:HGNC Symbol;Acc:HGNC:21024]
ENSG00000044459	105.622	176.774	-0.74299	9.7763e-07	1.0672e-05	CNTLN	centlein [Source:HGNC Symbol;Acc:HGNC:23432]
ENSG00000047188	354.867	445.093	-0.32683	0.00058134	0.0038745	YTHDC2	YTH domain containing 2 [Source:HGNC Symbol;Acc:HGNC:24721]
ENSG00000047365	385.274	560.142	-0.53991	1.1387e-09	1.7888e-08	ARAP2	ArfGAP with RhoGAP domain, ankyrin repeat and PH domain 2 [Source:HGNC Symbol;Acc:HGNC:16924]
ENSG00000047457	1.47514	11.0981	-2.9114	0.00039719	0.0027436	CP	ceruloplasmin (ferroxidase) [Source:HGNC Symbol;Acc:HGNC:2295]
ENSG00000047597	11.5865	25.2635	-1.1246	0.0088558	0.044416	XK	X-linked Kx blood group [Source:HGNC Symbol;Acc:HGNC:12811]
ENSG00000047621	243.31	329.416	-0.43712	5.6991e-05	0.00046414	C12orf4	chromosome 12 open reading frame 4 [Source:HGNC Symbol;Acc:HGNC:1184]
ENSG00000047644	146.896	378.026	-1.3637	1.8167e-20	7.4744e-19	WWC3	WWC family member 3 [Source:HGNC Symbol;Acc:HGNC:29237]
ENSG00000047932	375.703	558.732	-0.57257	2.5874e-10	4.3609e-09	GOPC	golgi-associated PDZ and coiled-coil motif containing [Source:HGNC Symbol;Acc:HGNC:17643]
ENSG00000048028	692.908	861.48	-0.31415	3.1229e-05	0.00026638	USP28	ubiquitin specific peptidase 28 [Source:HGNC Symbol;Acc:HGNC:12625]
ENSG00000048342	161.908	211.908	-0.38827	0.0024074	0.01408	CC2D2A	coiled-coil and C2 domain containing 2A [Source:HGNC Symbol;Acc:HGNC:29253]
ENSG00000049089	60.9427	153.24	-1.3303	1.8245e-14	4.7451e-13	COL9A2	collagen, type IX, alpha 2 [Source:HGNC Symbol;Acc:HGNC:2218]
ENSG00000049130	249.059	755.981	-1.6019	1.2151e-68	3.1602e-66	KITLG	KIT ligand [Source:HGNC Symbol;Acc:HGNC:6343]
ENSG00000049239	419.163	752.343	-0.84388	1.4533e-23	7.0931e-22	H6PD	hexose-6-phosphate dehydrogenase (glucose 1-dehydrogenase) [Source:HGNC Symbol;Acc:HGNC:4795]
ENSG00000049246	326.94	747.226	-1.1925	8.3552e-42	9.1038e-40	PER3	period circadian clock 3 [Source:HGNC Symbol;Acc:HGNC:8847]
ENSG00000049249	77.0125	715.271	-3.2153	1.2976e-170	2.0101e-167	TNFRSF9	tumor necrosis factor receptor superfamily member 9 [Source:HGNC Symbol;Acc:HGNC:11924]
ENSG00000049449	2375.85	3280.66	-0.46554	3.6387e-16	1.084e-14	RCN1	reticulocalbin 1 [Source:HGNC Symbol;Acc:HGNC:9934]
ENSG00000049541	543.702	708.603	-0.38216	3.0719e-05	0.00026254	RFC2	replication factor C subunit 2 [Source:HGNC Symbol;Acc:HGNC:9970]
ENSG00000049656	2736.41	3053.87	-0.15836	0.006331	0.033007	CLPTM1L	CLPTM1-like [Source:HGNC Symbol;Acc:HGNC:24308]
ENSG00000049769	31.9967	57.5333	-0.84648	0.0011516	0.0071794	PPP1R3F	protein phosphatase 1 regulatory subunit 3F [Source:HGNC Symbol;Acc:HGNC:14944]
ENSG00000050165	813.528	1081.85	-0.41124	1.1047e-08	1.5429e-07	DKK3	dickkopf WNT signaling pathway inhibitor 3 [Source:HGNC Symbol;Acc:HGNC:2893]
ENSG00000050555	102.503	153.946	-0.58675	0.00023018	0.0016656	LAMC3	laminin subunit gamma 3 [Source:HGNC Symbol;Acc:HGNC:6494]
ENSG00000050730	93.4028	177.097	-0.923	1.739e-07	2.1013e-06	TNIP3	TNFAIP3 interacting protein 3 [Source:HGNC Symbol;Acc:HGNC:19315]
ENSG00000051108	682.816	1151.51	-0.75396	1.0961e-24	5.8032e-23	HERPUD1	homocysteine-inducible, endoplasmic reticulum stress-inducible, ubiquitin-like domain member 1 [Source:HGNC Symbol;Acc:HGNC:13744]
ENSG00000051341	777.522	920.571	-0.24365	0.00070473	0.0046166	POLQ	polymerase (DNA directed), theta [Source:HGNC Symbol;Acc:HGNC:9186]
ENSG00000052344	1.08156	7.19033	-2.7329	0.006884	0.035553	PRSS8	protease, serine 8 [Source:HGNC Symbol;Acc:HGNC:9491]
ENSG00000052841	549.291	645.054	-0.23185	0.0045649	0.024814	TTC17	tetratricopeptide repeat domain 17 [Source:HGNC Symbol;Acc:HGNC:25596]
ENSG00000053254	676.394	1126.21	-0.73555	5.1308e-19	1.8964e-17	FOXN3	forkhead box N3 [Source:HGNC Symbol;Acc:HGNC:1928]
ENSG00000054148	1175.96	1487.29	-0.33884	3.7563e-06	3.7249e-05	PHPT1	phosphohistidine phosphatase 1 [Source:HGNC Symbol;Acc:HGNC:30033]
ENSG00000054598	401.324	560.76	-0.48261	9.7392e-08	1.218e-06	FOXC1	forkhead box C1 [Source:HGNC Symbol;Acc:HGNC:3800]
ENSG00000054611	310.346	389.697	-0.32848	0.0010471	0.0066019	TBC1D22A	TBC1 domain family member 22A [Source:HGNC Symbol;Acc:HGNC:1309]
ENSG00000054654	1256.67	2807.68	-1.1598	2.4465e-08	3.2931e-07	SYNE2	spectrin repeat containing, nuclear envelope 2 [Source:HGNC Symbol;Acc:HGNC:17084]
ENSG00000056277	118.858	161.515	-0.44242	0.0044066	0.024044	ZNF280C	zinc finger protein 280C [Source:HGNC Symbol;Acc:HGNC:25955]
ENSG00000056558	114.559	186.24	-0.70107	8.5399e-07	9.429e-06	TRAF1	TNF receptor associated factor 1 [Source:HGNC Symbol;Acc:HGNC:12031]
ENSG00000056736	26.3336	51.5931	-0.97028	0.00054688	0.0036613	IL17RB	interleukin 17 receptor B [Source:HGNC Symbol;Acc:HGNC:18015]
ENSG00000056998	52.5609	99.142	-0.91551	4.1668e-06	4.1023e-05	GYG2	glycogenin 2 [Source:HGNC Symbol;Acc:HGNC:4700]
ENSG00000057294	185.306	866.022	-2.2245	5.3033e-122	4.0203e-119	PKP2	plakophilin 2 [Source:HGNC Symbol;Acc:HGNC:9024]
ENSG00000057935	637.638	827.499	-0.37602	1.3506e-06	1.4438e-05	MTA3	metastasis associated 1 family member 3 [Source:HGNC Symbol;Acc:HGNC:23784]
ENSG00000058091	1300.1	1686.73	-0.37561	1.4388e-08	1.9885e-07	CDK14	cyclin-dependent kinase 14 [Source:HGNC Symbol;Acc:HGNC:8883]
ENSG00000058335	284.855	480.059	-0.75298	2.2441e-14	5.7649e-13	RASGRF1	Ras protein specific guanine nucleotide releasing factor 1 [Source:HGNC Symbol;Acc:HGNC:9875]
ENSG00000059728	155.206	276	-0.83048	2.1644e-11	4.0824e-10	MXD1	MAX dimerization protein 1 [Source:HGNC Symbol;Acc:HGNC:6761]
ENSG00000060642	164.549	260.292	-0.66161	5.1915e-08	6.7019e-07	PIGV	phosphatidylinositol glycan anchor biosynthesis class V [Source:HGNC Symbol;Acc:HGNC:26031]
ENSG00000060656	924.935	1256.71	-0.44222	3.0586e-10	5.1332e-09	PTPRU	protein tyrosine phosphatase, receptor type, U [Source:HGNC Symbol;Acc:HGNC:9683]
ENSG00000060718	123.386	783.138	-2.6661	1.3535e-56	2.525e-54	COL11A1	collagen, type XI, alpha 1 [Source:HGNC Symbol;Acc:HGNC:2186]
ENSG00000060982	1427.93	2311.67	-0.69501	1.0749e-29	7.4078e-28	BCAT1	branched chain amino-acid transaminase 1, cytosolic [Source:HGNC Symbol;Acc:HGNC:976]
ENSG00000062716	7541.52	11059.5	-0.55235	1.6606e-26	9.6204e-25	VMP1	vacuole membrane protein 1 [Source:HGNC Symbol;Acc:HGNC:29559]
ENSG00000063046	6263.22	7335.78	-0.22805	7.4802e-06	7.0714e-05	EIF4B	eukaryotic translation initiation factor 4B [Source:HGNC Symbol;Acc:HGNC:3285]
ENSG00000063127	54.2273	122.51	-1.1758	6.268e-10	1.0179e-08	SLC6A16	solute carrier family 6 member 16 [Source:HGNC Symbol;Acc:HGNC:13622]
ENSG00000063180	151.412	411.428	-1.4422	1.1353e-36	1.0267e-34	CA11	carbonic anhydrase XI [Source:HGNC Symbol;Acc:HGNC:1370]
ENSG00000063660	2191.35	3139.05	-0.51851	3.5348e-19	1.3244e-17	GPC1	glypican 1 [Source:HGNC Symbol;Acc:HGNC:4449]
ENSG00000064300	42.2774	68.6769	-0.69994	0.0028999	0.016619	NGFR	nerve growth factor receptor [Source:HGNC Symbol;Acc:HGNC:7809]
ENSG00000064651	809.429	1022.85	-0.33762	0.00039455	0.0027278	SLC12A2	solute carrier family 12 (sodium/potassium/chloride transporter), member 2 [Source:HGNC Symbol;Acc:HGNC:10911]
ENSG00000064652	398.998	485.654	-0.28355	0.0015029	0.0091613	SNX24	sorting nexin 24 [Source:HGNC Symbol;Acc:HGNC:21533]
ENSG00000064655	104.924	143.843	-0.45515	0.0030748	0.017504	EYA2	EYA transcriptional coactivator and phosphatase 2 [Source:HGNC Symbol;Acc:HGNC:3520]
ENSG00000064687	92.8529	129.491	-0.47983	0.0051352	0.027568	ABCA7	ATP binding cassette subfamily A member 7 [Source:HGNC Symbol;Acc:HGNC:37]
ENSG00000064886	23.3565	133.282	-2.5126	2.525e-30	1.7922e-28	CHI3L2	chitinase 3 like 2 [Source:HGNC Symbol;Acc:HGNC:1933]
ENSG00000064989	11.0543	59.8035	-2.4356	2.0413e-14	5.2742e-13	CALCRL	calcitonin receptor like receptor [Source:HGNC Symbol;Acc:HGNC:16709]
ENSG00000065060	1093.61	1824.49	-0.7384	3.6852e-14	9.2727e-13	UHRF1BP1	UHRF1 binding protein 1 [Source:HGNC Symbol;Acc:HGNC:21216]
ENSG00000065154	934.51	1420.56	-0.60418	8.5663e-18	2.9264e-16	OAT	ornithine aminotransferase [Source:HGNC Symbol;Acc:HGNC:8091]
ENSG00000065308	906.738	1506.43	-0.73238	8.5431e-27	5.0229e-25	TRAM2	translocation associated membrane protein 2 [Source:HGNC Symbol;Acc:HGNC:16855]
ENSG00000065325	8.18872	19.5898	-1.2584	0.0084728	0.042695	GLP2R	glucagon-like peptide 2 receptor [Source:HGNC Symbol;Acc:HGNC:4325]
ENSG00000065413	57.4049	93.6823	-0.7066	0.00038445	0.0026634	ANKRD44	ankyrin repeat domain 44 [Source:HGNC Symbol;Acc:HGNC:25259]
ENSG00000065534	480.867	924.518	-0.94307	2.3981e-14	6.1449e-13	MYLK	myosin light chain kinase [Source:HGNC Symbol;Acc:HGNC:7590]
ENSG00000065621	189.156	269.858	-0.51262	1.3712e-05	0.00012422	GSTO2	glutathione S-transferase omega 2 [Source:HGNC Symbol;Acc:HGNC:23064]
ENSG00000065717	306.881	442.269	-0.52724	1.0439e-07	1.3005e-06	TLE2	transducin like enhancer of split 2 [Source:HGNC Symbol;Acc:HGNC:11838]
ENSG00000065833	144.674	241.119	-0.73694	8.1033e-09	1.1503e-07	ME1	malic enzyme 1, NADP(+)-dependent, cytosolic [Source:HGNC Symbol;Acc:HGNC:6983]
ENSG00000065911	2211.11	3620.11	-0.71127	1.6524e-35	1.4394e-33	MTHFD2	methylenetetrahydrofolate dehydrogenase (NADP+ dependent) 2, methenyltetrahydrofolate cyclohydrolase [Source:HGNC Symbol;Acc:HGNC:7434]
ENSG00000066135	989.075	1282.86	-0.37521	2.0956e-08	2.8401e-07	KDM4A	lysine (K)-specific demethylase 4A [Source:HGNC Symbol;Acc:HGNC:22978]
ENSG00000066248	34.8755	64.1747	-0.87979	0.00023409	0.0016915	NGEF	neuronal guanine nucleotide exchange factor [Source:HGNC Symbol;Acc:HGNC:7807]
ENSG00000066468	94.9094	168.552	-0.82857	4.6847e-08	6.083e-07	FGFR2	fibroblast growth factor receptor 2 [Source:HGNC Symbol;Acc:HGNC:3689]
ENSG00000066651	226.925	302.988	-0.41704	0.00027792	0.0019789	TRMT11	tRNA methyltransferase 11 homolog [Source:HGNC Symbol;Acc:HGNC:21080]
ENSG00000066739	210.389	295.108	-0.48818	2.6337e-05	0.00022788	ATG2B	autophagy related 2B [Source:HGNC Symbol;Acc:HGNC:20187]
ENSG00000066827	91.1036	124.18	-0.44686	0.0064253	0.03346	ZFAT	zinc finger and AT-hook domain containing [Source:HGNC Symbol;Acc:HGNC:19899]
ENSG00000067141	492.331	712.103	-0.53246	3.3263e-09	4.9382e-08	NEO1	neogenin 1 [Source:HGNC Symbol;Acc:HGNC:7754]
ENSG00000067167	1546.29	2008.56	-0.37735	1.667e-09	2.5679e-08	TRAM1	translocation associated membrane protein 1 [Source:HGNC Symbol;Acc:HGNC:20568]
ENSG00000067221	71.5938	156.497	-1.1282	5.4835e-12	1.1095e-10	STOML1	stomatin like 1 [Source:HGNC Symbol;Acc:HGNC:14560]
ENSG00000067445	516.36	655.776	-0.34483	3.1073e-05	0.00026518	TRO	trophinin [Source:HGNC Symbol;Acc:HGNC:12326]
ENSG00000067836	164.102	293.29	-0.83774	2.4699e-08	3.3221e-07	ROGDI	rogdi homolog [Source:HGNC Symbol;Acc:HGNC:29478]
ENSG00000067840	306.919	386.352	-0.33206	0.0007869	0.0050931	PDZD4	PDZ domain containing 4 [Source:HGNC Symbol;Acc:HGNC:21167]
ENSG00000068137	455.543	560.897	-0.30015	0.0077619	0.039553	PLEKHH3	pleckstrin homology, MyTH4 and FERM domain containing H3 [Source:HGNC Symbol;Acc:HGNC:26105]
ENSG00000068784	281.721	345.537	-0.29457	0.0097949	0.048411	SRBD1	S1 RNA binding domain 1 [Source:HGNC Symbol;Acc:HGNC:25521]
ENSG00000068885	72.4353	109.831	-0.60052	0.00085436	0.0055027	IFT80	intraflagellar transport 80 [Source:HGNC Symbol;Acc:HGNC:29262]
ENSG00000069275	3439.11	4218.9	-0.29483	1.6724e-06	1.764e-05	NUCKS1	nuclear casein kinase and cyclin-dependent kinase substrate 1 [Source:HGNC Symbol;Acc:HGNC:29923]
ENSG00000069667	247.137	310.696	-0.33019	0.0020421	0.012115	RORA	RAR-related orphan receptor A [Source:HGNC Symbol;Acc:HGNC:10258]
ENSG00000069702	117.831	258.403	-1.1329	1.2044e-17	4.0754e-16	TGFBR3	transforming growth factor beta receptor III [Source:HGNC Symbol;Acc:HGNC:11774]
ENSG00000069712	43.2906	90.6026	-1.0655	3.6053e-07	4.1545e-06	KIAA1107	KIAA1107 [Source:HGNC Symbol;Acc:HGNC:29192]
ENSG00000069869	796.078	970.778	-0.28623	0.010027	0.049398	NEDD4	neural precursor cell expressed, developmentally down-regulated 4, E3 ubiquitin protein ligase [Source:HGNC Symbol;Acc:HGNC:7727]
ENSG00000069974	234.251	314.43	-0.42468	0.00036835	0.0025619	RAB27A	RAB27A, member RAS oncogene family [Source:HGNC Symbol;Acc:HGNC:9766]
ENSG00000070018	1279.55	1790.4	-0.48465	1.4828e-08	2.0446e-07	LRP6	LDL receptor related protein 6 [Source:HGNC Symbol;Acc:HGNC:6698]
ENSG00000070081	743.41	917.033	-0.30282	3.7497e-05	0.00031562	NUCB2	nucleobindin 2 [Source:HGNC Symbol;Acc:HGNC:8044]
ENSG00000070193	0	5.41454	#NAME?	0.0014363	0.0087973	FGF10	fibroblast growth factor 10 [Source:HGNC Symbol;Acc:HGNC:3666]
ENSG00000070214	552.693	711.353	-0.36409	0.00028715	0.0020401	SLC44A1	solute carrier family 44 (choline transporter), member 1 [Source:HGNC Symbol;Acc:HGNC:18798]
ENSG00000070269	157.851	241.251	-0.61197	1.559e-06	1.6498e-05	TMEM260	transmembrane protein 260 [Source:HGNC Symbol;Acc:HGNC:20185]
ENSG00000070371	191.291	277.704	-0.53778	3.7158e-06	3.6889e-05	CLTCL1	clathrin, heavy chain-like 1 [Source:HGNC Symbol;Acc:HGNC:2093]
ENSG00000070476	824.811	967.649	-0.23042	0.0021079	0.012474	ZXDC	ZXD family zinc finger C [Source:HGNC Symbol;Acc:HGNC:28160]
ENSG00000070526	3.39869	26.1494	-2.9437	3.1997e-08	4.2492e-07	ST6GALNAC1	ST6 (alpha-N-acetyl-neuraminyl-2,3-beta-galactosyl-1,3)-N-acetylgalactosaminide alpha-2,6-sialyltransferase 1 [Source:HGNC Symbol;Acc:HGNC:23614]
ENSG00000070669	1547.44	3775.53	-1.2868	1.107e-104	5.5551e-102	ASNS	asparagine synthetase (glutamine-hydrolyzing) [Source:HGNC Symbol;Acc:HGNC:753]
ENSG00000070961	1236.25	1589.8	-0.36287	3.2403e-08	4.2966e-07	ATP2B1	ATPase, Ca++ transporting, plasma membrane 1 [Source:HGNC Symbol;Acc:HGNC:814]
ENSG00000071051	893.423	1498.5	-0.7461	3.4668e-27	2.076e-25	NCK2	NCK adaptor protein 2 [Source:HGNC Symbol;Acc:HGNC:7665]
ENSG00000071082	9409.8	11108.5	-0.23942	6.8806e-05	0.00055166	RPL31	ribosomal protein L31 [Source:HGNC Symbol;Acc:HGNC:10334]
ENSG00000071242	100.355	194.728	-0.95634	6.5088e-11	1.1584e-09	RPS6KA2	ribosomal protein S6 kinase, 90kDa, polypeptide 2 [Source:HGNC Symbol;Acc:HGNC:10431]
ENSG00000071243	90.4354	174.551	-0.94869	9.0148e-07	9.9104e-06	ING3	inhibitor of growth family member 3 [Source:HGNC Symbol;Acc:HGNC:14587]
ENSG00000071246	102.071	163.165	-0.67675	1.1625e-05	0.00010654	VASH1	vasohibin 1 [Source:HGNC Symbol;Acc:HGNC:19964]
ENSG00000071282	59.3284	247.266	-2.0593	1.8038e-40	1.8792e-38	LMCD1	LIM and cysteine-rich domains 1 [Source:HGNC Symbol;Acc:HGNC:6633]
ENSG00000071575	231.7	1009.16	-2.1228	1.0765e-125	9.1326e-123	TRIB2	tribbles pseudokinase 2 [Source:HGNC Symbol;Acc:HGNC:30809]
ENSG00000072071	807.56	1260.84	-0.64274	5.3975e-20	2.144e-18	ADGRL1	adhesion G protein-coupled receptor L1 [Source:HGNC Symbol;Acc:HGNC:20973]
ENSG00000072163	34.7758	100.788	-1.5352	4.5521e-10	7.5053e-09	LIMS2	LIM and senescent cell antigen-like domains 2 [Source:HGNC Symbol;Acc:HGNC:16084]
ENSG00000072201	18.3993	39.9057	-1.1169	0.00076781	0.0049849	LNX1	ligand of numb-protein X 1, E3 ubiquitin protein ligase [Source:HGNC Symbol;Acc:HGNC:6657]
ENSG00000072310	800.871	1943.57	-1.2791	1.9386e-79	6.5782e-77	SREBF1	sterol regulatory element binding transcription factor 1 [Source:HGNC Symbol;Acc:HGNC:11289]
ENSG00000072422	235.088	391.37	-0.73533	3.1988e-12	6.6534e-11	RHOBTB1	Rho-related BTB domain containing 1 [Source:HGNC Symbol;Acc:HGNC:18738]
ENSG00000072682	916.108	1046.89	-0.19252	0.0073852	0.03785	P4HA2	prolyl 4-hydroxylase, alpha polypeptide II [Source:HGNC Symbol;Acc:HGNC:8547]
ENSG00000072818	47.1211	84.0185	-0.83434	0.00049724	0.0033632	ACAP1	ArfGAP with coiled-coil, ankyrin repeat and PH domains 1 [Source:HGNC Symbol;Acc:HGNC:16467]
ENSG00000072832	428.503	757.24	-0.82145	2.0578e-22	9.3284e-21	CRMP1	collapsin response mediator protein 1 [Source:HGNC Symbol;Acc:HGNC:2365]
ENSG00000072952	3.70758	14.5031	-1.9678	0.0023532	0.013804	MRVI1	murine retrovirus integration site 1 homolog [Source:HGNC Symbol;Acc:HGNC:7237]
ENSG00000073111	1207.53	1824.1	-0.59513	2.3225e-20	9.4572e-19	MCM2	minichromosome maintenance complex component 2 [Source:HGNC Symbol;Acc:HGNC:6944]
ENSG00000073146	6.16512	21.4344	-1.7977	0.00038121	0.002642	MOV10L1	Mov10 RISC complex RNA helicase like 1 [Source:HGNC Symbol;Acc:HGNC:7201]
ENSG00000073331	384.396	457.354	-0.25072	0.0075135	0.038414	ALPK1	alpha kinase 1 [Source:HGNC Symbol;Acc:HGNC:20917]
ENSG00000073464	61.5758	146.356	-1.249	5.8655e-13	1.316e-11	CLCN4	chloride channel, voltage-sensitive 4 [Source:HGNC Symbol;Acc:HGNC:2022]
ENSG00000073584	243.974	314.414	-0.36594	0.0007524	0.0048991	SMARCE1	SWI/SNF related, matrix associated, actin dependent regulator of chromatin, subfamily e, member 1 [Source:HGNC Symbol;Acc:HGNC:11109]
ENSG00000073756	152.439	507.068	-1.734	7.7852e-58	1.5496e-55	PTGS2	prostaglandin-endoperoxide synthase 2 (prostaglandin G/H synthase and cyclooxygenase) [Source:HGNC Symbol;Acc:HGNC:9605]
ENSG00000073910	19.1584	62.6853	-1.7102	1.4414e-09	2.2398e-08	FRY	FRY microtubule binding protein [Source:HGNC Symbol;Acc:HGNC:20367]
ENSG00000074047	335.546	467.684	-0.47902	3.2444e-07	3.7839e-06	GLI2	GLI family zinc finger 2 [Source:HGNC Symbol;Acc:HGNC:4318]
ENSG00000074181	419.732	654.633	-0.64122	3.8117e-13	8.7225e-12	NOTCH3	notch 3 [Source:HGNC Symbol;Acc:HGNC:7883]
ENSG00000074219	270.501	474.128	-0.80964	1.1244e-16	3.499e-15	TEAD2	TEA domain family member 2 [Source:HGNC Symbol;Acc:HGNC:11715]
ENSG00000074370	34.3683	87.7573	-1.3524	2.4023e-09	3.6314e-08	ATP2A3	ATPase, Ca++ transporting, ubiquitous [Source:HGNC Symbol;Acc:HGNC:813]
ENSG00000074527	129.341	191.97	-0.56969	0.00057151	0.003814	NTN4	netrin 4 [Source:HGNC Symbol;Acc:HGNC:13658]
ENSG00000074590	462.482	769.361	-0.73426	3.5534e-19	1.3299e-17	NUAK1	NUAK family, SNF1-like kinase, 1 [Source:HGNC Symbol;Acc:HGNC:14311]
ENSG00000074657	916.727	1368.93	-0.57848	6.7032e-12	1.344e-10	ZNF532	zinc finger protein 532 [Source:HGNC Symbol;Acc:HGNC:30940]
ENSG00000074660	8.11851	20.0388	-1.3035	0.0060366	0.031728	SCARF1	scavenger receptor class F member 1 [Source:HGNC Symbol;Acc:HGNC:16820]
ENSG00000074855	138.631	197.798	-0.51277	0.00016964	0.0012564	ANO8	anoctamin 8 [Source:HGNC Symbol;Acc:HGNC:29329]
ENSG00000074935	272.446	387.704	-0.50898	5.4701e-07	6.1619e-06	TUBE1	tubulin epsilon 1 [Source:HGNC Symbol;Acc:HGNC:20775]
ENSG00000075213	307.432	2008.19	-2.7076	8.862e-73	2.526e-70	SEMA3A	sema domain, immunoglobulin domain (Ig), short basic domain, secreted, (semaphorin) 3A [Source:HGNC Symbol;Acc:HGNC:10723]
ENSG00000075223	1314.78	2226.41	-0.7599	1.2923e-23	6.3422e-22	SEMA3C	sema domain, immunoglobulin domain (Ig), short basic domain, secreted, (semaphorin) 3C [Source:HGNC Symbol;Acc:HGNC:10725]
ENSG00000075240	270.35	350.6	-0.375	0.00035859	0.0025003	GRAMD4	GRAM domain containing 4 [Source:HGNC Symbol;Acc:HGNC:29113]
ENSG00000075303	381.224	463.263	-0.28119	0.0022934	0.01348	SLC25A40	solute carrier family 25 member 40 [Source:HGNC Symbol;Acc:HGNC:29680]
ENSG00000075426	5719	8598.82	-0.58838	3.2787e-29	2.214e-27	FOSL2	FOS-like antigen 2 [Source:HGNC Symbol;Acc:HGNC:3798]
ENSG00000075618	4866.37	5404.64	-0.15135	0.005534	0.029447	FSCN1	fascin actin-bundling protein 1 [Source:HGNC Symbol;Acc:HGNC:11148]
ENSG00000075643	79.9399	172.329	-1.1082	1.8567e-12	3.9591e-11	MOCOS	molybdenum cofactor sulfurase [Source:HGNC Symbol;Acc:HGNC:18234]
ENSG00000075651	984.197	1202.48	-0.28899	2.38e-05	0.00020713	PLD1	phospholipase D1 [Source:HGNC Symbol;Acc:HGNC:9067]
ENSG00000076003	608.892	1231.77	-1.0165	1.0057e-34	8.4514e-33	MCM6	minichromosome maintenance complex component 6 [Source:HGNC Symbol;Acc:HGNC:6949]
ENSG00000076242	585.857	776.051	-0.4056	1.5806e-07	1.9266e-06	MLH1	mutL homolog 1 [Source:HGNC Symbol;Acc:HGNC:7127]
ENSG00000076248	392.569	606.838	-0.62836	2.0066e-12	4.2632e-11	UNG	uracil DNA glycosylase [Source:HGNC Symbol;Acc:HGNC:12572]
ENSG00000076555	33.4841	54.6689	-0.70724	0.0059838	0.031492	ACACB	acetyl-CoA carboxylase beta [Source:HGNC Symbol;Acc:HGNC:85]
ENSG00000076706	985.985	1334.34	-0.43648	1.029e-10	1.8008e-09	MCAM	melanoma cell adhesion molecule [Source:HGNC Symbol;Acc:HGNC:6934]
ENSG00000076716	166.417	351.386	-1.0783	6.2728e-21	2.6419e-19	GPC4	glypican 4 [Source:HGNC Symbol;Acc:HGNC:4452]
ENSG00000076770	46.7998	134.67	-1.5249	4.3967e-16	1.2947e-14	MBNL3	muscleblind-like splicing regulator 3 [Source:HGNC Symbol;Acc:HGNC:20564]
ENSG00000076864	57.5269	97.455	-0.7605	0.00096605	0.0061454	RAP1GAP	RAP1 GTPase activating protein [Source:HGNC Symbol;Acc:HGNC:9858]
ENSG00000077312	896.893	1062.52	-0.24448	0.0097249	0.048152	SNRPA	small nuclear ribonucleoprotein polypeptide A [Source:HGNC Symbol;Acc:HGNC:11151]
ENSG00000077458	190.601	359.392	-0.91501	4.3082e-16	1.2696e-14	FAM76B	family with sequence similarity 76 member B [Source:HGNC Symbol;Acc:HGNC:28492]
ENSG00000077514	340.284	553.075	-0.70074	6.4064e-15	1.7345e-13	POLD3	polymerase (DNA-directed), delta 3, accessory subunit [Source:HGNC Symbol;Acc:HGNC:20932]
ENSG00000077616	18.8091	63.8044	-1.7622	3.8761e-10	6.4385e-09	NAALAD2	N-acetylated alpha-linked acidic dipeptidase 2 [Source:HGNC Symbol;Acc:HGNC:14526]
ENSG00000077684	817.083	971.491	-0.24972	0.0031177	0.017717	JADE1	jade family PHD finger 1 [Source:HGNC Symbol;Acc:HGNC:30027]
ENSG00000077942	690.961	1399.25	-1.018	2.2157e-46	2.8296e-44	FBLN1	fibulin 1 [Source:HGNC Symbol;Acc:HGNC:3600]
ENSG00000078053	89.8825	180.258	-1.004	2.189e-11	4.1267e-10	AMPH	amphiphysin [Source:HGNC Symbol;Acc:HGNC:471]
ENSG00000078098	85.0648	267.948	-1.6553	5.1336e-32	3.9e-30	FAP	fibroblast activation protein alpha [Source:HGNC Symbol;Acc:HGNC:3590]
ENSG00000078114	11.3768	77.3176	-2.7647	2.6886e-20	1.0898e-18	NEBL	nebulette [Source:HGNC Symbol;Acc:HGNC:16932]
ENSG00000078269	644.756	790.927	-0.29479	0.00010504	0.00081292	SYNJ2	synaptojanin 2 [Source:HGNC Symbol;Acc:HGNC:11504]
ENSG00000078401	152.077	531.328	-1.8048	1.0921e-61	2.4319e-59	EDN1	endothelin 1 [Source:HGNC Symbol;Acc:HGNC:3176]
ENSG00000078687	198.372	250.305	-0.33548	0.0036763	0.020518	TNRC6C	trinucleotide repeat containing 6C [Source:HGNC Symbol;Acc:HGNC:29318]
ENSG00000078804	311.961	526.941	-0.75628	1.5958e-15	4.4807e-14	TP53INP2	tumor protein p53 inducible nuclear protein 2 [Source:HGNC Symbol;Acc:HGNC:16104]
ENSG00000078814	14.6627	30.3261	-1.0484	0.006515	0.033883	MYH7B	myosin, heavy chain 7B, cardiac muscle, beta [Source:HGNC Symbol;Acc:HGNC:15906]
ENSG00000078900	69.023	186.274	-1.4323	4.9531e-14	1.2307e-12	TP73	tumor protein p73 [Source:HGNC Symbol;Acc:HGNC:12003]
ENSG00000079134	373.842	469.565	-0.3289	0.00037134	0.0025796	THOC1	THO complex 1 [Source:HGNC Symbol;Acc:HGNC:19070]
ENSG00000079150	32.5008	78.6869	-1.2756	3.7386e-07	4.2998e-06	FKBP7	FK506 binding protein 7 [Source:HGNC Symbol;Acc:HGNC:3723]
ENSG00000079215	162.212	299.113	-0.88281	7.3764e-09	1.0525e-07	SLC1A3	solute carrier family 1 (glial high affinity glutamate transporter), member 3 [Source:HGNC Symbol;Acc:HGNC:10941]
ENSG00000079277	21.2079	42.5558	-1.0048	0.0012815	0.0079185	MKNK1	MAP kinase interacting serine/threonine kinase 1 [Source:HGNC Symbol;Acc:HGNC:7110]
ENSG00000079308	352.303	618.931	-0.81296	2.5065e-19	9.4605e-18	TNS1	tensin 1 [Source:HGNC Symbol;Acc:HGNC:11973]
ENSG00000079335	90.8797	126.783	-0.48033	0.0040589	0.022404	CDC14A	cell division cycle 14A [Source:HGNC Symbol;Acc:HGNC:1718]
ENSG00000079387	433.145	614.032	-0.50347	7.7365e-09	1.1013e-07	SENP1	SUMO1/sentrin specific peptidase 1 [Source:HGNC Symbol;Acc:HGNC:17927]
ENSG00000079691	319.747	425.395	-0.41187	2.0463e-05	0.00018033	LRRC16A	leucine rich repeat containing 16A [Source:HGNC Symbol;Acc:HGNC:21581]
ENSG00000079931	105.432	158.451	-0.58773	9.9261e-05	0.00077121	MOXD1	monooxygenase, DBH-like 1 [Source:HGNC Symbol;Acc:HGNC:21063]
ENSG00000080503	307.033	398.663	-0.37678	0.0001418	0.0010677	SMARCA2	SWI/SNF related, matrix associated, actin dependent regulator of chromatin, subfamily a, member 2 [Source:HGNC Symbol;Acc:HGNC:11098]
ENSG00000080573	34.7754	79.1735	-1.1869	3.2802e-07	3.8175e-06	COL5A3	collagen, type V, alpha 3 [Source:HGNC Symbol;Acc:HGNC:14864]
ENSG00000080815	900.263	1079.89	-0.26246	0.0013863	0.0085219	PSEN1	presenilin 1 [Source:HGNC Symbol;Acc:HGNC:9508]
ENSG00000080839	292.166	472.615	-0.69388	5.3137e-06	5.1462e-05	RBL1	retinoblastoma-like 1 [Source:HGNC Symbol;Acc:HGNC:9893]
ENSG00000081052	59.5655	117.333	-0.97806	9.8266e-08	1.2285e-06	COL4A4	collagen, type IV, alpha 4 [Source:HGNC Symbol;Acc:HGNC:2206]
ENSG00000081760	486.066	587.541	-0.27354	0.0011266	0.007045	AACS	acetoacetyl-CoA synthetase [Source:HGNC Symbol;Acc:HGNC:21298]
ENSG00000081791	600.74	699.248	-0.21906	0.0069812	0.036008	KIAA0141	KIAA0141 [Source:HGNC Symbol;Acc:HGNC:28969]
ENSG00000082458	121.726	168.232	-0.46682	0.0044066	0.024044	DLG3	discs, large homolog 3 (Drosophila) [Source:HGNC Symbol;Acc:HGNC:2902]
ENSG00000082497	74.9476	215.029	-1.5206	1.0285e-14	2.741e-13	SERTAD4	SERTA domain containing 4 [Source:HGNC Symbol;Acc:HGNC:25236]
ENSG00000082556	4.18583	24.2356	-2.5335	9.2497e-07	1.0147e-05	OPRK1	opioid receptor, kappa 1 [Source:HGNC Symbol;Acc:HGNC:8154]
ENSG00000082641	3734.61	4881.76	-0.38644	8.4891e-13	1.8787e-11	NFE2L1	nuclear factor, erythroid 2 like 1 [Source:HGNC Symbol;Acc:HGNC:7781]
ENSG00000083444	2033.56	2569.06	-0.33723	1.3008e-08	1.8048e-07	PLOD1	procollagen-lysine, 2-oxoglutarate 5-dioxygenase 1 [Source:HGNC Symbol;Acc:HGNC:9081]
ENSG00000083799	506.117	590.928	-0.22351	0.0061606	0.032251	CYLD	cylindromatosis (turban tumor syndrome) [Source:HGNC Symbol;Acc:HGNC:2584]
ENSG00000083814	52.3463	86.892	-0.73114	0.00059674	0.0039683	ZNF671	zinc finger protein 671 [Source:HGNC Symbol;Acc:HGNC:26279]
ENSG00000083844	271.012	368.989	-0.44522	1.8541e-05	0.00016441	ZNF264	zinc finger protein 264 [Source:HGNC Symbol;Acc:HGNC:13057]
ENSG00000084234	3634.82	4157.29	-0.19376	0.0017973	0.010773	APLP2	amyloid beta (A4) precursor-like protein 2 [Source:HGNC Symbol;Acc:HGNC:598]
ENSG00000084636	169.098	386.833	-1.1939	1.2591e-26	7.3544e-25	COL16A1	collagen, type XVI, alpha 1 [Source:HGNC Symbol;Acc:HGNC:2193]
ENSG00000084676	397.227	504.149	-0.34389	0.00044934	0.0030693	NCOA1	nuclear receptor coactivator 1 [Source:HGNC Symbol;Acc:HGNC:7668]
ENSG00000084693	610.512	798.569	-0.3874	1.1657e-06	1.2601e-05	AGBL5	ATP/GTP binding protein-like 5 [Source:HGNC Symbol;Acc:HGNC:26147]
ENSG00000085117	390.821	571.627	-0.54857	8.4348e-10	1.3465e-08	CD82	CD82 molecule [Source:HGNC Symbol;Acc:HGNC:6210]
ENSG00000085224	1517.82	1907.4	-0.32961	1.288e-07	1.5884e-06	ATRX	alpha thalassemia/mental retardation syndrome X-linked [Source:HGNC Symbol;Acc:HGNC:886]
ENSG00000085552	100.627	187.056	-0.89445	1.3602e-08	1.8844e-07	IGSF9	immunoglobulin superfamily member 9 [Source:HGNC Symbol;Acc:HGNC:18132]
ENSG00000085831	37.767	67.4746	-0.83722	0.00036261	0.0025253	TTC39A	tetratricopeptide repeat domain 39A [Source:HGNC Symbol;Acc:HGNC:18657]
ENSG00000085982	388.275	496.848	-0.35573	0.00010235	0.00079362	USP40	ubiquitin specific peptidase 40 [Source:HGNC Symbol;Acc:HGNC:20069]
ENSG00000086205	4.49472	24.4618	-2.4442	1.5011e-06	1.5932e-05	FOLH1	folate hydrolase (prostate-specific membrane antigen) 1 [Source:HGNC Symbol;Acc:HGNC:3788]
ENSG00000086730	464.41	637.972	-0.45809	1.3849e-07	1.6998e-06	LAT2	linker for activation of T-cells family member 2 [Source:HGNC Symbol;Acc:HGNC:12749]
ENSG00000086848	119.461	179.408	-0.58671	4.0971e-05	0.00034252	ALG9	ALG9, alpha-1,2-mannosyltransferase [Source:HGNC Symbol;Acc:HGNC:15672]
ENSG00000086991	6.69911	26.5895	-1.9888	0.0014957	0.0091281	NOX4	NADPH oxidase 4 [Source:HGNC Symbol;Acc:HGNC:7891]
ENSG00000087074	1385.93	2006.39	-0.53375	3.5528e-17	1.1603e-15	PPP1R15A	protein phosphatase 1 regulatory subunit 15A [Source:HGNC Symbol;Acc:HGNC:14375]
ENSG00000087266	286.076	594.566	-1.0554	7.464e-29	4.934e-27	SH3BP2	SH3-domain binding protein 2 [Source:HGNC Symbol;Acc:HGNC:10825]
ENSG00000087301	51.617	85.901	-0.73483	0.00054429	0.0036481	TXNDC16	thioredoxin domain containing 16 [Source:HGNC Symbol;Acc:HGNC:19965]
ENSG00000087338	385.452	464.523	-0.2692	0.0033995	0.019117	GMCL1	germ cell-less, spermatogenesis associated 1 [Source:HGNC Symbol;Acc:HGNC:23843]
ENSG00000087448	403.549	502.902	-0.31753	0.00056155	0.0037511	KLHL42	kelch like family member 42 [Source:HGNC Symbol;Acc:HGNC:29252]
ENSG00000087460	10798	12672.4	-0.23092	6.2199e-06	5.975e-05	GNAS	GNAS complex locus [Source:HGNC Symbol;Acc:HGNC:4392]
ENSG00000087495	9.00482	43.9231	-2.2862	3.3897e-10	5.6675e-09	PHACTR3	phosphatase and actin regulator 3 [Source:HGNC Symbol;Acc:HGNC:15833]
ENSG00000088280	192.898	278.244	-0.52851	6.7791e-06	6.4635e-05	ASAP3	ArfGAP with SH3 domain, ankyrin repeat and PH domain 3 [Source:HGNC Symbol;Acc:HGNC:14987]
ENSG00000088756	35.5367	438.242	-3.6243	1.6318e-131	1.4535e-128	ARHGAP28	Rho GTPase activating protein 28 [Source:HGNC Symbol;Acc:HGNC:25509]
ENSG00000089220	1331.95	1599.33	-0.26392	3.4554e-05	0.00029271	PEBP1	phosphatidylethanolamine binding protein 1 [Source:HGNC Symbol;Acc:HGNC:8630]
ENSG00000089248	901.772	1305.76	-0.53405	7.6868e-15	2.0655e-13	ERP29	endoplasmic reticulum protein 29 [Source:HGNC Symbol;Acc:HGNC:13799]
ENSG00000089335	326.229	426.155	-0.38549	4.1903e-05	0.00034932	ZNF302	zinc finger protein 302 [Source:HGNC Symbol;Acc:HGNC:13848]
ENSG00000089597	6644.81	7337.13	-0.14299	0.0042983	0.023536	GANAB	glucosidase, alpha; neutral AB [Source:HGNC Symbol;Acc:HGNC:4138]
ENSG00000089775	223.691	341.707	-0.61126	4.3297e-08	5.6446e-07	ZBTB25	zinc finger and BTB domain containing 25 [Source:HGNC Symbol;Acc:HGNC:13112]
ENSG00000089847	19.9157	45.9435	-1.206	9.9264e-05	0.00077121	ANKRD24	ankyrin repeat domain 24 [Source:HGNC Symbol;Acc:HGNC:29424]
ENSG00000090006	3368.36	4717.68	-0.48603	8.1381e-11	1.4369e-09	LTBP4	latent transforming growth factor beta binding protein 4 [Source:HGNC Symbol;Acc:HGNC:6717]
ENSG00000090013	770.61	901.096	-0.22568	0.0027946	0.016073	BLVRB	biliverdin reductase B [Source:HGNC Symbol;Acc:HGNC:1063]
ENSG00000090097	817.775	1080.61	-0.40207	5.691e-07	6.4006e-06	PCBP4	poly(rC) binding protein 4 [Source:HGNC Symbol;Acc:HGNC:8652]
ENSG00000090539	59.765	113.885	-0.93021	6.9713e-07	7.7791e-06	CHRD	chordin [Source:HGNC Symbol;Acc:HGNC:1949]
ENSG00000090661	92.8165	149.192	-0.68471	1.5631e-05	0.00014057	CERS4	ceramide synthase 4 [Source:HGNC Symbol;Acc:HGNC:23747]
ENSG00000090861	2863.79	4322.73	-0.59401	5.7389e-27	3.408e-25	AARS	alanyl-tRNA synthetase [Source:HGNC Symbol;Acc:HGNC:20]
ENSG00000090924	891.556	1081.81	-0.27905	0.00029036	0.0020596	PLEKHG2	pleckstrin homology and RhoGEF domain containing G2 [Source:HGNC Symbol;Acc:HGNC:29515]
ENSG00000090971	372.069	489.818	-0.39667	0.0010504	0.0066181	NAT14	N-acetyltransferase 14 (GCN5-related, putative) [Source:HGNC Symbol;Acc:HGNC:28918]
ENSG00000091490	739.641	893.044	-0.27191	0.0001793	0.001323	SEL1L3	sel-1 suppressor of lin-12-like 3 (C. elegans) [Source:HGNC Symbol;Acc:HGNC:29108]
ENSG00000091592	140.708	183.634	-0.38413	0.0061639	0.032264	NLRP1	NLR family, pyrin domain containing 1 [Source:HGNC Symbol;Acc:HGNC:14374]
ENSG00000091622	87.7838	125.795	-0.51905	0.0030521	0.017383	PITPNM3	PITPNM family member 3 [Source:HGNC Symbol;Acc:HGNC:21043]
ENSG00000091656	454.822	604.829	-0.41122	0.0022995	0.013513	ZFHX4	zinc finger homeobox 4 [Source:HGNC Symbol;Acc:HGNC:30939]
ENSG00000091972	7.97899	32.5843	-2.0299	5.4454e-07	6.1376e-06	CD200	CD200 molecule [Source:HGNC Symbol;Acc:HGNC:7203]
ENSG00000091986	237.402	891.926	-1.9096	1.0699e-99	5.1516e-97	CCDC80	coiled-coil domain containing 80 [Source:HGNC Symbol;Acc:HGNC:30649]
ENSG00000092010	1182.65	1453.17	-0.29718	1.0277e-05	9.501e-05	PSME1	proteasome activator subunit 1 [Source:HGNC Symbol;Acc:HGNC:9568]
ENSG00000092036	60.7303	103.244	-0.76557	7.4732e-05	0.00059475	HAUS4	HAUS augmin like complex subunit 4 [Source:HGNC Symbol;Acc:HGNC:20163]
ENSG00000092051	569.133	1082.72	-0.92782	9.9423e-34	8.1063e-32	JPH4	junctophilin 4 [Source:HGNC Symbol;Acc:HGNC:20156]
ENSG00000092094	465.029	547.497	-0.23553	0.0071941	0.036966	OSGEP	O-sialoglycoprotein endopeptidase [Source:HGNC Symbol;Acc:HGNC:18028]
ENSG00000092470	283.914	692.987	-1.2874	8.7293e-46	1.0913e-43	WDR76	WD repeat domain 76 [Source:HGNC Symbol;Acc:HGNC:25773]
ENSG00000092621	2164.2	3801.78	-0.81284	1.1173e-45	1.3871e-43	PHGDH	phosphoglycerate dehydrogenase [Source:HGNC Symbol;Acc:HGNC:8923]
ENSG00000092929	488.403	696.633	-0.51233	5.4158e-07	6.1142e-06	UNC13D	unc-13 homolog D (C. elegans) [Source:HGNC Symbol;Acc:HGNC:23147]
ENSG00000092964	841.038	1485.93	-0.82112	1.7623e-32	1.3621e-30	DPYSL2	dihydropyrimidinase like 2 [Source:HGNC Symbol;Acc:HGNC:3014]
ENSG00000092969	165.603	892.111	-2.4295	3.1386e-87	1.2425e-84	TGFB2	transforming growth factor beta 2 [Source:HGNC Symbol;Acc:HGNC:11768]
ENSG00000093009	676.655	1075.45	-0.66845	6.6293e-20	2.6186e-18	CDC45	cell division cycle 45 [Source:HGNC Symbol;Acc:HGNC:1739]
ENSG00000093134	10.5203	65.8641	-2.6463	8.7101e-17	2.7391e-15	VNN3	vanin 3 [Source:HGNC Symbol;Acc:HGNC:16431]
ENSG00000094916	901.404	1860.74	-1.0456	7.9084e-56	1.4231e-53	CBX5	chromobox 5 [Source:HGNC Symbol;Acc:HGNC:1555]
ENSG00000095637	95.8702	158.348	-0.72394	7.7627e-05	0.00061587	SORBS1	sorbin and SH3 domain containing 1 [Source:HGNC Symbol;Acc:HGNC:14565]
ENSG00000095777	28.1641	103.359	-1.8757	3.9596e-17	1.2877e-15	MYO3A	myosin IIIA [Source:HGNC Symbol;Acc:HGNC:7601]
ENSG00000095787	1743.69	2006.35	-0.20243	0.00063484	0.0041957	WAC	WW domain containing adaptor with coiled-coil [Source:HGNC Symbol;Acc:HGNC:17327]
ENSG00000096060	333.464	432.422	-0.37491	8.9952e-05	0.00070574	FKBP5	FK506 binding protein 5 [Source:HGNC Symbol;Acc:HGNC:3721]
ENSG00000096092	331.639	400.054	-0.27058	0.0047762	0.025815	TMEM14A	transmembrane protein 14A [Source:HGNC Symbol;Acc:HGNC:21076]
ENSG00000096093	295.792	649.145	-1.134	6.4381e-35	5.4877e-33	EFHC1	EF-hand domain (C-terminal) containing 1 [Source:HGNC Symbol;Acc:HGNC:16406]
ENSG00000097007	1727.52	2153.31	-0.31786	1.7872e-07	2.1556e-06	ABL1	ABL proto-oncogene 1, non-receptor tyrosine kinase [Source:HGNC Symbol;Acc:HGNC:76]
ENSG00000097046	379.622	535.729	-0.49694	2.9149e-08	3.8927e-07	CDC7	cell division cycle 7 [Source:HGNC Symbol;Acc:HGNC:1745]
ENSG00000099204	751.428	1300.28	-0.79111	1.0381e-10	1.8149e-09	ABLIM1	actin binding LIM protein 1 [Source:HGNC Symbol;Acc:HGNC:78]
ENSG00000099219	241.97	389.318	-0.68612	3.6615e-11	6.7039e-10	ERMP1	endoplasmic reticulum metallopeptidase 1 [Source:HGNC Symbol;Acc:HGNC:23703]
ENSG00000099250	728.202	1475.74	-1.019	6.9399e-48	9.2609e-46	NRP1	neuropilin 1 [Source:HGNC Symbol;Acc:HGNC:8004]
ENSG00000099256	98.628	143.336	-0.53933	0.00065622	0.0043274	PRTFDC1	phosphoribosyl transferase domain containing 1 [Source:HGNC Symbol;Acc:HGNC:23333]
ENSG00000099260	0	7.80666	#NAME?	0.0012168	0.0075505	PALMD	palmdelphin [Source:HGNC Symbol;Acc:HGNC:15846]
ENSG00000099326	136.416	177.451	-0.37941	0.0064269	0.033464	MZF1	myeloid zinc finger 1 [Source:HGNC Symbol;Acc:HGNC:13108]
ENSG00000099617	33.6258	57.8139	-0.78185	0.002583	0.014982	EFNA2	ephrin-A2 [Source:HGNC Symbol;Acc:HGNC:3222]
ENSG00000099622	938.91	1506.77	-0.68241	1.9373e-19	7.3665e-18	CIRBP	cold inducible RNA binding protein [Source:HGNC Symbol;Acc:HGNC:1982]
ENSG00000099812	101.802	315.857	-1.6335	4.3621e-34	3.5811e-32	MISP	mitotic spindle positioning [Source:HGNC Symbol;Acc:HGNC:27000]
ENSG00000099864	215.178	485.636	-1.1743	4.6268e-17	1.4892e-15	PALM	paralemmin [Source:HGNC Symbol;Acc:HGNC:8594]
ENSG00000099889	628.302	840.684	-0.42011	2.235e-06	2.3135e-05	ARVCF	armadillo repeat gene deleted in velocardiofacial syndrome [Source:HGNC Symbol;Acc:HGNC:728]
ENSG00000099910	87.525	151.717	-0.79362	4.3619e-07	4.9796e-06	KLHL22	kelch like family member 22 [Source:HGNC Symbol;Acc:HGNC:25888]
ENSG00000099998	8.94603	631.861	-6.1422	3.7817e-262	1.6843e-258	GGT5	gamma-glutamyltransferase 5 [Source:HGNC Symbol;Acc:HGNC:4260]
ENSG00000100014	663.045	982.782	-0.56776	4.4321e-14	1.1058e-12	SPECC1L	sperm antigen with calponin homology and coiled-coil domains 1-like [Source:HGNC Symbol;Acc:HGNC:29022]
ENSG00000100027	23.22	61.6574	-1.4089	1.2935e-07	1.5947e-06	YPEL1	yippee like 1 [Source:HGNC Symbol;Acc:HGNC:12845]
ENSG00000100058	284.408	396.853	-0.48064	1.9796e-06	2.0588e-05	CRYBB2P1	crystallin beta B2 pseudogene 1 [Source:HGNC Symbol;Acc:HGNC:2399]
ENSG00000100099	1333.69	1879.26	-0.49474	1.4035e-14	3.7014e-13	HPS4	Hermansky-Pudlak syndrome 4 [Source:HGNC Symbol;Acc:HGNC:15844]
ENSG00000100100	66.3391	163.549	-1.3018	4.3678e-15	1.1971e-13	PIK3IP1	phosphoinositide-3-kinase interacting protein 1 [Source:HGNC Symbol;Acc:HGNC:24942]
ENSG00000100105	664.072	814.484	-0.29455	0.00013755	0.0010384	PATZ1	POZ (BTB) and AT hook containing zinc finger 1 [Source:HGNC Symbol;Acc:HGNC:13071]
ENSG00000100106	823.409	1129.42	-0.4559	2.8655e-10	4.8181e-09	TRIOBP	TRIO and F-actin binding protein [Source:HGNC Symbol;Acc:HGNC:17009]
ENSG00000100129	2256.99	2578.21	-0.19197	0.00069527	0.0045596	EIF3L	eukaryotic translation initiation factor 3 subunit L [Source:HGNC Symbol;Acc:HGNC:18138]
ENSG00000100154	229.251	339.962	-0.56844	2.4429e-07	2.8908e-06	TTC28	tetratricopeptide repeat domain 28 [Source:HGNC Symbol;Acc:HGNC:29179]
ENSG00000100162	337.054	550.126	-0.70678	1.7895e-14	4.6607e-13	CENPM	centromere protein M [Source:HGNC Symbol;Acc:HGNC:18352]
ENSG00000100167	90.0409	183	-1.0232	2.2838e-11	4.2987e-10	2017-09-03	septin 3 [Source:HGNC Symbol;Acc:HGNC:10750]
ENSG00000100181	522.115	659.22	-0.33639	5.2108e-05	0.0004272	TPTEP1	transmembrane phosphatase with tensin homology pseudogene 1 [Source:HGNC Symbol;Acc:HGNC:43648]
ENSG00000100201	4458.69	6111.51	-0.45491	1.6329e-05	0.00014607	DDX17	DEAD (Asp-Glu-Ala-Asp) box helicase 17 [Source:HGNC Symbol;Acc:HGNC:2740]
ENSG00000100219	1388.49	2080.28	-0.58326	9.2028e-21	3.844e-19	XBP1	X-box binding protein 1 [Source:HGNC Symbol;Acc:HGNC:12801]
ENSG00000100227	1239.38	1416.46	-0.19267	0.0036988	0.020634	POLDIP3	polymerase (DNA-directed), delta interacting protein 3 [Source:HGNC Symbol;Acc:HGNC:23782]
ENSG00000100234	224.244	465.407	-1.0534	2.0238e-22	9.186e-21	TIMP3	TIMP metallopeptidase inhibitor 3 [Source:HGNC Symbol;Acc:HGNC:11822]
ENSG00000100281	1815.18	2033.3	-0.16371	0.0058499	0.030897	HMGXB4	HMG box domain containing 4 [Source:HGNC Symbol;Acc:HGNC:5003]
ENSG00000100290	18.4559	36.0904	-0.96754	0.0044023	0.024032	BIK	BCL2-interacting killer [Source:HGNC Symbol;Acc:HGNC:1051]
ENSG00000100297	1432.29	2416.9	-0.75483	3.3356e-34	2.7575e-32	MCM5	minichromosome maintenance complex component 5 [Source:HGNC Symbol;Acc:HGNC:6948]
ENSG00000100298	13.482	28.5693	-1.0834	0.0066968	0.034697	APOBEC3H	apolipoprotein B mRNA editing enzyme, catalytic polypeptide-like 3H [Source:HGNC Symbol;Acc:HGNC:24100]
ENSG00000100311	58.2622	152.494	-1.3881	2.5122e-15	6.9657e-14	PDGFB	platelet-derived growth factor beta polypeptide [Source:HGNC Symbol;Acc:HGNC:8800]
ENSG00000100316	18421.1	23704.4	-0.3638	1.9983e-10	3.4017e-09	RPL3	ribosomal protein L3 [Source:HGNC Symbol;Acc:HGNC:10332]
ENSG00000100320	1936.13	2291.21	-0.24293	5.1819e-05	0.00042512	RBFOX2	RNA binding protein, fox-1 homolog (C. elegans) 2 [Source:HGNC Symbol;Acc:HGNC:9906]
ENSG00000100321	290.062	452.961	-0.64302	8.861e-11	1.5599e-09	SYNGR1	synaptogyrin 1 [Source:HGNC Symbol;Acc:HGNC:11498]
ENSG00000100342	308.907	426.557	-0.46556	2.9903e-06	3.0209e-05	APOL1	apolipoprotein L1 [Source:HGNC Symbol;Acc:HGNC:618]
ENSG00000100348	893.059	1064.78	-0.25373	0.00033914	0.0023773	TXN2	thioredoxin 2 [Source:HGNC Symbol;Acc:HGNC:17772]
ENSG00000100403	2565.63	3667.59	-0.51552	1.887e-19	7.1832e-18	ZC3H7B	zinc finger CCCH-type containing 7B [Source:HGNC Symbol;Acc:HGNC:30869]
ENSG00000100417	208.021	292.541	-0.49191	1.6154e-05	0.00014476	PMM1	phosphomannomutase 1 [Source:HGNC Symbol;Acc:HGNC:9114]
ENSG00000100433	5.43587	36.5206	-2.7481	1.0813e-09	1.7001e-08	KCNK10	potassium channel, two pore domain subfamily K, member 10 [Source:HGNC Symbol;Acc:HGNC:6273]
ENSG00000100461	232.273	320.765	-0.46569	2.8269e-05	0.00024324	RBM23	RNA binding motif protein 23 [Source:HGNC Symbol;Acc:HGNC:20155]
ENSG00000100532	221.165	277.092	-0.32524	0.0041903	0.023033	CGRRF1	cell growth regulator with ring finger domain 1 [Source:HGNC Symbol;Acc:HGNC:15528]
ENSG00000100557	5.01424	15.3796	-1.6169	0.0069879	0.036032	C14orf105	chromosome 14 open reading frame 105 [Source:HGNC Symbol;Acc:HGNC:20189]
ENSG00000100577	284.175	428.361	-0.59205	3.3123e-09	4.9215e-08	GSTZ1	glutathione S-transferase zeta 1 [Source:HGNC Symbol;Acc:HGNC:4643]
ENSG00000100592	384.828	472.243	-0.29532	0.0013328	0.0082213	DAAM1	dishevelled associated activator of morphogenesis 1 [Source:HGNC Symbol;Acc:HGNC:18142]
ENSG00000100599	408.008	515.114	-0.33629	0.00023864	0.0017226	RIN3	Ras and Rab interactor 3 [Source:HGNC Symbol;Acc:HGNC:18751]
ENSG00000100626	56.691	112.363	-0.98698	1.2411e-07	1.5338e-06	GALNT16	polypeptide N-acetylgalactosaminyltransferase 16 [Source:HGNC Symbol;Acc:HGNC:23233]
ENSG00000100647	704.487	873.604	-0.31041	3.1621e-05	0.0002696	SUSD6	sushi domain containing 6 [Source:HGNC Symbol;Acc:HGNC:19956]
ENSG00000100650	4455.56	5244.54	-0.23521	0.0035221	0.019734	SRSF5	serine/arginine-rich splicing factor 5 [Source:HGNC Symbol;Acc:HGNC:10787]
ENSG00000100714	2478.53	2964.91	-0.2585	4.231e-06	4.1621e-05	MTHFD1	methylenetetrahydrofolate dehydrogenase (NADP+ dependent) 1, methenyltetrahydrofolate cyclohydrolase, formyltetrahydrofolate synthetase [Source:HGNC Symbol;Acc:HGNC:7432]
ENSG00000100814	614.177	856.248	-0.47937	3.1758e-10	5.3224e-09	CCNB1IP1	cyclin B1 interacting protein 1, E3 ubiquitin protein ligase [Source:HGNC Symbol;Acc:HGNC:19437]
ENSG00000100889	690.999	1810.19	-1.3894	3.5766e-89	1.4818e-86	PCK2	phosphoenolpyruvate carboxykinase 2 (mitochondrial) [Source:HGNC Symbol;Acc:HGNC:8725]
ENSG00000100906	1617.78	2196.51	-0.44119	7.5777e-13	1.6864e-11	NFKBIA	nuclear factor of kappa light polypeptide gene enhancer in B-cells inhibitor, alpha [Source:HGNC Symbol;Acc:HGNC:7797]
ENSG00000100938	589.307	712.952	-0.27479	0.00071822	0.004698	GMPR2	guanosine monophosphate reductase 2 [Source:HGNC Symbol;Acc:HGNC:4377]
ENSG00000100968	33.0463	74.8936	-1.1804	8.5102e-07	9.4022e-06	NFATC4	nuclear factor of activated T-cells, cytoplasmic, calcineurin-dependent 4 [Source:HGNC Symbol;Acc:HGNC:7778]
ENSG00000100982	438.516	655.576	-0.58013	5.1441e-12	1.0456e-10	PCIF1	PDX1 C-terminal inhibiting factor 1 [Source:HGNC Symbol;Acc:HGNC:16200]
ENSG00000100985	38.4062	183.227	-2.2542	4.316e-36	3.8445e-34	MMP9	matrix metallopeptidase 9 [Source:HGNC Symbol;Acc:HGNC:7176]
ENSG00000101057	2827.13	3694.39	-0.386	7.0653e-12	1.4143e-10	MYBL2	v-myb avian myeloblastosis viral oncogene homolog-like 2 [Source:HGNC Symbol;Acc:HGNC:7548]
ENSG00000101104	610.197	966.807	-0.66395	0.00028792	0.002045	PABPC1L	poly(A) binding protein, cytoplasmic 1-like [Source:HGNC Symbol;Acc:HGNC:15797]
ENSG00000101126	1730.64	1987.55	-0.19968	0.0012154	0.0075457	ADNP	activity-dependent neuroprotector homeobox [Source:HGNC Symbol;Acc:HGNC:15766]
ENSG00000101144	116.884	166.042	-0.50647	0.00059862	0.00398	BMP7	bone morphogenetic protein 7 [Source:HGNC Symbol;Acc:HGNC:1074]
ENSG00000101160	1332.02	1714.99	-0.36458	8.0789e-09	1.1477e-07	CTSZ	cathepsin Z [Source:HGNC Symbol;Acc:HGNC:2547]
ENSG00000101193	1001.03	1217.04	-0.28189	3.8483e-05	0.00032354	GID8	GID complex subunit 8 [Source:HGNC Symbol;Acc:HGNC:15857]
ENSG00000101210	2547.12	3487.98	-0.45352	2.6082e-12	5.4634e-11	EEF1A2	eukaryotic translation elongation factor 1 alpha 2 [Source:HGNC Symbol;Acc:HGNC:3192]
ENSG00000101216	207.223	321.38	-0.63309	2.7086e-08	3.6295e-07	GMEB2	glucocorticoid modulatory element binding protein 2 [Source:HGNC Symbol;Acc:HGNC:4371]
ENSG00000101255	530.026	1546.32	-1.5447	9.3826e-47	1.2291e-44	TRIB3	tribbles pseudokinase 3 [Source:HGNC Symbol;Acc:HGNC:16228]
ENSG00000101265	165.577	241.288	-0.54325	1.9483e-05	0.0001723	RASSF2	Ras association (RalGDS/AF-6) domain family member 2 [Source:HGNC Symbol;Acc:HGNC:9883]
ENSG00000101280	17.6955	85.0585	-2.2651	7.17e-18	2.4827e-16	ANGPT4	angiopoietin 4 [Source:HGNC Symbol;Acc:HGNC:487]
ENSG00000101333	36.8289	56.9092	-0.62782	0.0081509	0.041289	PLCB4	phospholipase C beta 4 [Source:HGNC Symbol;Acc:HGNC:9059]
ENSG00000101335	464.463	804.523	-0.79257	5.3367e-22	2.3709e-20	MYL9	myosin light chain 9 [Source:HGNC Symbol;Acc:HGNC:15754]
ENSG00000101400	227.69	280.08	-0.29877	0.0096348	0.047798	SNTA1	syntrophin, alpha 1 [Source:HGNC Symbol;Acc:HGNC:11167]
ENSG00000101412	376.059	736.888	-0.97049	6.9467e-15	1.8737e-13	E2F1	E2F transcription factor 1 [Source:HGNC Symbol;Acc:HGNC:3113]
ENSG00000101452	215.228	278.329	-0.37092	0.00090643	0.0058087	DHX35	DEAH (Asp-Glu-Ala-His) box polypeptide 35 [Source:HGNC Symbol;Acc:HGNC:15861]
ENSG00000101639	1762.47	2087.74	-0.24434	4.3235e-05	0.00035928	CEP192	centrosomal protein 192kDa [Source:HGNC Symbol;Acc:HGNC:25515]
ENSG00000101751	109.509	186.285	-0.76645	3.026e-07	3.5408e-06	POLI	polymerase (DNA directed) iota [Source:HGNC Symbol;Acc:HGNC:9182]
ENSG00000101752	1304.6	1537.45	-0.23693	0.0081703	0.041368	MIB1	mindbomb E3 ubiquitin protein ligase 1 [Source:HGNC Symbol;Acc:HGNC:21086]
ENSG00000101773	569.379	972.414	-0.77218	1.5971e-23	7.7741e-22	RBBP8	retinoblastoma binding protein 8 [Source:HGNC Symbol;Acc:HGNC:9891]
ENSG00000101856	1560.1	1912.14	-0.29355	1.8204e-06	1.9083e-05	PGRMC1	progesterone receptor membrane component 1 [Source:HGNC Symbol;Acc:HGNC:16090]
ENSG00000101868	316.055	524.08	-0.72961	5.6851e-15	1.5486e-13	POLA1	polymerase (DNA directed), alpha 1, catalytic subunit [Source:HGNC Symbol;Acc:HGNC:9173]
ENSG00000101938	61.6745	97.1956	-0.65622	0.0006831	0.0044881	CHRDL1	chordin-like 1 [Source:HGNC Symbol;Acc:HGNC:29861]
ENSG00000101940	978.537	1245.84	-0.34842	5.279e-07	5.9673e-06	WDR13	WD repeat domain 13 [Source:HGNC Symbol;Acc:HGNC:14352]
ENSG00000101955	313.325	487.51	-0.63777	1.1922e-11	2.3314e-10	SRPX	sushi-repeat containing protein, X-linked [Source:HGNC Symbol;Acc:HGNC:11309]
ENSG00000102007	1045.2	1296.77	-0.31114	3.5065e-06	3.4977e-05	PLP2	proteolipid protein 2 (colonic epithelium-enriched) [Source:HGNC Symbol;Acc:HGNC:9087]
ENSG00000102038	572.302	717.635	-0.32647	2.9959e-05	0.00025641	SMARCA1	SWI/SNF related, matrix associated, actin dependent regulator of chromatin, subfamily a, member 1 [Source:HGNC Symbol;Acc:HGNC:11097]
ENSG00000102181	347.699	414.747	-0.25439	0.0060342	0.03172	CD99L2	CD99 molecule like 2 [Source:HGNC Symbol;Acc:HGNC:18237]
ENSG00000102189	616.904	709.615	-0.20199	0.0097232	0.048151	EEA1	early endosome antigen 1 [Source:HGNC Symbol;Acc:HGNC:3185]
ENSG00000102271	38.0644	129.589	-1.7674	1.8327e-14	4.763e-13	KLHL4	kelch like family member 4 [Source:HGNC Symbol;Acc:HGNC:6355]
ENSG00000102316	1355.81	1607.65	-0.2458	0.00073411	0.0047914	MAGED2	MAGE family member D2 [Source:HGNC Symbol;Acc:HGNC:16353]
ENSG00000102317	2434.06	2893.84	-0.24962	9.3528e-06	8.6962e-05	RBM3	RNA binding motif (RNP1, RRM) protein 3 [Source:HGNC Symbol;Acc:HGNC:9900]
ENSG00000102362	268.266	356.072	-0.40851	0.00015131	0.0011321	SYTL4	synaptotagmin like 4 [Source:HGNC Symbol;Acc:HGNC:15588]
ENSG00000102383	3.83352	24.3626	-2.6679	4.1323e-07	4.7266e-06	ZDHHC15	zinc finger, DHHC-type containing 15 [Source:HGNC Symbol;Acc:HGNC:20342]
ENSG00000102409	352.98	472.794	-0.42162	1.0931e-05	0.00010064	BEX4	brain expressed X-linked 4 [Source:HGNC Symbol;Acc:HGNC:25475]
ENSG00000102445	8.99034	35.669	-1.9882	2.7011e-07	3.1815e-06	KIAA0226L	KIAA0226-like [Source:HGNC Symbol;Acc:HGNC:20420]
ENSG00000102678	3.35832	20.7493	-2.6273	2.3218e-06	2.3965e-05	FGF9	fibroblast growth factor 9 [Source:HGNC Symbol;Acc:HGNC:3687]
ENSG00000102804	1174.44	1547.81	-0.39826	1.3293e-09	2.0736e-08	TSC22D1	TSC22 domain family member 1 [Source:HGNC Symbol;Acc:HGNC:16826]
ENSG00000102837	0	6.28145	#NAME?	0.00058494	0.0038956	OLFM4	olfactomedin 4 [Source:HGNC Symbol;Acc:HGNC:17190]
ENSG00000102897	255.511	395.679	-0.63095	1.3257e-09	2.0698e-08	LYRM1	LYR motif containing 1 [Source:HGNC Symbol;Acc:HGNC:25074]
ENSG00000102934	21.2087	43.5578	-1.0383	0.00063368	0.0041897	PLLP	plasmolipin [Source:HGNC Symbol;Acc:HGNC:18553]
ENSG00000102935	23.851	40.3557	-0.75872	0.0071713	0.036855	ZNF423	zinc finger protein 423 [Source:HGNC Symbol;Acc:HGNC:16762]
ENSG00000102974	928.576	1094.82	-0.23761	0.00070143	0.0045966	CTCF	CCCTC-binding factor (zinc finger protein) [Source:HGNC Symbol;Acc:HGNC:13723]
ENSG00000102984	14.1998	30.524	-1.1041	0.002914	0.016684	ZNF821	zinc finger protein 821 [Source:HGNC Symbol;Acc:HGNC:28043]
ENSG00000102996	417.289	507.887	-0.28346	0.0017067	0.010275	MMP15	matrix metallopeptidase 15 [Source:HGNC Symbol;Acc:HGNC:7161]
ENSG00000103034	52.8307	92.4878	-0.80789	6.9524e-05	0.00055666	NDRG4	NDRG family member 4 [Source:HGNC Symbol;Acc:HGNC:14466]
ENSG00000103145	785.668	998.393	-0.34569	0.0017785	0.010666	HCFC1R1	host cell factor C1 regulator 1 (XPO1 dependent) [Source:HGNC Symbol;Acc:HGNC:21198]
ENSG00000103154	36.8736	74.1168	-1.0072	1.2205e-05	0.00011142	NECAB2	N-terminal EF-hand calcium binding protein 2 [Source:HGNC Symbol;Acc:HGNC:23746]
ENSG00000103257	6385.23	7089.88	-0.15102	0.0042671	0.023387	SLC7A5	solute carrier family 7 (amino acid transporter light chain, L system), member 5 [Source:HGNC Symbol;Acc:HGNC:11063]
ENSG00000103313	8.77756	55.2299	-2.6536	8.2714e-13	1.8339e-11	MEFV	Mediterranean fever [Source:HGNC Symbol;Acc:HGNC:6998]
ENSG00000103355	0.3791	9.81857	-4.6949	4.2097e-05	0.00035069	PRSS33	protease, serine 33 [Source:HGNC Symbol;Acc:HGNC:30405]
ENSG00000103460	38.483	94.3882	-1.2944	2.8786e-09	4.3131e-08	TOX3	TOX high mobility group box family member 3 [Source:HGNC Symbol;Acc:HGNC:11972]
ENSG00000103544	469.199	570.53	-0.2821	0.0041475	0.022847	C16orf62	chromosome 16 open reading frame 62 [Source:HGNC Symbol;Acc:HGNC:24641]
ENSG00000103855	902.222	1037.72	-0.20186	0.0047878	0.025867	CD276	CD276 molecule [Source:HGNC Symbol;Acc:HGNC:19137]
ENSG00000104067	2142.15	2728.3	-0.34895	1.4079e-06	1.5005e-05	TJP1	tight junction protein 1 [Source:HGNC Symbol;Acc:HGNC:11827]
ENSG00000104081	17.8815	141.758	-2.9869	2.7254e-39	2.6605e-37	BMF	Bcl2 modifying factor [Source:HGNC Symbol;Acc:HGNC:24132]
ENSG00000104133	623.044	725.135	-0.21892	0.004239	0.023268	SPG11	spastic paraplegia 11 (autosomal recessive) [Source:HGNC Symbol;Acc:HGNC:11226]
ENSG00000104231	448.103	564.551	-0.33327	0.00011588	0.00088887	ZFAND1	zinc finger, AN1-type domain 1 [Source:HGNC Symbol;Acc:HGNC:25858]
ENSG00000104313	27.4453	68.069	-1.3104	2.7579e-07	3.243e-06	EYA1	EYA transcriptional coactivator and phosphatase 1 [Source:HGNC Symbol;Acc:HGNC:3519]
ENSG00000104320	765.243	882.02	-0.20489	0.0082331	0.041645	NBN	nibrin [Source:HGNC Symbol;Acc:HGNC:7652]
ENSG00000104321	52.1519	145.738	-1.4826	3.4383e-16	1.0277e-14	TRPA1	transient receptor potential cation channel, subfamily A, member 1 [Source:HGNC Symbol;Acc:HGNC:497]
ENSG00000104325	301.8	386.32	-0.3562	0.00042681	0.0029284	DECR1	2,4-dienoyl-CoA reductase 1, mitochondrial [Source:HGNC Symbol;Acc:HGNC:2753]
ENSG00000104369	41.7049	76.387	-0.87311	0.00010018	0.00077813	JPH1	junctophilin 1 [Source:HGNC Symbol;Acc:HGNC:14201]
ENSG00000104381	178.434	258.454	-0.53452	9.0584e-06	8.4402e-05	GDAP1	ganglioside induced differentiation associated protein 1 [Source:HGNC Symbol;Acc:HGNC:15968]
ENSG00000104413	0	17.4413	#NAME?	1.297e-09	2.0287e-08	ESRP1	epithelial splicing regulatory protein 1 [Source:HGNC Symbol;Acc:HGNC:25966]
ENSG00000104415	3.73742	59.2802	-3.9874	2.4642e-23	1.1801e-21	WISP1	WNT1 inducible signaling pathway protein 1 [Source:HGNC Symbol;Acc:HGNC:12769]
ENSG00000104447	208.162	510.432	-1.294	1.2487e-30	8.9878e-29	TRPS1	trichorhinophalangeal syndrome I [Source:HGNC Symbol;Acc:HGNC:12340]
ENSG00000104472	835.295	1158.52	-0.47193	1.1662e-11	2.2855e-10	CHRAC1	chromatin accessibility complex 1 [Source:HGNC Symbol;Acc:HGNC:13544]
ENSG00000104529	1555.58	1994.08	-0.35827	0.001742	0.010467	EEF1D	eukaryotic translation elongation factor 1 delta (guanine nucleotide exchange protein) [Source:HGNC Symbol;Acc:HGNC:3211]
ENSG00000104738	1866.23	2325.12	-0.31718	6.6813e-08	8.5141e-07	MCM4	minichromosome maintenance complex component 4 [Source:HGNC Symbol;Acc:HGNC:6947]
ENSG00000104763	353.793	421.474	-0.25254	0.0069137	0.03568	ASAH1	N-acylsphingosine amidohydrolase (acid ceramidase) 1 [Source:HGNC Symbol;Acc:HGNC:735]
ENSG00000104765	1155.09	1356.92	-0.23233	0.00096049	0.0061122	BNIP3L	BCL2/adenovirus E1B 19kDa interacting protein 3-like [Source:HGNC Symbol;Acc:HGNC:1085]
ENSG00000104783	556.315	984.44	-0.8234	3.0109e-26	1.722e-24	KCNN4	potassium channel, calcium activated intermediate/small conductance subfamily N alpha, member 4 [Source:HGNC Symbol;Acc:HGNC:6293]
ENSG00000104856	1008.9	1260.25	-0.32093	5.0621e-06	4.9213e-05	RELB	v-rel avian reticuloendotheliosis viral oncogene homolog B [Source:HGNC Symbol;Acc:HGNC:9956]
ENSG00000104870	107.93	155.816	-0.52974	0.00066349	0.0043713	FCGRT	Fc fragment of IgG, receptor, transporter, alpha [Source:HGNC Symbol;Acc:HGNC:3621]
ENSG00000104889	430.095	509.722	-0.24506	0.0070731	0.036413	RNASEH2A	ribonuclease H2 subunit A [Source:HGNC Symbol;Acc:HGNC:18518]
ENSG00000104894	118.334	198.291	-0.74475	9.1572e-06	8.5277e-05	CD37	CD37 molecule [Source:HGNC Symbol;Acc:HGNC:1666]
ENSG00000104921	1.78403	17.9376	-3.3298	1.0659e-06	1.155e-05	FCER2	Fc fragment of IgE, low affinity II, receptor for (CD23) [Source:HGNC Symbol;Acc:HGNC:3612]
ENSG00000104953	10.8012	24.1971	-1.1636	0.0060902	0.031953	TLE6	transducin like enhancer of split 6 [Source:HGNC Symbol;Acc:HGNC:30788]
ENSG00000104964	1440.68	1767.91	-0.2953	2.525e-06	2.5875e-05	AES	amino-terminal enhancer of split [Source:HGNC Symbol;Acc:HGNC:307]
ENSG00000104967	490.088	641.244	-0.38783	3.9423e-06	3.8996e-05	NOVA2	neuro-oncological ventral antigen 2 [Source:HGNC Symbol;Acc:HGNC:7887]
ENSG00000104980	978.511	1152.27	-0.23582	0.00098283	0.0062357	TIMM44	translocase of inner mitochondrial membrane 44 homolog (yeast) [Source:HGNC Symbol;Acc:HGNC:17316]
ENSG00000105048	1491.87	1969.23	-0.40051	1.6816e-10	2.8819e-09	TNNT1	troponin T type 1 (skeletal, slow) [Source:HGNC Symbol;Acc:HGNC:11948]
ENSG00000105088	88.5889	195.096	-1.139	4.3183e-14	1.0797e-12	OLFM2	olfactomedin 2 [Source:HGNC Symbol;Acc:HGNC:17189]
ENSG00000105135	616.747	760.985	-0.30319	0.00805	0.040834	ILVBL	ilvB (bacterial acetolactate synthase)-like [Source:HGNC Symbol;Acc:HGNC:6041]
ENSG00000105136	112.443	214.826	-0.93398	3.9279e-11	7.1623e-10	ZNF419	zinc finger protein 419 [Source:HGNC Symbol;Acc:HGNC:20648]
ENSG00000105204	77.8172	135.399	-0.79906	2.098e-06	2.1768e-05	DYRK1B	dual specificity tyrosine-(Y)-phosphorylation regulated kinase 1B [Source:HGNC Symbol;Acc:HGNC:3092]
ENSG00000105246	76.3417	216.853	-1.5062	3.7048e-16	1.1018e-14	EBI3	Epstein-Barr virus induced 3 [Source:HGNC Symbol;Acc:HGNC:3129]
ENSG00000105270	258.53	427.217	-0.72463	1.2078e-12	2.6368e-11	CLIP3	CAP-Gly domain containing linker protein 3 [Source:HGNC Symbol;Acc:HGNC:24314]
ENSG00000105281	3445.93	4530.18	-0.39467	9.4679e-13	2.0901e-11	SLC1A5	solute carrier family 1 (neutral amino acid transporter), member 5 [Source:HGNC Symbol;Acc:HGNC:10943]
ENSG00000105289	7.83641	52.8544	-2.7538	9.1727e-15	2.4573e-13	TJP3	tight junction protein 3 [Source:HGNC Symbol;Acc:HGNC:11829]
ENSG00000105290	326.293	421.802	-0.3704	0.00015403	0.0011508	APLP1	amyloid beta (A4) precursor-like protein 1 [Source:HGNC Symbol;Acc:HGNC:597]
ENSG00000105373	3284.47	4074.2	-0.31086	2.8624e-08	3.8284e-07	GLTSCR2	glioma tumor suppressor candidate region gene 2 [Source:HGNC Symbol;Acc:HGNC:4333]
ENSG00000105419	771.359	956.396	-0.31021	0.0052491	0.028082	MEIS3	Meis homeobox 3 [Source:HGNC Symbol;Acc:HGNC:29537]
ENSG00000105426	2905.71	3429.19	-0.23897	8.0837e-05	0.00063877	PTPRS	protein tyrosine phosphatase, receptor type, S [Source:HGNC Symbol;Acc:HGNC:9681]
ENSG00000105429	1056.96	1209.01	-0.1939	0.0053901	0.028754	MEGF8	multiple EGF-like-domains 8 [Source:HGNC Symbol;Acc:HGNC:3233]
ENSG00000105486	791.886	1206.32	-0.60725	2.6956e-17	8.8929e-16	LIG1	ligase I, DNA, ATP-dependent [Source:HGNC Symbol;Acc:HGNC:6598]
ENSG00000105516	102.369	354.727	-1.7929	3.5324e-26	1.9978e-24	DBP	D site of albumin promoter (albumin D-box) binding protein [Source:HGNC Symbol;Acc:HGNC:2697]
ENSG00000105538	17.2884	33.225	-0.94247	0.0062114	0.032474	RASIP1	Ras interacting protein 1 [Source:HGNC Symbol;Acc:HGNC:24716]
ENSG00000105550	6.30554	275.821	-5.451	2.7839e-112	1.5499e-109	FGF21	fibroblast growth factor 21 [Source:HGNC Symbol;Acc:HGNC:3678]
ENSG00000105559	220.006	327.174	-0.57251	4.1254e-07	4.7202e-06	PLEKHA4	pleckstrin homology domain containing A4 [Source:HGNC Symbol;Acc:HGNC:14339]
ENSG00000105662	250.962	313.825	-0.32249	0.0062796	0.032773	CRTC1	CREB regulated transcription coactivator 1 [Source:HGNC Symbol;Acc:HGNC:16062]
ENSG00000105696	57.1166	110.537	-0.95255	9.2633e-07	1.0159e-05	TMEM59L	transmembrane protein 59 like [Source:HGNC Symbol;Acc:HGNC:13237]
ENSG00000105699	485.123	1094.45	-1.1738	1.4982e-30	1.0698e-28	LSR	lipolysis stimulated lipoprotein receptor [Source:HGNC Symbol;Acc:HGNC:29572]
ENSG00000105767	566.532	1080.66	-0.93168	3.6495e-34	3.01e-32	CADM4	cell adhesion molecule 4 [Source:HGNC Symbol;Acc:HGNC:30825]
ENSG00000105771	585.676	763.243	-0.38204	2.3045e-06	2.3799e-05	SMG9	SMG9 nonsense mediated mRNA decay factor [Source:HGNC Symbol;Acc:HGNC:25763]
ENSG00000105808	67.7493	151.06	-1.1568	4.0254e-10	6.6679e-09	RASA4	RAS p21 protein activator 4 [Source:HGNC Symbol;Acc:HGNC:23181]
ENSG00000105854	923.079	1115.97	-0.27378	9.5349e-05	0.00074373	PON2	paraoxonase 2 [Source:HGNC Symbol;Acc:HGNC:9205]
ENSG00000105855	136.892	942.34	-2.7832	5.7546e-174	1.0252e-170	ITGB8	integrin subunit beta 8 [Source:HGNC Symbol;Acc:HGNC:6163]
ENSG00000105877	80.1445	204.303	-1.35	5.0619e-19	1.8729e-17	DNAH11	dynein, axonemal, heavy chain 11 [Source:HGNC Symbol;Acc:HGNC:2942]
ENSG00000105894	89.5257	349.322	-1.9642	3.9074e-35	3.3547e-33	PTN	pleiotrophin [Source:HGNC Symbol;Acc:HGNC:9630]
ENSG00000105967	14.2143	67.3663	-2.2447	2.7862e-14	7.0857e-13	TFEC	transcription factor EC [Source:HGNC Symbol;Acc:HGNC:11754]
ENSG00000105974	778.514	1264.26	-0.6995	1.193e-19	4.6456e-18	CAV1	caveolin 1 [Source:HGNC Symbol;Acc:HGNC:1527]
ENSG00000106003	84.3255	126.132	-0.58089	0.0011036	0.0069203	LFNG	LFNG O-fucosylpeptide 3-beta-N-acetylglucosaminyltransferase [Source:HGNC Symbol;Acc:HGNC:6560]
ENSG00000106034	67.6452	107.823	-0.6726	0.00025526	0.0018318	CPED1	cadherin-like and PC-esterase domain containing 1 [Source:HGNC Symbol;Acc:HGNC:26159]
ENSG00000106049	486.634	616.691	-0.34171	5.7083e-05	0.00046478	HIBADH	3-hydroxyisobutyrate dehydrogenase [Source:HGNC Symbol;Acc:HGNC:4907]
ENSG00000106078	319.002	549.456	-0.78444	7.0347e-09	1.0066e-07	COBL	cordon-bleu WH2 repeat protein [Source:HGNC Symbol;Acc:HGNC:22199]
ENSG00000106105	3356.13	4435.34	-0.40225	1.5291e-13	3.6638e-12	GARS	glycyl-tRNA synthetase [Source:HGNC Symbol;Acc:HGNC:4162]
ENSG00000106178	13.5956	53.5493	-1.9777	6.2231e-10	1.012e-08	CCL24	chemokine (C-C motif) ligand 24 [Source:HGNC Symbol;Acc:HGNC:10623]
ENSG00000106333	178.61	543.337	-1.605	2.8187e-24	1.4597e-22	PCOLCE	procollagen C-endopeptidase enhancer [Source:HGNC Symbol;Acc:HGNC:8738]
ENSG00000106392	827.885	962.981	-0.21808	0.0021462	0.012682	C1GALT1	core 1 synthase, glycoprotein-N-acetylgalactosamine 3-beta-galactosyltransferase 1 [Source:HGNC Symbol;Acc:HGNC:24337]
ENSG00000106460	560.904	843.538	-0.5887	4.6557e-14	1.1592e-12	TMEM106B	transmembrane protein 106B [Source:HGNC Symbol;Acc:HGNC:22407]
ENSG00000106462	277.864	424.325	-0.61079	6.9679e-10	1.1269e-08	EZH2	enhancer of zeste 2 polycomb repressive complex 2 subunit [Source:HGNC Symbol;Acc:HGNC:3527]
ENSG00000106483	1.46066	8.99152	-2.6219	0.0026038	0.015085	SFRP4	secreted frizzled-related protein 4 [Source:HGNC Symbol;Acc:HGNC:10778]
ENSG00000106565	5.23845	20.2142	-1.9482	0.00017613	0.0013007	TMEM176B	transmembrane protein 176B [Source:HGNC Symbol;Acc:HGNC:29596]
ENSG00000106571	568.898	724.582	-0.34898	0.00053947	0.0036171	GLI3	GLI family zinc finger 3 [Source:HGNC Symbol;Acc:HGNC:4319]
ENSG00000106635	603.056	706.415	-0.22822	0.0045952	0.024958	BCL7B	B-cell CLL/lymphoma 7B [Source:HGNC Symbol;Acc:HGNC:1005]
ENSG00000106714	66.4462	168.043	-1.3386	3.5351e-16	1.054e-14	CNTNAP3	contactin associated protein-like 3 [Source:HGNC Symbol;Acc:HGNC:13834]
ENSG00000106723	1503.51	1750.62	-0.21954	0.00049993	0.0033787	SPIN1	spindlin 1 [Source:HGNC Symbol;Acc:HGNC:11243]
ENSG00000106780	206.696	259.261	-0.3269	0.0062674	0.032721	MEGF9	multiple EGF-like-domains 9 [Source:HGNC Symbol;Acc:HGNC:3234]
ENSG00000106823	2.94938	28.7522	-3.2852	1.0587e-09	1.6676e-08	ECM2	extracellular matrix protein 2, female organ and adipocyte specific [Source:HGNC Symbol;Acc:HGNC:3154]
ENSG00000106852	8.34272	19.8605	-1.2513	0.0085474	0.043027	LHX6	LIM homeobox 6 [Source:HGNC Symbol;Acc:HGNC:21735]
ENSG00000106853	480.882	568.276	-0.24091	0.0038026	0.021173	PTGR1	prostaglandin reductase 1 [Source:HGNC Symbol;Acc:HGNC:18429]
ENSG00000106948	273.609	475.617	-0.79768	4.6409e-15	1.27e-13	AKNA	AT-hook transcription factor [Source:HGNC Symbol;Acc:HGNC:24108]
ENSG00000107165	5.63202	16.4353	-1.5451	0.0057401	0.030408	TYRP1	tyrosinase-related protein 1 [Source:HGNC Symbol;Acc:HGNC:12450]
ENSG00000107295	51.9979	95.6902	-0.87992	1.2022e-05	0.00010991	SH3GL2	SH3-domain GRB2-like 2 [Source:HGNC Symbol;Acc:HGNC:10831]
ENSG00000107438	31.7001	51.5209	-0.70067	0.0095522	0.047415	PDLIM1	PDZ and LIM domain 1 [Source:HGNC Symbol;Acc:HGNC:2067]
ENSG00000107485	45.4787	89.0809	-0.96993	5.3137e-06	5.1462e-05	GATA3	GATA binding protein 3 [Source:HGNC Symbol;Acc:HGNC:4172]
ENSG00000107518	17.2743	53.2913	-1.6253	1.0638e-07	1.3244e-06	ATRNL1	attractin like 1 [Source:HGNC Symbol;Acc:HGNC:29063]
ENSG00000107521	676.358	851.925	-0.33294	2.0491e-05	0.00018053	HPS1	Hermansky-Pudlak syndrome 1 [Source:HGNC Symbol;Acc:HGNC:5163]
ENSG00000107551	63.5998	128.688	-1.0168	1.7948e-08	2.4482e-07	RASSF4	Ras association (RalGDS/AF-6) domain family member 4 [Source:HGNC Symbol;Acc:HGNC:20793]
ENSG00000107719	535.45	796.739	-0.57335	1.4051e-12	3.049e-11	PALD1	phosphatase domain containing, paladin 1 [Source:HGNC Symbol;Acc:HGNC:23530]
ENSG00000107731	305.976	915.628	-1.5813	2.3642e-75	6.9047e-73	UNC5B	unc-5 netrin receptor B [Source:HGNC Symbol;Acc:HGNC:12568]
ENSG00000107736	15.5635	41.3945	-1.4113	1.8283e-05	0.00016241	CDH23	cadherin-related 23 [Source:HGNC Symbol;Acc:HGNC:13733]
ENSG00000107771	490.647	596.522	-0.28189	0.00058952	0.0039232	CCSER2	coiled-coil serine rich protein 2 [Source:HGNC Symbol;Acc:HGNC:29197]
ENSG00000107821	77.7602	154.887	-0.99411	8.8984e-10	1.4173e-08	KAZALD1	Kazal-type serine peptidase inhibitor domain 1 [Source:HGNC Symbol;Acc:HGNC:25460]
ENSG00000107902	80.3573	180.005	-1.1635	2.9115e-08	3.8897e-07	LHPP	phospholysine phosphohistidine inorganic pyrophosphate phosphatase [Source:HGNC Symbol;Acc:HGNC:30042]
ENSG00000108244	5.45124	25.4194	-2.2213	3.03e-06	3.0575e-05	KRT23	keratin 23, type I [Source:HGNC Symbol;Acc:HGNC:6438]
ENSG00000108306	248.12	368.301	-0.56985	8.3085e-08	1.046e-06	FBXL20	F-box and leucine-rich repeat protein 20 [Source:HGNC Symbol;Acc:HGNC:24679]
ENSG00000108370	19.3558	35.5987	-0.87906	0.0097829	0.048376	RGS9	regulator of G-protein signaling 9 [Source:HGNC Symbol;Acc:HGNC:10004]
ENSG00000108375	4.41094	201.921	-5.5166	7.5167e-91	3.1883e-88	RNF43	ring finger protein 43 [Source:HGNC Symbol;Acc:HGNC:18505]
ENSG00000108387	9.95828	66.9329	-2.7487	5.6037e-18	1.9536e-16	2017-09-04	septin 4 [Source:HGNC Symbol;Acc:HGNC:9165]
ENSG00000108395	1157.01	1372.87	-0.24679	0.0044585	0.024298	TRIM37	tripartite motif containing 37 [Source:HGNC Symbol;Acc:HGNC:7523]
ENSG00000108443	948.715	1114.51	-0.23237	0.0007921	0.0051239	RPS6KB1	ribosomal protein S6 kinase, 70kDa, polypeptide 1 [Source:HGNC Symbol;Acc:HGNC:10436]
ENSG00000108448	73.8402	113.097	-0.61509	0.00058936	0.0039228	TRIM16L	tripartite motif containing 16-like [Source:HGNC Symbol;Acc:HGNC:32670]
ENSG00000108515	76.7581	155.183	-1.0156	7.1732e-10	1.156e-08	ENO3	enolase 3 (beta, muscle) [Source:HGNC Symbol;Acc:HGNC:3354]
ENSG00000108578	740.556	847.083	-0.19389	0.010106	0.049748	BLMH	bleomycin hydrolase [Source:HGNC Symbol;Acc:HGNC:1059]
ENSG00000108654	6951.97	9096.03	-0.38782	1.4525e-13	3.4873e-12	DDX5	DEAD (Asp-Glu-Ala-Asp) box helicase 5 [Source:HGNC Symbol;Acc:HGNC:2746]
ENSG00000108679	2445.5	3096.17	-0.34036	4.3916e-09	6.4319e-08	LGALS3BP	lectin, galactoside-binding, soluble, 3 binding protein [Source:HGNC Symbol;Acc:HGNC:6564]
ENSG00000108691	156.708	512.558	-1.7096	3.7734e-56	6.8595e-54	CCL2	chemokine (C-C motif) ligand 2 [Source:HGNC Symbol;Acc:HGNC:10618]
ENSG00000108784	108.513	158.658	-0.54805	0.00047122	0.0032017	NAGLU	N-acetylglucosaminidase, alpha [Source:HGNC Symbol;Acc:HGNC:7632]
ENSG00000108821	628.189	3404.59	-2.4382	6.7513e-297	4.811e-293	COL1A1	collagen, type I, alpha 1 [Source:HGNC Symbol;Acc:HGNC:2197]
ENSG00000108839	25.0019	45.3277	-0.85835	0.0023546	0.01381	ALOX12	arachidonate 12-lipoxygenase [Source:HGNC Symbol;Acc:HGNC:429]
ENSG00000108846	451.15	936.928	-1.0543	1.2386e-18	4.4941e-17	ABCC3	ATP binding cassette subfamily C member 3 [Source:HGNC Symbol;Acc:HGNC:54]
ENSG00000108848	2239.02	2851.44	-0.34882	4.7217e-08	6.1265e-07	LUC7L3	LUC7-like 3 pre-mRNA splicing factor [Source:HGNC Symbol;Acc:HGNC:24309]
ENSG00000108946	2986.04	3524.38	-0.23914	0.00022792	0.0016512	PRKAR1A	protein kinase, cAMP-dependent, regulatory subunit type I alpha [Source:HGNC Symbol;Acc:HGNC:9388]
ENSG00000108947	135.778	305.002	-1.1676	4.12e-21	1.7518e-19	EFNB3	ephrin-B3 [Source:HGNC Symbol;Acc:HGNC:3228]
ENSG00000108960	711.73	1486.17	-1.0622	4.2997e-52	6.8393e-50	MMD	monocyte to macrophage differentiation-associated [Source:HGNC Symbol;Acc:HGNC:7153]
ENSG00000108984	4.63514	56.7447	-3.6138	1.5164e-20	6.2752e-19	MAP2K6	mitogen-activated protein kinase kinase 6 [Source:HGNC Symbol;Acc:HGNC:6846]
ENSG00000109113	1752.8	2102.49	-0.26244	1.4026e-05	0.00012697	RAB34	RAB34, member RAS oncogene family [Source:HGNC Symbol;Acc:HGNC:16519]
ENSG00000109184	544.372	681.529	-0.32418	5.6427e-05	0.00046006	DCUN1D4	DCN1, defective in cullin neddylation 1, domain containing 4 [Source:HGNC Symbol;Acc:HGNC:28998]
ENSG00000109220	205.328	343.695	-0.74319	4.4012e-08	5.7316e-07	CHIC2	cysteine rich hydrophobic domain 2 [Source:HGNC Symbol;Acc:HGNC:1935]
ENSG00000109320	1041.86	1726.28	-0.72851	2.9033e-28	1.8244e-26	NFKB1	nuclear factor of kappa light polypeptide gene enhancer in B-cells 1 [Source:HGNC Symbol;Acc:HGNC:7794]
ENSG00000109321	323.482	466.014	-0.52669	0.00049787	0.0033667	AREG	amphiregulin [Source:HGNC Symbol;Acc:HGNC:651]
ENSG00000109323	173.916	242.567	-0.47999	0.00011303	0.00086834	MANBA	mannosidase, beta A, lysosomal [Source:HGNC Symbol;Acc:HGNC:6831]
ENSG00000109381	274.525	340.692	-0.31153	0.0034069	0.019146	ELF2	E74-like factor 2 (ets domain transcription factor) [Source:HGNC Symbol;Acc:HGNC:3317]
ENSG00000109452	371.216	696.025	-0.90688	1.2756e-25	7.0245e-24	INPP4B	inositol polyphosphate-4-phosphatase type II B [Source:HGNC Symbol;Acc:HGNC:6075]
ENSG00000109472	296.748	898.39	-1.5981	8.9801e-74	2.5803e-71	CPE	carboxypeptidase E [Source:HGNC Symbol;Acc:HGNC:2303]
ENSG00000109475	3781.44	4518.23	-0.25682	1.4806e-05	0.00013359	RPL34	ribosomal protein L34 [Source:HGNC Symbol;Acc:HGNC:10340]
ENSG00000109511	28.0495	280.346	-3.3212	3.305e-81	1.1895e-78	ANXA10	annexin A10 [Source:HGNC Symbol;Acc:HGNC:534]
ENSG00000109572	1000.59	1202.65	-0.26537	0.0035253	0.019749	CLCN3	chloride channel, voltage-sensitive 3 [Source:HGNC Symbol;Acc:HGNC:2021]
ENSG00000109576	146.89	287.521	-0.96893	9.7481e-15	2.6036e-13	AADAT	aminoadipate aminotransferase [Source:HGNC Symbol;Acc:HGNC:17929]
ENSG00000109586	843.078	997.787	-0.24306	0.00049245	0.0033326	GALNT7	polypeptide N-acetylgalactosaminyltransferase 7 [Source:HGNC Symbol;Acc:HGNC:4129]
ENSG00000109618	114.223	171.741	-0.58838	6.2385e-05	0.00050438	SEPSECS	Sep (O-phosphoserine) tRNA:Sec (selenocysteine) tRNA synthase [Source:HGNC Symbol;Acc:HGNC:30605]
ENSG00000109654	202.779	313.242	-0.62737	3.769e-08	4.9554e-07	TRIM2	tripartite motif containing 2 [Source:HGNC Symbol;Acc:HGNC:15974]
ENSG00000109667	18.3194	40.8434	-1.1567	0.00016858	0.001249	SLC2A9	solute carrier family 2 (facilitated glucose transporter), member 9 [Source:HGNC Symbol;Acc:HGNC:13446]
ENSG00000109738	119.081	226.137	-0.92525	2.5081e-08	3.3697e-07	GLRB	glycine receptor beta [Source:HGNC Symbol;Acc:HGNC:4329]
ENSG00000109775	198.115	246.05	-0.31261	0.0081724	0.041373	UFSP2	UFM1-specific peptidase 2 [Source:HGNC Symbol;Acc:HGNC:25640]
ENSG00000109790	827.557	1602.2	-0.95312	1.6568e-28	1.056e-26	KLHL5	kelch like family member 5 [Source:HGNC Symbol;Acc:HGNC:6356]
ENSG00000109819	14.2152	74.792	-2.3954	1.6692e-17	5.5845e-16	PPARGC1A	peroxisome proliferator-activated receptor gamma, coactivator 1 alpha [Source:HGNC Symbol;Acc:HGNC:9237]
ENSG00000109846	101.592	197.316	-0.95772	3.1932e-11	5.9043e-10	CRYAB	crystallin alpha B [Source:HGNC Symbol;Acc:HGNC:2389]
ENSG00000109861	1365.08	2269.64	-0.73348	1.0602e-32	8.2295e-31	CTSC	cathepsin C [Source:HGNC Symbol;Acc:HGNC:2528]
ENSG00000109881	314.018	379.365	-0.27274	0.0058752	0.031017	CCDC34	coiled-coil domain containing 34 [Source:HGNC Symbol;Acc:HGNC:25079]
ENSG00000110013	117.589	197.15	-0.74554	9.4224e-08	1.1805e-06	SIAE	sialic acid acetylesterase [Source:HGNC Symbol;Acc:HGNC:18187]
ENSG00000110066	582.783	738.946	-0.34251	1.5134e-05	0.00013644	KMT5B	lysine (K)-specific methyltransferase 5B [Source:HGNC Symbol;Acc:HGNC:24283]
ENSG00000110076	423.38	532.11	-0.32977	0.0002778	0.0019784	NRXN2	neurexin 2 [Source:HGNC Symbol;Acc:HGNC:8009]
ENSG00000110446	42.4293	75.6031	-0.83338	0.0011153	0.0069839	SLC15A3	solute carrier family 15 (oligopeptide transporter), member 3 [Source:HGNC Symbol;Acc:HGNC:18068]
ENSG00000110455	72.6016	117.095	-0.68961	0.00018012	0.0013285	ACCS	1-aminocyclopropane-1-carboxylate synthase homolog (inactive) [Source:HGNC Symbol;Acc:HGNC:23989]
ENSG00000110492	1177.21	2495.29	-1.0838	8.0403e-52	1.2676e-49	MDK	midkine (neurite growth-promoting factor 2) [Source:HGNC Symbol;Acc:HGNC:6972]
ENSG00000110583	557.192	725.37	-0.38054	7.312e-05	0.00058296	NAA40	N(alpha)-acetyltransferase 40, NatD catalytic subunit [Source:HGNC Symbol;Acc:HGNC:25845]
ENSG00000110619	967.611	1326.9	-0.45556	3.8754e-11	7.0738e-10	CARS	cysteinyl-tRNA synthetase [Source:HGNC Symbol;Acc:HGNC:1493]
ENSG00000110628	118.617	182.574	-0.62217	1.4347e-05	0.00012963	SLC22A18	solute carrier family 22 member 18 [Source:HGNC Symbol;Acc:HGNC:10964]
ENSG00000110693	66.6028	510.643	-2.9387	8.4442e-58	1.6715e-55	SOX6	SRY-box 6 [Source:HGNC Symbol;Acc:HGNC:16421]
ENSG00000110723	159.939	326.508	-1.0296	2.5835e-12	5.4211e-11	EXPH5	exophilin 5 [Source:HGNC Symbol;Acc:HGNC:30578]
ENSG00000110799	7.19184	27.7971	-1.9505	8.1812e-06	7.685e-05	VWF	von Willebrand factor [Source:HGNC Symbol;Acc:HGNC:12726]
ENSG00000110844	213.159	321.757	-0.59404	1.5843e-07	1.9298e-06	PRPF40B	pre-mRNA processing factor 40 homolog B [Source:HGNC Symbol;Acc:HGNC:25031]
ENSG00000110852	140.848	189.98	-0.4317	0.0015957	0.0096692	CLEC2B	C-type lectin domain family 2 member B [Source:HGNC Symbol;Acc:HGNC:2053]
ENSG00000110881	258.056	323.362	-0.32547	0.0038839	0.021572	ASIC1	acid sensing ion channel subunit 1 [Source:HGNC Symbol;Acc:HGNC:100]
ENSG00000110900	19.6779	53.8384	-1.4521	4.6349e-07	5.271e-06	TSPAN11	tetraspanin 11 [Source:HGNC Symbol;Acc:HGNC:30795]
ENSG00000111058	84.5738	270.487	-1.6773	2.6499e-33	2.1265e-31	ACSS3	acyl-CoA synthetase short-chain family member 3 [Source:HGNC Symbol;Acc:HGNC:24723]
ENSG00000111077	574.56	848.105	-0.56178	1.5854e-12	3.407e-11	TNS2	tensin 2 [Source:HGNC Symbol;Acc:HGNC:19737]
ENSG00000111087	20.7844	160.143	-2.9458	2.7703e-42	3.0654e-40	GLI1	GLI family zinc finger 1 [Source:HGNC Symbol;Acc:HGNC:4317]
ENSG00000111110	56.4628	146.42	-1.3747	5.4297e-09	7.8514e-08	PPM1H	protein phosphatase, Mg2+/Mn2+ dependent 1H [Source:HGNC Symbol;Acc:HGNC:18583]
ENSG00000111224	133.171	233.139	-0.80791	5.6123e-10	9.177e-09	PARP11	poly(ADP-ribose) polymerase family member 11 [Source:HGNC Symbol;Acc:HGNC:1186]
ENSG00000111245	442.345	567.321	-0.35899	4.3121e-05	0.00035855	MYL2	myosin light chain 2 [Source:HGNC Symbol;Acc:HGNC:7583]
ENSG00000111247	491.023	683.661	-0.47749	1.4769e-08	2.038e-07	RAD51AP1	RAD51 associated protein 1 [Source:HGNC Symbol;Acc:HGNC:16956]
ENSG00000111266	629.382	868.814	-0.46511	7.1577e-10	1.1545e-08	DUSP16	dual specificity phosphatase 16 [Source:HGNC Symbol;Acc:HGNC:17909]
ENSG00000111276	521.646	715.58	-0.45604	1.5041e-08	2.0732e-07	CDKN1B	cyclin-dependent kinase inhibitor 1B (p27, Kip1) [Source:HGNC Symbol;Acc:HGNC:1785]
ENSG00000111319	18.6946	251.422	-3.7494	6.7976e-83	2.5495e-80	SCNN1A	sodium channel, non voltage gated 1 alpha subunit [Source:HGNC Symbol;Acc:HGNC:10599]
ENSG00000111331	323.374	514.207	-0.66914	1.2339e-12	2.6906e-11	OAS3	2'-5'-oligoadenylate synthetase 3 [Source:HGNC Symbol;Acc:HGNC:8088]
ENSG00000111341	0	6.76677	#NAME?	0.00028226	0.0020074	MGP	matrix Gla protein [Source:HGNC Symbol;Acc:HGNC:7060]
ENSG00000111344	19.0355	53.0092	-1.4776	4.4632e-07	5.0856e-06	RASAL1	RAS protein activator like 1 (GAP1 like) [Source:HGNC Symbol;Acc:HGNC:9873]
ENSG00000111445	440.057	528.335	-0.26376	0.0040087	0.022161	RFC5	replication factor C subunit 5 [Source:HGNC Symbol;Acc:HGNC:9973]
ENSG00000111554	83.2352	165.436	-0.991	4.7449e-10	7.8016e-09	MDM1	Mdm1 nuclear protein [Source:HGNC Symbol;Acc:HGNC:29917]
ENSG00000111596	503.939	640.264	-0.34542	2.5185e-05	0.00021854	CNOT2	CCR4-NOT transcription complex subunit 2 [Source:HGNC Symbol;Acc:HGNC:7878]
ENSG00000111602	1281.71	1639.65	-0.35532	3.9546e-08	5.1841e-07	TIMELESS	timeless circadian clock [Source:HGNC Symbol;Acc:HGNC:11813]
ENSG00000111653	178.922	286.461	-0.67901	7.0657e-08	8.9751e-07	ING4	inhibitor of growth family member 4 [Source:HGNC Symbol;Acc:HGNC:19423]
ENSG00000111696	318.798	402.48	-0.33628	0.00079131	0.0051197	NT5DC3	5'-nucleotidase domain containing 3 [Source:HGNC Symbol;Acc:HGNC:30826]
ENSG00000111727	106.933	175.869	-0.71779	1.8223e-06	1.9091e-05	HCFC2	host cell factor C2 [Source:HGNC Symbol;Acc:HGNC:24972]
ENSG00000111728	16.9105	74.7596	-2.1443	6.4576e-15	1.747e-13	ST8SIA1	ST8 alpha-N-acetyl-neuraminide alpha-2,8-sialyltransferase 1 [Source:HGNC Symbol;Acc:HGNC:10869]
ENSG00000111731	344.617	513.307	-0.57483	8.1239e-10	1.2992e-08	C2CD5	C2 calcium-dependent domain containing 5 [Source:HGNC Symbol;Acc:HGNC:29062]
ENSG00000111799	2779.38	3971.85	-0.51505	2.2375e-06	2.3155e-05	COL12A1	collagen, type XII, alpha 1 [Source:HGNC Symbol;Acc:HGNC:2188]
ENSG00000111816	11.5449	24.1444	-1.0644	0.0080747	0.040937	FRK	fyn-related Src family tyrosine kinase [Source:HGNC Symbol;Acc:HGNC:3955]
ENSG00000111843	1140.41	1417.17	-0.31346	6.7148e-05	0.00053933	TMEM14C	transmembrane protein 14C [Source:HGNC Symbol;Acc:HGNC:20952]
ENSG00000111859	141.047	227.872	-0.69205	2.2552e-07	2.6864e-06	NEDD9	neural precursor cell expressed, developmentally down-regulated 9 [Source:HGNC Symbol;Acc:HGNC:7733]
ENSG00000111863	32.0823	53.2793	-0.7318	0.0044123	0.024071	ADTRP	androgen-dependent TFPI-regulating protein [Source:HGNC Symbol;Acc:HGNC:21214]
ENSG00000111875	168.258	249.661	-0.56929	4.9934e-06	4.8597e-05	ASF1A	anti-silencing function 1A histone chaperone [Source:HGNC Symbol;Acc:HGNC:20995]
ENSG00000111885	491.655	782.671	-0.67076	2.0442e-16	6.2145e-15	MAN1A1	mannosidase, alpha, class 1A, member 1 [Source:HGNC Symbol;Acc:HGNC:6821]
ENSG00000111911	282.156	377.716	-0.42081	4.6192e-05	0.00038222	HINT3	histidine triad nucleotide binding protein 3 [Source:HGNC Symbol;Acc:HGNC:18468]
ENSG00000111912	426.267	897.423	-1.074	1.268e-39	1.2585e-37	NCOA7	nuclear receptor coactivator 7 [Source:HGNC Symbol;Acc:HGNC:21081]
ENSG00000112029	441.629	751.077	-0.76613	4.1794e-20	1.6713e-18	FBXO5	F-box protein 5 [Source:HGNC Symbol;Acc:HGNC:13584]
ENSG00000112041	0.30889	6.69055	-4.437	0.0016316	0.0098649	TULP1	tubby like protein 1 [Source:HGNC Symbol;Acc:HGNC:12423]
ENSG00000112118	1987.8	2927.34	-0.55842	1.8747e-21	8.1459e-20	MCM3	minichromosome maintenance complex component 3 [Source:HGNC Symbol;Acc:HGNC:6945]
ENSG00000112144	401.858	491.352	-0.29007	0.0010268	0.006482	ICK	intestinal cell (MAK-like) kinase [Source:HGNC Symbol;Acc:HGNC:21219]
ENSG00000112149	170.738	277.51	-0.70075	8.7031e-09	1.231e-07	CD83	CD83 molecule [Source:HGNC Symbol;Acc:HGNC:1703]
ENSG00000112175	644.641	912.822	-0.50184	2.0824e-08	2.825e-07	BMP5	bone morphogenetic protein 5 [Source:HGNC Symbol;Acc:HGNC:1072]
ENSG00000112186	277.736	353.71	-0.34885	0.00054615	0.0036577	CAP2	CAP, adenylate cyclase-associated protein, 2 (yeast) [Source:HGNC Symbol;Acc:HGNC:20039]
ENSG00000112234	118.079	168.603	-0.51387	0.00055419	0.003706	FBXL4	F-box and leucine-rich repeat protein 4 [Source:HGNC Symbol;Acc:HGNC:13601]
ENSG00000112297	18.122	91.7102	-2.3393	1.0881e-20	4.5289e-19	AIM1	absent in melanoma 1 [Source:HGNC Symbol;Acc:HGNC:356]
ENSG00000112531	2552.18	3420.44	-0.42245	1.7465e-09	2.6822e-08	QKI	QKI, KH domain containing, RNA binding [Source:HGNC Symbol;Acc:HGNC:21100]
ENSG00000112561	65.6924	173.314	-1.3996	1.1683e-17	3.9567e-16	TFEB	transcription factor EB [Source:HGNC Symbol;Acc:HGNC:11753]
ENSG00000112655	1055.2	1276.69	-0.27488	3.1422e-05	0.00026796	PTK7	protein tyrosine kinase 7 (inactive) [Source:HGNC Symbol;Acc:HGNC:9618]
ENSG00000112715	899.584	1530.24	-0.76643	8.1659e-29	5.3681e-27	VEGFA	vascular endothelial growth factor A [Source:HGNC Symbol;Acc:HGNC:12680]
ENSG00000112769	58.26	301.897	-2.3735	3.3463e-58	6.7361e-56	LAMA4	laminin subunit alpha 4 [Source:HGNC Symbol;Acc:HGNC:6484]
ENSG00000112782	3.66505	26.1857	-2.8369	2.9518e-08	3.9391e-07	CLIC5	chloride intracellular channel 5 [Source:HGNC Symbol;Acc:HGNC:13517]
ENSG00000112812	35.5617	83.3977	-1.2297	1.0033e-07	1.2505e-06	PRSS16	protease, serine 16 [Source:HGNC Symbol;Acc:HGNC:9480]
ENSG00000112992	708.591	1217.6	-0.78101	2.3163e-27	1.3988e-25	NNT	nicotinamide nucleotide transhydrogenase [Source:HGNC Symbol;Acc:HGNC:7863]
ENSG00000113083	289.976	913.933	-1.6562	3.4764e-82	1.2834e-79	LOX	lysyl oxidase [Source:HGNC Symbol;Acc:HGNC:6664]
ENSG00000113140	3431.99	8142.19	-1.2464	7.7474e-118	4.6787e-115	SPARC	secreted protein, acidic, cysteine-rich (osteonectin) [Source:HGNC Symbol;Acc:HGNC:11219]
ENSG00000113209	39.7909	167.062	-2.0699	1.5099e-26	8.7763e-25	PCDHB5	protocadherin beta 5 [Source:HGNC Symbol;Acc:HGNC:8690]
ENSG00000113240	96.8848	170.427	-0.81482	3.4594e-07	4.0045e-06	CLK4	CDC like kinase 4 [Source:HGNC Symbol;Acc:HGNC:13659]
ENSG00000113269	330.078	408.252	-0.30665	0.0022092	0.013017	RNF130	ring finger protein 130 [Source:HGNC Symbol;Acc:HGNC:18280]
ENSG00000113272	183.112	294.304	-0.68458	4.5287e-09	6.612e-08	THG1L	tRNA-histidine guanylyltransferase 1-like [Source:HGNC Symbol;Acc:HGNC:26053]
ENSG00000113327	12.4149	26.6411	-1.1016	0.0078517	0.039971	GABRG2	gamma-aminobutyric acid (GABA) A receptor, gamma 2 [Source:HGNC Symbol;Acc:HGNC:4087]
ENSG00000113361	2.95027	24.3677	-3.046	4.3239e-05	0.00035928	CDH6	cadherin 6, type 2, K-cadherin (fetal kidney) [Source:HGNC Symbol;Acc:HGNC:1765]
ENSG00000113369	300.287	400.464	-0.41533	6.7785e-05	0.00054396	ARRDC3	arrestin domain containing 3 [Source:HGNC Symbol;Acc:HGNC:29263]
ENSG00000113396	10.4221	27.4345	-1.3963	0.00039327	0.0027197	SLC27A6	solute carrier family 27 (fatty acid transporter), member 6 [Source:HGNC Symbol;Acc:HGNC:11000]
ENSG00000113456	402.544	514.475	-0.35395	6.7546e-05	0.00054216	RAD1	RAD1 checkpoint DNA exonuclease [Source:HGNC Symbol;Acc:HGNC:9806]
ENSG00000113494	48.7397	78.6829	-0.69095	0.0010216	0.0064525	PRLR	prolactin receptor [Source:HGNC Symbol;Acc:HGNC:9446]
ENSG00000113504	796.479	3475.66	-2.1256	1.3578e-240	5.3753e-237	SLC12A7	solute carrier family 12 (potassium/chloride transporter), member 7 [Source:HGNC Symbol;Acc:HGNC:10915]
ENSG00000113638	178.195	233.583	-0.39048	0.0021165	0.012518	TTC33	tetratricopeptide repeat domain 33 [Source:HGNC Symbol;Acc:HGNC:29959]
ENSG00000113657	913.295	2185.49	-1.2588	3.4939e-82	1.2834e-79	DPYSL3	dihydropyrimidinase like 3 [Source:HGNC Symbol;Acc:HGNC:3015]
ENSG00000113721	80.215	265.636	-1.7275	3.3087e-33	2.6256e-31	PDGFRB	platelet-derived growth factor receptor, beta polypeptide [Source:HGNC Symbol;Acc:HGNC:8804]
ENSG00000113734	151.604	204.761	-0.43364	0.0050762	0.027268	BNIP1	BCL2/adenovirus E1B 19kDa interacting protein 1 [Source:HGNC Symbol;Acc:HGNC:1082]
ENSG00000113763	13.5276	32.4273	-1.2613	0.0015592	0.0094707	UNC5A	unc-5 netrin receptor A [Source:HGNC Symbol;Acc:HGNC:12567]
ENSG00000114026	190.965	240.065	-0.33012	0.0052094	0.02789	OGG1	8-oxoguanine DNA glycosylase [Source:HGNC Symbol;Acc:HGNC:8125]
ENSG00000114115	132.491	453.64	-1.7756	2.7071e-54	4.5498e-52	RBP1	retinol binding protein 1 [Source:HGNC Symbol;Acc:HGNC:9919]
ENSG00000114120	781.779	953.12	-0.2859	8.433e-05	0.00066461	SLC25A36	solute carrier family 25 (pyrimidine nucleotide carrier), member 36 [Source:HGNC Symbol;Acc:HGNC:25554]
ENSG00000114126	315.665	386.218	-0.29102	0.0040193	0.022213	TFDP2	transcription factor Dp-2 (E2F dimerization partner 2) [Source:HGNC Symbol;Acc:HGNC:11751]
ENSG00000114166	141.357	196.368	-0.47421	0.00030571	0.0021616	KAT2B	K(lysine) acetyltransferase 2B [Source:HGNC Symbol;Acc:HGNC:8638]
ENSG00000114251	172.344	286.306	-0.73226	9.4854e-10	1.5047e-08	WNT5A	wingless-type MMTV integration site family member 5A [Source:HGNC Symbol;Acc:HGNC:12784]
ENSG00000114315	320.313	428.561	-0.42002	1.3207e-05	0.00011986	HES1	hes family bHLH transcription factor 1 [Source:HGNC Symbol;Acc:HGNC:5192]
ENSG00000114423	132.331	267.011	-1.0127	9.9218e-16	2.8418e-14	CBLB	Cbl proto-oncogene B, E3 ubiquitin protein ligase [Source:HGNC Symbol;Acc:HGNC:1542]
ENSG00000114541	98.6859	137.265	-0.47605	0.0027173	0.015674	FRMD4B	FERM domain containing 4B [Source:HGNC Symbol;Acc:HGNC:24886]
ENSG00000114698	15.0542	70.1342	-2.22	1.7249e-14	4.5058e-13	PLSCR4	phospholipid scramblase 4 [Source:HGNC Symbol;Acc:HGNC:16497]
ENSG00000114739	419.297	511.479	-0.2867	0.0011181	0.0069975	ACVR2B	activin A receptor type IIB [Source:HGNC Symbol;Acc:HGNC:174]
ENSG00000114757	25.1159	43.7372	-0.80026	0.0074998	0.038355	PEX5L	peroxisomal biogenesis factor 5-like [Source:HGNC Symbol;Acc:HGNC:30024]
ENSG00000114784	432.742	595.041	-0.45948	9.4191e-08	1.1805e-06	EIF1B	eukaryotic translation initiation factor 1B [Source:HGNC Symbol;Acc:HGNC:30792]
ENSG00000114796	280.616	401.641	-0.51731	1.8846e-07	2.2655e-06	KLHL24	kelch like family member 24 [Source:HGNC Symbol;Acc:HGNC:25947]
ENSG00000114812	2.5567	11.3353	-2.1485	0.0028991	0.016617	VIPR1	vasoactive intestinal peptide receptor 1 [Source:HGNC Symbol;Acc:HGNC:12694]
ENSG00000114854	15.3073	149.636	-3.2892	5.4601e-45	6.5724e-43	TNNC1	troponin C type 1 (slow) [Source:HGNC Symbol;Acc:HGNC:11943]
ENSG00000114933	573.102	845.913	-0.56172	0.00044146	0.003022	INO80D	INO80 complex subunit D [Source:HGNC Symbol;Acc:HGNC:25997]
ENSG00000114942	3745.87	4268.27	-0.18835	0.0040426	0.022335	EEF1B2	eukaryotic translation elongation factor 1 beta 2 [Source:HGNC Symbol;Acc:HGNC:3208]
ENSG00000115008	567.153	1573.39	-1.4721	1.5883e-92	6.9013e-90	IL1A	interleukin 1 alpha [Source:HGNC Symbol;Acc:HGNC:5991]
ENSG00000115041	47.2202	124.788	-1.402	4.0001e-13	9.1245e-12	KCNIP3	Kv channel interacting protein 3 [Source:HGNC Symbol;Acc:HGNC:15523]
ENSG00000115073	774.798	1030.23	-0.41108	1.8853e-08	2.5659e-07	ACTR1B	ARP1 actin-related protein 1 homolog B, centractin beta (yeast) [Source:HGNC Symbol;Acc:HGNC:168]
ENSG00000115107	1153.22	1688.36	-0.54996	4.6314e-17	1.4893e-15	STEAP3	STEAP3 metalloreductase [Source:HGNC Symbol;Acc:HGNC:24592]
ENSG00000115129	492.242	607.575	-0.3037	0.00029228	0.0020724	TP53I3	tumor protein p53 inducible protein 3 [Source:HGNC Symbol;Acc:HGNC:19373]
ENSG00000115137	57.2952	90.4003	-0.65791	0.00083394	0.005377	DNAJC27	DnaJ heat shock protein family (Hsp40) member C27 [Source:HGNC Symbol;Acc:HGNC:30290]
ENSG00000115159	604.688	737.412	-0.28628	0.00027803	0.0019791	GPD2	glycerol-3-phosphate dehydrogenase 2 [Source:HGNC Symbol;Acc:HGNC:4456]
ENSG00000115232	50.0867	81.539	-0.70306	0.00062233	0.004123	ITGA4	integrin subunit alpha 4 [Source:HGNC Symbol;Acc:HGNC:6140]
ENSG00000115257	13.8207	33.7542	-1.2882	0.00040993	0.0028213	PCSK4	proprotein convertase subtilisin/kexin type 4 [Source:HGNC Symbol;Acc:HGNC:8746]
ENSG00000115267	73.9406	189.653	-1.3589	7.243e-18	2.5055e-16	IFIH1	interferon induced, with helicase C domain 1 [Source:HGNC Symbol;Acc:HGNC:18873]
ENSG00000115282	607.177	801.209	-0.40006	3.2682e-07	3.8067e-06	TTC31	tetratricopeptide repeat domain 31 [Source:HGNC Symbol;Acc:HGNC:25759]
ENSG00000115295	1103.34	1940.09	-0.81426	2.8633e-36	2.5762e-34	CLIP4	CAP-Gly domain containing linker protein family member 4 [Source:HGNC Symbol;Acc:HGNC:26108]
ENSG00000115318	47.5777	81.4834	-0.77622	0.00031636	0.0022325	LOXL3	lysyl oxidase like 3 [Source:HGNC Symbol;Acc:HGNC:13869]
ENSG00000115361	11.0688	42.1368	-1.9286	5.0975e-08	6.5877e-07	ACADL	acyl-CoA dehydrogenase, long chain [Source:HGNC Symbol;Acc:HGNC:88]
ENSG00000115380	419.577	781.862	-0.89798	1.8373e-26	1.061e-24	EFEMP1	EGF containing fibulin-like extracellular matrix protein 1 [Source:HGNC Symbol;Acc:HGNC:3218]
ENSG00000115392	259.3	355.777	-0.45635	1.7359e-05	0.00015482	FANCL	Fanconi anemia complementation group L [Source:HGNC Symbol;Acc:HGNC:20748]
ENSG00000115414	17878.1	24315.7	-0.44369	0.00010775	0.00083245	FN1	fibronectin 1 [Source:HGNC Symbol;Acc:HGNC:3778]
ENSG00000115461	52.8948	786.235	-3.8938	6.489e-225	2.1018e-221	IGFBP5	insulin like growth factor binding protein 5 [Source:HGNC Symbol;Acc:HGNC:5474]
ENSG00000115468	0.617781	6.05977	-3.2941	0.009991	0.04925	EFHD1	EF-hand domain family member D1 [Source:HGNC Symbol;Acc:HGNC:29556]
ENSG00000115525	39.0025	65.4906	-0.74772	0.0016753	0.010103	ST3GAL5	ST3 beta-galactoside alpha-2,3-sialyltransferase 5 [Source:HGNC Symbol;Acc:HGNC:10872]
ENSG00000115561	242.117	472.566	-0.96481	1.3536e-21	5.9175e-20	CHMP3	charged multivesicular body protein 3 [Source:HGNC Symbol;Acc:HGNC:29865]
ENSG00000115596	58.6418	142.751	-1.2835	2.4845e-13	5.8087e-12	WNT6	wingless-type MMTV integration site family member 6 [Source:HGNC Symbol;Acc:HGNC:12785]
ENSG00000115641	1930.72	2686.85	-0.47678	6.3883e-16	1.8566e-14	FHL2	four and a half LIM domains 2 [Source:HGNC Symbol;Acc:HGNC:3703]
ENSG00000115648	21.9269	39.066	-0.83321	0.0097914	0.0484	MLPH	melanophilin [Source:HGNC Symbol;Acc:HGNC:29643]
ENSG00000115652	1135.18	1539.5	-0.43954	3.152e-11	5.831e-10	UXS1	UDP-glucuronate decarboxylase 1 [Source:HGNC Symbol;Acc:HGNC:17729]
ENSG00000115687	187.844	262.916	-0.48507	0.00010306	0.0007986	PASK	PAS domain containing serine/threonine kinase [Source:HGNC Symbol;Acc:HGNC:17270]
ENSG00000115827	223.755	276.681	-0.3063	0.0055052	0.029307	DCAF17	DDB1 and CUL4 associated factor 17 [Source:HGNC Symbol;Acc:HGNC:25784]
ENSG00000115839	1273.29	1595.4	-0.32536	3.059e-07	3.5782e-06	RAB3GAP1	RAB3 GTPase activating protein catalytic subunit 1 [Source:HGNC Symbol;Acc:HGNC:17063]
ENSG00000115841	53.3326	100.644	-0.91617	4.1826e-06	4.1168e-05	RMDN2	regulator of microtubule dynamics 2 [Source:HGNC Symbol;Acc:HGNC:26567]
ENSG00000115875	1755.28	2148.7	-0.29176	1.6605e-06	1.752e-05	SRSF7	serine/arginine-rich splicing factor 7 [Source:HGNC Symbol;Acc:HGNC:10789]
ENSG00000115884	1013.57	1179.71	-0.21898	0.0016198	0.0097986	SDC1	syndecan 1 [Source:HGNC Symbol;Acc:HGNC:10658]
ENSG00000115902	458.843	1101.55	-1.2635	3.7833e-59	7.8371e-57	SLC1A4	solute carrier family 1 (glutamate/neutral amino acid transporter), member 4 [Source:HGNC Symbol;Acc:HGNC:10942]
ENSG00000115956	6.53064	36.4498	-2.4806	1.4096e-09	2.1942e-08	PLEK	pleckstrin [Source:HGNC Symbol;Acc:HGNC:9070]
ENSG00000115966	474.959	568.929	-0.26045	0.0028684	0.016447	ATF2	activating transcription factor 2 [Source:HGNC Symbol;Acc:HGNC:784]
ENSG00000116001	877.163	1354.68	-0.62703	1.4212e-19	5.4863e-18	TIA1	TIA1 cytotoxic granule-associated RNA binding protein [Source:HGNC Symbol;Acc:HGNC:11802]
ENSG00000116032	3.41406	11.8305	-1.793	0.006606	0.034281	GRIN3B	glutamate receptor, ionotropic, N-methyl-D-aspartate 3B [Source:HGNC Symbol;Acc:HGNC:16768]
ENSG00000116044	974.126	1190.99	-0.28999	1.77e-05	0.0001575	NFE2L2	nuclear factor, erythroid 2 like 2 [Source:HGNC Symbol;Acc:HGNC:7782]
ENSG00000116062	1792.57	2239.13	-0.32091	4.8801e-08	6.3251e-07	MSH6	mutS homolog 6 [Source:HGNC Symbol;Acc:HGNC:7329]
ENSG00000116151	61.6372	113.201	-0.87701	2.661e-06	2.7174e-05	MORN1	MORN repeat containing 1 [Source:HGNC Symbol;Acc:HGNC:25852]
ENSG00000116183	37.9714	81.3421	-1.0991	1.5851e-05	0.00014228	PAPPA2	pappalysin 2 [Source:HGNC Symbol;Acc:HGNC:14615]
ENSG00000116254	272.868	433.6	-0.66816	5.746e-11	1.0288e-09	CHD5	chromodomain helicase DNA binding protein 5 [Source:HGNC Symbol;Acc:HGNC:16816]
ENSG00000116285	1645.34	2712.15	-0.72105	5.1791e-33	4.0826e-31	ERRFI1	ERBB receptor feedback inhibitor 1 [Source:HGNC Symbol;Acc:HGNC:18185]
ENSG00000116497	377.282	490.673	-0.37912	3.9677e-05	0.00033232	S100PBP	S100P binding protein [Source:HGNC Symbol;Acc:HGNC:25768]
ENSG00000116574	12.543	47.5877	-1.9237	1.1915e-08	1.6583e-07	RHOU	ras homolog family member U [Source:HGNC Symbol;Acc:HGNC:17794]
ENSG00000116584	2355.46	3380.13	-0.52107	1.3714e-19	5.311e-18	ARHGEF2	Rho/Rac guanine nucleotide exchange factor 2 [Source:HGNC Symbol;Acc:HGNC:682]
ENSG00000116661	5.39334	15.0358	-1.4791	0.0088314	0.044313	FBXO2	F-box protein 2 [Source:HGNC Symbol;Acc:HGNC:13581]
ENSG00000116667	258.415	328.311	-0.34537	0.0010215	0.0064525	C1orf21	chromosome 1 open reading frame 21 [Source:HGNC Symbol;Acc:HGNC:15494]
ENSG00000116717	3742.56	4337.96	-0.21299	0.0001499	0.0011223	GADD45A	growth arrest and DNA damage inducible alpha [Source:HGNC Symbol;Acc:HGNC:4095]
ENSG00000116729	922.469	1124.75	-0.28603	3.6603e-05	0.00030897	WLS	wntless Wnt ligand secretion mediator [Source:HGNC Symbol;Acc:HGNC:30238]
ENSG00000116754	1849.01	2273.76	-0.29833	1.1026e-06	1.1937e-05	SRSF11	serine/arginine-rich splicing factor 11 [Source:HGNC Symbol;Acc:HGNC:10782]
ENSG00000116761	140.667	385.177	-1.4532	1.1056e-24	5.8445e-23	CTH	cystathionine gamma-lyase [Source:HGNC Symbol;Acc:HGNC:2501]
ENSG00000116774	6.64338	65.9833	-3.3121	1.53e-21	6.6642e-20	OLFML3	olfactomedin like 3 [Source:HGNC Symbol;Acc:HGNC:24956]
ENSG00000116809	417.082	565.43	-0.43902	5.6333e-07	6.3377e-06	ZBTB17	zinc finger and BTB domain containing 17 [Source:HGNC Symbol;Acc:HGNC:12936]
ENSG00000116962	1025.04	1307.11	-0.35071	3.4914e-07	4.0389e-06	NID1	nidogen 1 [Source:HGNC Symbol;Acc:HGNC:7821]
ENSG00000117016	126.036	234.788	-0.89752	3.2091e-11	5.9305e-10	RIMS3	regulating synaptic membrane exocytosis 3 [Source:HGNC Symbol;Acc:HGNC:21292]
ENSG00000117069	72.3897	243.476	-1.7499	6.4437e-32	4.8539e-30	ST6GALNAC5	ST6 (alpha-N-acetyl-neuraminyl-2,3-beta-galactosyl-1,3)-N-acetylgalactosaminide alpha-2,6-sialyltransferase 5 [Source:HGNC Symbol;Acc:HGNC:19342]
ENSG00000117114	685.32	810.627	-0.24226	0.0011745	0.0073055	ADGRL2	adhesion G protein-coupled receptor L2 [Source:HGNC Symbol;Acc:HGNC:18582]
ENSG00000117122	767.808	1451.76	-0.91899	1.2761e-24	6.7161e-23	MFAP2	microfibrillar associated protein 2 [Source:HGNC Symbol;Acc:HGNC:7033]
ENSG00000117155	500.975	610.139	-0.2844	0.005269	0.028176	SSX2IP	synovial sarcoma, X breakpoint 2 interacting protein [Source:HGNC Symbol;Acc:HGNC:16509]
ENSG00000117228	80.9189	135.962	-0.74866	4.4132e-06	4.3306e-05	GBP1	guanylate binding protein 1, interferon-inducible [Source:HGNC Symbol;Acc:HGNC:4182]
ENSG00000117298	2239.32	3624.72	-0.69481	2.9878e-33	2.3816e-31	ECE1	endothelin converting enzyme 1 [Source:HGNC Symbol;Acc:HGNC:3146]
ENSG00000117362	1089.18	1268.31	-0.21966	0.0010719	0.0067395	APH1A	aph-1 homolog A, gamma secretase subunit [Source:HGNC Symbol;Acc:HGNC:29509]
ENSG00000117448	691.397	948.782	-0.45656	9.2061e-10	1.4636e-08	AKR1A1	aldo-keto reductase family 1, member A1 (aldehyde reductase) [Source:HGNC Symbol;Acc:HGNC:380]
ENSG00000117461	132.471	191.011	-0.52798	0.00010756	0.00083128	PIK3R3	phosphoinositide-3-kinase regulatory subunit 3 [Source:HGNC Symbol;Acc:HGNC:8981]
ENSG00000117477	67.3749	99.9792	-0.56942	0.003746	0.020891	CCDC181	coiled-coil domain containing 181 [Source:HGNC Symbol;Acc:HGNC:28051]
ENSG00000117507	0	10.3582	#NAME?	2.6582e-06	2.7153e-05	FMO6P	flavin containing monooxygenase 6 pseudogene [Source:HGNC Symbol;Acc:HGNC:24024]
ENSG00000117525	40.0314	77.4646	-0.95241	1.8788e-05	0.00016656	F3	coagulation factor III (thromboplastin, tissue factor) [Source:HGNC Symbol;Acc:HGNC:3541]
ENSG00000117543	336.129	409.708	-0.28558	0.0049614	0.026711	DPH5	diphthamide biosynthesis 5 [Source:HGNC Symbol;Acc:HGNC:24270]
ENSG00000117569	352.118	439.572	-0.32004	0.001214	0.0075381	PTBP2	polypyrimidine tract binding protein 2 [Source:HGNC Symbol;Acc:HGNC:17662]
ENSG00000117586	18.1483	44.1265	-1.2818	0.0010863	0.0068204	TNFSF4	tumor necrosis factor superfamily member 4 [Source:HGNC Symbol;Acc:HGNC:11934]
ENSG00000117625	304.36	398.949	-0.39043	7.823e-05	0.0006201	RCOR3	REST corepressor 3 [Source:HGNC Symbol;Acc:HGNC:25594]
ENSG00000117632	3721.98	4489.01	-0.27032	0.00017088	0.0012648	STMN1	stathmin 1 [Source:HGNC Symbol;Acc:HGNC:6510]
ENSG00000117791	28.8644	48.3311	-0.74366	0.0063559	0.033123	2017-03-02	mitochondrial amidoxime reducing component 2 [Source:HGNC Symbol;Acc:HGNC:26064]
ENSG00000117834	3.63826	14.5007	-1.9948	0.0010804	0.0067894	SLC5A9	solute carrier family 5 (sodium/sugar cotransporter), member 9 [Source:HGNC Symbol;Acc:HGNC:22146]
ENSG00000118160	80.8051	175.101	-1.1157	4.734e-12	9.666e-11	SLC8A2	solute carrier family 8 (sodium/calcium exchanger), member 2 [Source:HGNC Symbol;Acc:HGNC:11069]
ENSG00000118194	3.43995	52.5648	-3.9336	3.3254e-20	1.3449e-18	TNNT2	troponin T type 2 (cardiac) [Source:HGNC Symbol;Acc:HGNC:11949]
ENSG00000118260	513.233	628.148	-0.29149	0.0004526	0.0030899	CREB1	cAMP responsive element binding protein 1 [Source:HGNC Symbol;Acc:HGNC:2345]
ENSG00000118263	517.325	666.891	-0.36638	1.0339e-05	9.5536e-05	KLF7	Kruppel-like factor 7 (ubiquitous) [Source:HGNC Symbol;Acc:HGNC:6350]
ENSG00000118412	307.698	407.004	-0.40353	2.7592e-05	0.00023763	CASP8AP2	caspase 8 associated protein 2 [Source:HGNC Symbol;Acc:HGNC:1510]
ENSG00000118503	1029.37	2393.27	-1.2172	2.1268e-80	7.2862e-78	TNFAIP3	TNF alpha induced protein 3 [Source:HGNC Symbol;Acc:HGNC:11896]
ENSG00000118513	6.19281	27.3502	-2.1429	9.509e-05	0.00074235	MYB	v-myb avian myeloblastosis viral oncogene homolog [Source:HGNC Symbol;Acc:HGNC:7545]
ENSG00000118518	229.803	407.077	-0.8249	4.4366e-15	1.215e-13	RNF146	ring finger protein 146 [Source:HGNC Symbol;Acc:HGNC:21336]
ENSG00000118523	2473.72	2994.16	-0.27547	2.3835e-06	2.4535e-05	CTGF	connective tissue growth factor [Source:HGNC Symbol;Acc:HGNC:2500]
ENSG00000118596	109.561	153.776	-0.4891	0.0011413	0.0071216	SLC16A7	solute carrier family 16 (monocarboxylate transporter), member 7 [Source:HGNC Symbol;Acc:HGNC:10928]
ENSG00000118689	956.726	1137	-0.24906	0.00046422	0.0031595	FOXO3	forkhead box O3 [Source:HGNC Symbol;Acc:HGNC:3821]
ENSG00000118705	3256.97	3855.4	-0.24335	9.3725e-06	8.7123e-05	RPN2	ribophorin II [Source:HGNC Symbol;Acc:HGNC:10382]
ENSG00000118707	202.263	270.289	-0.41827	0.00035249	0.0024616	TGIF2	TGFB-induced factor homeobox 2 [Source:HGNC Symbol;Acc:HGNC:15764]
ENSG00000118816	2532.1	3051.59	-0.26923	2.7148e-06	2.7693e-05	CCNI	cyclin I [Source:HGNC Symbol;Acc:HGNC:1595]
ENSG00000118960	252.501	323.49	-0.35743	0.001272	0.0078667	HS1BP3	HCLS1 binding protein 3 [Source:HGNC Symbol;Acc:HGNC:24979]
ENSG00000118971	4726.01	6142.98	-0.37832	1.8445e-12	3.9352e-11	CCND2	cyclin D2 [Source:HGNC Symbol;Acc:HGNC:1583]
ENSG00000119138	626.738	903.673	-0.52794	5.5589e-12	1.1241e-10	KLF9	Kruppel-like factor 9 [Source:HGNC Symbol;Acc:HGNC:1123]
ENSG00000119333	1016.64	1526.62	-0.58653	5.7595e-16	1.6807e-14	WDR34	WD repeat domain 34 [Source:HGNC Symbol;Acc:HGNC:28296]
ENSG00000119403	1073.98	1505.37	-0.48715	2.385e-13	5.5834e-12	PHF19	PHD finger protein 19 [Source:HGNC Symbol;Acc:HGNC:24566]
ENSG00000119638	573.361	843.018	-0.55612	1.1421e-12	2.4995e-11	NEK9	NIMA-related kinase 9 [Source:HGNC Symbol;Acc:HGNC:18591]
ENSG00000119655	1311.24	1938.72	-0.56417	1.6256e-13	3.869e-12	NPC2	Niemann-Pick disease, type C2 [Source:HGNC Symbol;Acc:HGNC:14537]
ENSG00000119669	1094.77	1357.23	-0.31003	7.2581e-06	6.8852e-05	IRF2BPL	interferon regulatory factor 2 binding protein-like [Source:HGNC Symbol;Acc:HGNC:14282]
ENSG00000119673	858.973	1055.85	-0.29773	4.217e-05	0.00035114	ACOT2	acyl-CoA thioesterase 2 [Source:HGNC Symbol;Acc:HGNC:18431]
ENSG00000119681	1773.05	3141.47	-0.82521	2.5348e-28	1.6013e-26	LTBP2	latent transforming growth factor beta binding protein 2 [Source:HGNC Symbol;Acc:HGNC:6715]
ENSG00000119699	39.9006	65.8927	-0.72371	0.0038193	0.02126	TGFB3	transforming growth factor beta 3 [Source:HGNC Symbol;Acc:HGNC:11769]
ENSG00000119711	229.67	375.448	-0.70905	4.98e-05	0.00041036	ALDH6A1	aldehyde dehydrogenase 6 family member A1 [Source:HGNC Symbol;Acc:HGNC:7179]
ENSG00000119720	141.537	180.815	-0.35333	0.010097	0.049718	NRDE2	NRDE-2, necessary for RNA interference, domain containing [Source:HGNC Symbol;Acc:HGNC:20186]
ENSG00000119760	550.067	700.88	-0.34956	1.1313e-05	0.00010396	SUPT7L	SPT7-like STAGA complex gamma subunit [Source:HGNC Symbol;Acc:HGNC:30632]
ENSG00000119772	624.625	761.632	-0.2861	0.00037065	0.0025759	DNMT3A	DNA (cytosine-5-)-methyltransferase 3 alpha [Source:HGNC Symbol;Acc:HGNC:2978]
ENSG00000119862	162.749	258.982	-0.6702	4.3315e-08	5.6449e-07	LGALSL	lectin, galactoside-binding-like [Source:HGNC Symbol;Acc:HGNC:25012]
ENSG00000119900	1297.19	2205.83	-0.76593	4.0948e-28	2.5596e-26	OGFRL1	opioid growth factor receptor-like 1 [Source:HGNC Symbol;Acc:HGNC:21378]
ENSG00000119938	36.1979	74.9516	-1.0501	3.2247e-05	0.00027461	PPP1R3C	protein phosphatase 1 regulatory subunit 3C [Source:HGNC Symbol;Acc:HGNC:9293]
ENSG00000119943	50.2459	102.992	-1.0354	1.8194e-07	2.193e-06	PYROXD2	pyridine nucleotide-disulphide oxidoreductase domain 2 [Source:HGNC Symbol;Acc:HGNC:23517]
ENSG00000119969	167.07	370.688	-1.1498	1.0727e-23	5.301e-22	HELLS	helicase, lymphoid-specific [Source:HGNC Symbol;Acc:HGNC:4861]
ENSG00000120053	1292.96	1467.66	-0.18284	0.0052652	0.02816	GOT1	glutamic-oxaloacetic transaminase 1, soluble [Source:HGNC Symbol;Acc:HGNC:4432]
ENSG00000120071	466.294	623.234	-0.41854	1.0648e-06	1.1542e-05	KANSL1	KAT8 regulatory NSL complex subunit 1 [Source:HGNC Symbol;Acc:HGNC:24565]
ENSG00000120075	48.6914	73.748	-0.59894	0.0090366	0.045221	HOXB5	homeobox B5 [Source:HGNC Symbol;Acc:HGNC:5116]
ENSG00000120093	207.544	290.516	-0.4852	2.7266e-05	0.00023511	HOXB3	homeobox B3 [Source:HGNC Symbol;Acc:HGNC:5114]
ENSG00000120156	17.8662	71.9231	-2.0092	2.9702e-13	6.8764e-12	TEK	TEK tyrosine kinase, endothelial [Source:HGNC Symbol;Acc:HGNC:11724]
ENSG00000120322	22.1209	54.074	-1.2895	3.2581e-05	0.00027719	PCDHB8	protocadherin beta 8 [Source:HGNC Symbol;Acc:HGNC:8693]
ENSG00000120324	3.95947	16.9725	-2.0998	0.00026132	0.0018718	PCDHB10	protocadherin beta 10 [Source:HGNC Symbol;Acc:HGNC:8681]
ENSG00000120327	17.9649	50.8583	-1.5013	3.5616e-07	4.1095e-06	PCDHB14	protocadherin beta 14 [Source:HGNC Symbol;Acc:HGNC:8685]
ENSG00000120328	10.8301	36.2062	-1.7412	1.8345e-06	1.9202e-05	PCDHB12	protocadherin beta 12 [Source:HGNC Symbol;Acc:HGNC:8683]
ENSG00000120337	0.30889	8.48079	-4.779	0.00019331	0.0014164	TNFSF18	tumor necrosis factor superfamily member 18 [Source:HGNC Symbol;Acc:HGNC:11932]
ENSG00000120457	0.30889	57.7402	-7.5463	4.9152e-20	1.9589e-18	KCNJ5	potassium channel, inwardly rectifying subfamily J, member 5 [Source:HGNC Symbol;Acc:HGNC:6266]
ENSG00000120549	654.644	1493.08	-1.1895	1.0451e-37	9.6715e-36	KIAA1217	KIAA1217 [Source:HGNC Symbol;Acc:HGNC:25428]
ENSG00000120594	36.3655	164.775	-2.1799	1.0272e-28	6.7151e-27	PLXDC2	plexin domain containing 2 [Source:HGNC Symbol;Acc:HGNC:21013]
ENSG00000120616	173.007	287.373	-0.7321	7.0217e-10	1.1346e-08	EPC1	enhancer of polycomb homolog 1 (Drosophila) [Source:HGNC Symbol;Acc:HGNC:19876]
ENSG00000120675	121.075	191.815	-0.66382	2.1041e-06	2.1825e-05	DNAJC15	DnaJ heat shock protein family (Hsp40) member C15 [Source:HGNC Symbol;Acc:HGNC:20325]
ENSG00000120685	628.591	769.123	-0.29109	0.00016001	0.001192	PROSER1	proline and serine rich 1 [Source:HGNC Symbol;Acc:HGNC:20291]
ENSG00000120738	2879.64	6422.73	-1.1573	1.4144e-49	2.0402e-47	EGR1	early growth response 1 [Source:HGNC Symbol;Acc:HGNC:3238]
ENSG00000120784	87.6286	200.806	-1.1963	1.0361e-15	2.9629e-14	ZFP30	ZFP30 zinc finger protein [Source:HGNC Symbol;Acc:HGNC:29555]
ENSG00000120802	1326.92	1668.88	-0.3308	1.8767e-07	2.2575e-06	TMPO	thymopoietin [Source:HGNC Symbol;Acc:HGNC:11875]
ENSG00000120820	37.9222	111.18	-1.5518	1.7553e-13	4.1722e-12	GLT8D2	glycosyltransferase 8 domain containing 2 [Source:HGNC Symbol;Acc:HGNC:24890]
ENSG00000120837	142.541	201.772	-0.50135	0.00012802	0.00097318	NFYB	nuclear transcription factor Y subunit beta [Source:HGNC Symbol;Acc:HGNC:7805]
ENSG00000120896	526.283	738.118	-0.48801	2.7237e-09	4.093e-08	SORBS3	sorbin and SH3 domain containing 3 [Source:HGNC Symbol;Acc:HGNC:30907]
ENSG00000120899	145.9	191.379	-0.39145	0.0052986	0.028321	PTK2B	protein tyrosine kinase 2 beta [Source:HGNC Symbol;Acc:HGNC:9612]
ENSG00000120907	9.53881	30.9724	-1.6991	1.6094e-05	0.0001443	ADRA1A	adrenoceptor alpha 1A [Source:HGNC Symbol;Acc:HGNC:277]
ENSG00000120913	100.313	201.685	-1.0076	4.9123e-12	1.0013e-10	PDLIM2	PDZ and LIM domain 2 (mystique) [Source:HGNC Symbol;Acc:HGNC:13992]
ENSG00000121005	49.5395	249.599	-2.333	1.8705e-40	1.943e-38	CRISPLD1	cysteine-rich secretory protein LCCL domain containing 1 [Source:HGNC Symbol;Acc:HGNC:18206]
ENSG00000121060	1285.73	1735.69	-0.43292	8.6833e-12	1.7236e-10	TRIM25	tripartite motif containing 25 [Source:HGNC Symbol;Acc:HGNC:12932]
ENSG00000121064	335.956	407.859	-0.2798	0.0050414	0.027101	SCPEP1	serine carboxypeptidase 1 [Source:HGNC Symbol;Acc:HGNC:29507]
ENSG00000121067	708.228	991.278	-0.48508	5.1216e-11	9.207e-10	SPOP	speckle type POZ protein [Source:HGNC Symbol;Acc:HGNC:11254]
ENSG00000121101	4.25604	16.6725	-1.9699	0.00072338	0.0047274	TEX14	testis expressed 14 [Source:HGNC Symbol;Acc:HGNC:11737]
ENSG00000121236	123.082	185.015	-0.58802	3.55e-05	0.00030051	TRIM6	tripartite motif containing 6 [Source:HGNC Symbol;Acc:HGNC:16277]
ENSG00000121390	408.319	591.602	-0.53493	1.0403e-09	1.6423e-08	PSPC1	paraspeckle component 1 [Source:HGNC Symbol;Acc:HGNC:20320]
ENSG00000121454	75.6751	122.693	-0.69716	0.00011374	0.00087339	LHX4	LIM homeobox 4 [Source:HGNC Symbol;Acc:HGNC:21734]
ENSG00000121552	470.988	846.851	-0.84642	1.3785e-12	2.993e-11	CSTA	cystatin A [Source:HGNC Symbol;Acc:HGNC:2481]
ENSG00000121691	397.994	586.059	-0.5583	2.1109e-10	3.5866e-09	CAT	catalase [Source:HGNC Symbol;Acc:HGNC:1516]
ENSG00000121753	730.457	1235.66	-0.75841	1.6171e-16	4.9712e-15	ADGRB2	adhesion G protein-coupled receptor B2 [Source:HGNC Symbol;Acc:HGNC:944]
ENSG00000121775	282.543	402.537	-0.51065	6.9444e-07	7.7516e-06	TMEM39B	transmembrane protein 39B [Source:HGNC Symbol;Acc:HGNC:25510]
ENSG00000121898	0.30889	6.07073	-4.2967	0.003319	0.018703	CPXM2	carboxypeptidase X (M14 family), member 2 [Source:HGNC Symbol;Acc:HGNC:26977]
ENSG00000121989	130.486	184.059	-0.49627	0.00055934	0.003737	ACVR2A	activin A receptor type IIA [Source:HGNC Symbol;Acc:HGNC:173]
ENSG00000122299	585.422	778.46	-0.41115	1.5106e-07	1.847e-06	ZC3H7A	zinc finger CCCH-type containing 7A [Source:HGNC Symbol;Acc:HGNC:30959]
ENSG00000122420	105.586	195.742	-0.89054	4.9966e-10	8.1965e-09	PTGFR	prostaglandin F receptor (FP) [Source:HGNC Symbol;Acc:HGNC:9600]
ENSG00000122591	603.184	782.947	-0.37632	2.5349e-05	0.00021981	FAM126A	family with sequence similarity 126 member A [Source:HGNC Symbol;Acc:HGNC:24587]
ENSG00000122641	2135.99	3202.33	-0.58422	5.5557e-24	2.8118e-22	INHBA	inhibin beta A [Source:HGNC Symbol;Acc:HGNC:6066]
ENSG00000122642	650.165	1774.73	-1.4487	1.9739e-95	9.0168e-93	FKBP9	FK506 binding protein 9 [Source:HGNC Symbol;Acc:HGNC:3725]
ENSG00000122694	183.137	235.668	-0.36383	0.0040011	0.02213	GLIPR2	GLI pathogenesis-related 2 [Source:HGNC Symbol;Acc:HGNC:18007]
ENSG00000122707	139.318	190.776	-0.45349	0.0013598	0.0083722	RECK	reversion-inducing-cysteine-rich protein with kazal motifs [Source:HGNC Symbol;Acc:HGNC:11345]
ENSG00000122729	1772.42	2327.36	-0.39297	2.8746e-07	3.3736e-06	ACO1	aconitase 1 [Source:HGNC Symbol;Acc:HGNC:117]
ENSG00000122741	242.121	414.045	-0.77406	1.8123e-13	4.2962e-12	DCAF10	DDB1 and CUL4 associated factor 10 [Source:HGNC Symbol;Acc:HGNC:23686]
ENSG00000122786	1173.76	1420.79	-0.27556	0.00016206	0.0012063	CALD1	caldesmon 1 [Source:HGNC Symbol;Acc:HGNC:1441]
ENSG00000122870	298.139	487.41	-0.70915	1.5378e-13	3.6774e-12	BICC1	BicC family RNA binding protein 1 [Source:HGNC Symbol;Acc:HGNC:19351]
ENSG00000122952	1356.8	1704.92	-0.3295	2.9796e-07	3.4911e-06	ZWINT	ZW10 interacting kinetochore protein [Source:HGNC Symbol;Acc:HGNC:13195]
ENSG00000123080	346.973	508.761	-0.55217	4.1702e-09	6.1222e-08	CDKN2C	cyclin-dependent kinase inhibitor 2C (p18, inhibits CDK4) [Source:HGNC Symbol;Acc:HGNC:1789]
ENSG00000123095	78.9379	331.418	-2.0699	2.2866e-52	3.7033e-50	BHLHE41	basic helix-loop-helix family member e41 [Source:HGNC Symbol;Acc:HGNC:16617]
ENSG00000123119	60.5386	102.982	-0.76647	4.1025e-05	0.00034289	NECAB1	N-terminal EF-hand calcium binding protein 1 [Source:HGNC Symbol;Acc:HGNC:20983]
ENSG00000123240	1012.13	1321	-0.38423	1.6811e-08	2.3002e-07	OPTN	optineurin [Source:HGNC Symbol;Acc:HGNC:17142]
ENSG00000123243	9.08645	25.0771	-1.4646	0.00085195	0.0054881	ITIH5	inter-alpha-trypsin inhibitor heavy chain family member 5 [Source:HGNC Symbol;Acc:HGNC:21449]
ENSG00000123268	483.001	662.823	-0.4566	8.5132e-06	7.9697e-05	ATF1	activating transcription factor 1 [Source:HGNC Symbol;Acc:HGNC:783]
ENSG00000123342	140.185	226.203	-0.69028	1.6546e-07	2.0079e-06	MMP19	matrix metallopeptidase 19 [Source:HGNC Symbol;Acc:HGNC:7165]
ENSG00000123384	2843.24	4854.6	-0.77181	1.2987e-13	3.1265e-12	LRP1	LDL receptor related protein 1 [Source:HGNC Symbol;Acc:HGNC:6692]
ENSG00000123405	2.54223	10.6681	-2.0691	0.0049344	0.02657	NFE2	nuclear factor, erythroid 2 [Source:HGNC Symbol;Acc:HGNC:7780]
ENSG00000123411	157.515	230.791	-0.5511	1.5813e-05	0.00014199	IKZF4	IKAROS family zinc finger 4 [Source:HGNC Symbol;Acc:HGNC:13179]
ENSG00000123607	297.704	361.407	-0.27975	0.0046932	0.025433	TTC21B	tetratricopeptide repeat domain 21B [Source:HGNC Symbol;Acc:HGNC:25660]
ENSG00000123609	248.313	312.008	-0.32942	0.0028016	0.016105	NMI	N-myc and STAT interactor [Source:HGNC Symbol;Acc:HGNC:7854]
ENSG00000123815	389.189	593.776	-0.60945	8.012e-12	1.593e-10	ADCK4	aarF domain containing kinase 4 [Source:HGNC Symbol;Acc:HGNC:19041]
ENSG00000123892	60.9334	89.5208	-0.55499	0.0045761	0.02487	RAB38	RAB38, member RAS oncogene family [Source:HGNC Symbol;Acc:HGNC:9776]
ENSG00000124006	523.78	780.37	-0.5752	1.6768e-12	3.5927e-11	OBSL1	obscurin-like 1 [Source:HGNC Symbol;Acc:HGNC:29092]
ENSG00000124098	636.141	783.158	-0.29996	0.00013438	0.0010176	FAM210B	family with sequence similarity 210 member B [Source:HGNC Symbol;Acc:HGNC:16102]
ENSG00000124107	19.9135	126.813	-2.6709	3.2785e-23	1.5617e-21	SLPI	secretory leukocyte peptidase inhibitor [Source:HGNC Symbol;Acc:HGNC:11092]
ENSG00000124120	530.849	683.096	-0.36379	5.4716e-06	5.289e-05	TTPAL	tocopherol (alpha) transfer protein-like [Source:HGNC Symbol;Acc:HGNC:16114]
ENSG00000124140	22.6707	44.3541	-0.96824	0.0012289	0.0076203	SLC12A5	solute carrier family 12 (potassium/chloride transporter), member 5 [Source:HGNC Symbol;Acc:HGNC:13818]
ENSG00000124160	367.884	523.448	-0.50879	3.4117e-08	4.5139e-07	NCOA5	nuclear receptor coactivator 5 [Source:HGNC Symbol;Acc:HGNC:15909]
ENSG00000124164	575.061	691.579	-0.26618	0.0009604	0.0061122	VAPB	VAMP (vesicle-associated membrane protein)-associated protein B and C [Source:HGNC Symbol;Acc:HGNC:12649]
[truncated: 2,488 more rows]
