# Supplementary material for: Cytological Assessments and Transcriptome Profiling Demonstrate that Evodiamine Inhibits Growth and Induces Apoptosis in a Renal Carcinoma Cell Line
Source: Sci Rep. 2017 Oct 3;7:12572. doi: 10.1038/s41598-017-12918-y (PMC5626725; doi:10.1038/s41598-017-12918-y)
Supplement: Supplementary file 4 — Dataset 3 [file 41598_2017_12918_MOESM4_ESM.xls]

## Sheet: All Category
Table S3 GO analysis of down-regulated genes by EVO in Caki-1
GO_accession	Description	Term_type	Over_represented_pValue	Corrected_pValue		DEG_item	DEG_list	Bg_item	Bg_list	Gene_names
GO:0048731	system development	biological_process	2.3665e-24	3.0582e-20	195.145	814	2693	4367	20206	ENSG00000180806,ENSG00000187498,ENSG00000137871,ENSG00000185920,ENSG00000204060,ENSG00000183049,ENSG00000272674,ENSG00000111602,ENSG00000078114,ENSG00000197892,ENSG00000198563,ENSG00000101265,ENSG00000143126,ENSG00000137801,ENSG00000184845,ENSG00000076242,ENSG00000150051,ENSG00000145632,ENSG00000204227,ENSG00000182636,ENSG00000197724,ENSG00000133048,ENSG00000134871,ENSG00000163359,ENSG00000113456…
GO:0044767	single-organism developmental process	biological_process	4.0061e-24	3.0582e-20	195.145	1033	2693	5866	20206	ENSG00000144810,ENSG00000069869,ENSG00000244754,ENSG00000170381,ENSG00000109472,ENSG00000133835,ENSG00000108691,ENSG00000004846,ENSG00000124212,ENSG00000076248,ENSG00000114126,ENSG00000076770,ENSG00000136235,ENSG00000075426,ENSG00000138685,ENSG00000012171,ENSG00000183044,ENSG00000130513,ENSG00000111245,ENSG00000149575,ENSG00000116044,ENSG00000106635,ENSG00000071242,ENSG00000204580,ENSG00000145075…
GO:0007275	multicellular organismal development	biological_process	4.4416e-24	3.0582e-20	195.145	903	2693	4970	20206	ENSG00000049249,ENSG00000198795,ENSG00000107485,ENSG00000162493,ENSG00000140105,ENSG00000166206,ENSG00000117362,ENSG00000177463,ENSG00000105516,ENSG00000132470,ENSG00000162782,ENSG00000130700,ENSG00000116729,ENSG00000075223,ENSG00000143553,ENSG00000197837,ENSG00000139329,ENSG00000135916,ENSG00000085224,ENSG00000049130,ENSG00000161381,ENSG00000162607,ENSG00000108947,ENSG00000164128,ENSG00000169504…
GO:0032502	developmental process	biological_process	1.5987e-23	8.2558e-20	190.832	1044	2693	5967	20206	ENSG00000120738,ENSG00000071575,ENSG00000113456,ENSG00000135441,ENSG00000072832,ENSG00000115884,ENSG00000198816,ENSG00000160602,ENSG00000162599,ENSG00000078900,ENSG00000150455,ENSG00000177425,ENSG00000078114,ENSG00000272674,ENSG00000183049,ENSG00000111602,ENSG00000197892,ENSG00000143126,ENSG00000159958,ENSG00000101265,ENSG00000198563,ENSG00000187498,ENSG00000180806,ENSG00000101773,ENSG00000074590…
GO:0048856	anatomical structure development	biological_process	3.0722e-22	1.2692e-18	178.965	931	2693	5230	20206	ENSG00000072163,ENSG00000063660,ENSG00000172216,ENSG00000119969,ENSG00000099260,ENSG00000127084,ENSG00000170421,ENSG00000125966,ENSG00000183873,ENSG00000115966,ENSG00000187210,ENSG00000103034,ENSG00000189143,ENSG00000176907,ENSG00000164733,ENSG00000157168,ENSG00000185630,ENSG00000138448,ENSG00000160255,ENSG00000072310,ENSG00000113494,ENSG00000176890,ENSG00000134853,ENSG00000186832,ENSG00000173157…
GO:0009653	anatomical structure morphogenesis	biological_process	9.0452e-20	2.6691e-16	155.736	529	2693	2654	20206	ENSG00000158125,ENSG00000185070,ENSG00000112782,ENSG00000148677,ENSG00000121753,ENSG00000108839,ENSG00000100320,ENSG00000163435,ENSG00000144824,ENSG00000127528,ENSG00000125848,ENSG00000050555,ENSG00000174607,ENSG00000104964,ENSG00000128283,ENSG00000115318,ENSG00000116809,ENSG00000074181,ENSG00000112186,ENSG00000099617,ENSG00000154096,ENSG00000142875,ENSG00000139304,ENSG00000113140,ENSG00000173406…
GO:0072358	cardiovascular system development	biological_process	3.5493e-19	8.1461e-16	150.891	231	2693	935	20206	ENSG00000140545,ENSG00000138448,ENSG00000160255,ENSG00000134853,ENSG00000115008,ENSG00000240583,ENSG00000120093,ENSG00000140416,ENSG00000117525,ENSG00000124766,ENSG00000103034,ENSG00000120907,ENSG00000130635,ENSG00000080815,ENSG00000157168,ENSG00000143878,ENSG00000120156,ENSG00000185215,ENSG00000074219,ENSG00000173511,ENSG00000134954,ENSG00000146374,ENSG00000183873,ENSG00000154188,ENSG00000115966…
GO:0072359	circulatory system development	biological_process	3.5493e-19	8.1461e-16	150.891	231	2693	935	20206	ENSG00000135744,ENSG00000125398,ENSG00000105974,ENSG00000138639,ENSG00000104313,ENSG00000020181,ENSG00000162738,ENSG00000069702,ENSG00000166224,ENSG00000169855,ENSG00000137509,ENSG00000130702,ENSG00000123384,ENSG00000086991,ENSG00000163092,ENSG00000070018,ENSG00000124006,ENSG00000168542,ENSG00000125378,ENSG00000120616,ENSG00000161904,ENSG00000150782,ENSG00000071246,ENSG00000205336,ENSG00000154553…
GO:0050793	regulation of developmental process	biological_process	1.897e-18	3.5623e-15	144.483	467	2693	2345	20206	ENSG00000084676,ENSG00000156687,ENSG00000154783,ENSG00000077942,ENSG00000176046,ENSG00000123384,ENSG00000169992,ENSG00000169621,ENSG00000168542,ENSG00000167617,ENSG00000079387,ENSG00000276600,ENSG00000148948,ENSG00000168874,ENSG00000108960,ENSG00000076716,ENSG00000139132,ENSG00000090006,ENSG00000166224,ENSG00000076864,ENSG00000167680,ENSG00000168487,ENSG00000125398,ENSG00000105974,ENSG00000020181…
GO:0048513	organ development	biological_process	5.8543e-18	1.0077e-14	139.967	595	2693	3195	20206	ENSG00000143995,ENSG00000125347,ENSG00000177565,ENSG00000105290,ENSG00000138795,ENSG00000125534,ENSG00000145362,ENSG00000137273,ENSG00000171298,ENSG00000183087,ENSG00000036672,ENSG00000106852,ENSG00000260027,ENSG00000159086,ENSG00000049449,ENSG00000170689,ENSG00000177606,ENSG00000078401,ENSG00000044090,ENSG00000162738,ENSG00000168918,ENSG00000100201,ENSG00000108443,ENSG00000145242,ENSG00000111087…
GO:0060255	regulation of macromolecule metabolic process	biological_process	9.9042e-17	1.4613e-13	128.353	1020	2693	6122	20206	ENSG00000071242,ENSG00000185670,ENSG00000116044,ENSG00000221926,ENSG00000157240,ENSG00000120837,ENSG00000197238,ENSG00000140262,ENSG00000166598,ENSG00000129757,ENSG00000100219,ENSG00000137642,ENSG00000005483,ENSG00000126804,ENSG00000130513,ENSG00000155966,ENSG00000118412,ENSG00000130829,ENSG00000165973,ENSG00000198081,ENSG00000145908,ENSG00000104529,ENSG00000005889,ENSG00000071282,ENSG00000169083…
GO:2000026	regulation of multicellular organismal development	biological_process	1.2653e-16	1.7423e-13	127.589	361	2693	1747	20206	ENSG00000084676,ENSG00000156687,ENSG00000176046,ENSG00000123384,ENSG00000169992,ENSG00000168542,ENSG00000169621,ENSG00000276600,ENSG00000148948,ENSG00000079387,ENSG00000168874,ENSG00000076716,ENSG00000108960,ENSG00000076864,ENSG00000168487,ENSG00000125398,ENSG00000167680,ENSG00000105974,ENSG00000020181,ENSG00000104313,ENSG00000135898,ENSG00000130175,ENSG00000076555,ENSG00000118260,ENSG00000147862…
GO:0051239	regulation of multicellular organismal process	biological_process	1.8333e-16	2.2508e-13	126.477	521	2693	2760	20206	ENSG00000100201,ENSG00000168918,ENSG00000162738,ENSG00000132718,ENSG00000148498,ENSG00000186184,ENSG00000021826,ENSG00000111087,ENSG00000108443,ENSG00000121064,ENSG00000130702,ENSG00000112175,ENSG00000124813,ENSG00000074660,ENSG00000121989,ENSG00000125378,ENSG00000178467,ENSG00000129682,ENSG00000178573,ENSG00000163348,ENSG00000168675,ENSG00000205336,ENSG00000115687,ENSG00000197111,ENSG00000151062…
GO:0080090	regulation of primary metabolic process	biological_process	3.5079e-16	4.0255e-13	123.952	1008	2693	6064	20206	ENSG00000010803,ENSG00000154803,ENSG00000171016,ENSG00000197937,ENSG00000112715,ENSG00000099250,ENSG00000067141,ENSG00000124795,ENSG00000136869,ENSG00000147255,ENSG00000105967,ENSG00000117298,ENSG00000115461,ENSG00000183691,ENSG00000213639,ENSG00000143437,ENSG00000115839,ENSG00000120802,ENSG00000135144,ENSG00000167771,ENSG00000176222,ENSG00000175322,ENSG00000102317,ENSG00000152409,ENSG00000169242…
GO:0048869	cellular developmental process	biological_process	1.0551e-15	1.1471e-12	119.404	711	2693	4004	20206	ENSG00000187742,ENSG00000142156,ENSG00000176438,ENSG00000099864,ENSG00000100106,ENSG00000170927,ENSG00000090539,ENSG00000102935,ENSG00000119403,ENSG00000138814,ENSG00000122694,ENSG00000101104,ENSG00000112041,ENSG00000107736,ENSG00000143878,ENSG00000185215,ENSG00000116584,ENSG00000162624,ENSG00000135373,ENSG00000165887,ENSG00000109819,ENSG00000123080,ENSG00000168685,ENSG00000152785,ENSG00000153944…
GO:0009059	macromolecule biosynthetic process	biological_process	1.4902e-15	1.539e-12	118.128	895	2693	5337	20206	ENSG00000124160,ENSG00000185960,ENSG00000145687,ENSG00000156587,ENSG00000160094,ENSG00000100316,ENSG00000175548,ENSG00000071243,ENSG00000244754,ENSG00000069869,ENSG00000169957,ENSG00000124212,ENSG00000093009,ENSG00000141510,ENSG00000108691,ENSG00000162552,ENSG00000113721,ENSG00000114126,ENSG00000075426,ENSG00000077514,ENSG00000100626,ENSG00000196110,ENSG00000185379,ENSG00000171243,ENSG00000255529…
GO:0051171	regulation of nitrogen compound metabolic process	biological_process	1.9658e-15	1.9237e-12	117.159	785	2693	4541	20206	ENSG00000167635,ENSG00000116062,ENSG00000007237,ENSG00000140044,ENSG00000136982,ENSG00000135446,ENSG00000144642,ENSG00000186017,ENSG00000160679,ENSG00000185650,ENSG00000171148,ENSG00000182568,ENSG00000132510,ENSG00000228716,ENSG00000166173,ENSG00000100311,ENSG00000041880,ENSG00000221978,ENSG00000274349,ENSG00000136451,ENSG00000124164,ENSG00000167513,ENSG00000135999,ENSG00000170365,ENSG00000197961…
GO:0001944	vasculature development	biological_process	2.0488e-15	1.9237e-12	117.159	156	2693	603	20206	ENSG00000198081,ENSG00000137834,ENSG00000108821,ENSG00000187498,ENSG00000118503,ENSG00000174059,ENSG00000133026,ENSG00000100219,ENSG00000137801,ENSG00000112531,ENSG00000114315,ENSG00000265107,ENSG00000134871,ENSG00000116044,ENSG00000133048,ENSG00000116285,ENSG00000124212,ENSG00000169242,ENSG00000162552,ENSG00000143494,ENSG00000163513,ENSG00000108691,ENSG00000113721,ENSG00000187091,ENSG00000105894…
GO:0031323	regulation of cellular metabolic process	biological_process	2.8431e-15	2.5534e-12	115.929	1016	2693	6169	20206	ENSG00000121691,ENSG00000076555,ENSG00000188613,ENSG00000144746,ENSG00000135898,ENSG00000087074,ENSG00000158019,ENSG00000167555,ENSG00000101126,ENSG00000185278,ENSG00000128394,ENSG00000180340,ENSG00000166295,ENSG00000197594,ENSG00000168646,ENSG00000114784,ENSG00000171617,ENSG00000152402,ENSG00000153064,ENSG00000097007,ENSG00000169136,ENSG00000066468,ENSG00000225614,ENSG00000173801,ENSG00000101938…
GO:0019219	regulation of nucleobase-containing compound metabolic process	biological_process	2.9837e-15	2.568e-12	115.904	739	2693	4221	20206	ENSG00000143365,ENSG00000135486,ENSG00000120899,ENSG00000155363,ENSG00000136352,ENSG00000130024,ENSG00000162733,ENSG00000233757,ENSG00000187098,ENSG00000168769,ENSG00000144354,ENSG00000153879,ENSG00000156508,ENSG00000148143,ENSG00000147862,ENSG00000118260,ENSG00000138271,ENSG00000162086,ENSG00000105204,ENSG00000071051,ENSG00000278828,ENSG00000124459,ENSG00000171448,ENSG00000120784,ENSG00000105974…
GO:0030154	cell differentiation	biological_process	4.2254e-15	3.4912e-12	114.57	663	2693	3715	20206	ENSG00000115468,ENSG00000111224,ENSG00000160179,ENSG00000168918,ENSG00000162738,ENSG00000100201,ENSG00000011028,ENSG00000197457,ENSG00000108443,ENSG00000173930,ENSG00000148498,ENSG00000145242,ENSG00000021826,ENSG00000111087,ENSG00000131094,ENSG00000074660,ENSG00000121989,ENSG00000130702,ENSG00000112175,ENSG00000124813,ENSG00000178573,ENSG00000163348,ENSG00000168675,ENSG00000205336,ENSG00000137154…
GO:0001568	blood vessel development	biological_process	7.0615e-15	5.6101e-12	112.51	151	2693	584	20206	ENSG00000069667,ENSG00000140105,ENSG00000143369,ENSG00000078098,ENSG00000106392,ENSG00000073756,ENSG00000064989,ENSG00000175197,ENSG00000197405,ENSG00000169245,ENSG00000128602,ENSG00000006210,ENSG00000138772,ENSG00000197603,ENSG00000105538,ENSG00000161381,ENSG00000169504,ENSG00000126016,ENSG00000133639,ENSG00000204301,ENSG00000092969,ENSG00000075223,ENSG00000114251,ENSG00000146374,ENSG00000134954…
GO:0010468	regulation of gene expression	biological_process	1.6704e-14	1.2779e-11	108.935	780	2693	4544	20206	ENSG00000124795,ENSG00000122420,ENSG00000067141,ENSG00000171016,ENSG00000112715,ENSG00000197937,ENSG00000154803,ENSG00000010803,ENSG00000167771,ENSG00000176222,ENSG00000120802,ENSG00000184347,ENSG00000143437,ENSG00000213639,ENSG00000115839,ENSG00000183691,ENSG00000105967,ENSG00000115461,ENSG00000147255,ENSG00000136869,ENSG00000138376,ENSG00000169242,ENSG00000152409,ENSG00000102317,ENSG00000175322…
GO:0034645	cellular macromolecule biosynthetic process	biological_process	1.9555e-14	1.4085e-11	108.512	863	2693	5165	20206	ENSG00000146278,ENSG00000145287,ENSG00000134086,ENSG00000066827,ENSG00000101751,ENSG00000111247,ENSG00000196267,ENSG00000181449,ENSG00000151353,ENSG00000118523,ENSG00000177508,ENSG00000163995,ENSG00000169116,ENSG00000178904,ENSG00000112118,ENSG00000174738,ENSG00000156384,ENSG00000114166,ENSG00000141622,ENSG00000170364,ENSG00000155858,ENSG00000133794,ENSG00000135439,ENSG00000075303,ENSG00000214575…
GO:0044707	single-multicellular organism process	biological_process	1.9775e-14	1.4085e-11	108.512	1126	2693	7028	20206	ENSG00000139263,ENSG00000124193,ENSG00000129159,ENSG00000105894,ENSG00000081052,ENSG00000164742,ENSG00000138376,ENSG00000135144,ENSG00000183691,ENSG00000117298,ENSG00000115839,ENSG00000143437,ENSG00000184347,ENSG00000184489,ENSG00000081760,ENSG00000099250,ENSG00000067141,ENSG00000117632,ENSG00000010803,ENSG00000112715,ENSG00000183386,ENSG00000073584,ENSG00000184194,ENSG00000130522,ENSG00000149131…
GO:0010556	regulation of macromolecule biosynthetic process	biological_process	2.7089e-14	1.8652e-11	107.293	733	2693	4235	20206	ENSG00000167513,ENSG00000135999,ENSG00000170365,ENSG00000197961,ENSG00000109321,ENSG00000123405,ENSG00000243943,ENSG00000101057,ENSG00000177932,ENSG00000133250,ENSG00000101144,ENSG00000198205,ENSG00000074657,ENSG00000100968,ENSG00000261221,ENSG00000115596,ENSG00000164104,ENSG00000128422,ENSG00000100105,ENSG00000126561,ENSG00000164758,ENSG00000064655,ENSG00000197343,ENSG00000172379,ENSG00000170961…
GO:0019222	regulation of metabolic process	biological_process	3.1386e-14	2.0913e-11	106.796	1145	2693	7122	20206	ENSG00000265190,ENSG00000135218,ENSG00000154188,ENSG00000161955,ENSG00000047644,ENSG00000204264,ENSG00000167182,ENSG00000232810,ENSG00000118689,ENSG00000183955,ENSG00000236104,ENSG00000153914,ENSG00000130707,ENSG00000135365,ENSG00000157514,ENSG00000172845,ENSG00000146587,ENSG00000120156,ENSG00000127337,ENSG00000080839,ENSG00000153094,ENSG00000152104,ENSG00000163346,ENSG00000177853,ENSG00000138696…
GO:0051252	regulation of RNA metabolic process	biological_process	5.6206e-14	3.5622e-11	104.483	681	2693	3883	20206	ENSG00000104856,ENSG00000009709,ENSG00000183765,ENSG00000157657,ENSG00000144579,ENSG00000122641,ENSG00000108395,ENSG00000147044,ENSG00000083799,ENSG00000135744,ENSG00000119138,ENSG00000109320,ENSG00000111331,ENSG00000164938,ENSG00000121236,ENSG00000070018,ENSG00000105136,ENSG00000114026,ENSG00000162924,ENSG00000128000,ENSG00000136870,ENSG00000162521,ENSG00000157540,ENSG00000185499,ENSG00000141293…
GO:2000112	regulation of cellular macromolecule biosynthetic process	biological_process	5.691e-14	3.5622e-11	104.483	713	2693	4106	20206	ENSG00000091656,ENSG00000090539,ENSG00000170927,ENSG00000137185,ENSG00000102935,ENSG00000119403,ENSG00000175390,ENSG00000147548,ENSG00000132694,ENSG00000129691,ENSG00000101868,ENSG00000132274,ENSG00000187742,ENSG00000247746,ENSG00000099326,ENSG00000172466,ENSG00000116584,ENSG00000146592,ENSG00000164985,ENSG00000254004,ENSG00000184384,ENSG00000169740,ENSG00000138814,ENSG00000143369,ENSG00000198453…
GO:0048523	negative regulation of cellular process	biological_process	7.4472e-14	4.5244e-11	103.444	749	2693	4430	20206	ENSG00000111554,ENSG00000169429,ENSG00000178607,ENSG00000177425,ENSG00000162599,ENSG00000078900,ENSG00000104321,ENSG00000196136,ENSG00000072832,ENSG00000116285,ENSG00000168216,ENSG00000163513,ENSG00000138829,ENSG00000242498,ENSG00000115641,ENSG00000113456,ENSG00000138032,ENSG00000120738,ENSG00000132386,ENSG00000071575,ENSG00000204227,ENSG00000145632,ENSG00000076242,ENSG00000184845,ENSG00000089248…
GO:0034654	nucleobase-containing compound biosynthetic process	biological_process	1.0011e-13	5.9085e-11	102.285	762	2693	4495	20206	ENSG00000160255,ENSG00000072310,ENSG00000176890,ENSG00000120093,ENSG00000240583,ENSG00000176907,ENSG00000057935,ENSG00000128951,ENSG00000157168,ENSG00000185630,ENSG00000119969,ENSG00000159339,ENSG00000115966,ENSG00000198625,ENSG00000172216,ENSG00000129518,ENSG00000106723,ENSG00000100417,ENSG00000164649,ENSG00000112561,ENSG00000131051,ENSG00000104447,ENSG00000139329,ENSG00000127311,ENSG00000085224…
GO:0050794	regulation of cellular process	biological_process	1.0932e-13	6.2726e-11	102.026	1662	2693	11006	20206	ENSG00000177302,ENSG00000123240,ENSG00000198732,ENSG00000074657,ENSG00000164220,ENSG00000100968,ENSG00000261221,ENSG00000178966,ENSG00000128422,ENSG00000161714,ENSG00000197343,ENSG00000111266,ENSG00000197961,ENSG00000109321,ENSG00000100154,ENSG00000123405,ENSG00000243943,ENSG00000101057,ENSG00000008300,ENSG00000133250,ENSG00000101144,ENSG00000163545,ENSG00000177932,ENSG00000167513,ENSG00000135999…
GO:0043170	macromolecule metabolic process	biological_process	1.1663e-13	6.5108e-11	101.864	1461	2693	9542	20206	ENSG00000079150,ENSG00000188906,ENSG00000156802,ENSG00000110492,ENSG00000103855,ENSG00000121454,ENSG00000177990,ENSG00000239306,ENSG00000101412,ENSG00000087460,ENSG00000158525,ENSG00000175215,ENSG00000109323,ENSG00000169184,ENSG00000198648,ENSG00000135439,ENSG00000214575,ENSG00000164329,ENSG00000197635,ENSG00000149256,ENSG00000163995,ENSG00000066827,ENSG00000198001,ENSG00000111247,ENSG00000139946…
GO:0018130	heterocycle biosynthetic process	biological_process	1.43e-13	7.7734e-11	101.094	770	2693	4562	20206	ENSG00000265972,ENSG00000152894,ENSG00000114315,ENSG00000198185,ENSG00000174600,ENSG00000065717,ENSG00000073584,ENSG00000163104,ENSG00000129474,ENSG00000130522,ENSG00000108821,ENSG00000168803,ENSG00000181690,ENSG00000153814,ENSG00000186918,ENSG00000165804,ENSG00000121390,ENSG00000137834,ENSG00000136869,ENSG00000147255,ENSG00000105967,ENSG00000183691,ENSG00000143437,ENSG00000120802,ENSG00000135144…
GO:1901576	organic substance biosynthetic process	biological_process	1.629e-13	8.6279e-11	100.641	1032	2693	6438	20206	ENSG00000121691,ENSG00000188613,ENSG00000158470,ENSG00000221968,ENSG00000176974,ENSG00000180340,ENSG00000142798,ENSG00000066468,ENSG00000097007,ENSG00000225614,ENSG00000006534,ENSG00000168646,ENSG00000114784,ENSG00000171617,ENSG00000152402,ENSG00000114115,ENSG00000197958,ENSG00000137770,ENSG00000129353,ENSG00000123411,ENSG00000179841,ENSG00000186446,ENSG00000179603,ENSG00000104320,ENSG00000132950…
GO:0045595	regulation of cell differentiation	biological_process	1.8887e-13	9.7533e-11	100.108	319	2693	1571	20206	ENSG00000099250,ENSG00000149256,ENSG00000163608,ENSG00000118523,ENSG00000177508,ENSG00000112715,ENSG00000154803,ENSG00000181449,ENSG00000135144,ENSG00000133794,ENSG00000115461,ENSG00000183691,ENSG00000136869,ENSG00000174738,ENSG00000184347,ENSG00000143437,ENSG00000169242,ENSG00000134086,ENSG00000124193,ENSG00000105894,ENSG00000158528,ENSG00000187164,ENSG00000174600,ENSG00000114315,ENSG00000105088…
GO:0009889	regulation of biosynthetic process	biological_process	2.0361e-13	1.0258e-10	99.8894	761	2693	4467	20206	ENSG00000116044,ENSG00000185670,ENSG00000120837,ENSG00000197238,ENSG00000157240,ENSG00000221926,ENSG00000129757,ENSG00000140262,ENSG00000005483,ENSG00000126804,ENSG00000100219,ENSG00000005889,ENSG00000169083,ENSG00000071282,ENSG00000069275,ENSG00000104529,ENSG00000145908,ENSG00000198081,ENSG00000177045,ENSG00000118503,ENSG00000198160,ENSG00000135549,ENSG00000152443,ENSG00000075426,ENSG00000196110…
GO:0009058	biosynthetic process	biological_process	2.105e-13	1.0352e-10	99.8498	1043	2693	6526	20206	ENSG00000115380,ENSG00000130948,ENSG00000184304,ENSG00000246705,ENSG00000118513,ENSG00000101216,ENSG00000106462,ENSG00000153291,ENSG00000204977,ENSG00000115041,ENSG00000109452,ENSG00000154080,ENSG00000135069,ENSG00000146469,ENSG00000163082,ENSG00000174607,ENSG00000137198,ENSG00000186468,ENSG00000119669,ENSG00000152348,ENSG00000112186,ENSG00000170162,ENSG00000185219,ENSG00000176896,ENSG00000148677…
GO:0090304	nucleic acid metabolic process	biological_process	2.3807e-13	1.1436e-10	99.4173	883	2693	5362	20206	ENSG00000185379,ENSG00000185246,ENSG00000255529,ENSG00000171243,ENSG00000269343,ENSG00000138685,ENSG00000075426,ENSG00000077514,ENSG00000076770,ENSG00000196110,ENSG00000169957,ENSG00000093009,ENSG00000124212,ENSG00000141510,ENSG00000162552,ENSG00000114126,ENSG00000113721,ENSG00000076248,ENSG00000124160,ENSG00000145687,ENSG00000185960,ENSG00000156587,ENSG00000160094,ENSG00000100316,ENSG00000071243…
GO:0019438	aromatic compound biosynthetic process	biological_process	3.1685e-13	1.4875e-10	98.2754	768	2693	4565	20206	ENSG00000247746,ENSG00000099326,ENSG00000172466,ENSG00000116584,ENSG00000146592,ENSG00000164985,ENSG00000184384,ENSG00000254004,ENSG00000116754,ENSG00000125375,ENSG00000169740,ENSG00000138814,ENSG00000091656,ENSG00000090539,ENSG00000170927,ENSG00000137185,ENSG00000119403,ENSG00000102935,ENSG00000099864,ENSG00000147548,ENSG00000132694,ENSG00000101868,ENSG00000129691,ENSG00000132274,ENSG00000014123…
GO:0048522	positive regulation of cellular process	biological_process	3.5432e-13	1.6264e-10	97.8877	831	2693	4988	20206	ENSG00000204287,ENSG00000175387,ENSG00000104953,ENSG00000076706,ENSG00000111276,ENSG00000124882,ENSG00000136999,ENSG00000165527,ENSG00000125351,ENSG00000187605,ENSG00000100234,ENSG00000079691,ENSG00000140009,ENSG00000179583,ENSG00000100099,ENSG00000123609,ENSG00000165025,ENSG00000070669,ENSG00000104081,ENSG00000068885,ENSG00000111653,ENSG00000108946,ENSG00000158856,ENSG00000074047,ENSG00000164342…
GO:0009888	tissue development	biological_process	4.4767e-13	2.0103e-10	96.9674	372	2693	1923	20206	ENSG00000136451,ENSG00000170345,ENSG00000115414,ENSG00000145794,ENSG00000132510,ENSG00000182568,ENSG00000185650,ENSG00000106003,ENSG00000100311,ENSG00000026025,ENSG00000166402,ENSG00000164930,ENSG00000110693,ENSG00000173706,ENSG00000162430,ENSG00000169762,ENSG00000146555,ENSG00000197746,ENSG00000170961,ENSG00000108946,ENSG00000074047,ENSG00000150893,ENSG00000082458,ENSG00000007392,ENSG00000168140…
GO:0031326	regulation of cellular biosynthetic process	biological_process	4.9079e-13	2.157e-10	96.6615	752	2693	4423	20206	ENSG00000109381,ENSG00000171703,ENSG00000177463,ENSG00000089335,ENSG00000107485,ENSG00000198795,ENSG00000005302,ENSG00000104447,ENSG00000131051,ENSG00000112561,ENSG00000164649,ENSG00000135916,ENSG00000085224,ENSG00000049130,ENSG00000186812,ENSG00000188529,ENSG00000139329,ENSG00000136770,ENSG00000197837,ENSG00000178665,ENSG00000130700,ENSG00000178397,ENSG00000171443,ENSG00000163320,ENSG00000119760…
GO:0009887	organ morphogenesis	biological_process	8.5582e-13	3.6693e-10	94.3542	225	2693	1020	20206	ENSG00000154096,ENSG00000146555,ENSG00000139304,ENSG00000164930,ENSG00000164093,ENSG00000173706,ENSG00000166147,ENSG00000143355,ENSG00000196405,ENSG00000112655,ENSG00000123095,ENSG00000115380,ENSG00000133740,ENSG00000120075,ENSG00000106003,ENSG00000172817,ENSG00000108784,ENSG00000153936,ENSG00000118194,ENSG00000163637,ENSG00000124882,ENSG00000169379,ENSG00000150347,ENSG00000185070,ENSG00000148677…
GO:1901362	organic cyclic compound biosynthetic process	biological_process	8.7043e-13	3.6693e-10	94.3542	784	2693	4701	20206	ENSG00000179841,ENSG00000065154,ENSG00000163517,ENSG00000182179,ENSG00000157259,ENSG00000123411,ENSG00000125740,ENSG00000159259,ENSG00000167637,ENSG00000104320,ENSG00000104313,ENSG00000132950,ENSG00000168874,ENSG00000186446,ENSG00000179603,ENSG00000180340,ENSG00000176974,ENSG00000185278,ENSG00000167555,ENSG00000101126,ENSG00000087074,ENSG00000121691,ENSG00000076555,ENSG00000082641,ENSG00000174428…
GO:0044249	cellular biosynthetic process	biological_process	1.0222e-12	4.223e-10	93.7438	1010	2693	6324	20206	ENSG00000111728,ENSG00000113456,ENSG00000111445,ENSG00000100227,ENSG00000135164,ENSG00000115641,ENSG00000180035,ENSG00000116285,ENSG00000071575,ENSG00000120738,ENSG00000138032,ENSG00000196531,ENSG00000234444,ENSG00000173193,ENSG00000078900,ENSG00000060642,ENSG00000106948,ENSG00000162599,ENSG00000056558,ENSG00000177425,ENSG00000150455,ENSG00000178607,ENSG00000117461,ENSG00000167074,ENSG00000100650…
GO:0051270	regulation of cellular component movement	biological_process	1.2165e-12	4.8321e-10	93.1586	185	2693	815	20206	ENSG00000196569,ENSG00000115461,ENSG00000183691,ENSG00000099250,ENSG00000166025,ENSG00000169429,ENSG00000117632,ENSG00000138685,ENSG00000112715,ENSG00000150455,ENSG00000154803,ENSG00000105894,ENSG00000134755,ENSG00000170381,ENSG00000132386,ENSG00000108691,ENSG00000162552,ENSG00000242498,ENSG00000163513,ENSG00000169242,ENSG00000130830,ENSG00000113721,ENSG00000116044,ENSG00000149575,ENSG00000054148…
GO:0050789	regulation of biological process	biological_process	1.3269e-12	5.1714e-10	92.8639	1738	2693	11660	20206	ENSG00000111331,ENSG00000150782,ENSG00000177272,ENSG00000119138,ENSG00000071246,ENSG00000114026,ENSG00000105136,ENSG00000141753,ENSG00000164938,ENSG00000164161,ENSG00000165322,ENSG00000157657,ENSG00000009709,ENSG00000169855,ENSG00000240065,ENSG00000060656,ENSG00000074527,ENSG00000147044,ENSG00000164932,ENSG00000116001,ENSG00000179943,ENSG00000260428,ENSG00000275896,ENSG00000172819,ENSG00000184371…
GO:0043062	extracellular structure organization	biological_process	1.3989e-12	5.3465e-10	92.7193	99	2693	351	20206	ENSG00000185585,ENSG00000117122,ENSG00000075618,ENSG00000160255,ENSG00000138448,ENSG00000145681,ENSG00000091986,ENSG00000168477,ENSG00000163435,ENSG00000173157,ENSG00000111799,ENSG00000144824,ENSG00000130635,ENSG00000185070,ENSG00000161270,ENSG00000164761,ENSG00000149257,ENSG00000100985,ENSG00000135218,ENSG00000122707,ENSG00000170961,ENSG00000148180,ENSG00000137573,ENSG00000134954,ENSG00000112769…
GO:1903506	regulation of nucleic acid-templated transcription	biological_process	1.4405e-12	5.3465e-10	92.7193	651	2693	3741	20206	ENSG00000198081,ENSG00000104529,ENSG00000145908,ENSG00000071282,ENSG00000005889,ENSG00000169083,ENSG00000069275,ENSG00000152443,ENSG00000198160,ENSG00000118503,ENSG00000177045,ENSG00000140262,ENSG00000129757,ENSG00000100219,ENSG00000005483,ENSG00000126804,ENSG00000185670,ENSG00000116044,ENSG00000221926,ENSG00000157240,ENSG00000197238,ENSG00000120837,ENSG00000124212,ENSG00000169957,ENSG00000141510…
GO:0009987	cellular process	biological_process	1.4495e-12	5.3465e-10	92.7193	2306	2693	16247	20206	ENSG00000156239,ENSG00000168675,ENSG00000205336,ENSG00000117114,ENSG00000130702,ENSG00000124813,ENSG00000197496,ENSG00000131094,ENSG00000087301,ENSG00000121989,ENSG00000130413,ENSG00000132718,ENSG00000148498,ENSG00000064651,ENSG00000163412,ENSG00000182180,ENSG00000140092,ENSG00000137193,ENSG00000132535,ENSG00000078401,ENSG00000146232,ENSG00000167785,ENSG00000181450,ENSG00000136010,ENSG00000169756…
GO:0006355	regulation of transcription, DNA-templated	biological_process	1.5278e-12	5.5367e-10	92.5675	648	2693	3721	20206	ENSG00000007968,ENSG00000170162,ENSG00000134138,ENSG00000176896,ENSG00000148677,ENSG00000185219,ENSG00000131080,ENSG00000164463,ENSG00000116761,ENSG00000154655,ENSG00000100320,ENSG00000163435,ENSG00000127528,ENSG00000163220,ENSG00000164330,ENSG00000119669,ENSG00000104964,ENSG00000115318,ENSG00000116809,ENSG00000100906,ENSG00000187735,ENSG00000170004,ENSG00000074181,ENSG00000083844,ENSG00000173894…
GO:0032501	multicellular organismal process	biological_process	1.6167e-12	5.7576e-10	92.3976	1146	2693	7286	20206	ENSG00000177098,ENSG00000105662,ENSG00000260027,ENSG00000132535,ENSG00000143578,ENSG00000078401,ENSG00000099889,ENSG00000197111,ENSG00000196628,ENSG00000177565,ENSG00000125347,ENSG00000143995,ENSG00000036672,ENSG00000138795,ENSG00000066135,ENSG00000105877,ENSG00000157851,ENSG00000145362,ENSG00000130702,ENSG00000124813,ENSG00000171102,ENSG00000112175,ENSG00000146950,ENSG00000123607,ENSG00000131094…
GO:0044271	cellular nitrogen compound biosynthetic process	biological_process	1.9204e-12	6.7234e-10	91.7241	837	2693	5120	20206	ENSG00000166803,ENSG00000204498,ENSG00000185920,ENSG00000077684,ENSG00000117069,ENSG00000223547,ENSG00000189180,ENSG00000138380,ENSG00000204060,ENSG00000180806,ENSG00000101773,ENSG00000137871,ENSG00000182606,ENSG00000198563,ENSG00000143126,ENSG00000183049,ENSG00000111602,ENSG00000163743,ENSG00000184845,ENSG00000150051,ENSG00000204227,ENSG00000105486,ENSG00000087338,ENSG00000111816,ENSG00000137801…
GO:0032774	RNA biosynthetic process	biological_process	2.0231e-12	6.8507e-10	91.6427	695	2693	4077	20206	ENSG00000213676,ENSG00000163041,ENSG00000152926,ENSG00000177842,ENSG00000179222,ENSG00000217128,ENSG00000137504,ENSG00000166704,ENSG00000132485,ENSG00000183309,ENSG00000162373,ENSG00000137573,ENSG00000119720,ENSG00000125629,ENSG00000170631,ENSG00000204366,ENSG00000102804,ENSG00000197782,ENSG00000056277,ENSG00000198755,ENSG00000161551,ENSG00000150347,ENSG00000102974,ENSG00000126603,ENSG00000151725…
GO:0071704	organic substance metabolic process	biological_process	2.4495e-12	8.0311e-10	90.9522	1663	2693	11204	20206	ENSG00000137770,ENSG00000116717,ENSG00000047188,ENSG00000138735,ENSG00000197958,ENSG00000183876,ENSG00000168646,ENSG00000114784,ENSG00000152402,ENSG00000171617,ENSG00000114115,ENSG00000097007,ENSG00000066468,ENSG00000142798,ENSG00000225614,ENSG00000006534,ENSG00000158019,ENSG00000221968,ENSG00000176974,ENSG00000180340,ENSG00000166295,ENSG00000114796,ENSG00000121691,ENSG00000160183,ENSG00000158470…
GO:0030198	extracellular matrix organization	biological_process	2.7664e-12	8.9286e-10	90.4922	98	2693	350	20206	ENSG00000163435,ENSG00000144824,ENSG00000111799,ENSG00000173157,ENSG00000145681,ENSG00000168477,ENSG00000091986,ENSG00000160255,ENSG00000075618,ENSG00000117122,ENSG00000138448,ENSG00000185585,ENSG00000164761,ENSG00000100985,ENSG00000149257,ENSG00000161270,ENSG00000130635,ENSG00000185070,ENSG00000170961,ENSG00000148180,ENSG00000134954,ENSG00000137573,ENSG00000135218,ENSG00000122707,ENSG00000232810…
GO:0048514	blood vessel morphogenesis	biological_process	3.1018e-12	9.8571e-10	90.0625	126	2693	498	20206	ENSG00000132386,ENSG00000069869,ENSG00000142798,ENSG00000066468,ENSG00000170381,ENSG00000187091,ENSG00000105894,ENSG00000138795,ENSG00000144810,ENSG00000065534,ENSG00000070193,ENSG00000113721,ENSG00000120899,ENSG00000196628,ENSG00000143995,ENSG00000124212,ENSG00000108691,ENSG00000143494,ENSG00000162552,ENSG00000169242,ENSG00000163513,ENSG00000044090,ENSG00000078401,ENSG00000177606,ENSG00000173083…
GO:0048519	negative regulation of biological process	biological_process	3.3736e-12	1.0558e-09	89.7642	791	2693	4811	20206	ENSG00000168734,ENSG00000002933,ENSG00000124766,ENSG00000171681,ENSG00000080815,ENSG00000023445,ENSG00000182463,ENSG00000101400,ENSG00000126368,ENSG00000103313,ENSG00000134954,ENSG00000204397,ENSG00000137501,ENSG00000198932,ENSG00000158234,ENSG00000147852,ENSG00000054598,ENSG00000126351,ENSG00000108654,ENSG00000178764,ENSG00000114739,ENSG00000277363,ENSG00000006210,ENSG00000167693,ENSG00000162496…
GO:0044260	cellular macromolecule metabolic process	biological_process	4.5332e-12	1.3976e-09	88.5462	1351	2693	8812	20206	ENSG00000129484,ENSG00000114739,ENSG00000171798,ENSG00000126351,ENSG00000173511,ENSG00000134954,ENSG00000176293,ENSG00000215114,ENSG00000136866,ENSG00000164197,ENSG00000034677,ENSG00000188647,ENSG00000023445,ENSG00000161270,ENSG00000171681,ENSG00000140545,ENSG00000013441,ENSG00000153896,ENSG00000258289,ENSG00000164284,ENSG00000169245,ENSG00000145431,ENSG00000165795,ENSG00000178498,ENSG00000182263…
GO:2001141	regulation of RNA biosynthetic process	biological_process	4.9507e-12	1.5038e-09	88.2281	651	2693	3769	20206	ENSG00000265972,ENSG00000174600,ENSG00000198185,ENSG00000114315,ENSG00000152894,ENSG00000073584,ENSG00000130522,ENSG00000129474,ENSG00000163104,ENSG00000065717,ENSG00000121390,ENSG00000137834,ENSG00000108821,ENSG00000181690,ENSG00000186918,ENSG00000165804,ENSG00000153814,ENSG00000135144,ENSG00000120802,ENSG00000167771,ENSG00000176222,ENSG00000183691,ENSG00000105967,ENSG00000147255,ENSG00000136869…
GO:0044238	primary metabolic process	biological_process	6.0862e-12	1.822e-09	87.3945	1609	2693	10817	20206	ENSG00000005189,ENSG00000196470,ENSG00000152894,ENSG00000112531,ENSG00000174600,ENSG00000111110,ENSG00000164088,ENSG00000205403,ENSG00000166710,ENSG00000065717,ENSG00000168938,ENSG00000106049,ENSG00000132589,ENSG00000181690,ENSG00000108821,ENSG00000186918,ENSG00000183828,ENSG00000115461,ENSG00000105967,ENSG00000136869,ENSG00000213639,ENSG00000120802,ENSG00000167771,ENSG00000171016,ENSG00000154803…
GO:0006807	nitrogen compound metabolic process	biological_process	1.0487e-11	3.0945e-09	85.0941	1118	2693	7213	20206	ENSG00000185920,ENSG00000204498,ENSG00000077684,ENSG00000204060,ENSG00000138380,ENSG00000180806,ENSG00000185504,ENSG00000162512,ENSG00000167670,ENSG00000101773,ENSG00000198563,ENSG00000143126,ENSG00000183049,ENSG00000111602,ENSG00000163743,ENSG00000184845,ENSG00000076242,ENSG00000105486,ENSG00000008311,ENSG00000140398,ENSG00000006704,ENSG00000182636,ENSG00000083814,ENSG00000077312,ENSG00000180035…
GO:0009719	response to endogenous stimulus	biological_process	1.1513e-11	3.3495e-09	84.7502	300	2693	1534	20206	ENSG00000105974,ENSG00000125740,ENSG00000168487,ENSG00000125398,ENSG00000076864,ENSG00000220205,ENSG00000069702,ENSG00000170915,ENSG00000090006,ENSG00000137509,ENSG00000109846,ENSG00000100889,ENSG00000120053,ENSG00000168542,ENSG00000084676,ENSG00000095637,ENSG00000145864,ENSG00000050165,ENSG00000149599,ENSG00000136352,ENSG00000106483,ENSG00000101938,ENSG00000126500,ENSG00000143365,ENSG00000135486…
GO:0046483	heterocycle metabolic process	biological_process	1.384e-11	3.9707e-09	84.0113	978	2693	6174	20206	ENSG00000177842,ENSG00000179222,ENSG00000217128,ENSG00000137504,ENSG00000177084,ENSG00000183309,ENSG00000132485,ENSG00000166704,ENSG00000213676,ENSG00000051341,ENSG00000152926,ENSG00000163041,ENSG00000125629,ENSG00000119720,ENSG00000177000,ENSG00000170631,ENSG00000204366,ENSG00000162373,ENSG00000137573,ENSG00000198755,ENSG00000056277,ENSG00000161551,ENSG00000197782,ENSG00000150347,ENSG00000183010…
GO:0008152	metabolic process	biological_process	1.4344e-11	4.0588e-09	83.916	1781	2693	12155	20206	ENSG00000184307,ENSG00000197238,ENSG00000120837,ENSG00000221926,ENSG00000182054,ENSG00000064886,ENSG00000172197,ENSG00000113396,ENSG00000031698,ENSG00000130768,ENSG00000137642,ENSG00000100219,ENSG00000005483,ENSG00000131067,ENSG00000140262,ENSG00000129757,ENSG00000165973,ENSG00000120675,ENSG00000118412,ENSG00000155966,ENSG00000137106,ENSG00000085982,ENSG00000078269,ENSG00000135549,ENSG00000198160…
GO:0006139	nucleobase-containing compound metabolic process	biological_process	1.5249e-11	4.2564e-09	83.7096	953	2693	5992	20206	ENSG00000152439,ENSG00000158290,ENSG00000156802,ENSG00000110492,ENSG00000142534,ENSG00000188785,ENSG00000121454,ENSG00000160191,ENSG00000154727,ENSG00000179698,ENSG00000104738,ENSG00000163884,ENSG00000188906,ENSG00000184905,ENSG00000163697,ENSG00000118263,ENSG00000169184,ENSG00000073146,ENSG00000135439,ENSG00000214575,ENSG00000156650,ENSG00000118707,ENSG00000197757,ENSG00000087460,ENSG00000239306…
GO:0006725	cellular aromatic compound metabolic process	biological_process	2.0495e-11	5.5703e-09	82.5412	979	2693	6190	20206	ENSG00000005889,ENSG00000071282,ENSG00000169083,ENSG00000069275,ENSG00000143476,ENSG00000104529,ENSG00000147408,ENSG00000145908,ENSG00000198081,ENSG00000177045,ENSG00000118503,ENSG00000135549,ENSG00000198160,ENSG00000152443,ENSG00000110619,ENSG00000120675,ENSG00000155966,ENSG00000183044,ENSG00000129757,ENSG00000140262,ENSG00000005483,ENSG00000126804,ENSG00000065911,ENSG00000100219,ENSG00000116044…
GO:1901360	organic cyclic compound metabolic process	biological_process	2.1292e-11	5.7119e-09	82.4322	1010	2693	6419	20206	ENSG00000163660,ENSG00000163029,ENSG00000134871,ENSG00000083814,ENSG00000183696,ENSG00000171604,ENSG00000197724,ENSG00000182636,ENSG00000006704,ENSG00000138496,ENSG00000204227,ENSG00000105486,ENSG00000150051,ENSG00000033030,ENSG00000076242,ENSG00000184845,ENSG00000162639,ENSG00000137801,ENSG00000140398,ENSG00000111816,ENSG00000087338,ENSG00000143126,ENSG00000198563,ENSG00000182606,ENSG00000163743…
GO:0007507	heart development	biological_process	2.2967e-11	6.0822e-09	82.1594	128	2693	506	20206	ENSG00000110693,ENSG00000164093,ENSG00000113140,ENSG00000166147,ENSG00000173706,ENSG00000112655,ENSG00000100311,ENSG00000154556,ENSG00000132510,ENSG00000185650,ENSG00000118194,ENSG00000145349,ENSG00000169379,ENSG00000170365,ENSG00000185070,ENSG00000148677,ENSG00000175387,ENSG00000137868,ENSG00000101752,ENSG00000102678,ENSG00000114854,ENSG00000100968,ENSG00000125848,ENSG00000154639,ENSG00000122870…
GO:0006351	transcription, DNA-templated	biological_process	2.3927e-11	6.256e-09	82.037	669	2693	3927	20206	ENSG00000179583,ENSG00000158711,ENSG00000140009,ENSG00000165025,ENSG00000196967,ENSG00000168813,ENSG00000123609,ENSG00000111276,ENSG00000178338,ENSG00000175387,ENSG00000104953,ENSG00000187605,ENSG00000124882,ENSG00000125351,ENSG00000111727,ENSG00000164342,ENSG00000108946,ENSG00000198455,ENSG00000110066,ENSG00000074047,ENSG00000180855,ENSG00000111653,ENSG00000145934,ENSG00000170801,ENSG00000213347…
GO:0001525	angiogenesis	biological_process	2.7004e-11	6.9724e-09	81.5662	108	2693	423	20206	ENSG00000169429,ENSG00000123342,ENSG00000099250,ENSG00000166292,ENSG00000118523,ENSG00000112715,ENSG00000138685,ENSG00000173083,ENSG00000078401,ENSG00000177606,ENSG00000120899,ENSG00000196628,ENSG00000124212,ENSG00000143995,ENSG00000108691,ENSG00000163513,ENSG00000143494,ENSG00000169242,ENSG00000070193,ENSG00000113721,ENSG00000105894,ENSG00000187091,ENSG00000144810,ENSG00000138795,ENSG00000132386…
GO:0016043	cellular component organization	biological_process	2.9273e-11	7.4002e-09	81.3076	989	2693	6248	20206	ENSG00000148498,ENSG00000145242,ENSG00000132718,ENSG00000128510,ENSG00000064651,ENSG00000070371,ENSG00000140092,ENSG00000182180,ENSG00000197457,ENSG00000188313,ENSG00000115468,ENSG00000111224,ENSG00000162738,ENSG00000160179,ENSG00000142676,ENSG00000156239,ENSG00000125378,ENSG00000137154,ENSG00000129675,ENSG00000129682,ENSG00000132965,ENSG00000161904,ENSG00000154553,ENSG00000168675,ENSG00000163348…
GO:0048518	positive regulation of biological process	biological_process	2.97e-11	7.4002e-09	81.3076	941	2693	5859	20206	ENSG00000167965,ENSG00000135919,ENSG00000145349,ENSG00000130766,ENSG00000204977,ENSG00000118513,ENSG00000106462,ENSG00000153291,ENSG00000127863,ENSG00000038945,ENSG00000100599,ENSG00000133740,ENSG00000173227,ENSG00000105855,ENSG00000120075,ENSG00000184304,ENSG00000113140,ENSG00000173406,ENSG00000137752,ENSG00000056736,ENSG00000035664,ENSG00000112655,ENSG00000142875,ENSG00000154096,ENSG00000185745…
GO:0048732	gland development	biological_process	2.9871e-11	7.4002e-09	81.3076	111	2693	430	20206	ENSG00000138795,ENSG00000125534,ENSG00000135925,ENSG00000105894,ENSG00000066468,ENSG00000143061,ENSG00000153879,ENSG00000097007,ENSG00000132386,ENSG00000168769,ENSG00000162552,ENSG00000163513,ENSG00000128918,ENSG00000136352,ENSG00000070193,ENSG00000170689,ENSG00000177606,ENSG00000115461,ENSG00000183691,ENSG00000130175,ENSG00000171243,ENSG00000081760,ENSG00000099250,ENSG00000105699,ENSG00000100650…
GO:0065007	biological regulation	biological_process	3.0094e-11	7.4002e-09	81.3076	1797	2693	12194	20206	ENSG00000178665,ENSG00000130700,ENSG00000075223,ENSG00000143553,ENSG00000197837,ENSG00000197747,ENSG00000107165,ENSG00000162782,ENSG00000119760,ENSG00000112561,ENSG00000127311,ENSG00000136770,ENSG00000085224,ENSG00000135916,ENSG00000198924,ENSG00000187134,ENSG00000005302,ENSG00000104415,ENSG00000107485,ENSG00000177463,ENSG00000171703,ENSG00000118960,ENSG00000117362,ENSG00000189143,ENSG00000176907…
GO:0097659	nucleic acid-templated transcription	biological_process	3.2423e-11	7.8791e-09	81.0352	670	2693	3941	20206	ENSG00000115875,ENSG00000137310,ENSG00000187801,ENSG00000168517,ENSG00000276600,ENSG00000079387,ENSG00000251192,ENSG00000069702,ENSG00000124459,ENSG00000171448,ENSG00000120784,ENSG00000168159,ENSG00000105974,ENSG00000168487,ENSG00000125398,ENSG00000131470,ENSG00000050165,ENSG00000043355,ENSG00000111912,ENSG00000120616,ENSG00000084676,ENSG00000150593,ENSG00000176046,ENSG00000187098,ENSG00000168769…
GO:0048646	anatomical structure formation involved in morphogenesis	biological_process	4.5237e-11	1.074e-08	79.69	245	2693	1187	20206	ENSG00000260428,ENSG00000173083,ENSG00000105204,ENSG00000142459,ENSG00000169126,ENSG00000177606,ENSG00000139174,ENSG00000078401,ENSG00000180340,ENSG00000166292,ENSG00000147862,ENSG00000106571,ENSG00000172819,ENSG00000170264,ENSG00000145362,ENSG00000138795,ENSG00000100714,ENSG00000166341,ENSG00000168646,ENSG00000142798,ENSG00000066468,ENSG00000196628,ENSG00000120899,ENSG00000143995,ENSG00000070193…
GO:0007399	nervous system development	biological_process	5.2098e-11	1.2229e-08	79.1261	412	2693	2182	20206	ENSG00000105290,ENSG00000189184,ENSG00000070193,ENSG00000182168,ENSG00000196628,ENSG00000143995,ENSG00000090861,ENSG00000157540,ENSG00000183087,ENSG00000123268,ENSG00000138795,ENSG00000166341,ENSG00000066135,ENSG00000157851,ENSG00000134986,ENSG00000145362,ENSG00000135925,ENSG00000172819,ENSG00000058335,ENSG00000106571,ENSG00000184371,ENSG00000106852,ENSG00000105662,ENSG00000132535,ENSG00000177606…
GO:0010033	response to organic substance	biological_process	9.5018e-11	2.2053e-08	76.5653	501	2693	2902	20206	ENSG00000116285,ENSG00000124212,ENSG00000168216,ENSG00000138829,ENSG00000162552,ENSG00000114698,ENSG00000163513,ENSG00000108691,ENSG00000115641,ENSG00000019186,ENSG00000113721,ENSG00000124160,ENSG00000113083,ENSG00000164485,ENSG00000137857,ENSG00000120738,ENSG00000100316,ENSG00000132386,ENSG00000069869,ENSG00000100650,ENSG00000169429,ENSG00000171243,ENSG00000117461,ENSG00000178607,ENSG00000150455…
GO:0044237	cellular metabolic process	biological_process	9.9179e-11	2.2763e-08	76.4277	1607	2693	10887	20206	ENSG00000196787,ENSG00000170222,ENSG00000146457,ENSG00000198105,ENSG00000237765,ENSG00000100938,ENSG00000074219,ENSG00000158055,ENSG00000196263,ENSG00000168264,ENSG00000138193,ENSG00000169439,ENSG00000165092,ENSG00000105429,ENSG00000143013,ENSG00000129173,ENSG00000030419,ENSG00000068784,ENSG00000181852,ENSG00000115652,ENSG00000135437,ENSG00000124596,ENSG00000172346,ENSG00000115008,ENSG00000161544…
GO:0030334	regulation of cell migration	biological_process	1.1684e-10	2.6234e-08	75.8114	155	2693	689	20206	ENSG00000196569,ENSG00000183691,ENSG00000115461,ENSG00000099250,ENSG00000166025,ENSG00000169429,ENSG00000138685,ENSG00000112715,ENSG00000154803,ENSG00000150455,ENSG00000105894,ENSG00000170381,ENSG00000132386,ENSG00000108691,ENSG00000162552,ENSG00000169242,ENSG00000242498,ENSG00000163513,ENSG00000130830,ENSG00000113721,ENSG00000116044,ENSG00000174600,ENSG00000187164,ENSG00000184845,ENSG00000075213…
GO:0009966	regulation of signal transduction	biological_process	1.7716e-10	3.8929e-08	74.0973	491	2693	2802	20206	ENSG00000173801,ENSG00000153064,ENSG00000066468,ENSG00000097007,ENSG00000133110,ENSG00000168646,ENSG00000197594,ENSG00000138735,ENSG00000136352,ENSG00000117228,ENSG00000156011,ENSG00000051108,ENSG00000149599,ENSG00000126500,ENSG00000137770,ENSG00000047365,ENSG00000120899,ENSG00000116717,ENSG00000106483,ENSG00000101938,ENSG00000135898,ENSG00000100290,ENSG00000071051,ENSG00000087074,ENSG00000108370…
GO:0009790	embryo development	biological_process	1.8898e-10	4.1091e-08	73.8625	209	2693	988	20206	ENSG00000119699,ENSG00000132376,ENSG00000104067,ENSG00000117122,ENSG00000101144,ENSG00000175879,ENSG00000136104,ENSG00000127528,ENSG00000102678,ENSG00000151725,ENSG00000144824,ENSG00000111799,ENSG00000101752,ENSG00000163435,ENSG00000187605,ENSG00000169379,ENSG00000170365,ENSG00000137868,ENSG00000175387,ENSG00000112782,ENSG00000125629,ENSG00000003137,ENSG00000172379,ENSG00000122707,ENSG00000074047…
GO:0016070	RNA metabolic process	biological_process	2.0292e-10	4.3662e-08	73.599	789	2693	4850	20206	ENSG00000121390,ENSG00000168710,ENSG00000137834,ENSG00000128191,ENSG00000181690,ENSG00000108821,ENSG00000165804,ENSG00000186918,ENSG00000153814,ENSG00000204348,ENSG00000073584,ENSG00000129474,ENSG00000130522,ENSG00000163104,ENSG00000065717,ENSG00000174600,ENSG00000198185,ENSG00000114315,ENSG00000152894,ENSG00000112531,ENSG00000100298,ENSG00000265972,ENSG00000169242,ENSG00000163125,ENSG00000138376…
GO:0010604	positive regulation of macromolecule metabolic process	biological_process	2.2992e-10	4.896e-08	73.1016	516	2693	2996	20206	ENSG00000152409,ENSG00000102317,ENSG00000138376,ENSG00000169242,ENSG00000164742,ENSG00000163918,ENSG00000113369,ENSG00000154803,ENSG00000171016,ENSG00000112715,ENSG00000122420,ENSG00000124795,ENSG00000099250,ENSG00000143437,ENSG00000115839,ENSG00000136869,ENSG00000183691,ENSG00000117298,ENSG00000181690,ENSG00000108821,ENSG00000137834,ENSG00000163104,ENSG00000130522,ENSG00000129474,ENSG00000112531…
GO:0023051	regulation of signaling	biological_process	3.0546e-10	6.4382e-08	71.9124	548	2693	3179	20206	ENSG00000196154,ENSG00000102678,ENSG00000114423,ENSG00000126603,ENSG00000119699,ENSG00000132376,ENSG00000163485,ENSG00000107731,ENSG00000167895,ENSG00000070961,ENSG00000184349,ENSG00000167004,ENSG00000130762,ENSG00000137573,ENSG00000122870,ENSG00000148180,ENSG00000010322,ENSG00000003137,ENSG00000167191,ENSG00000175899,ENSG00000106178,ENSG00000217128,ENSG00000179222,ENSG00000204852,ENSG00000151694…
GO:0034641	cellular nitrogen compound metabolic process	biological_process	3.9061e-10	8.1108e-08	70.9094	1051	2693	6833	20206	ENSG00000109320,ENSG00000132436,ENSG00000229117,ENSG00000070018,ENSG00000115361,ENSG00000086991,ENSG00000121236,ENSG00000104856,ENSG00000144579,ENSG00000183765,ENSG00000110844,ENSG00000122641,ENSG00000092094,ENSG00000173715,ENSG00000138346,ENSG00000108395,ENSG00000130005,ENSG00000083799,ENSG00000175643,ENSG00000198056,ENSG00000138617,ENSG00000135744,ENSG00000166938,ENSG00000094916,ENSG00000197935…
GO:2000145	regulation of cell motility	biological_process	3.9266e-10	8.1108e-08	70.9094	161	2693	738	20206	ENSG00000184371,ENSG00000127129,ENSG00000124406,ENSG00000177606,ENSG00000078401,ENSG00000120899,ENSG00000054654,ENSG00000136352,ENSG00000162733,ENSG00000182168,ENSG00000070193,ENSG00000133110,ENSG00000065534,ENSG00000138795,ENSG00000177868,ENSG00000183087,ENSG00000097007,ENSG00000168542,ENSG00000164050,ENSG00000164938,ENSG00000163735,ENSG00000112175,ENSG00000086991,ENSG00000123384,ENSG00000130702…
GO:0070848	response to growth factor	biological_process	4.276e-10	8.6593e-08	70.6252	143	2693	626	20206	ENSG00000170961,ENSG00000137573,ENSG00000168140,ENSG00000125848,ENSG00000179776,ENSG00000100320,ENSG00000102678,ENSG00000101144,ENSG00000132376,ENSG00000119699,ENSG00000175387,ENSG00000148677,ENSG00000134138,ENSG00000170365,ENSG00000158125,ENSG00000185070,ENSG00000170345,ENSG00000184304,ENSG00000185650,ENSG00000100311,ENSG00000037280,ENSG00000156535,ENSG00000183287,ENSG00000170801,ENSG00000064300…
GO:0048468	cell development	biological_process	4.6437e-10	9.3126e-08	70.3093	372	2693	1987	20206	ENSG00000079215,ENSG00000113763,ENSG00000169242,ENSG00000164742,ENSG00000105894,ENSG00000158528,ENSG00000171016,ENSG00000112715,ENSG00000181449,ENSG00000177508,ENSG00000067141,ENSG00000117632,ENSG00000099250,ENSG00000149256,ENSG00000163608,ENSG00000184347,ENSG00000183691,ENSG00000136869,ENSG00000133794,ENSG00000141622,ENSG00000135144,ENSG00000196569,ENSG00000167755,ENSG00000108821,ENSG00000181690…
GO:0071363	cellular response to growth factor stimulus	biological_process	6.6712e-10	1.325e-07	68.7778	138	2693	602	20206	ENSG00000050165,ENSG00000168675,ENSG00000125378,ENSG00000174721,ENSG00000168542,ENSG00000121989,ENSG00000112175,ENSG00000124813,ENSG00000086991,ENSG00000090006,ENSG00000108443,ENSG00000021826,ENSG00000148498,ENSG00000069702,ENSG00000164161,ENSG00000020181,ENSG00000076864,ENSG00000147044,ENSG00000105974,ENSG00000168487,ENSG00000125398,ENSG00000135744,ENSG00000260428,ENSG00000116001,ENSG00000121691…
GO:0051094	positive regulation of developmental process	biological_process	7.049e-10	1.3867e-07	68.5802	240	2693	1196	20206	ENSG00000221926,ENSG00000133048,ENSG00000106078,ENSG00000116044,ENSG00000113657,ENSG00000137801,ENSG00000103855,ENSG00000100219,ENSG00000005483,ENSG00000126804,ENSG00000075213,ENSG00000114315,ENSG00000105088,ENSG00000140262,ENSG00000174600,ENSG00000187164,ENSG00000183049,ENSG00000188372,ENSG00000174059,ENSG00000165973,ENSG00000087460,ENSG00000198563,ENSG00000130522,ENSG00000130513,ENSG00000159958…
GO:0022603	regulation of anatomical structure morphogenesis	biological_process	9.8749e-10	1.9243e-07	67.1573	215	2693	1053	20206	ENSG00000197283,ENSG00000173406,ENSG00000113140,ENSG00000204482,ENSG00000164930,ENSG00000197622,ENSG00000064300,ENSG00000112655,ENSG00000183287,ENSG00000188277,ENSG00000128165,ENSG00000101280,ENSG00000138771,ENSG00000154096,ENSG00000169762,ENSG00000137825,ENSG00000106462,ENSG00000115414,ENSG00000163637,ENSG00000125735,ENSG00000037280,ENSG00000162458,ENSG00000106003,ENSG00000184304,ENSG00000092929…
GO:0072001	renal system development	biological_process	1.6807e-09	3.2095e-07	64.9356	80	2693	286	20206	ENSG00000187498,ENSG00000125398,ENSG00000135744,ENSG00000162738,ENSG00000137834,ENSG00000104313,ENSG00000185920,ENSG00000174059,ENSG00000138759,ENSG00000166224,ENSG00000130702,ENSG00000114315,ENSG00000129757,ENSG00000163884,ENSG00000125378,ENSG00000188906,ENSG00000163348,ENSG00000113721,ENSG00000070193,ENSG00000128918,ENSG00000172037,ENSG00000162552,ENSG00000120738,ENSG00000168769,ENSG00000132386…
GO:0001655	urogenital system development	biological_process	1.6936e-09	3.2095e-07	64.9356	87	2693	322	20206	ENSG00000183691,ENSG00000115884,ENSG00000130175,ENSG00000121691,ENSG00000172819,ENSG00000078900,ENSG00000138685,ENSG00000106571,ENSG00000112715,ENSG00000171016,ENSG00000154803,ENSG00000099250,ENSG00000260027,ENSG00000177508,ENSG00000066468,ENSG00000081052,ENSG00000132386,ENSG00000168769,ENSG00000120738,ENSG00000166341,ENSG00000070193,ENSG00000113721,ENSG00000162552,ENSG00000172037,ENSG00000128918…
GO:0010467	gene expression	biological_process	1.8133e-09	3.4051e-07	64.6787	892	2693	5672	20206	ENSG00000183049,ENSG00000111602,ENSG00000143126,ENSG00000198563,ENSG00000182606,ENSG00000101773,ENSG00000137871,ENSG00000180806,ENSG00000189180,ENSG00000223547,ENSG00000204060,ENSG00000138380,ENSG00000077684,ENSG00000204498,ENSG00000185920,ENSG00000083814,ENSG00000197724,ENSG00000171604,ENSG00000182636,ENSG00000006704,ENSG00000163660,ENSG00000134871,ENSG00000137801,ENSG00000111816,ENSG00000087338…
GO:0035295	tube development	biological_process	1.8422e-09	3.4281e-07	64.6495	139	2693	607	20206	ENSG00000115884,ENSG00000115461,ENSG00000183691,ENSG00000198816,ENSG00000112715,ENSG00000138685,ENSG00000169429,ENSG00000177508,ENSG00000099250,ENSG00000205002,ENSG00000118523,ENSG00000171243,ENSG00000170381,ENSG00000105894,ENSG00000113083,ENSG00000124193,ENSG00000116285,ENSG00000163513,ENSG00000162552,ENSG00000145075,ENSG00000157240,ENSG00000133048,ENSG00000204580,ENSG00000106078,ENSG00000265107…
GO:0022008	neurogenesis	biological_process	2.2397e-09	4.1306e-07	63.8399	284	2693	1444	20206	ENSG00000152092,ENSG00000132535,ENSG00000177606,ENSG00000044090,ENSG00000106852,ENSG00000105662,ENSG00000106571,ENSG00000058335,ENSG00000184371,ENSG00000066135,ENSG00000138795,ENSG00000166341,ENSG00000157851,ENSG00000134986,ENSG00000135925,ENSG00000183087,ENSG00000123268,ENSG00000196628,ENSG00000143995,ENSG00000070193,ENSG00000182168,ENSG00000205336,ENSG00000125378,ENSG00000161904,ENSG00000129682…
GO:0040012	regulation of locomotion	biological_process	2.3411e-09	4.2794e-07	63.6862	170	2693	810	20206	ENSG00000196569,ENSG00000183691,ENSG00000115461,ENSG00000099250,ENSG00000166025,ENSG00000169429,ENSG00000138685,ENSG00000112715,ENSG00000154803,ENSG00000150455,ENSG00000113369,ENSG00000105894,ENSG00000170381,ENSG00000132386,ENSG00000108691,ENSG00000162552,ENSG00000169242,ENSG00000163513,ENSG00000242498,ENSG00000130830,ENSG00000113721,ENSG00000116044,ENSG00000054148,ENSG00000188906,ENSG00000187164…
GO:0050673	epithelial cell proliferation	biological_process	2.5865e-09	4.6457e-07	63.3295	87	2693	341	20206	ENSG00000168874,ENSG00000111087,ENSG00000174059,ENSG00000069702,ENSG00000169855,ENSG00000147044,ENSG00000076864,ENSG00000125398,ENSG00000135439,ENSG00000118503,ENSG00000105974,ENSG00000169083,ENSG00000185920,ENSG00000104313,ENSG00000125378,ENSG00000163348,ENSG00000119138,ENSG00000071246,ENSG00000112175,ENSG00000137801,ENSG00000100219,ENSG00000114315,ENSG00000152894,ENSG00000121989,ENSG00000141753…
GO:0016477	cell migration	biological_process	2.8228e-09	4.9413e-07	63.0616	244	2693	1251	20206	ENSG00000184371,ENSG00000106571,ENSG00000182866,ENSG00000127129,ENSG00000124406,ENSG00000106852,ENSG00000071051,ENSG00000078401,ENSG00000177606,ENSG00000188613,ENSG00000170689,ENSG00000152092,ENSG00000151012,ENSG00000136352,ENSG00000162733,ENSG00000182168,ENSG00000070193,ENSG00000120899,ENSG00000054654,ENSG00000173801,ENSG00000177868,ENSG00000198910,ENSG00000183087,ENSG00000000457,ENSG00000133110…
GO:0061061	muscle structure development	biological_process	2.8544e-09	4.9546e-07	63.0499	133	2693	582	20206	ENSG00000112715,ENSG00000183386,ENSG00000078900,ENSG00000138685,ENSG00000115461,ENSG00000115884,ENSG00000183691,ENSG00000174738,ENSG00000133794,ENSG00000141622,ENSG00000196569,ENSG00000076770,ENSG00000115641,ENSG00000113721,ENSG00000125772,ENSG00000163513,ENSG00000162552,ENSG00000047597,ENSG00000120738,ENSG00000112531,ENSG00000100219,ENSG00000105088,ENSG00000114315,ENSG00000150051,ENSG00000140262…
GO:0051093	negative regulation of developmental process	biological_process	3.0387e-09	5.2306e-07	62.8145	177	2693	853	20206	ENSG00000162490,ENSG00000100968,ENSG00000146072,ENSG00000007392,ENSG00000168140,ENSG00000074181,ENSG00000164342,ENSG00000184349,ENSG00000100906,ENSG00000137573,ENSG00000158856,ENSG00000074047,ENSG00000124882,ENSG00000136999,ENSG00000158125,ENSG00000165527,ENSG00000111276,ENSG00000106565,ENSG00000164761,ENSG00000121753,ENSG00000134138,ENSG00000006652,ENSG00000101144,ENSG00000164199,ENSG00000101752…
GO:0071840	cellular component organization or biogenesis	biological_process	3.1669e-09	5.4062e-07	62.6711	993	2693	6413	20206	ENSG00000115232,ENSG00000168487,ENSG00000167680,ENSG00000125398,ENSG00000105974,ENSG00000220205,ENSG00000148948,ENSG00000092621,ENSG00000154358,ENSG00000069702,ENSG00000100162,ENSG00000139132,ENSG00000109846,ENSG00000177106,ENSG00000090006,ENSG00000186472,ENSG00000163092,ENSG00000176046,ENSG00000123384,ENSG00000169992,ENSG00000168542,ENSG00000167617,ENSG00000120616,ENSG00000231500,ENSG00000084676…
GO:0010646	regulation of cell communication	biological_process	3.3835e-09	5.7287e-07	62.4194	546	2693	3222	20206	ENSG00000127955,ENSG00000181449,ENSG00000118523,ENSG00000196569,ENSG00000101955,ENSG00000105419,ENSG00000133794,ENSG00000100100,ENSG00000141622,ENSG00000079215,ENSG00000139946,ENSG00000126709,ENSG00000198001,ENSG00000158528,ENSG00000214944,ENSG00000050730,ENSG00000188906,ENSG00000135439,ENSG00000133112,ENSG00000027697,ENSG00000155542,ENSG00000188372,ENSG00000066248,ENSG00000087460,ENSG00000101412…
GO:0042127	regulation of cell proliferation	biological_process	4.1955e-09	7.0456e-07	61.5208	290	2693	1580	20206	ENSG00000125378,ENSG00000150782,ENSG00000071246,ENSG00000163348,ENSG00000119138,ENSG00000205336,ENSG00000130702,ENSG00000086991,ENSG00000112175,ENSG00000124813,ENSG00000070018,ENSG00000163735,ENSG00000164938,ENSG00000130147,ENSG00000164050,ENSG00000122641,ENSG00000111087,ENSG00000009709,ENSG00000108443,ENSG00000267534,ENSG00000169855,ENSG00000135744,ENSG00000147044,ENSG00000060656,ENSG00000132688…
GO:1901700	response to oxygen-containing compound	biological_process	4.9392e-09	8.0972e-07	60.9167	270	2693	1455	20206	ENSG00000117586,ENSG00000148734,ENSG00000091592,ENSG00000172819,ENSG00000197256,ENSG00000130304,ENSG00000065833,ENSG00000121060,ENSG00000134061,ENSG00000078401,ENSG00000177606,ENSG00000084636,ENSG00000164808,ENSG00000090861,ENSG00000101255,ENSG00000104381,ENSG00000070193,ENSG00000148346,ENSG00000164830,ENSG00000105290,ENSG00000162521,ENSG00000183087,ENSG00000185499,ENSG00000130147,ENSG00000164938…
GO:0010595	positive regulation of endothelial cell migration	biological_process	5.9383e-09	9.6585e-07	60.1509	29	2693	66	20206	ENSG00000183287,ENSG00000138772,ENSG00000116044,ENSG00000113140,ENSG00000078401,ENSG00000125378,ENSG00000143878,ENSG00000108839,ENSG00000120156,ENSG00000166025,ENSG00000099250,ENSG00000101280,ENSG00000114251,ENSG00000137801,ENSG00000112715,ENSG00000138685,ENSG00000213015,ENSG00000154188,ENSG00000134954,ENSG00000073756,ENSG00000168874,ENSG00000120899,ENSG00000184304,ENSG00000107485,ENSG00000020181…
GO:0014070	response to organic cyclic compound	biological_process	6.1278e-09	9.8887e-07	60.0486	173	2693	844	20206	ENSG00000092969,ENSG00000102996,ENSG00000139329,ENSG00000168209,ENSG00000138772,ENSG00000128602,ENSG00000109819,ENSG00000107485,ENSG00000169245,ENSG00000073756,ENSG00000168003,ENSG00000177463,ENSG00000166206,ENSG00000069667,ENSG00000188404,ENSG00000126368,ENSG00000189143,ENSG00000138814,ENSG00000120156,ENSG00000146733,ENSG00000176890,ENSG00000072310,ENSG00000130707,ENSG00000240583,ENSG00000172216…
GO:0001503	ossification	biological_process	6.9231e-09	1.1086e-06	59.5523	92	2693	369	20206	ENSG00000151014,ENSG00000128602,ENSG00000138696,ENSG00000107821,ENSG00000134243,ENSG00000184304,ENSG00000152785,ENSG00000073756,ENSG00000204262,ENSG00000060718,ENSG00000143369,ENSG00000114251,ENSG00000138386,ENSG00000092969,ENSG00000113140,ENSG00000162496,ENSG00000014123,ENSG00000142156,ENSG00000068885,ENSG00000108654,ENSG00000172216,ENSG00000114739,ENSG00000162551,ENSG00000232810,ENSG00000054598…
GO:0048598	embryonic morphogenesis	biological_process	7.0462e-09	1.1196e-06	59.5094	134	2693	586	20206	ENSG00000115596,ENSG00000125848,ENSG00000184564,ENSG00000064655,ENSG00000108946,ENSG00000137573,ENSG00000116809,ENSG00000074047,ENSG00000122707,ENSG00000003137,ENSG00000125629,ENSG00000112782,ENSG00000175387,ENSG00000137868,ENSG00000169379,ENSG00000170365,ENSG00000101752,ENSG00000111799,ENSG00000144824,ENSG00000102678,ENSG00000101144,ENSG00000117122,ENSG00000119699,ENSG00000132510,ENSG00000120075…
GO:0001822	kidney development	biological_process	7.2189e-09	1.1383e-06	59.4374	75	2693	270	20206	ENSG00000154188,ENSG00000074181,ENSG00000187210,ENSG00000170927,ENSG00000137573,ENSG00000074047,ENSG00000170961,ENSG00000138193,ENSG00000115596,ENSG00000054598,ENSG00000179222,ENSG00000114739,ENSG00000111077,ENSG00000124766,ENSG00000126603,ENSG00000130707,ENSG00000134853,ENSG00000101144,ENSG00000185630,ENSG00000161270,ENSG00000137868,ENSG00000138175,ENSG00000175387,ENSG00000150347,ENSG00000170365…
GO:0030182	neuron differentiation	biological_process	7.4374e-09	1.1638e-06	59.3412	246	2693	1229	20206	ENSG00000164050,ENSG00000074660,ENSG00000124006,ENSG00000131094,ENSG00000112175,ENSG00000124813,ENSG00000123384,ENSG00000070018,ENSG00000145864,ENSG00000150281,ENSG00000129682,ENSG00000084676,ENSG00000125378,ENSG00000156687,ENSG00000162738,ENSG00000164932,ENSG00000115468,ENSG00000104313,ENSG00000076864,ENSG00000197457,ENSG00000074527,ENSG00000125398,ENSG00000167680,ENSG00000169855,ENSG00000009709…
GO:0048870	cell motility	biological_process	1.0819e-08	1.6613e-06	57.7955	259	2693	1368	20206	ENSG00000132386,ENSG00000170381,ENSG00000113721,ENSG00000108691,ENSG00000162552,ENSG00000242498,ENSG00000163513,ENSG00000138443,ENSG00000115884,ENSG00000150455,ENSG00000138685,ENSG00000150471,ENSG00000169429,ENSG00000166025,ENSG00000183049,ENSG00000012171,ENSG00000162512,ENSG00000145075,ENSG00000138496,ENSG00000182636,ENSG00000204580,ENSG00000116044,ENSG00000054148,ENSG00000137642,ENSG00000137801…
GO:0051674	localization of cell	biological_process	1.0819e-08	1.6613e-06	57.7955	259	2693	1368	20206	ENSG00000145349,ENSG00000173391,ENSG00000172817,ENSG00000132478,ENSG00000135919,ENSG00000154556,ENSG00000184304,ENSG00000120337,ENSG00000035664,ENSG00000112655,ENSG00000151694,ENSG00000113140,ENSG00000164093,ENSG00000173406,ENSG00000154096,ENSG00000101280,ENSG00000148180,ENSG00000130762,ENSG00000137573,ENSG00000103257,ENSG00000010322,ENSG00000125848,ENSG00000106178,ENSG00000136205,ENSG00000100320…
GO:0031325	positive regulation of cellular metabolic process	biological_process	1.0857e-08	1.6613e-06	57.7955	505	2693	2999	20206	ENSG00000143889,ENSG00000126368,ENSG00000103313,ENSG00000184838,ENSG00000034677,ENSG00000164197,ENSG00000103034,ENSG00000023445,ENSG00000185630,ENSG00000157168,ENSG00000080815,ENSG00000134853,ENSG00000113494,ENSG00000072310,ENSG00000178567,ENSG00000160255,ENSG00000171681,ENSG00000258289,ENSG00000124766,ENSG00000092010,ENSG00000114739,ENSG00000146373,ENSG00000172216,ENSG00000108654,ENSG00000126351…
GO:0048699	generation of neurons	biological_process	1.161e-08	1.7634e-06	57.5365	265	2693	1351	20206	ENSG00000150471,ENSG00000078900,ENSG00000162552,ENSG00000135441,ENSG00000072832,ENSG00000170381,ENSG00000152208,ENSG00000069869,ENSG00000047597,ENSG00000111344,ENSG00000132386,ENSG00000075213,ENSG00000100219,ENSG00000137642,ENSG00000129757,ENSG00000133026,ENSG00000184845,ENSG00000140262,ENSG00000145632,ENSG00000204580,ENSG00000182636,ENSG00000157240,ENSG00000116044,ENSG00000137871,ENSG00000185920…
GO:0040011	locomotion	biological_process	1.2192e-08	1.8382e-06	57.3561	307	2693	1672	20206	ENSG00000168209,ENSG00000138772,ENSG00000152229,ENSG00000141519,ENSG00000137877,ENSG00000182621,ENSG00000182261,ENSG00000092969,ENSG00000179546,ENSG00000171105,ENSG00000143369,ENSG00000078098,ENSG00000168003,ENSG00000197405,ENSG00000138696,ENSG00000130876,ENSG00000109819,ENSG00000182545,ENSG00000140416,ENSG00000124731,ENSG00000181852,ENSG00000117525,ENSG00000115008,ENSG00000100985,ENSG00000161544…
GO:0071310	cellular response to organic substance	biological_process	1.2491e-08	1.8696e-06	57.2825	390	2693	2246	20206	ENSG00000170421,ENSG00000163734,ENSG00000134532,ENSG00000114739,ENSG00000172216,ENSG00000063660,ENSG00000126351,ENSG00000054598,ENSG00000134853,ENSG00000113494,ENSG00000072310,ENSG00000160255,ENSG00000124766,ENSG00000092010,ENSG00000240583,ENSG00000164733,ENSG00000126368,ENSG00000023445,ENSG00000175197,ENSG00000064989,ENSG00000073756,ENSG00000177463,ENSG00000166206,ENSG00000136628,ENSG00000104413…
GO:0045892	negative regulation of transcription, DNA-templated	biological_process	1.2849e-08	1.9095e-06	57.1908	234	2693	1230	20206	ENSG00000115318,ENSG00000074047,ENSG00000100906,ENSG00000162373,ENSG00000074181,ENSG00000119720,ENSG00000119669,ENSG00000104964,ENSG00000100968,ENSG00000164104,ENSG00000163041,ENSG00000111653,ENSG00000217128,ENSG00000137504,ENSG00000100105,ENSG00000179222,ENSG00000140009,ENSG00000158711,ENSG00000163435,ENSG00000126603,ENSG00000100320,ENSG00000179583,ENSG00000175879,ENSG00000102678,ENSG00000101144…
GO:0070887	cellular response to chemical stimulus	biological_process	1.3884e-08	2.0485e-06	56.8856	453	2693	2681	20206	ENSG00000143369,ENSG00000153094,ENSG00000069667,ENSG00000105246,ENSG00000204262,ENSG00000152785,ENSG00000134243,ENSG00000168685,ENSG00000073111,ENSG00000165887,ENSG00000109819,ENSG00000138696,ENSG00000197405,ENSG00000179284,ENSG00000137070,ENSG00000124225,ENSG00000168209,ENSG00000132434,ENSG00000165030,ENSG00000092969,ENSG00000162409,ENSG00000182621,ENSG00000025796,ENSG00000171105,ENSG00000134259…
GO:0009893	positive regulation of metabolic process	biological_process	1.4479e-08	2.1211e-06	56.7344	618	2693	3767	20206	ENSG00000069869,ENSG00000111344,ENSG00000139625,ENSG00000076248,ENSG00000113721,ENSG00000114126,ENSG00000162552,ENSG00000108691,ENSG00000141510,ENSG00000011198,ENSG00000139269,ENSG00000075426,ENSG00000138685,ENSG00000130829,ENSG00000130513,ENSG00000183044,ENSG00000118412,ENSG00000118503,ENSG00000078053,ENSG00000177045,ENSG00000135549,ENSG00000069275,ENSG00000169083,ENSG00000221926,ENSG00000157240…
GO:0007423	sensory organ development	biological_process	1.4657e-08	2.1321e-06	56.7119	118	2693	508	20206	ENSG00000117122,ENSG00000101144,ENSG00000119699,ENSG00000134853,ENSG00000102678,ENSG00000170891,ENSG00000172845,ENSG00000130635,ENSG00000144749,ENSG00000112041,ENSG00000134138,ENSG00000080815,ENSG00000070961,ENSG00000112782,ENSG00000107736,ENSG00000111276,ENSG00000137868,ENSG00000125629,ENSG00000003137,ENSG00000198732,ENSG00000158055,ENSG00000074047,ENSG00000150893,ENSG00000184564,ENSG00000114739…
GO:0001501	skeletal system development	biological_process	1.661e-08	2.3826e-06	56.2295	116	2693	505	20206	ENSG00000168487,ENSG00000180806,ENSG00000172007,ENSG00000125398,ENSG00000108821,ENSG00000116183,ENSG00000147408,ENSG00000104313,ENSG00000176624,ENSG00000164161,ENSG00000009709,ENSG00000197757,ENSG00000166224,ENSG00000087460,ENSG00000101265,ENSG00000152582,ENSG00000124813,ENSG00000112175,ENSG00000070018,ENSG00000141753,ENSG00000174600,ENSG00000129757,ENSG00000121989,ENSG00000168542,ENSG00000164050…
GO:0008283	cell proliferation	biological_process	1.7904e-08	2.5505e-06	55.9337	352	2693	2012	20206	ENSG00000176046,ENSG00000123384,ENSG00000100532,ENSG00000077942,ENSG00000067836,ENSG00000150281,ENSG00000104313,ENSG00000104320,ENSG00000168944,ENSG00000168159,ENSG00000105974,ENSG00000125398,ENSG00000076864,ENSG00000151876,ENSG00000137310,ENSG00000069702,ENSG00000076716,ENSG00000168874,ENSG00000136943,ENSG00000118260,ENSG00000127129,ENSG00000147862,ENSG00000180660,ENSG00000213699,ENSG00000071051…
GO:0033993	response to lipid	biological_process	1.862e-08	2.6344e-06	55.7932	168	2693	840	20206	ENSG00000135218,ENSG00000163734,ENSG00000134954,ENSG00000074219,ENSG00000150540,ENSG00000126351,ENSG00000118689,ENSG00000232810,ENSG00000129691,ENSG00000172216,ENSG00000240583,ENSG00000130707,ENSG00000176890,ENSG00000072310,ENSG00000120156,ENSG00000146733,ENSG00000126368,ENSG00000189143,ENSG00000069667,ENSG00000073756,ENSG00000177463,ENSG00000107485,ENSG00000109819,ENSG00000049249,ENSG00000169245…
GO:1902531	regulation of intracellular signal transduction	biological_process	2.1452e-08	3.0144e-06	55.208	315	2693	1745	20206	ENSG00000088756,ENSG00000184381,ENSG00000137752,ENSG00000035664,ENSG00000173406,ENSG00000147246,ENSG00000184304,ENSG00000120337,ENSG00000127863,ENSG00000106462,ENSG00000145349,ENSG00000130766,ENSG00000204977,ENSG00000167965,ENSG00000135919,ENSG00000165029,ENSG00000107731,ENSG00000148677,ENSG00000185070,ENSG00000158125,ENSG00000145861,ENSG00000163220,ENSG00000102678,ENSG00000196154,ENSG00000185624…
GO:0051240	positive regulation of multicellular organismal process	biological_process	2.2166e-08	3.0937e-06	55.0952	279	2693	1504	20206	ENSG00000076248,ENSG00000176208,ENSG00000113721,ENSG00000163513,ENSG00000162552,ENSG00000138829,ENSG00000124212,ENSG00000244754,ENSG00000111344,ENSG00000132386,ENSG00000120738,ENSG00000115267,ENSG00000078900,ENSG00000138685,ENSG00000150471,ENSG00000150455,ENSG00000166025,ENSG00000169429,ENSG00000112149,ENSG00000118503,ENSG00000169083,ENSG00000185920,ENSG00000204060,ENSG00000165973,ENSG00000183049…
GO:0050678	regulation of epithelial cell proliferation	biological_process	2.3432e-08	3.2483e-06	54.8834	73	2693	282	20206	ENSG00000143437,ENSG00000183691,ENSG00000177606,ENSG00000099250,ENSG00000147862,ENSG00000112715,ENSG00000181449,ENSG00000136943,ENSG00000138685,ENSG00000105894,ENSG00000124193,ENSG00000132386,ENSG00000066468,ENSG00000116285,ENSG00000128918,ENSG00000143494,ENSG00000070193,ENSG00000119138,ENSG00000163348,ENSG00000071246,ENSG00000125378,ENSG00000129757,ENSG00000112175,ENSG00000100219,ENSG00000137801…
GO:0006357	regulation of transcription from RNA polymerase II promoter	biological_process	2.6731e-08	3.6567e-06	54.3691	339	2693	1866	20206	ENSG00000187605,ENSG00000111727,ENSG00000170365,ENSG00000175387,ENSG00000135999,ENSG00000167513,ENSG00000123405,ENSG00000101057,ENSG00000101144,ENSG00000179583,ENSG00000140009,ENSG00000158711,ENSG00000164758,ENSG00000126561,ENSG00000100968,ENSG00000261221,ENSG00000164104,ENSG00000172379,ENSG00000164342,ENSG00000074047,ENSG00000108946,ENSG00000165244,ENSG00000140044,ENSG00000110693,ENSG00000145934…
GO:0048583	regulation of response to stimulus	biological_process	2.6979e-08	3.6664e-06	54.3576	660	2693	4099	20206	ENSG00000108839,ENSG00000073331,ENSG00000148677,ENSG00000185070,ENSG00000158125,ENSG00000145861,ENSG00000163220,ENSG00000185624,ENSG00000144824,ENSG00000116761,ENSG00000164463,ENSG00000131080,ENSG00000166439,ENSG00000263528,ENSG00000125848,ENSG00000170004,ENSG00000165801,ENSG00000213047,ENSG00000116809,ENSG00000100906,ENSG00000104964,ENSG00000146072,ENSG00000185745,ENSG00000142875,ENSG00000154096…
GO:0060429	epithelium development	biological_process	2.8488e-08	3.846e-06	54.1499	226	2693	1176	20206	ENSG00000142875,ENSG00000197746,ENSG00000138771,ENSG00000204852,ENSG00000112655,ENSG00000164930,ENSG00000139304,ENSG00000151694,ENSG00000173706,ENSG00000164093,ENSG00000132510,ENSG00000182568,ENSG00000106003,ENSG00000120075,ENSG00000185650,ENSG00000127863,ENSG00000156535,ENSG00000100311,ENSG00000026025,ENSG00000153936,ENSG00000136451,ENSG00000106462,ENSG00000163472,ENSG00000163637,ENSG00000172817…
GO:0051241	negative regulation of multicellular organismal process	biological_process	2.8958e-08	3.8842e-06	54.107	200	2693	1038	20206	ENSG00000116285,ENSG00000072832,ENSG00000145287,ENSG00000162552,ENSG00000163513,ENSG00000169242,ENSG00000071575,ENSG00000132386,ENSG00000244754,ENSG00000170381,ENSG00000105894,ENSG00000138032,ENSG00000113369,ENSG00000156587,ENSG00000124193,ENSG00000115267,ENSG00000154803,ENSG00000181449,ENSG00000078900,ENSG00000138685,ENSG00000177508,ENSG00000099250,ENSG00000163608,ENSG00000115461,ENSG00000183691…
GO:0006928	movement of cell or subcellular component	biological_process	2.9752e-08	3.9649e-06	54.0177	327	2693	1806	20206	ENSG00000136040,ENSG00000122707,ENSG00000170961,ENSG00000074047,ENSG00000158856,ENSG00000162490,ENSG00000146013,ENSG00000126561,ENSG00000154639,ENSG00000164104,ENSG00000165025,ENSG00000008300,ENSG00000101144,ENSG00000079691,ENSG00000124882,ENSG00000136999,ENSG00000165527,ENSG00000111276,ENSG00000076706,ENSG00000132561,ENSG00000115414,ENSG00000213015,ENSG00000171051,ENSG00000026025,ENSG00000100311…
GO:0051253	negative regulation of RNA metabolic process	biological_process	3.1937e-08	4.2288e-06	53.7378	249	2693	1343	20206	ENSG00000124813,ENSG00000121236,ENSG00000150593,ENSG00000125378,ENSG00000120616,ENSG00000123411,ENSG00000178573,ENSG00000043355,ENSG00000050165,ENSG00000109320,ENSG00000125740,ENSG00000105974,ENSG00000125398,ENSG00000137193,ENSG00000083799,ENSG00000108395,ENSG00000168874,ENSG00000168517,ENSG00000115875,ENSG00000104856,ENSG00000172819,ENSG00000106571,ENSG00000118260,ENSG00000169756,ENSG00000147862…
GO:0010628	positive regulation of gene expression	biological_process	3.313e-08	4.3588e-06	53.6063	332	2693	1857	20206	ENSG00000183287,ENSG00000110693,ENSG00000213626,ENSG00000144642,ENSG00000135446,ENSG00000221978,ENSG00000213015,ENSG00000115414,ENSG00000170345,ENSG00000132510,ENSG00000171148,ENSG00000174502,ENSG00000026025,ENSG00000100311,ENSG00000140009,ENSG00000179583,ENSG00000101144,ENSG00000101057,ENSG00000123405,ENSG00000175387,ENSG00000125351,ENSG00000170365,ENSG00000187605,ENSG00000074047,ENSG00000172379…
GO:0010629	negative regulation of gene expression	biological_process	3.3864e-08	4.4271e-06	53.5388	289	2693	1597	20206	ENSG00000139174,ENSG00000111875,ENSG00000177606,ENSG00000078401,ENSG00000094916,ENSG00000260428,ENSG00000197256,ENSG00000053254,ENSG00000116001,ENSG00000106571,ENSG00000169756,ENSG00000172819,ENSG00000117586,ENSG00000036672,ENSG00000162521,ENSG00000185499,ENSG00000157540,ENSG00000183087,ENSG00000137273,ENSG00000162924,ENSG00000138795,ENSG00000066135,ENSG00000136870,ENSG00000132182,ENSG00000049246…
GO:0010557	positive regulation of macromolecule biosynthetic process	biological_process	3.5955e-08	4.671e-06	53.3059	317	2693	1755	20206	ENSG00000213626,ENSG00000136982,ENSG00000135446,ENSG00000144642,ENSG00000110693,ENSG00000132510,ENSG00000171148,ENSG00000100311,ENSG00000227507,ENSG00000221978,ENSG00000170345,ENSG00000169047,ENSG00000175387,ENSG00000125351,ENSG00000124882,ENSG00000170365,ENSG00000187605,ENSG00000140009,ENSG00000109321,ENSG00000179583,ENSG00000101144,ENSG00000165025,ENSG00000123405,ENSG00000101057,ENSG00000100968…
GO:0010634	positive regulation of epithelial cell migration	biological_process	3.9381e-08	5.056e-06	52.9619	37	2693	103	20206	ENSG00000070193,ENSG00000126561,ENSG00000120899,ENSG00000163513,ENSG00000154188,ENSG00000170961,ENSG00000134954,ENSG00000112715,ENSG00000122694,ENSG00000138685,ENSG00000108839,ENSG00000143878,ENSG00000120156,ENSG00000099250,ENSG00000166025,ENSG00000100985,ENSG00000177606,ENSG00000078401,ENSG00000135744,ENSG00000100311,ENSG00000125398,ENSG00000037280,ENSG00000107485,ENSG00000184304,ENSG00000020181…
GO:1903507	negative regulation of nucleic acid-templated transcription	biological_process	4.1349e-08	5.2723e-06	52.78	237	2693	1269	20206	ENSG00000162599,ENSG00000010803,ENSG00000078900,ENSG00000154803,ENSG00000181449,ENSG00000269343,ENSG00000177425,ENSG00000112715,ENSG00000174738,ENSG00000105967,ENSG00000183691,ENSG00000167771,ENSG00000133794,ENSG00000175322,ENSG00000115641,ENSG00000114126,ENSG00000169242,ENSG00000162552,ENSG00000134086,ENSG00000141510,ENSG00000124212,ENSG00000093009,ENSG00000069869,ENSG00000244754,ENSG00000120738…
GO:0032963	collagen metabolic process	biological_process	4.5404e-08	5.7538e-06	52.4005	39	2693	116	20206	ENSG00000011028,ENSG00000108821,ENSG00000187498,ENSG00000167755,ENSG00000060718,ENSG00000078098,ENSG00000204262,ENSG00000138316,ENSG00000142173,ENSG00000168542,ENSG00000134871,ENSG00000137673,ENSG00000163359,ENSG00000102996,ENSG00000125378,ENSG00000162552,ENSG00000116285,ENSG00000142156,ENSG00000113721,ENSG00000144810,ENSG00000175309,ENSG00000081052,ENSG00000161544,ENSG00000065308,ENSG00000149257…
GO:0009891	positive regulation of biosynthetic process	biological_process	4.8203e-08	6.0712e-06	52.1673	340	2693	1915	20206	ENSG00000074047,ENSG00000170961,ENSG00000172379,ENSG00000164342,ENSG00000164758,ENSG00000128422,ENSG00000115596,ENSG00000100968,ENSG00000164104,ENSG00000198205,ENSG00000101144,ENSG00000123405,ENSG00000101057,ENSG00000165025,ENSG00000140009,ENSG00000109321,ENSG00000179583,ENSG00000125351,ENSG00000170365,ENSG00000124882,ENSG00000187605,ENSG00000175387,ENSG00000169047,ENSG00000221978,ENSG00000170345…
GO:0045596	negative regulation of cell differentiation	biological_process	4.8533e-08	6.0757e-06	52.164	138	2693	654	20206	ENSG00000173406,ENSG00000197283,ENSG00000110693,ENSG00000064300,ENSG00000154096,ENSG00000140044,ENSG00000165029,ENSG00000106462,ENSG00000120337,ENSG00000115380,ENSG00000213859,ENSG00000026025,ENSG00000151014,ENSG00000123095,ENSG00000185650,ENSG00000006652,ENSG00000101144,ENSG00000164199,ENSG00000109321,ENSG00000101752,ENSG00000165527,ENSG00000158125,ENSG00000136999,ENSG00000124882,ENSG00000106565…
GO:0040007	growth	biological_process	4.8832e-08	6.0764e-06	52.1635	190	2693	959	20206	ENSG00000070018,ENSG00000112175,ENSG00000176046,ENSG00000141753,ENSG00000164050,ENSG00000130147,ENSG00000125378,ENSG00000156239,ENSG00000129682,ENSG00000120616,ENSG00000144847,ENSG00000163348,ENSG00000167680,ENSG00000135744,ENSG00000125398,ENSG00000116183,ENSG00000130005,ENSG00000104320,ENSG00000162738,ENSG00000176624,ENSG00000069702,ENSG00000122641,ENSG00000166224,ENSG00000131669,ENSG00000108443…
GO:0061448	connective tissue development	biological_process	5.0661e-08	6.2662e-06	52.03	66	2693	244	20206	ENSG00000124813,ENSG00000112175,ENSG00000100219,ENSG00000070018,ENSG00000133048,ENSG00000125378,ENSG00000178573,ENSG00000168487,ENSG00000125398,ENSG00000108821,ENSG00000147408,ENSG00000176624,ENSG00000174059,ENSG00000009709,ENSG00000087460,ENSG00000172819,ENSG00000138685,ENSG00000106571,ENSG00000147862,ENSG00000184371,ENSG00000118523,ENSG00000081760,ENSG00000183691,ENSG00000078401,ENSG00000105204…
GO:2000113	negative regulation of cellular macromolecule biosynthetic process	biological_process	5.1943e-08	6.3113e-06	51.9988	258	2693	1404	20206	ENSG00000124813,ENSG00000121236,ENSG00000115687,ENSG00000109320,ENSG00000178573,ENSG00000125378,ENSG00000108395,ENSG00000083799,ENSG00000137193,ENSG00000104856,ENSG00000183765,ENSG00000117586,ENSG00000106571,ENSG00000182240,ENSG00000169756,ENSG00000172819,ENSG00000094916,ENSG00000260428,ENSG00000197256,ENSG00000116001,ENSG00000053254,ENSG00000111875,ENSG00000139174,ENSG00000078401,ENSG00000177606…
GO:0044763	single-organism cellular process	biological_process	5.3081e-08	6.412e-06	51.9301	1893	2693	13259	20206	ENSG00000132718,ENSG00000148498,ENSG00000064651,ENSG00000108443,ENSG00000070371,ENSG00000128510,ENSG00000274588,ENSG00000121064,ENSG00000140092,ENSG00000182180,ENSG00000137193,ENSG00000100201,ENSG00000197457,ENSG00000188313,ENSG00000160179,ENSG00000162738,ENSG00000137154,ENSG00000156239,ENSG00000161904,ENSG00000132965,ENSG00000129682,ENSG00000112992,ENSG00000117114,ENSG00000205336,ENSG00000168675…
GO:0045934	negative regulation of nucleobase-containing compound metabolic process	biological_process	5.6391e-08	6.7721e-06	51.6928	268	2693	1472	20206	ENSG00000125378,ENSG00000178573,ENSG00000109320,ENSG00000114026,ENSG00000124813,ENSG00000121236,ENSG00000183765,ENSG00000104856,ENSG00000137193,ENSG00000083799,ENSG00000108395,ENSG00000078401,ENSG00000111875,ENSG00000139174,ENSG00000177606,ENSG00000053254,ENSG00000197256,ENSG00000260428,ENSG00000094916,ENSG00000172819,ENSG00000106571,ENSG00000169756,ENSG00000117586,ENSG00000183087,ENSG00000157540…
GO:0006366	transcription from RNA polymerase II promoter	biological_process	6.1885e-08	7.3465e-06	51.3392	368	2693	2078	20206	ENSG00000073584,ENSG00000156650,ENSG00000118707,ENSG00000197757,ENSG00000130522,ENSG00000129474,ENSG00000239306,ENSG00000101412,ENSG00000181690,ENSG00000135439,ENSG00000165804,ENSG00000186918,ENSG00000153814,ENSG00000118263,ENSG00000137834,ENSG00000163884,ENSG00000184905,ENSG00000154727,ENSG00000265972,ENSG00000114315,ENSG00000156802,ENSG00000066827,ENSG00000124193,ENSG00000152409,ENSG00000145287…
GO:0051172	negative regulation of nitrogen compound metabolic process	biological_process	6.5215e-08	7.6976e-06	51.1364	286	2693	1591	20206	ENSG00000146587,ENSG00000172845,ENSG00000157514,ENSG00000138814,ENSG00000172466,ENSG00000099326,ENSG00000183955,ENSG00000118689,ENSG00000232810,ENSG00000129173,ENSG00000047644,ENSG00000187742,ENSG00000132274,ENSG00000102935,ENSG00000119403,ENSG00000135218,ENSG00000170927,ENSG00000196787,ENSG00000099864,ENSG00000138386,ENSG00000182621,ENSG00000137699,ENSG00000014123,ENSG00000168209,ENSG00000165030…
GO:0010605	negative regulation of macromolecule metabolic process	biological_process	6.753e-08	7.9256e-06	51.0097	425	2693	2531	20206	ENSG00000187742,ENSG00000132274,ENSG00000204264,ENSG00000047644,ENSG00000129173,ENSG00000118689,ENSG00000232810,ENSG00000183955,ENSG00000170927,ENSG00000196787,ENSG00000265190,ENSG00000154188,ENSG00000119403,ENSG00000102935,ENSG00000135218,ENSG00000157514,ENSG00000138814,ENSG00000172845,ENSG00000112029,ENSG00000146587,ENSG00000100985,ENSG00000161544,ENSG00000099326,ENSG00000172466,ENSG00000163346…
GO:0051272	positive regulation of cellular component movement	biological_process	7.0292e-08	8.2031e-06	50.8602	95	2693	415	20206	ENSG00000073756,ENSG00000184731,ENSG00000115414,ENSG00000213015,ENSG00000145349,ENSG00000120337,ENSG00000162493,ENSG00000100311,ENSG00000125735,ENSG00000037280,ENSG00000107485,ENSG00000184304,ENSG00000145431,ENSG00000182545,ENSG00000169245,ENSG00000197405,ENSG00000113140,ENSG00000151694,ENSG00000161921,ENSG00000183287,ENSG00000049130,ENSG00000035664,ENSG00000138772,ENSG00000006606,ENSG00000114251…
GO:0010558	negative regulation of macromolecule biosynthetic process	biological_process	7.29e-08	8.4597e-06	50.7265	271	2693	1498	20206	ENSG00000169083,ENSG00000185920,ENSG00000071282,ENSG00000204498,ENSG00000198081,ENSG00000177045,ENSG00000118503,ENSG00000198160,ENSG00000137871,ENSG00000101773,ENSG00000111602,ENSG00000129757,ENSG00000204227,ENSG00000126804,ENSG00000111816,ENSG00000197724,ENSG00000171604,ENSG00000197238,ENSG00000157240,ENSG00000162552,ENSG00000124212,ENSG00000141510,ENSG00000116285,ENSG00000093009,ENSG00000115641…
GO:0009725	response to hormone	biological_process	8.1432e-08	9.3447e-06	50.2943	168	2693	852	20206	ENSG00000186867,ENSG00000119138,ENSG00000109320,ENSG00000084676,ENSG00000125378,ENSG00000095637,ENSG00000120053,ENSG00000100889,ENSG00000114026,ENSG00000070018,ENSG00000108443,ENSG00000160781,ENSG00000109846,ENSG00000137509,ENSG00000145242,ENSG00000170915,ENSG00000069702,ENSG00000122641,ENSG00000021826,ENSG00000160179,ENSG00000220205,ENSG00000135744,ENSG00000125740,ENSG00000105974,ENSG00000060656…
GO:0051173	positive regulation of nitrogen compound metabolic process	biological_process	8.5906e-08	9.8037e-06	50.0861	338	2693	1909	20206	ENSG00000075426,ENSG00000078900,ENSG00000106948,ENSG00000162599,ENSG00000138685,ENSG00000056558,ENSG00000150455,ENSG00000167074,ENSG00000178607,ENSG00000100650,ENSG00000120738,ENSG00000076248,ENSG00000111445,ENSG00000100227,ENSG00000176208,ENSG00000115641,ENSG00000114126,ENSG00000113721,ENSG00000162552,ENSG00000141510,ENSG00000182636,ENSG00000197724,ENSG00000120837,ENSG00000221926,ENSG00000157240…
GO:0071495	cellular response to endogenous stimulus	biological_process	1.0431e-07	1.1839e-05	49.2668	214	2693	1113	20206	ENSG00000170801,ENSG00000064300,ENSG00000175567,ENSG00000151694,ENSG00000110693,ENSG00000166147,ENSG00000162430,ENSG00000136425,ENSG00000142875,ENSG00000130766,ENSG00000170345,ENSG00000106462,ENSG00000119772,ENSG00000169047,ENSG00000185650,ENSG00000100311,ENSG00000156535,ENSG00000213366,ENSG00000100320,ENSG00000102678,ENSG00000127528,ENSG00000101144,ENSG00000164463,ENSG00000165025,ENSG00000119699…
GO:1902679	negative regulation of RNA biosynthetic process	biological_process	1.211e-07	1.3594e-05	48.6665	238	2693	1294	20206	ENSG00000171681,ENSG00000072310,ENSG00000120093,ENSG00000168734,ENSG00000099326,ENSG00000172466,ENSG00000157514,ENSG00000182463,ENSG00000057935,ENSG00000126368,ENSG00000172845,ENSG00000080815,ENSG00000146587,ENSG00000157168,ENSG00000119969,ENSG00000196787,ENSG00000170927,ENSG00000115966,ENSG00000135218,ENSG00000102935,ENSG00000119403,ENSG00000198625,ENSG00000132274,ENSG00000178764,ENSG00000108654…
GO:0000902	cell morphogenesis	biological_process	1.3409e-07	1.4972e-05	48.2472	237	2693	1226	20206	ENSG00000175387,ENSG00000112782,ENSG00000107731,ENSG00000056277,ENSG00000169379,ENSG00000185070,ENSG00000144824,ENSG00000100320,ENSG00000079691,ENSG00000140937,ENSG00000127528,ENSG00000196154,ENSG00000101144,ENSG00000119699,ENSG00000008300,ENSG00000006652,ENSG00000100968,ENSG00000136098,ENSG00000174607,ENSG00000050555,ENSG00000125848,ENSG00000068885,ENSG00000184564,ENSG00000146013,ENSG00000106178…
GO:0048666	neuron development	biological_process	1.514e-07	1.6796e-05	47.7479	196	2693	975	20206	ENSG00000137871,ENSG00000167755,ENSG00000163697,ENSG00000118263,ENSG00000204060,ENSG00000166710,ENSG00000183049,ENSG00000197892,ENSG00000066248,ENSG00000012171,ENSG00000143126,ENSG00000075213,ENSG00000114315,ENSG00000152894,ENSG00000121454,ENSG00000113657,ENSG00000100219,ENSG00000158290,ENSG00000187164,ENSG00000184845,ENSG00000133026,ENSG00000129757,ENSG00000085552,ENSG00000145632,ENSG00000182636…
GO:0044699	single-organism process	biological_process	1.5206e-07	1.6796e-05	47.7479	2062	2693	14623	20206	ENSG00000163216,ENSG00000240065,ENSG00000060656,ENSG00000074527,ENSG00000132294,ENSG00000169855,ENSG00000166743,ENSG00000164938,ENSG00000114026,ENSG00000164663,ENSG00000150782,ENSG00000177272,ENSG00000100814,ENSG00000054654,ENSG00000141293,ENSG00000170425,ENSG00000166341,ENSG00000136870,ENSG00000116032,ENSG00000115107,ENSG00000117586,ENSG00000172819,ENSG00000275896,ENSG00000168135,ENSG00000184371…
GO:0044259	multicellular organismal macromolecule metabolic process	biological_process	1.623e-07	1.7832e-05	47.488	39	2693	121	20206	ENSG00000080573,ENSG00000164733,ENSG00000130635,ENSG00000275896,ENSG00000188153,ENSG00000123342,ENSG00000100985,ENSG00000149257,ENSG00000118523,ENSG00000065308,ENSG00000161544,ENSG00000119699,ENSG00000179583,ENSG00000168477,ENSG00000111077,ENSG00000260428,ENSG00000111799,ENSG00000113721,ENSG00000142156,ENSG00000116285,ENSG00000162552,ENSG00000081052,ENSG00000175309,ENSG00000144810,ENSG00000168542…
GO:0000904	cell morphogenesis involved in differentiation	biological_process	1.6667e-07	1.8216e-05	47.3955	158	2693	748	20206	ENSG00000115318,ENSG00000158856,ENSG00000074047,ENSG00000170961,ENSG00000184349,ENSG00000136040,ENSG00000168140,ENSG00000152767,ENSG00000100968,ENSG00000050555,ENSG00000125848,ENSG00000184564,ENSG00000146013,ENSG00000197956,ENSG00000162490,ENSG00000144824,ENSG00000100320,ENSG00000079691,ENSG00000140937,ENSG00000196154,ENSG00000101144,ENSG00000119699,ENSG00000006652,ENSG00000112782,ENSG00000175387…
GO:0031327	negative regulation of cellular biosynthetic process	biological_process	1.7388e-07	1.8805e-05	47.2573	278	2693	1559	20206	ENSG00000213347,ENSG00000110693,ENSG00000164930,ENSG00000145934,ENSG00000140044,ENSG00000274349,ENSG00000168453,ENSG00000100311,ENSG00000185650,ENSG00000182568,ENSG00000101144,ENSG00000123609,ENSG00000179583,ENSG00000158711,ENSG00000140009,ENSG00000124882,ENSG00000111727,ENSG00000111276,ENSG00000175387,ENSG00000074047,ENSG00000100105,ENSG00000111653,ENSG00000164104,ENSG00000100968,ENSG00000265972…
GO:0009890	negative regulation of biosynthetic process	biological_process	1.8434e-07	1.973e-05	47.0487	281	2693	1580	20206	ENSG00000140044,ENSG00000213347,ENSG00000164930,ENSG00000110693,ENSG00000145934,ENSG00000168453,ENSG00000100311,ENSG00000185650,ENSG00000182568,ENSG00000274349,ENSG00000124882,ENSG00000111727,ENSG00000111276,ENSG00000175387,ENSG00000101144,ENSG00000123609,ENSG00000179583,ENSG00000158711,ENSG00000140009,ENSG00000100105,ENSG00000111653,ENSG00000164104,ENSG00000100968,ENSG00000074047,ENSG00000112531…
GO:0031324	negative regulation of cellular metabolic process	biological_process	1.9041e-07	2.0274e-05	46.9306	417	2693	2502	20206	ENSG00000069869,ENSG00000244754,ENSG00000121101,ENSG00000132386,ENSG00000071575,ENSG00000120738,ENSG00000115641,ENSG00000114126,ENSG00000162552,ENSG00000093009,ENSG00000116285,ENSG00000124212,ENSG00000141510,ENSG00000196136,ENSG00000158050,ENSG00000078900,ENSG00000162599,ENSG00000124107,ENSG00000177425,ENSG00000269343,ENSG00000165973,ENSG00000111602,ENSG00000130829,ENSG00000120675,ENSG00000101265…
GO:0030030	cell projection organization	biological_process	1.971e-07	2.0879e-05	46.8029	241	2693	1262	20206	ENSG00000101144,ENSG00000132376,ENSG00000119699,ENSG00000008300,ENSG00000006652,ENSG00000165959,ENSG00000079691,ENSG00000109321,ENSG00000100320,ENSG00000140937,ENSG00000165527,ENSG00000056277,ENSG00000169379,ENSG00000185070,ENSG00000148677,ENSG00000112782,ENSG00000107731,ENSG00000138587,ENSG00000128283,ENSG00000152767,ENSG00000143858,ENSG00000175970,ENSG00000158856,ENSG00000074047,ENSG00000148180…
GO:0022612	gland morphogenesis	biological_process	2.0283e-07	2.1376e-05	46.7007	40	2693	123	20206	ENSG00000105894,ENSG00000074047,ENSG00000137573,ENSG00000168769,ENSG00000066468,ENSG00000163513,ENSG00000162552,ENSG00000232810,ENSG00000172216,ENSG00000070193,ENSG00000072163,ENSG00000109321,ENSG00000163435,ENSG00000119699,ENSG00000101144,ENSG00000183691,ENSG00000115461,ENSG00000171243,ENSG00000099250,ENSG00000184371,ENSG00000106571,ENSG00000147862,ENSG00000172819,ENSG00000111087,ENSG00000172817…
GO:0030335	positive regulation of cell migration	biological_process	2.0869e-07	2.1772e-05	46.621	90	2693	394	20206	ENSG00000184731,ENSG00000073756,ENSG00000115414,ENSG00000213015,ENSG00000145349,ENSG00000120337,ENSG00000100311,ENSG00000125735,ENSG00000037280,ENSG00000184304,ENSG00000107485,ENSG00000145431,ENSG00000169245,ENSG00000197405,ENSG00000113140,ENSG00000151694,ENSG00000161921,ENSG00000049130,ENSG00000183287,ENSG00000138772,ENSG00000035664,ENSG00000006606,ENSG00000114251,ENSG00000171105,ENSG00000101280…
GO:2000147	positive regulation of cell motility	biological_process	2.101e-07	2.1808e-05	46.6138	92	2693	408	20206	ENSG00000012171,ENSG00000108443,ENSG00000183049,ENSG00000188372,ENSG00000168874,ENSG00000020181,ENSG00000145824,ENSG00000115232,ENSG00000125398,ENSG00000135744,ENSG00000167680,ENSG00000108821,ENSG00000116044,ENSG00000054148,ENSG00000125378,ENSG00000174600,ENSG00000163735,ENSG00000187164,ENSG00000184845,ENSG00000086991,ENSG00000137801,ENSG00000075213,ENSG00000133110,ENSG00000138795,ENSG00000065534…
GO:0044236	multicellular organismal metabolic process	biological_process	2.1705e-07	2.2417e-05	46.4942	42	2693	136	20206	ENSG00000125378,ENSG00000102996,ENSG00000134871,ENSG00000163359,ENSG00000137673,ENSG00000138316,ENSG00000142173,ENSG00000168542,ENSG00000078098,ENSG00000204262,ENSG00000060718,ENSG00000187498,ENSG00000108821,ENSG00000011028,ENSG00000167755,ENSG00000109819,ENSG00000119699,ENSG00000111799,ENSG00000168477,ENSG00000179583,ENSG00000111077,ENSG00000260428,ENSG00000275896,ENSG00000188153,ENSG00000080573…
GO:0043067	regulation of programmed cell death	biological_process	2.1986e-07	2.2594e-05	46.4601	259	2693	1449	20206	ENSG00000183255,ENSG00000213722,ENSG00000092969,ENSG00000162409,ENSG00000134259,ENSG00000108387,ENSG00000003756,ENSG00000153094,ENSG00000152785,ENSG00000078098,ENSG00000197405,ENSG00000006016,ENSG00000138696,ENSG00000165887,ENSG00000109819,ENSG00000169057,ENSG00000134243,ENSG00000169435,ENSG00000131652,ENSG00000117525,ENSG00000116584,ENSG00000115008,ENSG00000145425,ENSG00000100985,ENSG00000143878…
GO:0065008	regulation of biological quality	biological_process	2.3598e-07	2.4131e-05	46.1742	584	2693	3628	20206	ENSG00000047188,ENSG00000082641,ENSG00000106483,ENSG00000097007,ENSG00000123892,ENSG00000173801,ENSG00000168646,ENSG00000197594,ENSG00000124140,ENSG00000133110,ENSG00000114115,ENSG00000184470,ENSG00000124406,ENSG00000101126,ENSG00000144746,ENSG00000135898,ENSG00000076555,ENSG00000171121,ENSG00000160183,ENSG00000213699,ENSG00000188613,ENSG00000104320,ENSG00000176624,ENSG00000183172,ENSG00000166479…
GO:0006260	DNA replication	biological_process	2.4336e-07	2.4763e-05	46.062	81	2693	353	20206	ENSG00000128951,ENSG00000167513,ENSG00000166801,ENSG00000124882,ENSG00000109321,ENSG00000100297,ENSG00000134853,ENSG00000119699,ENSG00000101868,ENSG00000178966,ENSG00000051341,ENSG00000129484,ENSG00000111653,ENSG00000129173,ENSG00000177084,ENSG00000074047,ENSG00000177302,ENSG00000146263,ENSG00000136982,ENSG00000171105,ENSG00000097046,ENSG00000104889,ENSG00000127311,ENSG00000085224,ENSG00000136504…
GO:0031328	positive regulation of cellular biosynthetic process	biological_process	2.4707e-07	2.5017e-05	46.0176	331	2693	1887	20206	ENSG00000169116,ENSG00000181449,ENSG00000154803,ENSG00000171016,ENSG00000112715,ENSG00000133794,ENSG00000114166,ENSG00000143437,ENSG00000115839,ENSG00000156384,ENSG00000136869,ENSG00000174738,ENSG00000183691,ENSG00000134086,ENSG00000164742,ENSG00000145287,ENSG00000152409,ENSG00000102317,ENSG00000163918,ENSG00000066827,ENSG00000156802,ENSG00000103855,ENSG00000114315,ENSG00000110492,ENSG00000154727…
GO:0040017	positive regulation of locomotion	biological_process	2.5248e-07	2.544e-05	45.9448	95	2693	426	20206	ENSG00000183049,ENSG00000168874,ENSG00000188372,ENSG00000108443,ENSG00000012171,ENSG00000135744,ENSG00000167680,ENSG00000125398,ENSG00000108821,ENSG00000115232,ENSG00000020181,ENSG00000145824,ENSG00000125378,ENSG00000116044,ENSG00000054148,ENSG00000075213,ENSG00000086991,ENSG00000137801,ENSG00000174600,ENSG00000187164,ENSG00000163735,ENSG00000184845,ENSG00000183087,ENSG00000170381,ENSG00000138795…
GO:0001654	eye development	biological_process	2.6013e-07	2.6011e-05	45.8484	82	2693	336	20206	ENSG00000184564,ENSG00000115159,ENSG00000114739,ENSG00000054598,ENSG00000115596,ENSG00000050555,ENSG00000198732,ENSG00000158055,ENSG00000172845,ENSG00000130635,ENSG00000134138,ENSG00000112041,ENSG00000080815,ENSG00000070961,ENSG00000137868,ENSG00000117122,ENSG00000101144,ENSG00000134853,ENSG00000102678,ENSG00000026025,ENSG00000115380,ENSG00000138696,ENSG00000165821,ENSG00000107485,ENSG00000108784…
GO:0006935	chemotaxis	biological_process	2.6108e-07	2.6011e-05	45.8484	118	2693	559	20206	ENSG00000196470,ENSG00000125378,ENSG00000156687,ENSG00000164050,ENSG00000133026,ENSG00000163735,ENSG00000174600,ENSG00000137801,ENSG00000121454,ENSG00000075213,ENSG00000012171,ENSG00000169855,ENSG00000159674,ENSG00000183049,ENSG00000145242,ENSG00000145824,ENSG00000020181,ENSG00000118263,ENSG00000163697,ENSG00000137871,ENSG00000074527,ENSG00000167680,ENSG00000141622,ENSG00000162692,ENSG00000170689…
GO:0001649	osteoblast differentiation	biological_process	2.6192e-07	2.6011e-05	45.8484	55	2693	204	20206	ENSG00000184304,ENSG00000138696,ENSG00000164932,ENSG00000185920,ENSG00000128602,ENSG00000108821,ENSG00000011028,ENSG00000151014,ENSG00000101265,ENSG00000087460,ENSG00000130522,ENSG00000111087,ENSG00000152785,ENSG00000165973,ENSG00000121989,ENSG00000103855,ENSG00000124813,ENSG00000142534,ENSG00000014123,ENSG00000157240,ENSG00000132436,ENSG00000125378,ENSG00000162552,ENSG00000162551,ENSG00000138829…
GO:0032989	cellular component morphogenesis	biological_process	2.6524e-07	2.6214e-05	45.8147	248	2693	1308	20206	ENSG00000078401,ENSG00000132535,ENSG00000169126,ENSG00000044090,ENSG00000104133,ENSG00000142459,ENSG00000169756,ENSG00000106571,ENSG00000118260,ENSG00000147862,ENSG00000101126,ENSG00000166292,ENSG00000148935,ENSG00000198910,ENSG00000097007,ENSG00000066468,ENSG00000157851,ENSG00000168646,ENSG00000138795,ENSG00000133110,ENSG00000137273,ENSG00000170264,ENSG00000145362,ENSG00000117228,ENSG00000136352…
GO:0042981	regulation of apoptotic process	biological_process	2.7127e-07	2.6683e-05	45.7377	256	2693	1434	20206	ENSG00000167815,ENSG00000183691,ENSG00000105419,ENSG00000101955,ENSG00000181449,ENSG00000154803,ENSG00000112715,ENSG00000122420,ENSG00000118523,ENSG00000099250,ENSG00000105894,ENSG00000124193,ENSG00000152409,ENSG00000138376,ENSG00000134086,ENSG00000169242,ENSG00000126709,ENSG00000145287,ENSG00000188906,ENSG00000265972,ENSG00000196470,ENSG00000163947,ENSG00000121454,ENSG00000110492,ENSG00000101412…
GO:0060541	respiratory system development	biological_process	2.7675e-07	2.7093e-05	45.6714	58	2693	215	20206	ENSG00000070193,ENSG00000114739,ENSG00000136352,ENSG00000128918,ENSG00000126351,ENSG00000101160,ENSG00000116285,ENSG00000232810,ENSG00000163513,ENSG00000066468,ENSG00000105894,ENSG00000124193,ENSG00000138795,ENSG00000113083,ENSG00000074047,ENSG00000127129,ENSG00000106571,ENSG00000118260,ENSG00000112715,ENSG00000172845,ENSG00000147862,ENSG00000172819,ENSG00000138685,ENSG00000137868,ENSG00000205002…
GO:0048585	negative regulation of response to stimulus	biological_process	2.8224e-07	2.7377e-05	45.6261	264	2693	1467	20206	ENSG00000149212,ENSG00000079134,ENSG00000167315,ENSG00000107485,ENSG00000165795,ENSG00000175197,ENSG00000064989,ENSG00000075223,ENSG00000114251,ENSG00000127311,ENSG00000162496,ENSG00000006210,ENSG00000167693,ENSG00000063660,ENSG00000198932,ENSG00000165895,ENSG00000119969,ENSG00000134954,ENSG00000103034,ENSG00000126368,ENSG00000103313,ENSG00000155313,ENSG00000176907,ENSG00000080815,ENSG00000181031…
GO:0042330	taxis	biological_process	2.8231e-07	2.7377e-05	45.6261	118	2693	560	20206	ENSG00000138795,ENSG00000157851,ENSG00000183087,ENSG00000170381,ENSG00000198910,ENSG00000120899,ENSG00000172037,ENSG00000072832,ENSG00000130830,ENSG00000108691,ENSG00000169242,ENSG00000182168,ENSG00000070193,ENSG00000136352,ENSG00000113721,ENSG00000102007,ENSG00000113763,ENSG00000170689,ENSG00000162692,ENSG00000141622,ENSG00000196569,ENSG00000184347,ENSG00000183691,ENSG00000169429,ENSG00000067141…
GO:0030324	lung development	biological_process	3.3766e-07	3.2141e-05	44.9294	53	2693	187	20206	ENSG00000162430,ENSG00000130702,ENSG00000114315,ENSG00000114251,ENSG00000141519,ENSG00000183287,ENSG00000112655,ENSG00000125378,ENSG00000133048,ENSG00000173706,ENSG00000145075,ENSG00000164093,ENSG00000113140,ENSG00000104313,ENSG00000162738,ENSG00000037280,ENSG00000162493,ENSG00000125398,ENSG00000164161,ENSG00000111087,ENSG00000111602,ENSG00000118523,ENSG00000175387,ENSG00000205002,ENSG00000137868…
GO:0001101	response to acid chemical	biological_process	3.4778e-07	3.2953e-05	44.8211	75	2693	315	20206	ENSG00000084636,ENSG00000078401,ENSG00000121691,ENSG00000172819,ENSG00000118260,ENSG00000118523,ENSG00000081760,ENSG00000176974,ENSG00000117586,ENSG00000122420,ENSG00000185499,ENSG00000132386,ENSG00000120738,ENSG00000105894,ENSG00000113721,ENSG00000104381,ENSG00000120899,ENSG00000090861,ENSG00000128918,ENSG00000084676,ENSG00000221926,ENSG00000114026,ENSG00000005483,ENSG00000100219,ENSG00000130147…
GO:0006259	DNA metabolic process	biological_process	4.1365e-07	3.9015e-05	44.0877	184	2693	998	20206	ENSG00000178966,ENSG00000164104,ENSG00000051341,ENSG00000111653,ENSG00000064655,ENSG00000177084,ENSG00000074047,ENSG00000160200,ENSG00000187735,ENSG00000177302,ENSG00000135999,ENSG00000104472,ENSG00000167513,ENSG00000148677,ENSG00000166801,ENSG00000124882,ENSG00000187605,ENSG00000102974,ENSG00000109321,ENSG00000163840,ENSG00000166439,ENSG00000119699,ENSG00000132376,ENSG00000140525,ENSG00000171320…
GO:0051960	regulation of nervous system development	biological_process	4.6655e-07	4.3805e-05	43.5848	157	2693	758	20206	ENSG00000169439,ENSG00000178764,ENSG00000105429,ENSG00000092964,ENSG00000171798,ENSG00000147852,ENSG00000118689,ENSG00000158055,ENSG00000090539,ENSG00000135638,ENSG00000138814,ENSG00000103034,ENSG00000080815,ENSG00000157168,ENSG00000185630,ENSG00000116584,ENSG00000120093,ENSG00000128602,ENSG00000107485,ENSG00000169057,ENSG00000035862,ENSG00000134259,ENSG00000075223,ENSG00000114251,ENSG00000143553…
GO:0048729	tissue morphogenesis	biological_process	5.1548e-07	4.818e-05	43.1713	145	2693	703	20206	ENSG00000124766,ENSG00000092010,ENSG00000140416,ENSG00000186832,ENSG00000185630,ENSG00000143878,ENSG00000080815,ENSG00000157168,ENSG00000130635,ENSG00000103034,ENSG00000187210,ENSG00000146374,ENSG00000090539,ENSG00000158055,ENSG00000074219,ENSG00000100592,ENSG00000232810,ENSG00000054598,ENSG00000204264,ENSG00000105429,ENSG00000143013,ENSG00000197603,ENSG00000141519,ENSG00000105538,ENSG00000169504…
GO:0008150	biological_process	biological_process	5.5754e-07	5.1644e-05	42.8698	2470	2693	17950	20206	ENSG00000180638,ENSG00000138771,ENSG00000134323,ENSG00000167325,ENSG00000136504,ENSG00000166444,ENSG00000128165,ENSG00000164181,ENSG00000204542,ENSG00000213366,ENSG00000103460,ENSG00000154914,ENSG00000149532,ENSG00000197119,ENSG00000140450,ENSG00000142065,ENSG00000177943,ENSG00000129103,ENSG00000172817,ENSG00000102974,ENSG00000183010,ENSG00000197782,ENSG00000167895,ENSG00000125458,ENSG00000070961…
GO:0042476	odontogenesis	biological_process	6.1823e-07	5.701e-05	42.4405	37	2693	115	20206	ENSG00000066468,ENSG00000135925,ENSG00000115966,ENSG00000183873,ENSG00000138795,ENSG00000074047,ENSG00000168646,ENSG00000070193,ENSG00000114739,ENSG00000054598,ENSG00000115596,ENSG00000162551,ENSG00000119699,ENSG00000115884,ENSG00000101144,ENSG00000078401,ENSG00000240583,ENSG00000106571,ENSG00000184371,ENSG00000165512,ENSG00000164761,ENSG00000171243,ENSG00000122641,ENSG00000174059,ENSG00000153094…
GO:0045935	positive regulation of nucleobase-containing compound metabolic process	biological_process	7.0026e-07	6.4287e-05	41.9188	318	2693	1805	20206	ENSG00000170162,ENSG00000150347,ENSG00000102974,ENSG00000134138,ENSG00000148677,ENSG00000131080,ENSG00000132376,ENSG00000119699,ENSG00000116761,ENSG00000126603,ENSG00000163435,ENSG00000127528,ENSG00000175879,ENSG00000163220,ENSG00000146469,ENSG00000179222,ENSG00000213676,ENSG00000164330,ENSG00000125629,ENSG00000119669,ENSG00000116809,ENSG00000100906,ENSG00000074181,ENSG00000112186,ENSG00000134323…
GO:0030323	respiratory tube development	biological_process	7.0959e-07	6.4855e-05	41.8806	53	2693	191	20206	ENSG00000125398,ENSG00000162493,ENSG00000037280,ENSG00000162738,ENSG00000104313,ENSG00000111602,ENSG00000111087,ENSG00000164161,ENSG00000114251,ENSG00000114315,ENSG00000130702,ENSG00000162430,ENSG00000113140,ENSG00000164093,ENSG00000145075,ENSG00000173706,ENSG00000125378,ENSG00000133048,ENSG00000141519,ENSG00000183287,ENSG00000112655,ENSG00000114739,ENSG00000070193,ENSG00000136352,ENSG00000128918…
GO:0031175	neuron projection development	biological_process	7.9469e-07	7.2313e-05	41.4078	168	2693	826	20206	ENSG00000106823,ENSG00000174469,ENSG00000169057,ENSG00000107485,ENSG00000138696,ENSG00000137877,ENSG00000257923,ENSG00000108947,ENSG00000185133,ENSG00000135916,ENSG00000277363,ENSG00000176406,ENSG00000143553,ENSG00000114251,ENSG00000075223,ENSG00000134259,ENSG00000092969,ENSG00000073910,ENSG00000135638,ENSG00000063660,ENSG00000105429,ENSG00000169439,ENSG00000092964,ENSG00000171798,ENSG00000147852…
GO:0003007	heart morphogenesis	biological_process	8.4914e-07	7.6929e-05	41.1391	60	2693	224	20206	ENSG00000140416,ENSG00000101752,ENSG00000124766,ENSG00000177606,ENSG00000157168,ENSG00000148677,ENSG00000166292,ENSG00000080815,ENSG00000180340,ENSG00000120156,ENSG00000169379,ENSG00000103034,ENSG00000130635,ENSG00000112715,ENSG00000185070,ENSG00000166341,ENSG00000170961,ENSG00000168646,ENSG00000171298,ENSG00000115966,ENSG00000066468,ENSG00000069869,ENSG00000109472,ENSG00000074219,ENSG00000054598…
GO:0048871	multicellular organismal homeostasis	biological_process	8.8748e-07	8.0052e-05	40.9663	78	2693	333	20206	ENSG00000118503,ENSG00000125398,ENSG00000176624,ENSG00000168918,ENSG00000166710,ENSG00000174059,ENSG00000183044,ENSG00000137509,ENSG00000087460,ENSG00000115361,ENSG00000086991,ENSG00000184845,ENSG00000182636,ENSG00000115687,ENSG00000138376,ENSG00000120899,ENSG00000164742,ENSG00000143631,ENSG00000113369,ENSG00000154803,ENSG00000184371,ENSG00000127129,ENSG00000112715,ENSG00000105662,ENSG00000118523…
GO:0060601	lateral sprouting from an epithelium	biological_process	9.5914e-07	8.6139e-05	40.648	10	2693	13	20206	ENSG00000137573,ENSG00000074047,ENSG00000125378,ENSG00000101144,ENSG00000066468,ENSG00000183691,ENSG00000169083,ENSG00000162738,ENSG00000114251,ENSG00000070193
GO:0060537	muscle tissue development	biological_process	1.2874e-06	0.00011512	39.3885	85	2693	364	20206	ENSG00000108946,ENSG00000003137,ENSG00000007392,ENSG00000054598,ENSG00000154639,ENSG00000108654,ENSG00000064655,ENSG00000114854,ENSG00000063660,ENSG00000140416,ENSG00000102678,ENSG00000006652,ENSG00000134853,ENSG00000148677,ENSG00000157168,ENSG00000137868,ENSG00000161270,ENSG00000103034,ENSG00000138814,ENSG00000170365,ENSG00000157514,ENSG00000170162,ENSG00000118194,ENSG00000145349,ENSG00000060718…
GO:0097305	response to alcohol	biological_process	1.2958e-06	0.00011538	39.3787	76	2693	331	20206	ENSG00000121060,ENSG00000121691,ENSG00000197256,ENSG00000162692,ENSG00000078401,ENSG00000184347,ENSG00000118523,ENSG00000081760,ENSG00000122420,ENSG00000105894,ENSG00000133110,ENSG00000132386,ENSG00000173801,ENSG00000163513,ENSG00000120899,ENSG00000116285,ENSG00000128918,ENSG00000143365,ENSG00000070193,ENSG00000019186,ENSG00000113721,ENSG00000119138,ENSG00000265972,ENSG00000084676,ENSG00000164938…
GO:0043009	chordate embryonic development	biological_process	1.4015e-06	0.00012372	39.0756	121	2693	576	20206	ENSG00000165821,ENSG00000107485,ENSG00000185650,ENSG00000120075,ENSG00000106003,ENSG00000100311,ENSG00000128602,ENSG00000111596,ENSG00000153094,ENSG00000060718,ENSG00000138336,ENSG00000169762,ENSG00000120549,ENSG00000092969,ENSG00000075223,ENSG00000138771,ENSG00000142875,ENSG00000114251,ENSG00000204852,ENSG00000112655,ENSG00000164930,ENSG00000110693,ENSG00000164093,ENSG00000112561,ENSG00000126016…
GO:0055123	digestive system development	biological_process	1.4557e-06	0.00012754	38.9435	44	2693	150	20206	ENSG00000168542,ENSG00000092969,ENSG00000129757,ENSG00000132470,ENSG00000100219,ENSG00000171105,ENSG00000114251,ENSG00000130700,ENSG00000116729,ENSG00000114315,ENSG00000106078,ENSG00000141519,ENSG00000104447,ENSG00000173406,ENSG00000164093,ENSG00000145075,ENSG00000125378,ENSG00000145431,ENSG00000162738,ENSG00000107485,ENSG00000128602,ENSG00000111087,ENSG00000021826,ENSG00000106392,ENSG00000137868…
GO:0007411	axon guidance	biological_process	1.4572e-06	0.00012754	38.9435	59	2693	216	20206	ENSG00000183691,ENSG00000101144,ENSG00000184347,ENSG00000196569,ENSG00000141622,ENSG00000056277,ENSG00000147862,ENSG00000106571,ENSG00000118260,ENSG00000112715,ENSG00000185070,ENSG00000099250,ENSG00000107731,ENSG00000067141,ENSG00000198910,ENSG00000170381,ENSG00000157851,ENSG00000074047,ENSG00000184349,ENSG00000136040,ENSG00000146013,ENSG00000113763,ENSG00000105429,ENSG00000162490,ENSG00000182168…
GO:0007166	cell surface receptor signaling pathway	biological_process	1.5763e-06	0.00013739	38.6204	461	2693	2784	20206	ENSG00000179284,ENSG00000137070,ENSG00000109819,ENSG00000134243,ENSG00000168685,ENSG00000197405,ENSG00000152284,ENSG00000138696,ENSG00000132915,ENSG00000064687,ENSG00000152785,ENSG00000069667,ENSG00000105246,ENSG00000185483,ENSG00000153094,ENSG00000065325,ENSG00000143369,ENSG00000115956,ENSG00000171105,ENSG00000166263,ENSG00000132846,ENSG00000134259,ENSG00000092969,ENSG00000162409,ENSG00000182621…
GO:0023057	negative regulation of signaling	biological_process	1.5963e-06	0.00013854	38.5842	229	2693	1250	20206	ENSG00000130829,ENSG00000065717,ENSG00000110881,ENSG00000101265,ENSG00000129474,ENSG00000133112,ENSG00000118503,ENSG00000135439,ENSG00000137834,ENSG00000185269,ENSG00000138796,ENSG00000213625,ENSG00000077684,ENSG00000269113,ENSG00000169083,ENSG00000204498,ENSG00000185920,ENSG00000157240,ENSG00000188906,ENSG00000162999,ENSG00000054148,ENSG00000116044,ENSG00000130768,ENSG00000137801,ENSG00000100219…
GO:0009892	negative regulation of metabolic process	biological_process	1.6484e-06	0.00014246	38.4631	456	2693	2801	20206	ENSG00000104964,ENSG00000119669,ENSG00000119720,ENSG00000125629,ENSG00000074181,ENSG00000244731,ENSG00000162373,ENSG00000100906,ENSG00000115318,ENSG00000217128,ENSG00000137504,ENSG00000179222,ENSG00000125848,ENSG00000051341,ENSG00000117569,ENSG00000163041,ENSG00000175899,ENSG00000119699,ENSG00000132376,ENSG00000163485,ENSG00000166439,ENSG00000213809,ENSG00000102678,ENSG00000175879,ENSG00000136104…
GO:0097485	neuron projection guidance	biological_process	1.6586e-06	0.00014275	38.4542	59	2693	217	20206	ENSG00000099250,ENSG00000067141,ENSG00000107731,ENSG00000056277,ENSG00000185070,ENSG00000106571,ENSG00000118260,ENSG00000147862,ENSG00000112715,ENSG00000196569,ENSG00000141622,ENSG00000183691,ENSG00000101144,ENSG00000184347,ENSG00000169242,ENSG00000092964,ENSG00000072832,ENSG00000125848,ENSG00000172037,ENSG00000146013,ENSG00000113763,ENSG00000063660,ENSG00000136352,ENSG00000105429,ENSG00000162490…
GO:0009792	embryo development ending in birth or egg hatching	biological_process	1.6952e-06	0.0001453	38.3773	122	2693	582	20206	ENSG00000260027,ENSG00000180340,ENSG00000166292,ENSG00000112715,ENSG00000106571,ENSG00000154803,ENSG00000172819,ENSG00000049449,ENSG00000138685,ENSG00000260428,ENSG00000170689,ENSG00000198816,ENSG00000143437,ENSG00000130175,ENSG00000183691,ENSG00000117298,ENSG00000139174,ENSG00000078401,ENSG00000128918,ENSG00000163513,ENSG00000143494,ENSG00000187091,ENSG00000138795,ENSG00000100714,ENSG00000166341…
GO:0048545	response to steroid hormone	biological_process	2.156e-06	0.00018403	37.3511	89	2693	410	20206	ENSG00000082556,ENSG00000170345,ENSG00000106462,ENSG00000069667,ENSG00000073756,ENSG00000119772,ENSG00000177463,ENSG00000107485,ENSG00000109819,ENSG00000185650,ENSG00000129071,ENSG00000168209,ENSG00000138772,ENSG00000113140,ENSG00000102996,ENSG00000092969,ENSG00000135446,ENSG00000172379,ENSG00000134954,ENSG00000156804,ENSG00000150540,ENSG00000126351,ENSG00000164104,ENSG00000118689,ENSG00000232810…
GO:0090287	regulation of cellular response to growth factor stimulus	biological_process	2.1814e-06	0.00018543	37.3182	60	2693	232	20206	ENSG00000174721,ENSG00000138119,ENSG00000121989,ENSG00000129757,ENSG00000137801,ENSG00000114251,ENSG00000124813,ENSG00000114315,ENSG00000124225,ENSG00000050165,ENSG00000170801,ENSG00000168675,ENSG00000183287,ENSG00000157240,ENSG00000166147,ENSG00000125378,ENSG00000151694,ENSG00000137834,ENSG00000107485,ENSG00000020181,ENSG00000179284,ENSG00000147044,ENSG00000156535,ENSG00000105974,ENSG00000135744…
GO:0035272	exocrine system development	biological_process	2.3293e-06	0.00019719	37.0512	21	2693	52	20206	ENSG00000099250,ENSG00000092969,ENSG00000172819,ENSG00000075213,ENSG00000075223,ENSG00000116729,ENSG00000130702,ENSG00000147862,ENSG00000171105,ENSG00000100219,ENSG00000101144,ENSG00000119699,ENSG00000054598,ENSG00000232810,ENSG00000125398,ENSG00000070193,ENSG00000074527,ENSG00000125534,ENSG00000167964,ENSG00000143061,ENSG00000066468
GO:0043200	response to amino acid	biological_process	2.6232e-06	0.00022116	36.5529	33	2693	108	20206	ENSG00000118260,ENSG00000105550,ENSG00000111276,ENSG00000118523,ENSG00000130707,ENSG00000176890,ENSG00000078401,ENSG00000084636,ENSG00000172216,ENSG00000142156,ENSG00000090861,ENSG00000070669,ENSG00000232810,ENSG00000177000,ENSG00000105894,ENSG00000100219,ENSG00000114026,ENSG00000168542,ENSG00000130147,ENSG00000109738,ENSG00000014123,ENSG00000214575,ENSG00000108821,ENSG00000177058,ENSG00000187498…
GO:0008285	negative regulation of cell proliferation	biological_process	2.7746e-06	0.00023298	36.3268	132	2693	666	20206	ENSG00000205336,ENSG00000119138,ENSG00000071246,ENSG00000077942,ENSG00000100532,ENSG00000125378,ENSG00000130147,ENSG00000164938,ENSG00000164050,ENSG00000086991,ENSG00000176046,ENSG00000112175,ENSG00000169855,ENSG00000122641,ENSG00000168874,ENSG00000069702,ENSG00000168918,ENSG00000151876,ENSG00000147044,ENSG00000060656,ENSG00000076864,ENSG00000125398,ENSG00000105974,ENSG00000197256,ENSG00000071051…
GO:0051216	cartilage development	biological_process	2.8374e-06	0.00023728	36.2474	51	2693	190	20206	ENSG00000138696,ENSG00000147408,ENSG00000176624,ENSG00000168487,ENSG00000125398,ENSG00000108821,ENSG00000105855,ENSG00000115380,ENSG00000009709,ENSG00000060718,ENSG00000087460,ENSG00000152785,ENSG00000169762,ENSG00000092969,ENSG00000112175,ENSG00000124813,ENSG00000070018,ENSG00000114251,ENSG00000139329,ENSG00000178573,ENSG00000144320,ENSG00000157766,ENSG00000110693,ENSG00000125378,ENSG00000133048…
GO:0009605	response to external stimulus	biological_process	2.8557e-06	0.00023785	36.237	395	2693	2429	20206	ENSG00000109320,ENSG00000150782,ENSG00000132965,ENSG00000111331,ENSG00000125378,ENSG00000153283,ENSG00000164050,ENSG00000164938,ENSG00000074660,ENSG00000197894,ENSG00000163735,ENSG00000121236,ENSG00000146950,ENSG00000114026,ENSG00000169855,ENSG00000108443,ENSG00000021826,ENSG00000145242,ENSG00000132718,ENSG00000145824,ENSG00000188313,ENSG00000074527,ENSG00000147044,ENSG00000137193,ENSG00000135744…
GO:0009791	post-embryonic development	biological_process	2.8764e-06	0.00023861	36.2231	32	2693	96	20206	ENSG00000146085,ENSG00000111245,ENSG00000137474,ENSG00000087460,ENSG00000166224,ENSG00000153094,ENSG00000115380,ENSG00000107485,ENSG00000169057,ENSG00000173706,ENSG00000166147,ENSG00000125378,ENSG00000110693,ENSG00000182636,ENSG00000085224,ENSG00000163348,ENSG00000122729,ENSG00000075223,ENSG00000169762,ENSG00000113327,ENSG00000168769,ENSG00000169136,ENSG00000066468,ENSG00000135638,ENSG00000114739…
GO:0007167	enzyme linked receptor protein signaling pathway	biological_process	3.0593e-06	0.00025277	35.9727	189	2693	990	20206	ENSG00000179284,ENSG00000149212,ENSG00000145431,ENSG00000107485,ENSG00000134243,ENSG00000138696,ENSG00000152785,ENSG00000117362,ENSG00000104413,ENSG00000185483,ENSG00000166037,ENSG00000171105,ENSG00000114251,ENSG00000166263,ENSG00000134259,ENSG00000092969,ENSG00000182621,ENSG00000108947,ENSG00000171777,ENSG00000124225,ENSG00000168209,ENSG00000063660,ENSG00000114739,ENSG00000105429,ENSG00000169439…
GO:0032879	regulation of localization	biological_process	3.4261e-06	0.00028083	35.5156	419	2693	2507	20206	ENSG00000125735,ENSG00000037280,ENSG00000104369,ENSG00000100311,ENSG00000185650,ENSG00000092929,ENSG00000167614,ENSG00000169047,ENSG00000185236,ENSG00000213015,ENSG00000082556,ENSG00000115414,ENSG00000135643,ENSG00000139182,ENSG00000165995,ENSG00000163661,ENSG00000162430,ENSG00000161921,ENSG00000166402,ENSG00000006606,ENSG00000152818,ENSG00000124171,ENSG00000064300,ENSG00000196405,ENSG00000183287…
GO:0010648	negative regulation of cell communication	biological_process	3.4457e-06	0.00028132	35.508	230	2693	1266	20206	ENSG00000100100,ENSG00000133794,ENSG00000105419,ENSG00000158050,ENSG00000100281,ENSG00000184347,ENSG00000136869,ENSG00000183691,ENSG00000115461,ENSG00000169429,ENSG00000171243,ENSG00000099250,ENSG00000177425,ENSG00000154803,ENSG00000181449,ENSG00000127955,ENSG00000078900,ENSG00000158528,ENSG00000124160,ENSG00000138032,ENSG00000120738,ENSG00000111344,ENSG00000069869,ENSG00000116285,ENSG00000168216…
GO:0048667	cell morphogenesis involved in neuron differentiation	biological_process	3.9586e-06	0.00032066	34.9396	112	2693	505	20206	ENSG00000183691,ENSG00000132535,ENSG00000184347,ENSG00000044090,ENSG00000104133,ENSG00000196569,ENSG00000141622,ENSG00000106571,ENSG00000112715,ENSG00000118260,ENSG00000147862,ENSG00000101126,ENSG00000099250,ENSG00000117632,ENSG00000067141,ENSG00000198910,ENSG00000170381,ENSG00000069869,ENSG00000066468,ENSG00000097007,ENSG00000047597,ENSG00000157851,ENSG00000158528,ENSG00000113763,ENSG00000136352…
GO:0035239	tube morphogenesis	biological_process	4.42e-06	0.00035539	34.4929	85	2693	368	20206	ENSG00000153936,ENSG00000153094,ENSG00000107485,ENSG00000169245,ENSG00000128602,ENSG00000105538,ENSG00000141519,ENSG00000112655,ENSG00000204852,ENSG00000169504,ENSG00000164093,ENSG00000164930,ENSG00000204301,ENSG00000142875,ENSG00000114251,ENSG00000138771,ENSG00000158286,ENSG00000074047,ENSG00000158055,ENSG00000074219,ENSG00000101160,ENSG00000115596,ENSG00000100968,ENSG00000232810,ENSG00000105429…
GO:0009070	serine family amino acid biosynthetic process	biological_process	4.4217e-06	0.00035539	34.4929	10	2693	16	20206	ENSG00000092621,ENSG00000274276,ENSG00000182199,ENSG00000116761,ENSG00000100714,ENSG00000160200,ENSG00000135069,ENSG00000228716,ENSG00000146733,ENSG00000176974
GO:0042592	homeostatic process	biological_process	4.5614e-06	0.0003633	34.3973	281	2693	1633	20206	ENSG00000167535,ENSG00000005187,ENSG00000138193,ENSG00000101868,ENSG00000118689,ENSG00000232810,ENSG00000158055,ENSG00000135218,ENSG00000170927,ENSG00000172845,ENSG00000198691,ENSG00000105550,ENSG00000157514,ENSG00000170891,ENSG00000120907,ENSG00000138814,ENSG00000107736,ENSG00000112041,ENSG00000115008,ENSG00000125827,ENSG00000119655,ENSG00000144481,ENSG00000109819,ENSG00000168685,ENSG00000197405…
GO:0016053	organic acid biosynthetic process	biological_process	4.5905e-06	0.0003633	34.3973	69	2693	309	20206	ENSG00000188641,ENSG00000012779,ENSG00000228716,ENSG00000165175,ENSG00000172817,ENSG00000073756,ENSG00000140284,ENSG00000162409,ENSG00000185973,ENSG00000164181,ENSG00000127472,ENSG00000005187,ENSG00000077616,ENSG00000135069,ENSG00000070669,ENSG00000125629,ENSG00000182199,ENSG00000160200,ENSG00000159339,ENSG00000144115,ENSG00000146233,ENSG00000183010,ENSG00000126368,ENSG00000146733,ENSG00000108839…
GO:0046394	carboxylic acid biosynthetic process	biological_process	4.5905e-06	0.0003633	34.3973	69	2693	309	20206	ENSG00000172817,ENSG00000073756,ENSG00000140284,ENSG00000012779,ENSG00000188641,ENSG00000228716,ENSG00000165175,ENSG00000185973,ENSG00000164181,ENSG00000127472,ENSG00000162409,ENSG00000125629,ENSG00000182199,ENSG00000160200,ENSG00000159339,ENSG00000005187,ENSG00000135069,ENSG00000077616,ENSG00000070669,ENSG00000274276,ENSG00000116761,ENSG00000165025,ENSG00000130707,ENSG00000179148,ENSG00000175445…
GO:0016049	cell growth	biological_process	5.135e-06	0.0004033	33.9437	104	2693	494	20206	ENSG00000123080,ENSG00000107821,ENSG00000168685,ENSG00000104415,ENSG00000154556,ENSG00000135919,ENSG00000168003,ENSG00000115414,ENSG00000167779,ENSG00000130766,ENSG00000145349,ENSG00000114251,ENSG00000139182,ENSG00000075223,ENSG00000092969,ENSG00000133639,ENSG00000080503,ENSG00000161921,ENSG00000151694,ENSG00000171777,ENSG00000099622,ENSG00000170801,ENSG00000056736,ENSG00000176406,ENSG00000128422…
GO:0008652	cellular amino acid biosynthetic process	biological_process	5.25e-06	0.00040923	33.8803	29	2693	94	20206	ENSG00000083444,ENSG00000130707,ENSG00000065154,ENSG00000116761,ENSG00000274276,ENSG00000167701,ENSG00000176974,ENSG00000166123,ENSG00000120053,ENSG00000146733,ENSG00000065911,ENSG00000183010,ENSG00000086205,ENSG00000183044,ENSG00000159339,ENSG00000160200,ENSG00000100714,ENSG00000142619,ENSG00000021826,ENSG00000182199,ENSG00000092621,ENSG00000070669,ENSG00000228716,ENSG00000130005,ENSG00000079215…
GO:0030574	collagen catabolic process	biological_process	5.6418e-06	0.00043748	33.5904	26	2693	74	20206	ENSG00000175309,ENSG00000144810,ENSG00000060718,ENSG00000078098,ENSG00000081052,ENSG00000204262,ENSG00000011028,ENSG00000187498,ENSG00000142156,ENSG00000108821,ENSG00000167755,ENSG00000111799,ENSG00000134871,ENSG00000137673,ENSG00000163359,ENSG00000102996,ENSG00000138316,ENSG00000100985,ENSG00000168542,ENSG00000142173,ENSG00000123342,ENSG00000188153,ENSG00000275896,ENSG00000130635,ENSG00000164733…
GO:0045597	positive regulation of cell differentiation	biological_process	5.6549e-06	0.00043748	33.5904	166	2693	856	20206	ENSG00000173157,ENSG00000080815,ENSG00000157168,ENSG00000103034,ENSG00000122694,ENSG00000134532,ENSG00000100106,ENSG00000134954,ENSG00000135218,ENSG00000054598,ENSG00000232810,ENSG00000118689,ENSG00000147852,ENSG00000126351,ENSG00000172216,ENSG00000063660,ENSG00000105429,ENSG00000114739,ENSG00000176406,ENSG00000014123,ENSG00000102837,ENSG00000049130,ENSG00000257923,ENSG00000133639,ENSG00000197747…
GO:0048568	embryonic organ development	biological_process	6.3248e-06	0.00048727	33.1223	93	2693	422	20206	ENSG00000162738,ENSG00000132688,ENSG00000164932,ENSG00000185920,ENSG00000104313,ENSG00000180806,ENSG00000125398,ENSG00000087460,ENSG00000048342,ENSG00000111087,ENSG00000129757,ENSG00000124813,ENSG00000114315,ENSG00000152582,ENSG00000071246,ENSG00000106078,ENSG00000265107,ENSG00000145075,ENSG00000084676,ENSG00000125378,ENSG00000128918,ENSG00000138829,ENSG00000143494,ENSG00000169242,ENSG00000163513…
GO:0060513	prostatic bud formation	biological_process	6.3456e-06	0.00048727	33.1223	8	2693	10	20206	ENSG00000183691,ENSG00000101144,ENSG00000125378,ENSG00000137573,ENSG00000074047,ENSG00000070193,ENSG00000114251,ENSG00000169083
GO:0050896	response to stimulus	biological_process	6.5596e-06	0.00050183	32.9944	1314	2693	9036	20206	ENSG00000213625,ENSG00000138380,ENSG00000185920,ENSG00000166342,ENSG00000204498,ENSG00000077684,ENSG00000074590,ENSG00000167670,ENSG00000101773,ENSG00000185504,ENSG00000187498,ENSG00000198563,ENSG00000143126,ENSG00000159958,ENSG00000101265,ENSG00000197892,ENSG00000111731,ENSG00000183049,ENSG00000111602,ENSG00000163743,ENSG00000110881,ENSG00000144331,ENSG00000105486,ENSG00000184845,ENSG00000114812…
GO:0045893	positive regulation of transcription, DNA-templated	biological_process	7.2262e-06	0.00054876	32.6062	269	2693	1510	20206	ENSG00000075426,ENSG00000167074,ENSG00000150455,ENSG00000056558,ENSG00000162599,ENSG00000138685,ENSG00000106948,ENSG00000078900,ENSG00000120738,ENSG00000141510,ENSG00000162552,ENSG00000114126,ENSG00000115641,ENSG00000163660,ENSG00000116044,ENSG00000157240,ENSG00000221926,ENSG00000120837,ENSG00000197724,ENSG00000182636,ENSG00000140262,ENSG00000129757,ENSG00000100219,ENSG00000005483,ENSG00000198563…
GO:1903508	positive regulation of nucleic acid-templated transcription	biological_process	7.2262e-06	0.00054876	32.6062	269	2693	1510	20206	ENSG00000132274,ENSG00000143013,ENSG00000129173,ENSG00000118689,ENSG00000232810,ENSG00000129691,ENSG00000132694,ENSG00000074219,ENSG00000158055,ENSG00000102935,ENSG00000138814,ENSG00000170891,ENSG00000172845,ENSG00000116584,ENSG00000146592,ENSG00000184384,ENSG00000115008,ENSG00000099326,ENSG00000030419,ENSG00000181852,ENSG00000147180,ENSG00000138696,ENSG00000135373,ENSG00000169057,ENSG00000109819…
GO:0050680	negative regulation of epithelial cell proliferation	biological_process	7.4166e-06	0.00056116	32.5091	34	2693	114	20206	ENSG00000129757,ENSG00000092969,ENSG00000152894,ENSG00000137801,ENSG00000114251,ENSG00000071246,ENSG00000119138,ENSG00000125378,ENSG00000113140,ENSG00000169083,ENSG00000185920,ENSG00000107485,ENSG00000125398,ENSG00000105974,ENSG00000156535,ENSG00000147044,ENSG00000076864,ENSG00000169855,ENSG00000069702,ENSG00000168874,ENSG00000111276,ENSG00000124882,ENSG00000136943,ENSG00000158125,ENSG00000147862…
GO:0001889	liver development	biological_process	7.5202e-06	0.00056692	32.4648	37	2693	127	20206	ENSG00000081760,ENSG00000105699,ENSG00000100650,ENSG00000165527,ENSG00000172845,ENSG00000150347,ENSG00000177606,ENSG00000130707,ENSG00000176890,ENSG00000130175,ENSG00000070669,ENSG00000162552,ENSG00000128918,ENSG00000072163,ENSG00000182985,ENSG00000172216,ENSG00000129173,ENSG00000100906,ENSG00000105894,ENSG00000153879,ENSG00000168769,ENSG00000105516,ENSG00000114315,ENSG00000100219,ENSG00000025796…
GO:0009968	negative regulation of signal transduction	biological_process	8.034e-06	0.00060346	32.1935	207	2693	1136	20206	ENSG00000047644,ENSG00000204264,ENSG00000063660,ENSG00000118689,ENSG00000232810,ENSG00000198932,ENSG00000099864,ENSG00000119969,ENSG00000165895,ENSG00000170927,ENSG00000090539,ENSG00000103034,ENSG00000120907,ENSG00000176907,ENSG00000126368,ENSG00000080815,ENSG00000100985,ENSG00000138448,ENSG00000116584,ENSG00000181031,ENSG00000115008,ENSG00000092010,ENSG00000149212,ENSG00000167315,ENSG00000179284…
GO:0007568	aging	biological_process	8.4674e-06	0.0006337	31.9812	64	2693	281	20206	ENSG00000168918,ENSG00000074590,ENSG00000151876,ENSG00000135744,ENSG00000149131,ENSG00000109846,ENSG00000130522,ENSG00000183044,ENSG00000108443,ENSG00000064651,ENSG00000183765,ENSG00000149485,ENSG00000168542,ENSG00000150593,ENSG00000129757,ENSG00000086991,ENSG00000123384,ENSG00000114026,ENSG00000152582,ENSG00000071246,ENSG00000116044,ENSG00000163029,ENSG00000188906,ENSG00000141510,ENSG00000163513…
GO:0060562	epithelial tube morphogenesis	biological_process	8.5349e-06	0.00063645	31.9624	77	2693	330	20206	ENSG00000177508,ENSG00000260027,ENSG00000180340,ENSG00000171243,ENSG00000099250,ENSG00000184371,ENSG00000112715,ENSG00000106571,ENSG00000138685,ENSG00000172819,ENSG00000139174,ENSG00000078401,ENSG00000183691,ENSG00000162552,ENSG00000163513,ENSG00000136352,ENSG00000070193,ENSG00000151388,ENSG00000166341,ENSG00000138795,ENSG00000100714,ENSG00000170381,ENSG00000066468,ENSG00000070018,ENSG00000130702…
GO:0010647	positive regulation of cell communication	biological_process	8.6115e-06	0.00063986	31.9392	278	2693	1616	20206	ENSG00000128602,ENSG00000169245,ENSG00000107485,ENSG00000145431,ENSG00000175197,ENSG00000184731,ENSG00000073756,ENSG00000158286,ENSG00000116729,ENSG00000114251,ENSG00000120896,ENSG00000108984,ENSG00000006210,ENSG00000049130,ENSG00000135916,ENSG00000108654,ENSG00000072163,ENSG00000114739,ENSG00000106723,ENSG00000104765,ENSG00000103034,ENSG00000176907,ENSG00000157168,ENSG00000080815,ENSG00000023445…
GO:0042493	response to drug	biological_process	8.6524e-06	0.00064059	31.9342	86	2693	406	20206	ENSG00000175175,ENSG00000162409,ENSG00000092969,ENSG00000180638,ENSG00000075223,ENSG00000135446,ENSG00000173406,ENSG00000151694,ENSG00000108984,ENSG00000147246,ENSG00000109819,ENSG00000107485,ENSG00000118705,ENSG00000141338,ENSG00000035862,ENSG00000170345,ENSG00000110628,ENSG00000119772,ENSG00000073756,ENSG00000165029,ENSG00000111276,ENSG00000197375,ENSG00000164761,ENSG00000148677,ENSG00000105550…
GO:0044843	cell cycle G1/S phase transition	biological_process	9.7902e-06	0.00071966	31.4287	59	2693	251	20206	ENSG00000197256,ENSG00000124766,ENSG00000155858,ENSG00000092010,ENSG00000100297,ENSG00000176890,ENSG00000112118,ENSG00000111276,ENSG00000135913,ENSG00000112029,ENSG00000022267,ENSG00000167513,ENSG00000176907,ENSG00000138814,ENSG00000078900,ENSG00000166508,ENSG00000185499,ENSG00000171566,ENSG00000141510,ENSG00000093009,ENSG00000116717,ENSG00000101868,ENSG00000114126,ENSG00000070193,ENSG00000177084…
GO:1901701	cellular response to oxygen-containing compound	biological_process	9.8712e-06	0.00072305	31.4083	172	2693	921	20206	ENSG00000005483,ENSG00000152894,ENSG00000100219,ENSG00000184845,ENSG00000050730,ENSG00000166598,ENSG00000163884,ENSG00000188906,ENSG00000116044,ENSG00000054148,ENSG00000071242,ENSG00000177058,ENSG00000118503,ENSG00000187498,ENSG00000108821,ENSG00000214575,ENSG00000204498,ENSG00000069275,ENSG00000185920,ENSG00000213625,ENSG00000166710,ENSG00000111731,ENSG00000101412,ENSG00000127955,ENSG00000177425…
GO:1901342	regulation of vasculature development	biological_process	1.0221e-05	0.00074599	31.2727	56	2693	232	20206	ENSG00000138685,ENSG00000158125,ENSG00000112715,ENSG00000121753,ENSG00000166292,ENSG00000108839,ENSG00000143878,ENSG00000169429,ENSG00000120156,ENSG00000101144,ENSG00000160255,ENSG00000115008,ENSG00000240583,ENSG00000117525,ENSG00000106178,ENSG00000163513,ENSG00000162552,ENSG00000143494,ENSG00000169242,ENSG00000054598,ENSG00000124212,ENSG00000120899,ENSG00000196628,ENSG00000170381,ENSG00000120738…
GO:0006563	L-serine metabolic process	biological_process	1.0323e-05	0.00075079	31.2448	7	2693	9	20206	ENSG00000092621,ENSG00000182199,ENSG00000274276,ENSG00000135069,ENSG00000146733,ENSG00000160200,ENSG00000176974
GO:0060284	regulation of cell development	biological_process	1.1551e-05	0.0008372	30.7717	169	2693	871	20206	ENSG00000146072,ENSG00000168140,ENSG00000143858,ENSG00000170961,ENSG00000158856,ENSG00000074047,ENSG00000074181,ENSG00000184349,ENSG00000136040,ENSG00000162490,ENSG00000164104,ENSG00000167191,ENSG00000100968,ENSG00000179776,ENSG00000101144,ENSG00000006652,ENSG00000119699,ENSG00000101752,ENSG00000079691,ENSG00000144824,ENSG00000165527,ENSG00000185070,ENSG00000175387,ENSG00000148677,ENSG00000104953…
GO:0009612	response to mechanical stimulus	biological_process	1.2204e-05	0.00088142	30.5482	51	2693	199	20206	ENSG00000240583,ENSG00000104321,ENSG00000134343,ENSG00000260428,ENSG00000177606,ENSG00000136869,ENSG00000078401,ENSG00000134138,ENSG00000148677,ENSG00000146733,ENSG00000137868,ENSG00000166473,ENSG00000110076,ENSG00000134954,ENSG00000074047,ENSG00000100906,ENSG00000129159,ENSG00000133110,ENSG00000164342,ENSG00000173801,ENSG00000070669,ENSG00000163513,ENSG00000120899,ENSG00000116717,ENSG00000125347…
GO:0023056	positive regulation of signaling	biological_process	1.3296e-05	0.00095669	30.1923	274	2693	1598	20206	ENSG00000135919,ENSG00000167965,ENSG00000204977,ENSG00000145349,ENSG00000106462,ENSG00000127863,ENSG00000120337,ENSG00000173227,ENSG00000184304,ENSG00000125730,ENSG00000147246,ENSG00000151694,ENSG00000137752,ENSG00000184381,ENSG00000148180,ENSG00000137573,ENSG00000167004,ENSG00000179222,ENSG00000106178,ENSG00000167191,ENSG00000263528,ENSG00000163485,ENSG00000131080,ENSG00000116761,ENSG00000164463…
GO:0009743	response to carbohydrate	biological_process	1.3339e-05	0.00095669	30.1923	51	2693	207	20206	ENSG00000100889,ENSG00000166263,ENSG00000184381,ENSG00000086991,ENSG00000143195,ENSG00000137801,ENSG00000100219,ENSG00000142173,ENSG00000158270,ENSG00000175567,ENSG00000108984,ENSG00000113140,ENSG00000054148,ENSG00000265972,ENSG00000071242,ENSG00000220205,ENSG00000185650,ENSG00000109819,ENSG00000149485,ENSG00000145242,ENSG00000185236,ENSG00000064989,ENSG00000073756,ENSG00000108443,ENSG00000100348…
GO:0048589	developmental growth	biological_process	1.3685e-05	0.00097813	30.096	119	2693	575	20206	ENSG00000145349,ENSG00000153094,ENSG00000106462,ENSG00000115414,ENSG00000138696,ENSG00000154556,ENSG00000185650,ENSG00000107485,ENSG00000128602,ENSG00000176406,ENSG00000085224,ENSG00000112655,ENSG00000173706,ENSG00000164128,ENSG00000169504,ENSG00000182621,ENSG00000162430,ENSG00000092969,ENSG00000075223,ENSG00000171105,ENSG00000197746,ENSG00000114251,ENSG00000074047,ENSG00000108946,ENSG00000135638…
GO:0061008	hepaticobiliary system development	biological_process	1.3798e-05	0.00098276	30.0755	37	2693	130	20206	ENSG00000069702,ENSG00000021826,ENSG00000111087,ENSG00000198563,ENSG00000106462,ENSG00000125398,ENSG00000118503,ENSG00000175567,ENSG00000197724,ENSG00000145075,ENSG00000141519,ENSG00000106078,ENSG00000114315,ENSG00000025796,ENSG00000100219,ENSG00000105516,ENSG00000153879,ENSG00000168769,ENSG00000100906,ENSG00000105894,ENSG00000182985,ENSG00000072163,ENSG00000172216,ENSG00000129173,ENSG00000162552…
GO:0014706	striated muscle tissue development	biological_process	1.4608e-05	0.0010369	29.8426	79	2693	351	20206	ENSG00000170162,ENSG00000157514,ENSG00000103034,ENSG00000138814,ENSG00000170365,ENSG00000161270,ENSG00000157168,ENSG00000148677,ENSG00000134853,ENSG00000006652,ENSG00000102678,ENSG00000140416,ENSG00000063660,ENSG00000108654,ENSG00000064655,ENSG00000114854,ENSG00000154639,ENSG00000054598,ENSG00000007392,ENSG00000003137,ENSG00000108946,ENSG00000114251,ENSG00000075223,ENSG00000092969,ENSG00000162430…
GO:0043010	camera-type eye development	biological_process	1.5233e-05	0.0010739	29.6904	68	2693	289	20206	ENSG00000167325,ENSG00000164093,ENSG00000169504,ENSG00000166147,ENSG00000166402,ENSG00000154096,ENSG00000114251,ENSG00000135446,ENSG00000146555,ENSG00000178035,ENSG00000115380,ENSG00000026025,ENSG00000107485,ENSG00000138696,ENSG00000134853,ENSG00000101144,ENSG00000172845,ENSG00000137868,ENSG00000080815,ENSG00000112041,ENSG00000070961,ENSG00000158055,ENSG00000115159,ENSG00000114739,ENSG00000184564…
GO:0006261	DNA-dependent DNA replication	biological_process	1.6345e-05	0.0011445	29.4138	36	2693	130	20206	ENSG00000167513,ENSG00000100297,ENSG00000170364,ENSG00000077514,ENSG00000112118,ENSG00000101868,ENSG00000093009,ENSG00000051341,ENSG00000129484,ENSG00000129173,ENSG00000111445,ENSG00000177084,ENSG00000163918,ENSG00000166508,ENSG00000146263,ENSG00000105486,ENSG00000136982,ENSG00000097046,ENSG00000112175,ENSG00000104889,ENSG00000127311,ENSG00000085224,ENSG00000104738,ENSG00000125378,ENSG00000104320…
GO:0035556	intracellular signal transduction	biological_process	1.8042e-05	0.001259	28.9997	451	2693	2757	20206	ENSG00000176046,ENSG00000179841,ENSG00000150593,ENSG00000168542,ENSG00000167617,ENSG00000129353,ENSG00000150281,ENSG00000077942,ENSG00000154783,ENSG00000105974,ENSG00000168487,ENSG00000125398,ENSG00000076864,ENSG00000155957,ENSG00000104320,ENSG00000154358,ENSG00000069702,ENSG00000148948,ENSG00000276600,ENSG00000167964,ENSG00000186472,ENSG00000177106,ENSG00000109846,ENSG00000139132,ENSG00000072422…
GO:0045664	regulation of neuron differentiation	biological_process	1.8594e-05	0.0012932	28.8833	115	2693	551	20206	ENSG00000148677,ENSG00000157168,ENSG00000104953,ENSG00000080815,ENSG00000185630,ENSG00000103034,ENSG00000138814,ENSG00000165527,ENSG00000101752,ENSG00000101144,ENSG00000006652,ENSG00000118689,ENSG00000147852,ENSG00000171798,ENSG00000167191,ENSG00000100968,ENSG00000092964,ENSG00000178764,ENSG00000169439,ENSG00000162490,ENSG00000105429,ENSG00000074047,ENSG00000074181,ENSG00000184349,ENSG00000136040…
GO:0061035	regulation of cartilage development	biological_process	1.894e-05	0.0013128	28.818	23	2693	65	20206	ENSG00000118523,ENSG00000169762,ENSG00000092969,ENSG00000170365,ENSG00000172819,ENSG00000114251,ENSG00000124813,ENSG00000106571,ENSG00000178573,ENSG00000144320,ENSG00000260428,ENSG00000110693,ENSG00000125378,ENSG00000183691,ENSG00000104447,ENSG00000138696,ENSG00000168487,ENSG00000125398,ENSG00000115380,ENSG00000168646,ENSG00000134532,ENSG00000151388,ENSG00000074047
GO:0000082	G1/S transition of mitotic cell cycle	biological_process	1.9963e-05	0.00137	28.6328	56	2693	240	20206	ENSG00000108443,ENSG00000111596,ENSG00000183765,ENSG00000145349,ENSG00000144579,ENSG00000106462,ENSG00000101412,ENSG00000076003,ENSG00000175305,ENSG00000175215,ENSG00000116574,ENSG00000122641,ENSG00000228716,ENSG00000077684,ENSG00000090097,ENSG00000123080,ENSG00000073111,ENSG00000162493,ENSG00000198056,ENSG00000101773,ENSG00000144677,ENSG00000104738,ENSG00000137154,ENSG00000151694,ENSG00000158290…
GO:0048565	digestive tract development	biological_process	2.0216e-05	0.0013827	28.5927	39	2693	138	20206	ENSG00000173406,ENSG00000145075,ENSG00000164093,ENSG00000104447,ENSG00000125378,ENSG00000141519,ENSG00000106078,ENSG00000114251,ENSG00000114315,ENSG00000130700,ENSG00000092969,ENSG00000168542,ENSG00000132470,ENSG00000021826,ENSG00000111087,ENSG00000106392,ENSG00000128602,ENSG00000107485,ENSG00000145431,ENSG00000162738,ENSG00000119699,ENSG00000130707,ENSG00000134853,ENSG00000176890,ENSG00000102678…
GO:1902680	positive regulation of RNA biosynthetic process	biological_process	2.0911e-05	0.0014209	28.4744	269	2693	1533	20206	ENSG00000126368,ENSG00000157168,ENSG00000080815,ENSG00000185630,ENSG00000160255,ENSG00000171681,ENSG00000072310,ENSG00000124766,ENSG00000258289,ENSG00000108654,ENSG00000172216,ENSG00000054598,ENSG00000126351,ENSG00000129518,ENSG00000134954,ENSG00000115966,ENSG00000130700,ENSG00000102984,ENSG00000114251,ENSG00000105516,ENSG00000204301,ENSG00000185697,ENSG00000104447,ENSG00000112561,ENSG00000186260…
GO:0002009	morphogenesis of an epithelium	biological_process	2.1401e-05	0.0014494	28.3881	115	2693	563	20206	ENSG00000177508,ENSG00000260027,ENSG00000180340,ENSG00000171243,ENSG00000099250,ENSG00000184371,ENSG00000106571,ENSG00000112715,ENSG00000138685,ENSG00000136943,ENSG00000142632,ENSG00000172819,ENSG00000078401,ENSG00000139174,ENSG00000183691,ENSG00000115461,ENSG00000128918,ENSG00000163513,ENSG00000162552,ENSG00000136352,ENSG00000070193,ENSG00000135925,ENSG00000137273,ENSG00000151388,ENSG00000138795…
GO:0050767	regulation of neurogenesis	biological_process	2.1656e-05	0.0014619	28.3508	135	2693	670	20206	ENSG00000113657,ENSG00000137642,ENSG00000075213,ENSG00000114315,ENSG00000145632,ENSG00000140262,ENSG00000187164,ENSG00000188906,ENSG00000106078,ENSG00000116044,ENSG00000167755,ENSG00000181690,ENSG00000204060,ENSG00000183049,ENSG00000166710,ENSG00000184194,ENSG00000012171,ENSG00000197892,ENSG00000118707,ENSG00000066248,ENSG00000112715,ENSG00000181449,ENSG00000078900,ENSG00000177508,ENSG00000099250…
GO:0051254	positive regulation of RNA metabolic process	biological_process	2.338e-05	0.001568	28.0465	275	2693	1575	20206	ENSG00000152409,ENSG00000145287,ENSG00000134086,ENSG00000066827,ENSG00000181449,ENSG00000154803,ENSG00000171016,ENSG00000112715,ENSG00000136869,ENSG00000174738,ENSG00000183691,ENSG00000143437,ENSG00000156384,ENSG00000114166,ENSG00000133794,ENSG00000108821,ENSG00000135439,ENSG00000181690,ENSG00000118263,ENSG00000137834,ENSG00000188372,ENSG00000156650,ENSG00000239306,ENSG00000163104,ENSG00000101412…
GO:1902533	positive regulation of intracellular signal transduction	biological_process	2.3761e-05	0.0015816	28.009	168	2693	924	20206	ENSG00000197746,ENSG00000184381,ENSG00000064300,ENSG00000127472,ENSG00000006606,ENSG00000137752,ENSG00000120337,ENSG00000129946,ENSG00000125735,ENSG00000037280,ENSG00000127863,ENSG00000100311,ENSG00000171051,ENSG00000147246,ENSG00000184304,ENSG00000167965,ENSG00000106462,ENSG00000082556,ENSG00000145349,ENSG00000204977,ENSG00000158125,ENSG00000145861,ENSG00000107731,ENSG00000164761,ENSG00000148677…
GO:0048754	branching morphogenesis of an epithelial tube	biological_process	2.3789e-05	0.0015816	28.009	43	2693	159	20206	ENSG00000078401,ENSG00000183691,ENSG00000101144,ENSG00000109321,ENSG00000184371,ENSG00000112715,ENSG00000106571,ENSG00000138685,ENSG00000185630,ENSG00000260027,ENSG00000099250,ENSG00000170381,ENSG00000066468,ENSG00000074047,ENSG00000166341,ENSG00000138795,ENSG00000136352,ENSG00000179222,ENSG00000070193,ENSG00000101160,ENSG00000162552,ENSG00000100968,ENSG00000163513,ENSG00000115596,ENSG00000232810…
GO:0010594	regulation of endothelial cell migration	biological_process	2.3813e-05	0.0015816	28.009	34	2693	119	20206	ENSG00000143878,ENSG00000120156,ENSG00000108839,ENSG00000166025,ENSG00000099250,ENSG00000112715,ENSG00000138685,ENSG00000078401,ENSG00000120899,ENSG00000169242,ENSG00000126561,ENSG00000154188,ENSG00000134954,ENSG00000177868,ENSG00000132386,ENSG00000101280,ENSG00000114251,ENSG00000137801,ENSG00000183287,ENSG00000071246,ENSG00000138772,ENSG00000116044,ENSG00000113140,ENSG00000125378,ENSG00000107485…
GO:0044243	multicellular organismal catabolic process	biological_process	2.4067e-05	0.0015934	27.9768	26	2693	80	20206	ENSG00000138316,ENSG00000100985,ENSG00000168542,ENSG00000142173,ENSG00000123342,ENSG00000188153,ENSG00000275896,ENSG00000164733,ENSG00000130635,ENSG00000080573,ENSG00000111799,ENSG00000134871,ENSG00000137673,ENSG00000163359,ENSG00000102996,ENSG00000011028,ENSG00000187498,ENSG00000142156,ENSG00000108821,ENSG00000167755,ENSG00000175309,ENSG00000144810,ENSG00000060718,ENSG00000078098,ENSG00000081052…
GO:0043542	endothelial cell migration	biological_process	2.5485e-05	0.0016765	27.756	42	2693	161	20206	ENSG00000114251,ENSG00000101280,ENSG00000137801,ENSG00000125378,ENSG00000126016,ENSG00000113140,ENSG00000138772,ENSG00000116044,ENSG00000183287,ENSG00000071246,ENSG00000037280,ENSG00000100311,ENSG00000135744,ENSG00000184304,ENSG00000020181,ENSG00000107485,ENSG00000078098,ENSG00000073756,ENSG00000168874,ENSG00000196754,ENSG00000213015,ENSG00000169855,ENSG00000137509,ENSG00000136999,ENSG00000138685…
GO:0007517	muscle organ development	biological_process	2.7605e-05	0.0018045	27.4364	81	2693	368	20206	ENSG00000130707,ENSG00000102678,ENSG00000140416,ENSG00000150347,ENSG00000170162,ENSG00000138814,ENSG00000157514,ENSG00000137868,ENSG00000161270,ENSG00000157168,ENSG00000148677,ENSG00000022267,ENSG00000003137,ENSG00000007392,ENSG00000110066,ENSG00000063660,ENSG00000114854,ENSG00000108654,ENSG00000054598,ENSG00000186260,ENSG00000164093,ENSG00000057294,ENSG00000173706,ENSG00000110693,ENSG00000152818…
GO:0071560	cellular response to transforming growth factor beta stimulus	biological_process	2.7975e-05	0.0018223	27.3938	51	2693	207	20206	ENSG00000168140,ENSG00000133110,ENSG00000135925,ENSG00000134532,ENSG00000134986,ENSG00000136352,ENSG00000149599,ENSG00000179776,ENSG00000162552,ENSG00000138829,ENSG00000163513,ENSG00000119699,ENSG00000078401,ENSG00000177606,ENSG00000119681,ENSG00000260428,ENSG00000154803,ENSG00000118260,ENSG00000169756,ENSG00000170365,ENSG00000148677,ENSG00000175387,ENSG00000148498,ENSG00000069702,ENSG00000090006…
GO:0001667	ameboidal-type cell migration	biological_process	2.813e-05	0.0018223	27.3938	73	2693	329	20206	ENSG00000137509,ENSG00000012171,ENSG00000169855,ENSG00000166224,ENSG00000196754,ENSG00000168874,ENSG00000020181,ENSG00000115232,ENSG00000167680,ENSG00000125398,ENSG00000135744,ENSG00000071246,ENSG00000116044,ENSG00000125378,ENSG00000137801,ENSG00000075213,ENSG00000130702,ENSG00000138795,ENSG00000132386,ENSG00000177868,ENSG00000170381,ENSG00000120899,ENSG00000163513,ENSG00000169242,ENSG00000054654…
GO:0060572	morphogenesis of an epithelial bud	biological_process	2.8143e-05	0.0018223	27.3938	10	2693	17	20206	ENSG00000169083,ENSG00000171243,ENSG00000070193,ENSG00000114251,ENSG00000137573,ENSG00000074047,ENSG00000101144,ENSG00000183691,ENSG00000066468,ENSG00000125378
GO:0001936	regulation of endothelial cell proliferation	biological_process	3.1312e-05	0.0020149	26.9575	27	2693	89	20206	ENSG00000100311,ENSG00000126561,ENSG00000105974,ENSG00000037280,ENSG00000106178,ENSG00000164104,ENSG00000143494,ENSG00000184304,ENSG00000128918,ENSG00000168874,ENSG00000143369,ENSG00000137573,ENSG00000213015,ENSG00000158125,ENSG00000138685,ENSG00000112715,ENSG00000114251,ENSG00000137801,ENSG00000099250,ENSG00000120156,ENSG00000177606,ENSG00000125378,ENSG00000113140,ENSG00000143437,ENSG00000006606…
GO:0043068	positive regulation of programmed cell death	biological_process	3.2065e-05	0.0020465	26.8899	115	2693	593	20206	ENSG00000105894,ENSG00000071243,ENSG00000097007,ENSG00000116717,ENSG00000124212,ENSG00000128918,ENSG00000138376,ENSG00000141510,ENSG00000106483,ENSG00000162736,ENSG00000182168,ENSG00000152409,ENSG00000113721,ENSG00000105270,ENSG00000101955,ENSG00000116001,ENSG00000071051,ENSG00000100290,ENSG00000144746,ENSG00000177606,ENSG00000118523,ENSG00000126217,ENSG00000182866,ENSG00000118260,ENSG00000091592…
GO:0009967	positive regulation of signal transduction	biological_process	3.2101e-05	0.0020465	26.8899	248	2693	1447	20206	ENSG00000177058,ENSG00000108821,ENSG00000135439,ENSG00000167755,ENSG00000198160,ENSG00000104529,ENSG00000169083,ENSG00000069275,ENSG00000071282,ENSG00000130829,ENSG00000188372,ENSG00000130513,ENSG00000101412,ENSG00000101265,ENSG00000129474,ENSG00000114315,ENSG00000137801,ENSG00000100219,ENSG00000170214,ENSG00000129757,ENSG00000089248,ENSG00000145632,ENSG00000171604,ENSG00000188906,ENSG00000133048…
GO:0031344	regulation of cell projection organization	biological_process	3.3913e-05	0.0021554	26.6647	111	2693	542	20206	ENSG00000100968,ENSG00000167191,ENSG00000092964,ENSG00000147852,ENSG00000171798,ENSG00000169439,ENSG00000105429,ENSG00000162490,ENSG00000158856,ENSG00000136040,ENSG00000184349,ENSG00000099864,ENSG00000138587,ENSG00000128283,ENSG00000143858,ENSG00000080815,ENSG00000148677,ENSG00000157168,ENSG00000173947,ENSG00000165527,ENSG00000138814,ENSG00000103034,ENSG00000079691,ENSG00000101144,ENSG00000075618…
GO:0048864	stem cell development	biological_process	3.4169e-05	0.002165	26.6454	47	2693	183	20206	ENSG00000168140,ENSG00000170381,ENSG00000066468,ENSG00000137273,ENSG00000168646,ENSG00000115318,ENSG00000170961,ENSG00000138795,ENSG00000136352,ENSG00000128918,ENSG00000169242,ENSG00000162552,ENSG00000163513,ENSG00000054598,ENSG00000119699,ENSG00000044090,ENSG00000078401,ENSG00000183691,ENSG00000101144,ENSG00000196154,ENSG00000144824,ENSG00000138685,ENSG00000122694,ENSG00000157168,ENSG00000099250…
GO:0043065	positive regulation of apoptotic process	biological_process	3.4487e-05	0.0021785	26.6184	114	2693	588	20206	ENSG00000135744,ENSG00000105974,ENSG00000083799,ENSG00000163697,ENSG00000168918,ENSG00000154358,ENSG00000079387,ENSG00000183049,ENSG00000122641,ENSG00000183765,ENSG00000066248,ENSG00000118412,ENSG00000139132,ENSG00000169855,ENSG00000101265,ENSG00000101412,ENSG00000086991,ENSG00000176046,ENSG00000137801,ENSG00000163947,ENSG00000150593,ENSG00000164938,ENSG00000137154,ENSG00000129675,ENSG00000084676…
GO:0045667	regulation of osteoblast differentiation	biological_process	3.4629e-05	0.0021808	26.6138	32	2693	110	20206	ENSG00000198732,ENSG00000066468,ENSG00000168646,ENSG00000090539,ENSG00000108654,ENSG00000162733,ENSG00000172216,ENSG00000114739,ENSG00000138829,ENSG00000162552,ENSG00000232810,ENSG00000183691,ENSG00000115461,ENSG00000101144,ENSG00000109321,ENSG00000138685,ENSG00000170365,ENSG00000106571,ENSG00000165973,ENSG00000111087,ENSG00000101265,ENSG00000130522,ENSG00000087460,ENSG00000151014,ENSG00000138696…
GO:0007178	transmembrane receptor protein serine/threonine kinase signaling pathway	biological_process	3.5857e-05	0.0022478	26.4824	72	2693	318	20206	ENSG00000102935,ENSG00000137573,ENSG00000090539,ENSG00000168140,ENSG00000179776,ENSG00000105429,ENSG00000114739,ENSG00000102678,ENSG00000119699,ENSG00000101144,ENSG00000175387,ENSG00000136999,ENSG00000170365,ENSG00000175189,ENSG00000170345,ENSG00000152785,ENSG00000138696,ENSG00000179284,ENSG00000156535,ENSG00000100311,ENSG00000026025,ENSG00000124225,ENSG00000170801,ENSG00000166147,ENSG00000151694…
GO:0071897	DNA biosynthetic process	biological_process	3.5961e-05	0.0022478	26.4824	41	2693	165	20206	ENSG00000105486,ENSG00000136982,ENSG00000126804,ENSG00000086991,ENSG00000182179,ENSG00000138346,ENSG00000104320,ENSG00000143476,ENSG00000166803,ENSG00000175643,ENSG00000154914,ENSG00000100311,ENSG00000101773,ENSG00000135549,ENSG00000049541,ENSG00000136492,ENSG00000198563,ENSG00000163743,ENSG00000174371,ENSG00000118523,ENSG00000104472,ENSG00000148677,ENSG00000185379,ENSG00000169116,ENSG00000121060…
GO:0048705	skeletal system morphogenesis	biological_process	3.9123e-05	0.0024268	26.1497	53	2693	217	20206	ENSG00000119699,ENSG00000134853,ENSG00000183691,ENSG00000101144,ENSG00000175879,ENSG00000260428,ENSG00000053254,ENSG00000120093,ENSG00000150347,ENSG00000106571,ENSG00000172819,ENSG00000260027,ENSG00000120156,ENSG00000149257,ENSG00000080815,ENSG00000118523,ENSG00000175387,ENSG00000125629,ENSG00000066468,ENSG00000003137,ENSG00000168646,ENSG00000170961,ENSG00000100714,ENSG00000162733,ENSG00000114739…
GO:0071559	response to transforming growth factor beta	biological_process	3.9245e-05	0.0024271	26.1491	51	2693	209	20206	ENSG00000124225,ENSG00000050165,ENSG00000170801,ENSG00000168675,ENSG00000134871,ENSG00000166147,ENSG00000151694,ENSG00000110693,ENSG00000168542,ENSG00000092969,ENSG00000129757,ENSG00000137801,ENSG00000114251,ENSG00000086991,ENSG00000152894,ENSG00000090006,ENSG00000130513,ENSG00000170345,ENSG00000148498,ENSG00000069702,ENSG00000109819,ENSG00000137834,ENSG00000185650,ENSG00000179284,ENSG00000156535…
GO:0010632	regulation of epithelial cell migration	biological_process	3.9379e-05	0.0024281	26.1473	44	2693	172	20206	ENSG00000020181,ENSG00000184304,ENSG00000107485,ENSG00000037280,ENSG00000125398,ENSG00000135744,ENSG00000100311,ENSG00000137509,ENSG00000213015,ENSG00000168874,ENSG00000073756,ENSG00000092969,ENSG00000114251,ENSG00000137801,ENSG00000101280,ENSG00000075213,ENSG00000196405,ENSG00000071246,ENSG00000183287,ENSG00000138772,ENSG00000116044,ENSG00000113140,ENSG00000125378,ENSG00000120899,ENSG00000163513…
GO:0048812	neuron projection morphogenesis	biological_process	4.0575e-05	0.0024944	26.0303	115	2693	549	20206	ENSG00000092969,ENSG00000154096,ENSG00000114251,ENSG00000075223,ENSG00000134259,ENSG00000099617,ENSG00000196405,ENSG00000106460,ENSG00000064300,ENSG00000176406,ENSG00000124171,ENSG00000143355,ENSG00000204852,ENSG00000277363,ENSG00000197283,ENSG00000137877,ENSG00000173406,ENSG00000257923,ENSG00000108947,ENSG00000107485,ENSG00000138696,ENSG00000115414,ENSG00000137825,ENSG00000106823,ENSG00000132561…
GO:0071229	cellular response to acid chemical	biological_process	4.2433e-05	0.0025937	25.8608	47	2693	189	20206	ENSG00000130766,ENSG00000101412,ENSG00000165029,ENSG00000204262,ENSG00000021826,ENSG00000119772,ENSG00000187134,ENSG00000109819,ENSG00000145431,ENSG00000125398,ENSG00000100311,ENSG00000149212,ENSG00000187498,ENSG00000177058,ENSG00000108821,ENSG00000214575,ENSG00000112655,ENSG00000132434,ENSG00000162409,ENSG00000130147,ENSG00000168542,ENSG00000005483,ENSG00000100219,ENSG00000114251,ENSG00000003137…
GO:0002576	platelet degranulation	biological_process	4.3865e-05	0.0026728	25.7303	30	2693	109	20206	ENSG00000143369,ENSG00000108679,ENSG00000115956,ENSG00000158856,ENSG00000115414,ENSG00000135218,ENSG00000149131,ENSG00000183087,ENSG00000173511,ENSG00000110799,ENSG00000166479,ENSG00000205542,ENSG00000175899,ENSG00000005893,ENSG00000129009,ENSG00000084234,ENSG00000100311,ENSG00000197249,ENSG00000196136,ENSG00000198734,ENSG00000165025,ENSG00000113140,ENSG00000119699,ENSG00000250722,ENSG00000092969…
GO:0071407	cellular response to organic cyclic compound	biological_process	4.4423e-05	0.0026988	25.6883	91	2693	431	20206	ENSG00000100311,ENSG00000038945,ENSG00000213366,ENSG00000128602,ENSG00000185650,ENSG00000109819,ENSG00000165029,ENSG00000177463,ENSG00000073756,ENSG00000069667,ENSG00000106462,ENSG00000166206,ENSG00000162430,ENSG00000185745,ENSG00000136425,ENSG00000168209,ENSG00000172216,ENSG00000232810,ENSG00000118689,ENSG00000162551,ENSG00000126351,ENSG00000100906,ENSG00000074047,ENSG00000158856,ENSG00000156804…
GO:0006270	DNA replication initiation	biological_process	4.7369e-05	0.0028694	25.4221	15	2693	37	20206	ENSG00000175305,ENSG00000166508,ENSG00000076003,ENSG00000112118,ENSG00000100297,ENSG00000104738,ENSG00000198056,ENSG00000131153,ENSG00000177084,ENSG00000097046,ENSG00000167513,ENSG00000104320,ENSG00000101868,ENSG00000073111,ENSG00000093009
GO:0001935	endothelial cell proliferation	biological_process	4.8662e-05	0.0029391	25.3179	30	2693	106	20206	ENSG00000137573,ENSG00000143369,ENSG00000213015,ENSG00000174059,ENSG00000168874,ENSG00000143494,ENSG00000164104,ENSG00000128918,ENSG00000184304,ENSG00000037280,ENSG00000105974,ENSG00000100311,ENSG00000126561,ENSG00000106178,ENSG00000006606,ENSG00000117525,ENSG00000071246,ENSG00000177606,ENSG00000125378,ENSG00000143437,ENSG00000113140,ENSG00000099250,ENSG00000178607,ENSG00000120156,ENSG00000138685…
GO:0042060	wound healing	biological_process	5.1872e-05	0.0031238	25.0532	108	2693	562	20206	ENSG00000163041,ENSG00000164220,ENSG00000108515,ENSG00000175899,ENSG00000158055,ENSG00000135218,ENSG00000158856,ENSG00000134954,ENSG00000148180,ENSG00000108946,ENSG00000265190,ENSG00000130635,ENSG00000136999,ENSG00000124882,ENSG00000143878,ENSG00000108839,ENSG00000076706,ENSG00000147853,ENSG00000157168,ENSG00000115008,ENSG00000119699,ENSG00000134853,ENSG00000165025,ENSG00000123405,ENSG00000006652…
GO:0051054	positive regulation of DNA metabolic process	biological_process	5.2374e-05	0.0031363	25.0358	46	2693	195	20206	ENSG00000134853,ENSG00000119699,ENSG00000177606,ENSG00000170364,ENSG00000109321,ENSG00000124882,ENSG00000117586,ENSG00000169116,ENSG00000158019,ENSG00000123268,ENSG00000153879,ENSG00000163918,ENSG00000074047,ENSG00000129173,ENSG00000113721,ENSG00000111445,ENSG00000161955,ENSG00000070193,ENSG00000176208,ENSG00000076248,ENSG00000198585,ENSG00000135486,ENSG00000164808,ENSG00000120899,ENSG00000125378…
GO:0048762	mesenchymal cell differentiation	biological_process	5.2383e-05	0.0031363	25.0358	48	2693	191	20206	ENSG00000168140,ENSG00000170381,ENSG00000066468,ENSG00000137273,ENSG00000135925,ENSG00000168646,ENSG00000115318,ENSG00000138795,ENSG00000170961,ENSG00000136352,ENSG00000070193,ENSG00000128918,ENSG00000163513,ENSG00000162552,ENSG00000169242,ENSG00000054598,ENSG00000119699,ENSG00000044090,ENSG00000078401,ENSG00000101144,ENSG00000183691,ENSG00000196154,ENSG00000144824,ENSG00000122694,ENSG00000157168…
GO:0031589	cell-substrate adhesion	biological_process	5.3143e-05	0.0031726	24.9858	70	2693	311	20206	ENSG00000135218,ENSG00000154188,ENSG00000184349,ENSG00000170961,ENSG00000158856,ENSG00000100106,ENSG00000120156,ENSG00000091986,ENSG00000079691,ENSG00000144824,ENSG00000145113,ENSG00000160255,ENSG00000138448,ENSG00000092929,ENSG00000179051,ENSG00000127990,ENSG00000115414,ENSG00000153094,ENSG00000151882,ENSG00000166452,ENSG00000106823,ENSG00000167614,ENSG00000132470,ENSG00000197747,ENSG00000120896…
GO:0060349	bone morphogenesis	biological_process	5.6503e-05	0.0033635	24.7321	27	2693	89	20206	ENSG00000172819,ENSG00000124813,ENSG00000106571,ENSG00000149257,ENSG00000120156,ENSG00000138386,ENSG00000125378,ENSG00000119699,ENSG00000162496,ENSG00000053254,ENSG00000260428,ENSG00000125398,ENSG00000108821,ENSG00000068885,ENSG00000105429,ENSG00000116183,ENSG00000162733,ENSG00000138696,ENSG00000162551,ENSG00000147408,ENSG00000163513,ENSG00000066468,ENSG00000003137,ENSG00000125629,ENSG00000170961…
GO:0009611	response to wounding	biological_process	5.7796e-05	0.0034306	24.6463	170	2693	964	20206	ENSG00000099250,ENSG00000118523,ENSG00000100650,ENSG00000138685,ENSG00000181449,ENSG00000000971,ENSG00000115884,ENSG00000183691,ENSG00000136869,ENSG00000174738,ENSG00000108691,ENSG00000162552,ENSG00000163513,ENSG00000124212,ENSG00000113721,ENSG00000079215,ENSG00000124193,ENSG00000113083,ENSG00000171903,ENSG00000132386,ENSG00000164485,ENSG00000147251,ENSG00000133026,ENSG00000110492,ENSG00000113657…
GO:0050768	negative regulation of neurogenesis	biological_process	5.9677e-05	0.003522	24.5321	57	2693	242	20206	ENSG00000184194,ENSG00000012171,ENSG00000144579,ENSG00000066248,ENSG00000166710,ENSG00000076864,ENSG00000213859,ENSG00000026025,ENSG00000167680,ENSG00000125398,ENSG00000205336,ENSG00000064300,ENSG00000135916,ENSG00000173406,ENSG00000197283,ENSG00000129682,ENSG00000185133,ENSG00000168542,ENSG00000145632,ENSG00000154096,ENSG00000137642,ENSG00000113657,ENSG00000123384,ENSG00000114251,ENSG00000143553…
GO:0090288	negative regulation of cellular response to growth factor stimulus	biological_process	6.3039e-05	0.0037098	24.3065	35	2693	124	20206	ENSG00000137573,ENSG00000151388,ENSG00000090539,ENSG00000168140,ENSG00000097007,ENSG00000069869,ENSG00000137770,ENSG00000138829,ENSG00000162552,ENSG00000163513,ENSG00000101938,ENSG00000063660,ENSG00000136352,ENSG00000119699,ENSG00000183691,ENSG00000171243,ENSG00000175387,ENSG00000158125,ENSG00000069702,ENSG00000137834,ENSG00000020181,ENSG00000107485,ENSG00000179284,ENSG00000147044,ENSG00000105974…
GO:0044710	single-organism metabolic process	biological_process	6.3305e-05	0.0037107	24.3054	834	2693	5667	20206	ENSG00000079931,ENSG00000114739,ENSG00000129484,ENSG00000126351,ENSG00000147852,ENSG00000196305,ENSG00000173511,ENSG00000111843,ENSG00000126368,ENSG00000144115,ENSG00000100342,ENSG00000161270,ENSG00000080815,ENSG00000156869,ENSG00000178567,ENSG00000119943,ENSG00000117791,ENSG00000167315,ENSG00000127838,ENSG00000183161,ENSG00000149212,ENSG00000079134,ENSG00000165795,ENSG00000145431,ENSG00000165175…
GO:0048511	rhythmic process	biological_process	6.4461e-05	0.0037613	24.2466	68	2693	309	20206	ENSG00000164742,ENSG00000141510,ENSG00000143365,ENSG00000136352,ENSG00000049246,ENSG00000105894,ENSG00000157540,ENSG00000169136,ENSG00000036672,ENSG00000132386,ENSG00000167074,ENSG00000101126,ENSG00000123342,ENSG00000105662,ENSG00000118260,ENSG00000112715,ENSG00000114166,ENSG00000133794,ENSG00000174738,ENSG00000177606,ENSG00000213639,ENSG00000184347,ENSG00000121390,ENSG00000166224,ENSG00000104856…
GO:0048738	cardiac muscle tissue development	biological_process	6.5701e-05	0.0038163	24.1836	47	2693	187	20206	ENSG00000078114,ENSG00000069702,ENSG00000111245,ENSG00000198563,ENSG00000145349,ENSG00000118194,ENSG00000060718,ENSG00000135744,ENSG00000132510,ENSG00000154556,ENSG00000173706,ENSG00000164093,ENSG00000057294,ENSG00000125378,ENSG00000110693,ENSG00000265107,ENSG00000114251,ENSG00000163092,ENSG00000086991,ENSG00000092969,ENSG00000133026,ENSG00000124006,ENSG00000066468,ENSG00000108946,ENSG00000113721…
GO:0060993	kidney morphogenesis	biological_process	6.5774e-05	0.0038163	24.1836	29	2693	95	20206	ENSG00000124766,ENSG00000183691,ENSG00000101144,ENSG00000188906,ENSG00000125378,ENSG00000260027,ENSG00000185630,ENSG00000177508,ENSG00000106571,ENSG00000112715,ENSG00000114315,ENSG00000130702,ENSG00000138685,ENSG00000187210,ENSG00000166341,ENSG00000153936,ENSG00000138759,ENSG00000107485,ENSG00000162738,ENSG00000185920,ENSG00000162552,ENSG00000115596,ENSG00000104313,ENSG00000070193,ENSG00000179222…
GO:0061138	morphogenesis of a branching epithelium	biological_process	6.6834e-05	0.003867	24.1263	48	2693	191	20206	ENSG00000204580,ENSG00000125378,ENSG00000169504,ENSG00000164093,ENSG00000105538,ENSG00000130702,ENSG00000075213,ENSG00000075223,ENSG00000114251,ENSG00000204301,ENSG00000164161,ENSG00000111602,ENSG00000187498,ENSG00000135744,ENSG00000125398,ENSG00000128602,ENSG00000074527,ENSG00000104313,ENSG00000169083,ENSG00000185920,ENSG00000162738,ENSG00000078401,ENSG00000183691,ENSG00000101144,ENSG00000109321…
GO:0003205	cardiac chamber development	biological_process	6.8149e-05	0.0039229	24.0639	40	2693	148	20206	ENSG00000112655,ENSG00000197603,ENSG00000162496,ENSG00000265107,ENSG00000057294,ENSG00000164093,ENSG00000157240,ENSG00000173706,ENSG00000125378,ENSG00000092969,ENSG00000133026,ENSG00000163092,ENSG00000114251,ENSG00000114315,ENSG00000075223,ENSG00000060718,ENSG00000118194,ENSG00000111245,ENSG00000069702,ENSG00000107485,ENSG00000137834,ENSG00000162738,ENSG00000198081,ENSG00000179284,ENSG00000128602…
GO:0030879	mammary gland development	biological_process	6.818e-05	0.0039229	24.0639	38	2693	144	20206	ENSG00000125378,ENSG00000204580,ENSG00000084676,ENSG00000163348,ENSG00000114251,ENSG00000100219,ENSG00000204301,ENSG00000153094,ENSG00000169855,ENSG00000135439,ENSG00000105974,ENSG00000125398,ENSG00000128602,ENSG00000185920,ENSG00000169083,ENSG00000107485,ENSG00000115461,ENSG00000113494,ENSG00000119699,ENSG00000163435,ENSG00000109321,ENSG00000170689,ENSG00000138685,ENSG00000158125,ENSG00000184371…
GO:0022604	regulation of cell morphogenesis	biological_process	6.9476e-05	0.0039864	23.9942	112	2693	553	20206	ENSG00000120899,ENSG00000108691,ENSG00000242498,ENSG00000169242,ENSG00000163513,ENSG00000163171,ENSG00000117228,ENSG00000136352,ENSG00000105894,ENSG00000133110,ENSG00000158528,ENSG00000138795,ENSG00000168646,ENSG00000111344,ENSG00000047597,ENSG00000069869,ENSG00000097007,ENSG00000198910,ENSG00000170381,ENSG00000148935,ENSG00000101126,ENSG00000099250,ENSG00000169756,ENSG00000112715,ENSG00000142459…
GO:0014031	mesenchymal cell development	biological_process	7.0318e-05	0.0040235	23.954	45	2693	178	20206	ENSG00000049130,ENSG00000168675,ENSG00000164093,ENSG00000092969,ENSG00000169762,ENSG00000130702,ENSG00000075223,ENSG00000114315,ENSG00000075213,ENSG00000070018,ENSG00000114251,ENSG00000112175,ENSG00000012171,ENSG00000106462,ENSG00000069702,ENSG00000108821,ENSG00000167680,ENSG00000125398,ENSG00000128602,ENSG00000144824,ENSG00000196154,ENSG00000078401,ENSG00000101144,ENSG00000183691,ENSG00000119699…
GO:0038084	vascular endothelial growth factor signaling pathway	biological_process	7.099e-05	0.0040382	23.9381	12	2693	25	20206	ENSG00000183287,ENSG00000134853,ENSG00000184489,ENSG00000184304,ENSG00000020181,ENSG00000196628,ENSG00000054598,ENSG00000099250,ENSG00000113721,ENSG00000112715,ENSG00000037280,ENSG00000158125
GO:0010631	epithelial cell migration	biological_process	7.1026e-05	0.0040382	23.9381	54	2693	231	20206	ENSG00000071246,ENSG00000183287,ENSG00000196405,ENSG00000116044,ENSG00000138772,ENSG00000126016,ENSG00000113140,ENSG00000125378,ENSG00000092969,ENSG00000114251,ENSG00000101280,ENSG00000137801,ENSG00000075213,ENSG00000169855,ENSG00000213015,ENSG00000137509,ENSG00000168874,ENSG00000073756,ENSG00000196754,ENSG00000078098,ENSG00000184304,ENSG00000107485,ENSG00000020181,ENSG00000037280,ENSG00000125398…
GO:0051271	negative regulation of cellular component movement	biological_process	7.4359e-05	0.0041966	23.771	59	2693	260	20206	ENSG00000161544,ENSG00000157168,ENSG00000099250,ENSG00000143878,ENSG00000111276,ENSG00000103034,ENSG00000136999,ENSG00000138685,ENSG00000154803,ENSG00000140416,ENSG00000144824,ENSG00000181852,ENSG00000163485,ENSG00000183691,ENSG00000115461,ENSG00000213809,ENSG00000186832,ENSG00000108691,ENSG00000162552,ENSG00000242498,ENSG00000136352,ENSG00000090539,ENSG00000170927,ENSG00000137573,ENSG00000105894…
GO:0030902	hindbrain development	biological_process	7.9754e-05	0.0044645	23.5023	39	2693	144	20206	ENSG00000116729,ENSG00000114315,ENSG00000110492,ENSG00000070018,ENSG00000133026,ENSG00000084676,ENSG00000173406,ENSG00000197603,ENSG00000128602,ENSG00000197405,ENSG00000109819,ENSG00000169057,ENSG00000177463,ENSG00000111087,ENSG00000135919,ENSG00000108784,ENSG00000069667,ENSG00000183044,ENSG00000106462,ENSG00000138685,ENSG00000170365,ENSG00000169379,ENSG00000147862,ENSG00000183691,ENSG00000120093…
GO:0051128	regulation of cellular component organization	biological_process	8.1716e-05	0.004562	23.4084	383	2693	2351	20206	ENSG00000170364,ENSG00000184347,ENSG00000115839,ENSG00000197635,ENSG00000115461,ENSG00000136869,ENSG00000117632,ENSG00000099250,ENSG00000118523,ENSG00000112715,ENSG00000154803,ENSG00000105894,ENSG00000158528,ENSG00000169242,ENSG00000163171,ENSG00000152409,ENSG00000150054,ENSG00000106078,ENSG00000188906,ENSG00000085552,ENSG00000156802,ENSG00000187164,ENSG00000180263,ENSG00000158290,ENSG00000113657…
GO:0007610	behavior	biological_process	8.311e-05	0.0046273	23.3467	139	2693	736	20206	ENSG00000164830,ENSG00000136352,ENSG00000049246,ENSG00000070193,ENSG00000152910,ENSG00000143995,ENSG00000120899,ENSG00000183087,ENSG00000036672,ENSG00000110076,ENSG00000124140,ENSG00000171298,ENSG00000124406,ENSG00000184371,ENSG00000118260,ENSG00000058335,ENSG00000127129,ENSG00000101126,ENSG00000105662,ENSG00000177606,ENSG00000132535,ENSG00000139910,ENSG00000152092,ENSG00000186297,ENSG00000167680…
GO:0003231	cardiac ventricle development	biological_process	8.444e-05	0.0046842	23.2936	33	2693	114	20206	ENSG00000092969,ENSG00000114315,ENSG00000075223,ENSG00000163092,ENSG00000114251,ENSG00000265107,ENSG00000112655,ENSG00000197603,ENSG00000125378,ENSG00000057294,ENSG00000164093,ENSG00000173706,ENSG00000157240,ENSG00000107485,ENSG00000137834,ENSG00000162738,ENSG00000179284,ENSG00000060718,ENSG00000118194,ENSG00000111245,ENSG00000069702,ENSG00000157168,ENSG00000180340,ENSG00000137868,ENSG00000140416…
GO:0060443	mammary gland morphogenesis	biological_process	8.4587e-05	0.0046842	23.2936	17	2693	46	20206	ENSG00000074047,ENSG00000066468,ENSG00000169083,ENSG00000185920,ENSG00000162552,ENSG00000163513,ENSG00000105974,ENSG00000070193,ENSG00000109321,ENSG00000163435,ENSG00000115461,ENSG00000125378,ENSG00000204580,ENSG00000171243,ENSG00000106571,ENSG00000184371,ENSG00000114251
GO:0045665	negative regulation of neuron differentiation	biological_process	8.4934e-05	0.0046909	23.2874	47	2693	191	20206	ENSG00000074181,ENSG00000170381,ENSG00000118689,ENSG00000100968,ENSG00000169242,ENSG00000072832,ENSG00000143995,ENSG00000178764,ENSG00000162490,ENSG00000101752,ENSG00000135144,ENSG00000101144,ENSG00000006652,ENSG00000130175,ENSG00000099250,ENSG00000163608,ENSG00000080815,ENSG00000185630,ENSG00000177508,ENSG00000138814,ENSG00000078900,ENSG00000165527,ENSG00000106571,ENSG00000181449,ENSG00000144579…
GO:0046578	regulation of Ras protein signal transduction	biological_process	8.7618e-05	0.0048263	23.1639	50	2693	200	20206	ENSG00000049130,ENSG00000154783,ENSG00000205336,ENSG00000171777,ENSG00000129675,ENSG00000105808,ENSG00000197283,ENSG00000180263,ENSG00000092969,ENSG00000168542,ENSG00000131089,ENSG00000134259,ENSG00000214944,ENSG00000163947,ENSG00000066248,ENSG00000145349,ENSG00000035862,ENSG00000139132,ENSG00000177106,ENSG00000169855,ENSG00000165029,ENSG00000154358,ENSG00000197457,ENSG00000117155,ENSG00000153404…
GO:1901654	response to ketone	biological_process	8.8505e-05	0.0048621	23.1318	40	2693	163	20206	ENSG00000189143,ENSG00000127955,ENSG00000117586,ENSG00000146733,ENSG00000081760,ENSG00000070961,ENSG00000184347,ENSG00000005471,ENSG00000072310,ENSG00000119699,ENSG00000176890,ENSG00000130707,ENSG00000078401,ENSG00000127528,ENSG00000240583,ENSG00000116285,ENSG00000118689,ENSG00000164742,ENSG00000132386,ENSG00000183087,ENSG00000105894,ENSG00000184349,ENSG00000133110,ENSG00000156804,ENSG00000137801…
GO:0044283	small molecule biosynthetic process	biological_process	8.9188e-05	0.0048867	23.1098	94	2693	487	20206	ENSG00000076555,ENSG00000152463,ENSG00000130304,ENSG00000078401,ENSG00000081760,ENSG00000221968,ENSG00000176974,ENSG00000138685,ENSG00000086205,ENSG00000127129,ENSG00000100714,ENSG00000114115,ENSG00000099998,ENSG00000117448,ENSG00000141401,ENSG00000133835,ENSG00000162552,ENSG00000124212,ENSG00000128918,ENSG00000101255,ENSG00000120899,ENSG00000079215,ENSG00000060982,ENSG00000050165,ENSG00000109320…
GO:0030855	epithelial cell differentiation	biological_process	9.0202e-05	0.0049291	23.0723	114	2693	592	20206	ENSG00000100099,ENSG00000127528,ENSG00000124766,ENSG00000173157,ENSG00000163435,ENSG00000176890,ENSG00000151632,ENSG00000186832,ENSG00000104067,ENSG00000101144,ENSG00000161270,ENSG00000108839,ENSG00000157168,ENSG00000112782,ENSG00000164733,ENSG00000158125,ENSG00000124882,ENSG00000135638,ENSG00000003137,ENSG00000126351,ENSG00000179776,ENSG00000232810,ENSG00000129173,ENSG00000172216,ENSG00000114739…
GO:0061436	establishment of skin barrier	biological_process	9.3203e-05	0.0050769	22.944	10	2693	18	20206	ENSG00000189143,ENSG00000108839,ENSG00000003137,ENSG00000179148,ENSG00000158055,ENSG00000186832,ENSG00000143520,ENSG00000143631,ENSG00000163347,ENSG00000163472
GO:0051961	negative regulation of nervous system development	biological_process	9.3397e-05	0.0050769	22.944	60	2693	262	20206	ENSG00000177508,ENSG00000185630,ENSG00000163608,ENSG00000080815,ENSG00000157168,ENSG00000099250,ENSG00000181449,ENSG00000106571,ENSG00000165527,ENSG00000138814,ENSG00000078900,ENSG00000135144,ENSG00000101752,ENSG00000130175,ENSG00000006652,ENSG00000101144,ENSG00000116584,ENSG00000183691,ENSG00000072832,ENSG00000143995,ENSG00000100968,ENSG00000169242,ENSG00000118689,ENSG00000162490,ENSG00000178764…
GO:0033554	cellular response to stress	biological_process	9.4047e-05	0.0050988	22.9253	343	2693	2143	20206	ENSG00000135218,ENSG00000118689,ENSG00000232810,ENSG00000129691,ENSG00000101868,ENSG00000183955,ENSG00000158169,ENSG00000125827,ENSG00000140416,ENSG00000181852,ENSG00000124731,ENSG00000116584,ENSG00000115561,ENSG00000130707,ENSG00000115008,ENSG00000115902,ENSG00000143878,ENSG00000105550,ENSG00000111596,ENSG00000049541,ENSG00000069667,ENSG00000153094,ENSG00000109819,ENSG00000165887,ENSG00000090097…
GO:0090132	epithelium migration	biological_process	9.5382e-05	0.0051576	22.8755	54	2693	234	20206	ENSG00000126561,ENSG00000070193,ENSG00000163513,ENSG00000169242,ENSG00000120899,ENSG00000132386,ENSG00000177868,ENSG00000170961,ENSG00000134954,ENSG00000154188,ENSG00000122694,ENSG00000136999,ENSG00000138685,ENSG00000112715,ENSG00000099250,ENSG00000100985,ENSG00000166025,ENSG00000120156,ENSG00000108839,ENSG00000143878,ENSG00000160255,ENSG00000078401,ENSG00000177606,ENSG00000184489,ENSG00000186832…
GO:0072006	nephron development	biological_process	9.6098e-05	0.0051827	22.8544	37	2693	136	20206	ENSG00000114315,ENSG00000130702,ENSG00000163884,ENSG00000125378,ENSG00000116962,ENSG00000125398,ENSG00000135744,ENSG00000100311,ENSG00000128602,ENSG00000185920,ENSG00000104313,ENSG00000107485,ENSG00000162738,ENSG00000174059,ENSG00000153936,ENSG00000138685,ENSG00000112715,ENSG00000106571,ENSG00000260027,ENSG00000161270,ENSG00000177508,ENSG00000185630,ENSG00000183691,ENSG00000101144,ENSG00000134853…
GO:0035023	regulation of Rho protein signal transduction	biological_process	9.7338e-05	0.005236	22.81	33	2693	116	20206	ENSG00000131089,ENSG00000214944,ENSG00000163947,ENSG00000180263,ENSG00000168542,ENSG00000129675,ENSG00000205336,ENSG00000154783,ENSG00000165029,ENSG00000154358,ENSG00000066248,ENSG00000139132,ENSG00000177106,ENSG00000169855,ENSG00000142632,ENSG00000120907,ENSG00000058335,ENSG00000154803,ENSG00000126217,ENSG00000116584,ENSG00000214694,ENSG00000135898,ENSG00000126822,ENSG00000153404,ENSG00000113721…
GO:0007369	gastrulation	biological_process	9.8323e-05	0.0052752	22.7776	47	2693	191	20206	ENSG00000175387,ENSG00000100985,ENSG00000149256,ENSG00000170365,ENSG00000130635,ENSG00000181449,ENSG00000111799,ENSG00000158050,ENSG00000144824,ENSG00000260428,ENSG00000183691,ENSG00000101144,ENSG00000160255,ENSG00000138448,ENSG00000054598,ENSG00000163513,ENSG00000064655,ENSG00000142156,ENSG00000114739,ENSG00000105429,ENSG00000138795,ENSG00000108946,ENSG00000144810,ENSG00000090539,ENSG00000116809…
GO:0007049	cell cycle	biological_process	0.00010288	0.0055052	22.5923	290	2693	1751	20206	ENSG00000087448,ENSG00000100311,ENSG00000213859,ENSG00000106003,ENSG00000171148,ENSG00000171320,ENSG00000228716,ENSG00000167614,ENSG00000221978,ENSG00000041880,ENSG00000136824,ENSG00000136982,ENSG00000135446,ENSG00000116062,ENSG00000007237,ENSG00000101639,ENSG00000163512,ENSG00000124171,ENSG00000107551,ENSG00000111653,ENSG00000197343,ENSG00000136098,ENSG00000070669,ENSG00000123240,ENSG00000171566…
GO:0045765	regulation of angiogenesis	biological_process	0.00010482	0.0055949	22.5221	49	2693	212	20206	ENSG00000134871,ENSG00000006210,ENSG00000116044,ENSG00000128165,ENSG00000138772,ENSG00000071246,ENSG00000183287,ENSG00000133048,ENSG00000126016,ENSG00000133639,ENSG00000113140,ENSG00000101280,ENSG00000114251,ENSG00000137801,ENSG00000140105,ENSG00000143369,ENSG00000174059,ENSG00000073756,ENSG00000197405,ENSG00000169245,ENSG00000184304,ENSG00000125730,ENSG00000020181,ENSG00000118503,ENSG00000135744…
GO:0060485	mesenchyme development	biological_process	0.00010535	0.0055987	22.5191	57	2693	247	20206	ENSG00000092969,ENSG00000169762,ENSG00000114315,ENSG00000075223,ENSG00000075213,ENSG00000130702,ENSG00000112175,ENSG00000114251,ENSG00000070018,ENSG00000112655,ENSG00000168675,ENSG00000049130,ENSG00000125378,ENSG00000164093,ENSG00000185650,ENSG00000167680,ENSG00000125398,ENSG00000108821,ENSG00000179284,ENSG00000128602,ENSG00000106462,ENSG00000012171,ENSG00000069702,ENSG00000157168,ENSG00000175387…
GO:0048146	positive regulation of fibroblast proliferation	biological_process	0.00010783	0.005711	22.4329	18	2693	53	20206	ENSG00000197956,ENSG00000162733,ENSG00000113721,ENSG00000070193,ENSG00000100311,ENSG00000135744,ENSG00000145431,ENSG00000183087,ENSG00000101412,ENSG00000115414,ENSG00000114251,ENSG00000135446,ENSG00000124882,ENSG00000134853,ENSG00000177606,ENSG00000136104,ENSG00000075426,ENSG00000240583
GO:0043536	positive regulation of blood vessel endothelial cell migration	biological_process	0.00011505	0.0060624	22.1736	11	2693	23	20206	ENSG00000073756,ENSG00000116044,ENSG00000154188,ENSG00000138685,ENSG00000100311,ENSG00000126561,ENSG00000101280,ENSG00000137801,ENSG00000112715,ENSG00000166025,ENSG00000184304
GO:0010035	response to inorganic substance	biological_process	0.00011645	0.0061207	22.132	90	2693	467	20206	ENSG00000183010,ENSG00000138814,ENSG00000143878,ENSG00000111276,ENSG00000164761,ENSG00000115008,ENSG00000130707,ENSG00000101144,ENSG00000127528,ENSG00000240583,ENSG00000109321,ENSG00000114854,ENSG00000100968,ENSG00000118689,ENSG00000232810,ENSG00000115966,ENSG00000183873,ENSG00000135218,ENSG00000158856,ENSG00000101210,ENSG00000134954,ENSG00000170421,ENSG00000114251,ENSG00000197746,ENSG00000135643…
GO:0010243	response to organonitrogen compound	biological_process	0.00011695	0.0061312	22.1245	142	2693	774	20206	ENSG00000169047,ENSG00000119772,ENSG00000082556,ENSG00000170345,ENSG00000106462,ENSG00000130766,ENSG00000170175,ENSG00000213366,ENSG00000185650,ENSG00000228716,ENSG00000113140,ENSG00000166147,ENSG00000175567,ENSG00000127472,ENSG00000064300,ENSG00000137752,ENSG00000142875,ENSG00000136425,ENSG00000146555,ENSG00000162430,ENSG00000177000,ENSG00000125629,ENSG00000108946,ENSG00000100906,ENSG00000150551…
GO:0010721	negative regulation of cell development	biological_process	0.00011733	0.0061357	22.1214	68	2693	311	20206	ENSG00000167680,ENSG00000125398,ENSG00000076864,ENSG00000144579,ENSG00000066248,ENSG00000184194,ENSG00000012171,ENSG00000166710,ENSG00000145632,ENSG00000168542,ENSG00000075213,ENSG00000114315,ENSG00000137642,ENSG00000123384,ENSG00000113657,ENSG00000112175,ENSG00000077942,ENSG00000205336,ENSG00000168675,ENSG00000129682,ENSG00000169242,ENSG00000143995,ENSG00000072832,ENSG00000117228,ENSG00000136352…
GO:0003281	ventricular septum development	biological_process	0.00011771	0.0061401	22.1182	21	2693	60	20206	ENSG00000114315,ENSG00000163092,ENSG00000114251,ENSG00000137868,ENSG00000180340,ENSG00000092969,ENSG00000125378,ENSG00000164093,ENSG00000157240,ENSG00000173706,ENSG00000265107,ENSG00000124766,ENSG00000112655,ENSG00000197603,ENSG00000143013,ENSG00000179284,ENSG00000163513,ENSG00000107485,ENSG00000162738,ENSG00000137834,ENSG00000066468
GO:0001823	mesonephros development	biological_process	0.00011926	0.0061898	22.0832	30	2693	104	20206	ENSG00000066468,ENSG00000166341,ENSG00000153936,ENSG00000125398,ENSG00000135744,ENSG00000070193,ENSG00000179222,ENSG00000128602,ENSG00000185920,ENSG00000054598,ENSG00000006016,ENSG00000104313,ENSG00000162552,ENSG00000115596,ENSG00000107485,ENSG00000137834,ENSG00000183691,ENSG00000115884,ENSG00000101144,ENSG00000125378,ENSG00000121691,ENSG00000170365,ENSG00000114315,ENSG00000138685,ENSG00000130702…
GO:0048706	embryonic skeletal system development	biological_process	0.00011965	0.0061943	22.0801	33	2693	122	20206	ENSG00000125378,ENSG00000124813,ENSG00000114251,ENSG00000152582,ENSG00000121989,ENSG00000169762,ENSG00000120549,ENSG00000087460,ENSG00000009709,ENSG00000197757,ENSG00000060718,ENSG00000180806,ENSG00000108821,ENSG00000120075,ENSG00000104313,ENSG00000134853,ENSG00000119699,ENSG00000183691,ENSG00000101144,ENSG00000102678,ENSG00000260428,ENSG00000170689,ENSG00000120093,ENSG00000172845,ENSG00000106571…
GO:0051716	cellular response to stimulus	biological_process	0.00012074	0.006235	22.0516	1097	2693	7516	20206	ENSG00000108654,ENSG00000054598,ENSG00000250510,ENSG00000147852,ENSG00000198932,ENSG00000146426,ENSG00000134532,ENSG00000163734,ENSG00000126368,ENSG00000080815,ENSG00000124766,ENSG00000168734,ENSG00000128602,ENSG00000183161,ENSG00000149212,ENSG00000079134,ENSG00000073756,ENSG00000174371,ENSG00000175197,ENSG00000092470,ENSG00000185591,ENSG00000136628,ENSG00000075651,ENSG00000166037,ENSG00000204301…
GO:0001666	response to hypoxia	biological_process	0.0001215	0.0062498	22.0413	61	2693	281	20206	ENSG00000120738,ENSG00000177000,ENSG00000168140,ENSG00000185499,ENSG00000104765,ENSG00000133110,ENSG00000172379,ENSG00000105894,ENSG00000134954,ENSG00000198625,ENSG00000141510,ENSG00000124212,ENSG00000134086,ENSG00000120899,ENSG00000163513,ENSG00000118689,ENSG00000143437,ENSG00000119699,ENSG00000197635,ENSG00000078401,ENSG00000163485,ENSG00000101144,ENSG00000162692,ENSG00000185624,ENSG00000121691…
GO:0001657	ureteric bud development	biological_process	0.00012163	0.0062498	22.0413	29	2693	99	20206	ENSG00000125378,ENSG00000115884,ENSG00000101144,ENSG00000183691,ENSG00000121691,ENSG00000130702,ENSG00000138685,ENSG00000170365,ENSG00000114315,ENSG00000112715,ENSG00000106571,ENSG00000175387,ENSG00000185630,ENSG00000260027,ENSG00000066468,ENSG00000153936,ENSG00000166341,ENSG00000125398,ENSG00000135744,ENSG00000128602,ENSG00000179222,ENSG00000162552,ENSG00000006016,ENSG00000115596,ENSG00000104313…
GO:0048584	positive regulation of response to stimulus	biological_process	0.00012206	0.0062564	22.0368	343	2693	2132	20206	ENSG00000145431,ENSG00000107485,ENSG00000169245,ENSG00000128602,ENSG00000184731,ENSG00000073756,ENSG00000175197,ENSG00000177463,ENSG00000120896,ENSG00000114251,ENSG00000116729,ENSG00000135916,ENSG00000224389,ENSG00000049130,ENSG00000006210,ENSG00000185896,ENSG00000108984,ENSG00000106723,ENSG00000114739,ENSG00000072163,ENSG00000108654,ENSG00000134954,ENSG00000163734,ENSG00000104765,ENSG00000023445…
GO:0048608	reproductive structure development	biological_process	0.00012415	0.0063318	21.9847	84	2693	409	20206	ENSG00000075213,ENSG00000114315,ENSG00000176046,ENSG00000112175,ENSG00000121454,ENSG00000070018,ENSG00000129757,ENSG00000121989,ENSG00000137154,ENSG00000084676,ENSG00000125378,ENSG00000205336,ENSG00000071246,ENSG00000125398,ENSG00000181690,ENSG00000169083,ENSG00000122641,ENSG00000188372,ENSG00000166224,ENSG00000172819,ENSG00000136943,ENSG00000112715,ENSG00000123342,ENSG00000115884,ENSG00000183691…
GO:2000027	regulation of organ morphogenesis	biological_process	0.00012515	0.0063672	21.9605	59	2693	267	20206	ENSG00000115596,ENSG00000162552,ENSG00000232810,ENSG00000054598,ENSG00000072163,ENSG00000204264,ENSG00000179222,ENSG00000070193,ENSG00000146374,ENSG00000137573,ENSG00000124193,ENSG00000135925,ENSG00000105894,ENSG00000100592,ENSG00000097007,ENSG00000066468,ENSG00000158055,ENSG00000164761,ENSG00000180340,ENSG00000260027,ENSG00000138685,ENSG00000142632,ENSG00000184371,ENSG00000112715,ENSG00000147862…
GO:0070482	response to oxygen levels	biological_process	0.00013105	0.0066346	21.7819	65	2693	306	20206	ENSG00000120156,ENSG00000111276,ENSG00000148677,ENSG00000161544,ENSG00000083444,ENSG00000185624,ENSG00000240583,ENSG00000119699,ENSG00000101144,ENSG00000163485,ENSG00000118689,ENSG00000198625,ENSG00000172379,ENSG00000134954,ENSG00000177000,ENSG00000104765,ENSG00000168140,ENSG00000092969,ENSG00000101280,ENSG00000135446,ENSG00000168209,ENSG00000137752,ENSG00000175567,ENSG00000151694,ENSG00000169057…
GO:0021536	diencephalon development	biological_process	0.00013138	0.0066354	21.7813	25	2693	82	20206	ENSG00000134954,ENSG00000074047,ENSG00000138795,ENSG00000129159,ENSG00000105894,ENSG00000111087,ENSG00000174469,ENSG00000162552,ENSG00000128918,ENSG00000136352,ENSG00000128602,ENSG00000070193,ENSG00000125378,ENSG00000183691,ENSG00000084676,ENSG00000115839,ENSG00000164093,ENSG00000099250,ENSG00000138685,ENSG00000114315,ENSG00000075213,ENSG00000114251,ENSG00000070018,ENSG00000181449,ENSG00000118260
GO:0010573	vascular endothelial growth factor production	biological_process	0.00013981	0.0070437	21.522	13	2693	32	20206	ENSG00000143437,ENSG00000073756,ENSG00000115008,ENSG00000170425,ENSG00000137573,ENSG00000069667,ENSG00000173083,ENSG00000205336,ENSG00000183287,ENSG00000037280,ENSG00000197405,ENSG00000125730,ENSG00000165795
GO:0042692	muscle cell differentiation	biological_process	0.00014062	0.0070642	21.5094	75	2693	353	20206	ENSG00000232810,ENSG00000100968,ENSG00000154639,ENSG00000126351,ENSG00000003137,ENSG00000108946,ENSG00000170421,ENSG00000124882,ENSG00000138814,ENSG00000136999,ENSG00000157168,ENSG00000148677,ENSG00000161270,ENSG00000006652,ENSG00000134853,ENSG00000140416,ENSG00000123095,ENSG00000125735,ENSG00000170175,ENSG00000128602,ENSG00000154556,ENSG00000132510,ENSG00000169245,ENSG00000134243,ENSG00000165887…
GO:0010975	regulation of neuron projection development	biological_process	0.0001409	0.0070642	21.5094	86	2693	408	20206	ENSG00000006652,ENSG00000101144,ENSG00000103034,ENSG00000138814,ENSG00000165527,ENSG00000148677,ENSG00000157168,ENSG00000080815,ENSG00000143858,ENSG00000136040,ENSG00000184349,ENSG00000105429,ENSG00000162490,ENSG00000169439,ENSG00000147852,ENSG00000171798,ENSG00000167191,ENSG00000100968,ENSG00000092964,ENSG00000173406,ENSG00000197283,ENSG00000185133,ENSG00000257923,ENSG00000106460,ENSG00000112655…
GO:2000379	positive regulation of reactive oxygen species metabolic process	biological_process	0.00014302	0.0071532	21.455	26	2693	94	20206	ENSG00000158125,ENSG00000086991,ENSG00000171105,ENSG00000137801,ENSG00000163661,ENSG00000069974,ENSG00000160255,ENSG00000078401,ENSG00000213809,ENSG00000136869,ENSG00000130707,ENSG00000116044,ENSG00000127528,ENSG00000181852,ENSG00000213722,ENSG00000135744,ENSG00000100311,ENSG00000113721,ENSG00000232810,ENSG00000118689,ENSG00000163513,ENSG00000120899,ENSG00000116717,ENSG00000141510,ENSG00000073756…
GO:0045944	positive regulation of transcription from RNA polymerase II promoter	biological_process	0.00014653	0.0072919	21.3716	186	2693	1035	20206	ENSG00000105516,ENSG00000185697,ENSG00000204301,ENSG00000132846,ENSG00000130700,ENSG00000114251,ENSG00000102984,ENSG00000139329,ENSG00000085224,ENSG00000186260,ENSG00000104447,ENSG00000112561,ENSG00000169245,ENSG00000135373,ENSG00000138696,ENSG00000109819,ENSG00000107485,ENSG00000128602,ENSG00000069667,ENSG00000185591,ENSG00000138336,ENSG00000177463,ENSG00000171703,ENSG00000139083,ENSG00000080839…
GO:1901607	alpha-amino acid biosynthetic process	biological_process	0.00014667	0.0072919	21.3716	23	2693	80	20206	ENSG00000176974,ENSG00000146733,ENSG00000120053,ENSG00000183010,ENSG00000065911,ENSG00000083444,ENSG00000065154,ENSG00000116761,ENSG00000130707,ENSG00000274276,ENSG00000228716,ENSG00000070669,ENSG00000060982,ENSG00000130005,ENSG00000079215,ENSG00000135069,ENSG00000100714,ENSG00000160200,ENSG00000159339,ENSG00000021826,ENSG00000142619,ENSG00000092621,ENSG00000182199
GO:0043588	skin development	biological_process	0.00014761	0.0072919	21.3716	54	2693	245	20206	ENSG00000135925,ENSG00000113369,ENSG00000124193,ENSG00000158055,ENSG00000173801,ENSG00000143631,ENSG00000143520,ENSG00000066468,ENSG00000003137,ENSG00000090861,ENSG00000116285,ENSG00000232810,ENSG00000070193,ENSG00000128422,ENSG00000110723,ENSG00000173083,ENSG00000075426,ENSG00000179148,ENSG00000186832,ENSG00000163347,ENSG00000115461,ENSG00000108839,ENSG00000171243,ENSG00000080815,ENSG00000080573…
GO:0061437	renal system vasculature development	biological_process	0.00014803	0.0072919	21.3716	11	2693	23	20206	ENSG00000113721,ENSG00000100311,ENSG00000114315,ENSG00000099250,ENSG00000134853,ENSG00000120738,ENSG00000174059,ENSG00000101144,ENSG00000125378,ENSG00000074181,ENSG00000154188
GO:0061440	kidney vasculature development	biological_process	0.00014803	0.0072919	21.3716	11	2693	23	20206	ENSG00000100311,ENSG00000114315,ENSG00000113721,ENSG00000099250,ENSG00000125378,ENSG00000174059,ENSG00000101144,ENSG00000134853,ENSG00000120738,ENSG00000154188,ENSG00000074181
GO:0072163	mesonephric epithelium development	biological_process	0.00014827	0.0072919	21.3716	29	2693	100	20206	ENSG00000179222,ENSG00000128602,ENSG00000135744,ENSG00000125398,ENSG00000107485,ENSG00000137834,ENSG00000185920,ENSG00000054598,ENSG00000006016,ENSG00000162552,ENSG00000104313,ENSG00000115596,ENSG00000066468,ENSG00000166341,ENSG00000153936,ENSG00000106571,ENSG00000112715,ENSG00000114315,ENSG00000170365,ENSG00000130702,ENSG00000138685,ENSG00000260027,ENSG00000185630,ENSG00000175387,ENSG00000183691…
GO:0072164	mesonephric tubule development	biological_process	0.00014827	0.0072919	21.3716	29	2693	100	20206	ENSG00000137834,ENSG00000107485,ENSG00000162552,ENSG00000006016,ENSG00000104313,ENSG00000115596,ENSG00000054598,ENSG00000185920,ENSG00000128602,ENSG00000179222,ENSG00000135744,ENSG00000125398,ENSG00000153936,ENSG00000166341,ENSG00000066468,ENSG00000185630,ENSG00000260027,ENSG00000175387,ENSG00000112715,ENSG00000106571,ENSG00000130702,ENSG00000138685,ENSG00000114315,ENSG00000170365,ENSG00000121691…
GO:0034616	response to laminar fluid shear stress	biological_process	0.00015075	0.0073949	21.3107	8	2693	14	20206	ENSG00000137834,ENSG00000198911,ENSG00000116044,ENSG00000134954,ENSG00000127528,ENSG00000165029,ENSG00000119699,ENSG00000130707
GO:0060740	prostate gland epithelium morphogenesis	biological_process	0.00015108	0.0073949	21.3107	12	2693	26	20206	ENSG00000172819,ENSG00000125398,ENSG00000070193,ENSG00000114251,ENSG00000169083,ENSG00000101144,ENSG00000066468,ENSG00000172817,ENSG00000183691,ENSG00000125378,ENSG00000137573,ENSG00000074047
GO:0043583	ear development	biological_process	0.000152	0.0074225	21.2945	49	2693	203	20206	ENSG00000113721,ENSG00000070193,ENSG00000184564,ENSG00000150893,ENSG00000074047,ENSG00000166341,ENSG00000139263,ENSG00000158055,ENSG00000125629,ENSG00000066468,ENSG00000107736,ENSG00000111276,ENSG00000137868,ENSG00000180340,ENSG00000112782,ENSG00000181449,ENSG00000144749,ENSG00000106571,ENSG00000170891,ENSG00000102678,ENSG00000186297,ENSG00000119699,ENSG00000078401,ENSG00000117298,ENSG00000183691…
GO:0010934	macrophage cytokine production	biological_process	0.00015245	0.0074271	21.2918	8	2693	14	20206	ENSG00000135218,ENSG00000119699,ENSG00000159674,ENSG00000136869,ENSG00000183087,ENSG00000092969,ENSG00000167191,ENSG00000114251
GO:1904018	positive regulation of vasculature development	biological_process	0.00015517	0.0075239	21.2356	35	2693	136	20206	ENSG00000100311,ENSG00000184304,ENSG00000125730,ENSG00000197405,ENSG00000073756,ENSG00000174059,ENSG00000143369,ENSG00000137801,ENSG00000114251,ENSG00000101280,ENSG00000133639,ENSG00000133048,ENSG00000183287,ENSG00000138772,ENSG00000116044,ENSG00000128165,ENSG00000006210,ENSG00000106178,ENSG00000120899,ENSG00000124212,ENSG00000143494,ENSG00000163513,ENSG00000120738,ENSG00000134954,ENSG00000112715…
GO:0036293	response to decreased oxygen levels	biological_process	0.00016595	0.0079975	20.9705	62	2693	289	20206	ENSG00000134954,ENSG00000105894,ENSG00000172379,ENSG00000133110,ENSG00000185499,ENSG00000104765,ENSG00000168140,ENSG00000177000,ENSG00000120738,ENSG00000118689,ENSG00000163513,ENSG00000120899,ENSG00000134086,ENSG00000141510,ENSG00000124212,ENSG00000198625,ENSG00000083444,ENSG00000185624,ENSG00000121691,ENSG00000240583,ENSG00000162692,ENSG00000163485,ENSG00000101144,ENSG00000078401,ENSG00000119699…
GO:0009628	response to abiotic stimulus	biological_process	0.0001661	0.0079975	20.9705	195	2693	1120	20206	ENSG00000158019,ENSG00000105662,ENSG00000166473,ENSG00000163781,ENSG00000118260,ENSG00000121691,ENSG00000260428,ENSG00000130304,ENSG00000078401,ENSG00000177606,ENSG00000151062,ENSG00000120899,ENSG00000116717,ENSG00000125347,ENSG00000164808,ENSG00000124140,ENSG00000065534,ENSG00000110076,ENSG00000132182,ENSG00000133110,ENSG00000185499,ENSG00000036672,ENSG00000173801,ENSG00000164938,ENSG00000168542…
GO:0009219	pyrimidine deoxyribonucleotide metabolic process	biological_process	0.00016661	0.0080036	20.9671	8	2693	16	20206	ENSG00000176890,ENSG00000128951,ENSG00000125458,ENSG00000176974,ENSG00000114026,ENSG00000076248,ENSG00000129071,ENSG00000140398
GO:0045766	positive regulation of angiogenesis	biological_process	0.00016807	0.008055	20.9393	32	2693	122	20206	ENSG00000143369,ENSG00000174059,ENSG00000073756,ENSG00000197405,ENSG00000184304,ENSG00000125730,ENSG00000006210,ENSG00000116044,ENSG00000128165,ENSG00000138772,ENSG00000183287,ENSG00000133048,ENSG00000133639,ENSG00000114251,ENSG00000137801,ENSG00000101280,ENSG00000134954,ENSG00000163513,ENSG00000143494,ENSG00000124212,ENSG00000120899,ENSG00000106178,ENSG00000240583,ENSG00000117525,ENSG00000160255…
GO:0061564	axon development	biological_process	0.0001723	0.0082386	20.8415	94	2693	447	20206	ENSG00000170381,ENSG00000198910,ENSG00000066468,ENSG00000097007,ENSG00000047597,ENSG00000157851,ENSG00000134986,ENSG00000113763,ENSG00000136352,ENSG00000182168,ENSG00000164742,ENSG00000169242,ENSG00000072832,ENSG00000172037,ENSG00000177606,ENSG00000183691,ENSG00000184347,ENSG00000104133,ENSG00000196569,ENSG00000141622,ENSG00000147862,ENSG00000106571,ENSG00000118260,ENSG00000112715,ENSG00000099250…
GO:0072657	protein localization to membrane	biological_process	0.00017295	0.0082501	20.8354	96	2693	523	20206	ENSG00000109738,ENSG00000197283,ENSG00000057294,ENSG00000166402,ENSG00000165995,ENSG00000182899,ENSG00000025796,ENSG00000197747,ENSG00000147533,ENSG00000185236,ENSG00000071082,ENSG00000153094,ENSG00000115041,ENSG00000109475,ENSG00000160255,ENSG00000163485,ENSG00000132376,ENSG00000145425,ENSG00000067167,ENSG00000198755,ENSG00000165527,ENSG00000112041,ENSG00000065308,ENSG00000127328,ENSG00000099864…
GO:0001704	formation of primary germ layer	biological_process	0.00017334	0.0082501	20.8354	35	2693	132	20206	ENSG00000090539,ENSG00000138795,ENSG00000144810,ENSG00000108946,ENSG00000066468,ENSG00000054598,ENSG00000142156,ENSG00000064655,ENSG00000158050,ENSG00000111799,ENSG00000260428,ENSG00000138448,ENSG00000183691,ENSG00000101144,ENSG00000160255,ENSG00000100985,ENSG00000175387,ENSG00000170365,ENSG00000181449,ENSG00000130635,ENSG00000060718,ENSG00000115414,ENSG00000168874,ENSG00000204262,ENSG00000122641…
GO:0001763	morphogenesis of a branching structure	biological_process	0.00017582	0.0083489	20.7837	49	2693	203	20206	ENSG00000185920,ENSG00000169083,ENSG00000104313,ENSG00000162738,ENSG00000125398,ENSG00000135744,ENSG00000187498,ENSG00000074527,ENSG00000128602,ENSG00000164161,ENSG00000111602,ENSG00000204301,ENSG00000075213,ENSG00000075223,ENSG00000130702,ENSG00000114251,ENSG00000105538,ENSG00000204580,ENSG00000188906,ENSG00000125378,ENSG00000164093,ENSG00000169504,ENSG00000232810,ENSG00000162552,ENSG00000100968…
GO:0061458	reproductive system development	biological_process	0.00017912	0.008486	20.713	84	2693	414	20206	ENSG00000125398,ENSG00000181690,ENSG00000169083,ENSG00000122641,ENSG00000188372,ENSG00000166224,ENSG00000114315,ENSG00000075213,ENSG00000112175,ENSG00000176046,ENSG00000121454,ENSG00000070018,ENSG00000129757,ENSG00000121989,ENSG00000137154,ENSG00000084676,ENSG00000125378,ENSG00000071246,ENSG00000205336,ENSG00000070193,ENSG00000136352,ENSG00000162552,ENSG00000143494,ENSG00000124212,ENSG00000066468…
GO:0090130	tissue migration	biological_process	0.00018637	0.0087793	20.5654	54	2693	240	20206	ENSG00000188613,ENSG00000160255,ENSG00000177606,ENSG00000078401,ENSG00000186832,ENSG00000184489,ENSG00000197635,ENSG00000099250,ENSG00000100985,ENSG00000166025,ENSG00000108839,ENSG00000120156,ENSG00000143878,ENSG00000122694,ENSG00000138685,ENSG00000136999,ENSG00000112715,ENSG00000170961,ENSG00000134954,ENSG00000154188,ENSG00000132386,ENSG00000177868,ENSG00000163513,ENSG00000169242,ENSG00000120899…
GO:0007160	cell-matrix adhesion	biological_process	0.00018659	0.0087793	20.5654	48	2693	200	20206	ENSG00000138448,ENSG00000187244,ENSG00000160255,ENSG00000084636,ENSG00000145113,ENSG00000144824,ENSG00000162692,ENSG00000173083,ENSG00000184371,ENSG00000080573,ENSG00000169756,ENSG00000112715,ENSG00000118523,ENSG00000120156,ENSG00000170381,ENSG00000151388,ENSG00000158856,ENSG00000133110,ENSG00000184349,ENSG00000135218,ENSG00000162552,ENSG00000120899,ENSG00000204580,ENSG00000153283,ENSG00000095637…
GO:0006271	DNA strand elongation involved in DNA replication	biological_process	0.00018773	0.0088109	20.5498	10	2693	23	20206	ENSG00000104889,ENSG00000041880,ENSG00000077514,ENSG00000163918,ENSG00000131153,ENSG00000198056,ENSG00000129484,ENSG00000101868,ENSG00000138346,ENSG00000105486
GO:0007389	pattern specification process	biological_process	0.00018844	0.0088109	20.5498	91	2693	445	20206	ENSG00000204227,ENSG00000039139,ENSG00000121989,ENSG00000114315,ENSG00000075213,ENSG00000123607,ENSG00000070018,ENSG00000112175,ENSG00000106078,ENSG00000205336,ENSG00000125378,ENSG00000145075,ENSG00000104313,ENSG00000185920,ENSG00000169083,ENSG00000137834,ENSG00000162738,ENSG00000187498,ENSG00000180806,ENSG00000197757,ENSG00000048342,ENSG00000009709,ENSG00000143126,ENSG00000164161,ENSG00000111087…
GO:0022616	DNA strand elongation	biological_process	0.00018854	0.0088109	20.5498	12	2693	30	20206	ENSG00000129484,ENSG00000131153,ENSG00000198056,ENSG00000105486,ENSG00000069275,ENSG00000101868,ENSG00000104320,ENSG00000138346,ENSG00000077514,ENSG00000163918,ENSG00000041880,ENSG00000104889
GO:0042221	response to chemical	biological_process	0.00019661	0.0091468	20.3873	636	2693	4263	20206	ENSG00000183691,ENSG00000115461,ENSG00000136869,ENSG00000167815,ENSG00000184489,ENSG00000184347,ENSG00000143437,ENSG00000112715,ENSG00000154803,ENSG00000099250,ENSG00000081760,ENSG00000122420,ENSG00000067141,ENSG00000166508,ENSG00000155380,ENSG00000124193,ENSG00000105894,ENSG00000129159,ENSG00000169242,ENSG00000164742,ENSG00000130830,ENSG00000196470,ENSG00000265972,ENSG00000114315,ENSG00000152894…
GO:0032964	collagen biosynthetic process	biological_process	0.00020421	0.0094792	20.2323	13	2693	34	20206	ENSG00000162552,ENSG00000118523,ENSG00000149257,ENSG00000161544,ENSG00000065308,ENSG00000116285,ENSG00000108821,ENSG00000113721,ENSG00000130635,ENSG00000179583,ENSG00000260428,ENSG00000125378,ENSG00000119699
GO:0016055	Wnt signaling pathway	biological_process	0.00020546	0.0095157	20.2156	98	2693	500	20206	ENSG00000131650,ENSG00000177565,ENSG00000106483,ENSG00000155363,ENSG00000162552,ENSG00000070193,ENSG00000135925,ENSG00000138795,ENSG00000168646,ENSG00000109472,ENSG00000173801,ENSG00000120738,ENSG00000097007,ENSG00000066468,ENSG00000108375,ENSG00000180340,ENSG00000166025,ENSG00000171243,ENSG00000171016,ENSG00000106571,ENSG00000181449,ENSG00000172819,ENSG00000142632,ENSG00000138685,ENSG00000133794…
GO:0071396	cellular response to lipid	biological_process	0.00020724	0.0095764	20.188	89	2693	447	20206	ENSG00000159674,ENSG00000021826,ENSG00000122641,ENSG00000166710,ENSG00000170915,ENSG00000145242,ENSG00000101412,ENSG00000160781,ENSG00000108443,ENSG00000118503,ENSG00000108821,ENSG00000137193,ENSG00000125398,ENSG00000185920,ENSG00000204498,ENSG00000125378,ENSG00000109320,ENSG00000119138,ENSG00000150782,ENSG00000070018,ENSG00000100219,ENSG00000005483,ENSG00000050730,ENSG00000132386,ENSG00000185499…
GO:0034330	cell junction organization	biological_process	0.00021065	0.0097127	20.1266	59	2693	261	20206	ENSG00000169756,ENSG00000112715,ENSG00000154803,ENSG00000105699,ENSG00000113361,ENSG00000120156,ENSG00000075618,ENSG00000084636,ENSG00000104067,ENSG00000132849,ENSG00000163347,ENSG00000119699,ENSG00000145526,ENSG00000144824,ENSG00000140937,ENSG00000150394,ENSG00000040731,ENSG00000182985,ENSG00000139880,ENSG00000072163,ENSG00000150054,ENSG00000062716,ENSG00000232810,ENSG00000162552,ENSG00000179776…
GO:0048863	stem cell differentiation	biological_process	0.00021171	0.0097396	20.1146	64	2693	290	20206	ENSG00000128602,ENSG00000106462,ENSG00000111596,ENSG00000153944,ENSG00000168056,ENSG00000169762,ENSG00000092969,ENSG00000114251,ENSG00000075223,ENSG00000049130,ENSG00000164093,ENSG00000110693,ENSG00000054598,ENSG00000175899,ENSG00000119403,ENSG00000115318,ENSG00000134532,ENSG00000170961,ENSG00000074219,ENSG00000168140,ENSG00000157168,ENSG00000175387,ENSG00000122694,ENSG00000196154,ENSG00000144824…
GO:0030278	regulation of ossification	biological_process	0.00021348	0.0097991	20.0881	44	2693	184	20206	ENSG00000198732,ENSG00000066468,ENSG00000197594,ENSG00000168646,ENSG00000090539,ENSG00000108654,ENSG00000172216,ENSG00000162733,ENSG00000114739,ENSG00000162552,ENSG00000138829,ENSG00000111341,ENSG00000232810,ENSG00000120899,ENSG00000183691,ENSG00000101144,ENSG00000115461,ENSG00000119699,ENSG00000109321,ENSG00000138685,ENSG00000170365,ENSG00000184371,ENSG00000106571,ENSG00000185630,ENSG00000165973…
GO:0035924	cellular response to vascular endothelial growth factor stimulus	biological_process	0.00022646	0.010303	19.8704	15	2693	40	20206	ENSG00000184489,ENSG00000134853,ENSG00000183287,ENSG00000162692,ENSG00000151388,ENSG00000112715,ENSG00000113721,ENSG00000158125,ENSG00000037280,ENSG00000196628,ENSG00000184304,ENSG00000020181,ENSG00000178607,ENSG00000054598,ENSG00000099250
GO:0045216	cell-cell junction organization	biological_process	0.0002282	0.01036	19.8464	53	2693	228	20206	ENSG00000154162,ENSG00000057294,ENSG00000095637,ENSG00000173706,ENSG00000124171,ENSG00000265107,ENSG00000152894,ENSG00000130702,ENSG00000163092,ENSG00000162706,ENSG00000154096,ENSG00000137801,ENSG00000197747,ENSG00000169992,ENSG00000092969,ENSG00000197822,ENSG00000148498,ENSG00000129474,ENSG00000135744,ENSG00000105974,ENSG00000179051,ENSG00000075618,ENSG00000084636,ENSG00000132849,ENSG00000163347…
GO:0090102	cochlea development	biological_process	0.00023228	0.010522	19.779	16	2693	43	20206	ENSG00000166206,ENSG00000074047,ENSG00000166341,ENSG00000158055,ENSG00000162738,ENSG00000107485,ENSG00000104313,ENSG00000164932,ENSG00000184564,ENSG00000125398,ENSG00000145864,ENSG00000186297,ENSG00000112655,ENSG00000180340,ENSG00000114251,ENSG00000114315
GO:0006564	L-serine biosynthetic process	biological_process	0.00023607	0.01067	19.7184	4	2693	4	20206	ENSG00000135069,ENSG00000182199,ENSG00000092621,ENSG00000146733
GO:0072529	pyrimidine-containing compound catabolic process	biological_process	0.00023757	0.010715	19.7001	12	2693	32	20206	ENSG00000119711,ENSG00000128951,ENSG00000128394,ENSG00000125458,ENSG00000129071,ENSG00000114026,ENSG00000076248,ENSG00000188641,ENSG00000140398,ENSG00000100298,ENSG00000183696,ENSG00000168769
GO:0090092	regulation of transmembrane receptor protein serine/threonine kinase signaling pathway	biological_process	0.00024139	0.010854	19.6441	50	2693	213	20206	ENSG00000137770,ENSG00000138829,ENSG00000163513,ENSG00000101938,ENSG00000136352,ENSG00000114739,ENSG00000070193,ENSG00000102935,ENSG00000137573,ENSG00000134986,ENSG00000090539,ENSG00000168140,ENSG00000097007,ENSG00000067141,ENSG00000171243,ENSG00000175387,ENSG00000154803,ENSG00000136999,ENSG00000141622,ENSG00000102678,ENSG00000139269,ENSG00000119699,ENSG00000101144,ENSG00000183691,ENSG00000137834…
GO:0030850	prostate gland development	biological_process	0.00024782	0.011084	19.553	16	2693	45	20206	ENSG00000070193,ENSG00000125398,ENSG00000181690,ENSG00000169083,ENSG00000132386,ENSG00000172817,ENSG00000066468,ENSG00000074047,ENSG00000137573,ENSG00000114251,ENSG00000197746,ENSG00000172819,ENSG00000111276,ENSG00000101144,ENSG00000183691,ENSG00000125378
GO:0060322	head development	biological_process	0.00024792	0.011084	19.553	136	2693	716	20206	ENSG00000138772,ENSG00000168209,ENSG00000197603,ENSG00000085224,ENSG00000108387,ENSG00000116729,ENSG00000114251,ENSG00000116254,ENSG00000182621,ENSG00000092969,ENSG00000177463,ENSG00000174469,ENSG00000102038,ENSG00000153094,ENSG00000069667,ENSG00000137070,ENSG00000162624,ENSG00000128602,ENSG00000197405,ENSG00000169057,ENSG00000165795,ENSG00000109819,ENSG00000240583,ENSG00000096093,ENSG00000120093…
GO:0042327	positive regulation of phosphorylation	biological_process	0.00025041	0.011152	19.5265	168	2693	957	20206	ENSG00000116584,ENSG00000113494,ENSG00000134853,ENSG00000115008,ENSG00000120907,ENSG00000122694,ENSG00000103034,ENSG00000105550,ENSG00000157168,ENSG00000100985,ENSG00000080815,ENSG00000120156,ENSG00000173947,ENSG00000135218,ENSG00000154188,ENSG00000143013,ENSG00000114739,ENSG00000147852,ENSG00000171798,ENSG00000232810,ENSG00000115137,ENSG00000138193,ENSG00000108984,ENSG00000277363,ENSG00000006210…
GO:0032808	lacrimal gland development	biological_process	0.00025097	0.011152	19.5265	6	2693	8	20206	ENSG00000054598,ENSG00000070193,ENSG00000125398,ENSG00000143061,ENSG00000066468,ENSG00000172819
GO:0034284	response to monosaccharide	biological_process	0.00025106	0.011152	19.5265	43	2693	185	20206	ENSG00000183087,ENSG00000120738,ENSG00000132386,ENSG00000184349,ENSG00000114739,ENSG00000163513,ENSG00000178966,ENSG00000118689,ENSG00000120899,ENSG00000072310,ENSG00000175445,ENSG00000104067,ENSG00000121691,ENSG00000124766,ENSG00000105550,ENSG00000138814,ENSG00000136943,ENSG00000126368,ENSG00000118523,ENSG00000081760,ENSG00000175387,ENSG00000178607,ENSG00000111276,ENSG00000145242,ENSG00000185236…
GO:0033273	response to vitamin	biological_process	0.00025711	0.011372	19.4416	24	2693	87	20206	ENSG00000019186,ENSG00000108821,ENSG00000137193,ENSG00000128918,ENSG00000169245,ENSG00000162551,ENSG00000073756,ENSG00000119772,ENSG00000177000,ENSG00000183087,ENSG00000149485,ENSG00000114115,ENSG00000133110,ENSG00000105894,ENSG00000136492,ENSG00000114026,ENSG00000070961,ENSG00000176890,ENSG00000113140,ENSG00000164093,ENSG00000101144,ENSG00000197256,ENSG00000121691,ENSG00000121060
GO:0000302	response to reactive oxygen species	biological_process	0.00026692	0.011758	19.2967	46	2693	214	20206	ENSG00000101144,ENSG00000115884,ENSG00000167815,ENSG00000078401,ENSG00000177606,ENSG00000134853,ENSG00000109321,ENSG00000164294,ENSG00000140416,ENSG00000240583,ENSG00000185624,ENSG00000121691,ENSG00000104321,ENSG00000127528,ENSG00000184470,ENSG00000183010,ENSG00000177425,ENSG00000143878,ENSG00000097007,ENSG00000134954,ENSG00000135218,ENSG00000148346,ENSG00000113721,ENSG00000118689,ENSG00000232810…
GO:0048858	cell projection morphogenesis	biological_process	0.00026848	0.011796	19.2827	151	2693	796	20206	ENSG00000133026,ENSG00000187164,ENSG00000039139,ENSG00000075213,ENSG00000121454,ENSG00000106078,ENSG00000196470,ENSG00000188906,ENSG00000204580,ENSG00000182636,ENSG00000145075,ENSG00000118263,ENSG00000163697,ENSG00000137871,ENSG00000048342,ENSG00000066248,ENSG00000197892,ENSG00000143126,ENSG00000012171,ENSG00000099250,ENSG00000117632,ENSG00000067141,ENSG00000112715,ENSG00000196569,ENSG00000141622…
GO:0003149	membranous septum morphogenesis	biological_process	0.00026897	0.011796	19.2827	6	2693	8	20206	ENSG00000125378,ENSG00000066468,ENSG00000157240,ENSG00000162738,ENSG00000180340,ENSG00000092969
GO:0007409	axonogenesis	biological_process	0.00027092	0.011856	19.2606	87	2693	411	20206	ENSG00000163697,ENSG00000118263,ENSG00000167680,ENSG00000137871,ENSG00000074527,ENSG00000197892,ENSG00000169855,ENSG00000012171,ENSG00000148498,ENSG00000145242,ENSG00000148948,ENSG00000159674,ENSG00000187164,ENSG00000133026,ENSG00000164050,ENSG00000075213,ENSG00000121454,ENSG00000196470,ENSG00000106078,ENSG00000182636,ENSG00000156687,ENSG00000129682,ENSG00000164742,ENSG00000169242,ENSG00000172037…
GO:0002062	chondrocyte differentiation	biological_process	0.00027211	0.011883	19.2507	28	2693	99	20206	ENSG00000125398,ENSG00000068885,ENSG00000115380,ENSG00000138696,ENSG00000163513,ENSG00000176624,ENSG00000134532,ENSG00000060718,ENSG00000074047,ENSG00000137573,ENSG00000168646,ENSG00000151388,ENSG00000172819,ENSG00000136999,ENSG00000170891,ENSG00000147862,ENSG00000106571,ENSG00000124813,ENSG00000149257,ENSG00000118523,ENSG00000110693,ENSG00000157766,ENSG00000125378,ENSG00000104447,ENSG00000178573…
GO:0006273	lagging strand elongation	biological_process	0.00027722	0.012081	19.179	6	2693	9	20206	ENSG00000105486,ENSG00000101868,ENSG00000041880,ENSG00000104889,ENSG00000138346,ENSG00000129484
GO:0050795	regulation of behavior	biological_process	0.00028071	0.012207	19.1339	54	2693	251	20206	ENSG00000169855,ENSG00000012171,ENSG00000213015,ENSG00000177463,ENSG00000183049,ENSG00000197405,ENSG00000169245,ENSG00000145824,ENSG00000184304,ENSG00000020181,ENSG00000125735,ENSG00000100311,ENSG00000177301,ENSG00000167680,ENSG00000120337,ENSG00000035664,ENSG00000151694,ENSG00000174600,ENSG00000163735,ENSG00000179546,ENSG00000075223,ENSG00000075213,ENSG00000110492,ENSG00000161048,ENSG00000137801…
GO:0033561	regulation of water loss via skin	biological_process	0.00028178	0.012228	19.1264	10	2693	20	20206	ENSG00000108839,ENSG00000189143,ENSG00000163472,ENSG00000179148,ENSG00000158055,ENSG00000143520,ENSG00000186832,ENSG00000143631,ENSG00000163347,ENSG00000003137
GO:0048145	regulation of fibroblast proliferation	biological_process	0.00028325	0.012266	19.113	24	2693	86	20206	ENSG00000135744,ENSG00000100311,ENSG00000197956,ENSG00000113721,ENSG00000162733,ENSG00000070193,ENSG00000151876,ENSG00000145431,ENSG00000141510,ENSG00000183087,ENSG00000101412,ENSG00000115414,ENSG00000124882,ENSG00000135446,ENSG00000177425,ENSG00000114251,ENSG00000118260,ENSG00000176046,ENSG00000164938,ENSG00000177606,ENSG00000134853,ENSG00000240583,ENSG00000136104,ENSG00000075426
GO:0060685	regulation of prostatic bud formation	biological_process	0.00029297	0.012645	18.9808	5	2693	6	20206	ENSG00000101144,ENSG00000125378,ENSG00000114251,ENSG00000169083,ENSG00000137573
GO:0010935	regulation of macrophage cytokine production	biological_process	0.00029453	0.012645	18.9808	7	2693	12	20206	ENSG00000167191,ENSG00000092969,ENSG00000135218,ENSG00000136869,ENSG00000119699,ENSG00000114251,ENSG00000159674
GO:0016331	morphogenesis of embryonic epithelium	biological_process	0.00029507	0.012645	18.9808	38	2693	149	20206	ENSG00000066468,ENSG00000158055,ENSG00000074219,ENSG00000074047,ENSG00000137573,ENSG00000100714,ENSG00000143013,ENSG00000070193,ENSG00000162552,ENSG00000115596,ENSG00000128918,ENSG00000139174,ENSG00000101144,ENSG00000183691,ENSG00000101752,ENSG00000124766,ENSG00000172819,ENSG00000177508,ENSG00000180340,ENSG00000048342,ENSG00000153936,ENSG00000125398,ENSG00000169083,ENSG00000164932,ENSG00000185920…
GO:0010574	regulation of vascular endothelial growth factor production	biological_process	0.00029839	0.012736	18.9497	12	2693	30	20206	ENSG00000197405,ENSG00000125730,ENSG00000165795,ENSG00000037280,ENSG00000170425,ENSG00000069667,ENSG00000137573,ENSG00000173083,ENSG00000183287,ENSG00000143437,ENSG00000115008,ENSG00000073756
GO:0060512	prostate gland morphogenesis	biological_process	0.00029843	0.012736	18.9497	12	2693	28	20206	ENSG00000169083,ENSG00000114251,ENSG00000070193,ENSG00000125398,ENSG00000172819,ENSG00000074047,ENSG00000137573,ENSG00000125378,ENSG00000101144,ENSG00000066468,ENSG00000172817,ENSG00000183691
GO:0072012	glomerulus vasculature development	biological_process	0.00029996	0.012765	18.9398	10	2693	21	20206	ENSG00000100311,ENSG00000114315,ENSG00000113721,ENSG00000074181,ENSG00000154188,ENSG00000101144,ENSG00000174059,ENSG00000125378,ENSG00000134853,ENSG00000120738
GO:0006281	DNA repair	biological_process	0.00030034	0.012765	18.9398	98	2693	533	20206	ENSG00000129071,ENSG00000131153,ENSG00000154914,ENSG00000183161,ENSG00000171320,ENSG00000149136,ENSG00000182263,ENSG00000173818,ENSG00000174371,ENSG00000041880,ENSG00000049541,ENSG00000138303,ENSG00000136492,ENSG00000197837,ENSG00000097046,ENSG00000146263,ENSG00000116062,ENSG00000115392,ENSG00000162607,ENSG00000178028,ENSG00000104889,ENSG00000127311,ENSG00000085224,ENSG00000254469,ENSG00000198924…
GO:0060686	negative regulation of prostatic bud formation	biological_process	0.00030367	0.012854	18.9096	4	2693	4	20206	ENSG00000125378,ENSG00000101144,ENSG00000114251,ENSG00000137573
GO:0010769	regulation of cell morphogenesis involved in differentiation	biological_process	0.00030586	0.01292	18.8874	73	2693	341	20206	ENSG00000124006,ENSG00000187164,ENSG00000164050,ENSG00000075213,ENSG00000112175,ENSG00000077942,ENSG00000168675,ENSG00000188906,ENSG00000129682,ENSG00000108821,ENSG00000167680,ENSG00000066248,ENSG00000197892,ENSG00000012171,ENSG00000169855,ENSG00000148948,ENSG00000099250,ENSG00000101126,ENSG00000169756,ENSG00000112715,ENSG00000184347,ENSG00000044090,ENSG00000169242,ENSG00000163513,ENSG00000117228…
GO:0051052	regulation of DNA metabolic process	biological_process	0.00032345	0.013607	18.6624	71	2693	355	20206	ENSG00000116062,ENSG00000097046,ENSG00000171105,ENSG00000136982,ENSG00000049130,ENSG00000085224,ENSG00000138772,ENSG00000127311,ENSG00000162607,ENSG00000107485,ENSG00000168685,ENSG00000145431,ENSG00000109819,ENSG00000171320,ENSG00000079134,ENSG00000100311,ENSG00000041880,ENSG00000049541,ENSG00000182263,ENSG00000148677,ENSG00000167513,ENSG00000124882,ENSG00000109321,ENSG00000134853,ENSG00000119699…
GO:0042475	odontogenesis of dentin-containing tooth	biological_process	0.0003324	0.013955	18.5527	24	2693	83	20206	ENSG00000067836,ENSG00000125378,ENSG00000101144,ENSG00000164093,ENSG00000171243,ENSG00000164761,ENSG00000132470,ENSG00000130702,ENSG00000070018,ENSG00000184371,ENSG00000106571,ENSG00000124813,ENSG00000074047,ENSG00000153094,ENSG00000138795,ENSG00000183873,ENSG00000115966,ENSG00000135925,ENSG00000115596,ENSG00000054598,ENSG00000128602,ENSG00000070193,ENSG00000114739,ENSG00000162624
GO:0048144	fibroblast proliferation	biological_process	0.00034755	0.014503	18.3854	24	2693	87	20206	ENSG00000164938,ENSG00000135446,ENSG00000124882,ENSG00000176046,ENSG00000118260,ENSG00000177425,ENSG00000114251,ENSG00000240583,ENSG00000075426,ENSG00000136104,ENSG00000177606,ENSG00000134853,ENSG00000141510,ENSG00000145431,ENSG00000135744,ENSG00000100311,ENSG00000070193,ENSG00000151876,ENSG00000162733,ENSG00000197956,ENSG00000113721,ENSG00000115414,ENSG00000101412,ENSG00000183087
GO:0021915	neural tube development	biological_process	0.00035167	0.014645	18.3431	39	2693	158	20206	ENSG00000106078,ENSG00000112655,ENSG00000204852,ENSG00000157240,ENSG00000164930,ENSG00000125378,ENSG00000070018,ENSG00000142875,ENSG00000114251,ENSG00000138771,ENSG00000114315,ENSG00000075223,ENSG00000048342,ENSG00000009709,ENSG00000092621,ENSG00000162738,ENSG00000185650,ENSG00000165821,ENSG00000185920,ENSG00000164932,ENSG00000128602,ENSG00000124766,ENSG00000198816,ENSG00000101752,ENSG00000139174…
GO:0002685	regulation of leukocyte migration	biological_process	0.00036305	0.015089	18.2134	37	2693	165	20206	ENSG00000213809,ENSG00000163485,ENSG00000115008,ENSG00000169429,ENSG00000136999,ENSG00000146070,ENSG00000184371,ENSG00000150455,ENSG00000127129,ENSG00000112715,ENSG00000163734,ENSG00000183087,ENSG00000108691,ENSG00000232810,ENSG00000130830,ENSG00000120899,ENSG00000106178,ENSG00000035664,ENSG00000049130,ENSG00000151694,ENSG00000182621,ENSG00000163735,ENSG00000174600,ENSG00000114251,ENSG00000137801…
GO:0010575	positive regulation of vascular endothelial growth factor production	biological_process	0.00036498	0.015138	18.1993	11	2693	26	20206	ENSG00000170425,ENSG00000137573,ENSG00000069667,ENSG00000173083,ENSG00000183287,ENSG00000143437,ENSG00000073756,ENSG00000115008,ENSG00000197405,ENSG00000125730,ENSG00000037280
GO:0048562	embryonic organ morphogenesis	biological_process	0.00036924	0.015285	18.1573	63	2693	289	20206	ENSG00000112655,ENSG00000141519,ENSG00000145075,ENSG00000164093,ENSG00000166147,ENSG00000139304,ENSG00000164930,ENSG00000125378,ENSG00000124813,ENSG00000114251,ENSG00000114315,ENSG00000182040,ENSG00000152582,ENSG00000158286,ENSG00000087460,ENSG00000137474,ENSG00000060718,ENSG00000108784,ENSG00000111087,ENSG00000107485,ENSG00000120075,ENSG00000162738,ENSG00000164932,ENSG00000104313,ENSG00000115380…
GO:1901698	response to nitrogen compound	biological_process	0.00037502	0.015493	18.0986	153	2693	866	20206	ENSG00000124882,ENSG00000170365,ENSG00000111276,ENSG00000175387,ENSG00000132376,ENSG00000101144,ENSG00000127528,ENSG00000179583,ENSG00000109321,ENSG00000126561,ENSG00000070669,ENSG00000177000,ENSG00000125629,ENSG00000164342,ENSG00000158856,ENSG00000108946,ENSG00000150551,ENSG00000100906,ENSG00000142875,ENSG00000146555,ENSG00000136425,ENSG00000185745,ENSG00000162430,ENSG00000166147,ENSG00000113140…
GO:0007266	Rho protein signal transduction	biological_process	0.00037927	0.015637	18.0585	40	2693	162	20206	ENSG00000120907,ENSG00000142632,ENSG00000154803,ENSG00000058335,ENSG00000126217,ENSG00000143878,ENSG00000214694,ENSG00000116584,ENSG00000126822,ENSG00000135898,ENSG00000153404,ENSG00000113721,ENSG00000163171,ENSG00000128283,ENSG00000152767,ENSG00000165895,ENSG00000132694,ENSG00000127084,ENSG00000130762,ENSG00000146426,ENSG00000090924,ENSG00000165801,ENSG00000214944,ENSG00000131089,ENSG00000163947…
GO:0045661	regulation of myoblast differentiation	biological_process	0.00038249	0.015738	18.0305	16	2693	47	20206	ENSG00000125398,ENSG00000125735,ENSG00000232810,ENSG00000169245,ENSG00000165887,ENSG00000185650,ENSG00000145824,ENSG00000177463,ENSG00000175197,ENSG00000132589,ENSG00000182621,ENSG00000125378,ENSG00000139174,ENSG00000133639,ENSG00000150782,ENSG00000076770
GO:0045669	positive regulation of osteoblast differentiation	biological_process	0.00038628	0.015863	17.9961	19	2693	60	20206	ENSG00000101144,ENSG00000125378,ENSG00000170365,ENSG00000138685,ENSG00000124813,ENSG00000106571,ENSG00000103855,ENSG00000121989,ENSG00000165973,ENSG00000087460,ENSG00000130522,ENSG00000114739,ENSG00000172216,ENSG00000162733,ENSG00000164932,ENSG00000138696,ENSG00000162552,ENSG00000138829,ENSG00000184304
GO:0000732	strand displacement	biological_process	0.00038807	0.015905	17.9847	11	2693	26	20206	ENSG00000111247,ENSG00000174371,ENSG00000136492,ENSG00000177302,ENSG00000175643,ENSG00000101773,ENSG00000104320,ENSG00000178966,ENSG00000138346,ENSG00000185379,ENSG00000138376
GO:0061036	positive regulation of cartilage development	biological_process	0.00039209	0.015995	17.9602	12	2693	30	20206	ENSG00000125378,ENSG00000110693,ENSG00000260428,ENSG00000134532,ENSG00000124813,ENSG00000106571,ENSG00000114251,ENSG00000170365,ENSG00000125398,ENSG00000168487,ENSG00000169762,ENSG00000138696
GO:0003279	cardiac septum development	biological_process	0.00039235	0.015995	17.9602	26	2693	89	20206	ENSG00000133026,ENSG00000137868,ENSG00000180340,ENSG00000092969,ENSG00000114315,ENSG00000163092,ENSG00000114251,ENSG00000162496,ENSG00000265107,ENSG00000112655,ENSG00000124766,ENSG00000197603,ENSG00000125378,ENSG00000164093,ENSG00000157240,ENSG00000173706,ENSG00000163513,ENSG00000107485,ENSG00000137834,ENSG00000198081,ENSG00000162738,ENSG00000143013,ENSG00000128602,ENSG00000179284,ENSG00000145362…
GO:0045662	negative regulation of myoblast differentiation	biological_process	0.00039262	0.015995	17.9602	10	2693	23	20206	ENSG00000125398,ENSG00000169245,ENSG00000232810,ENSG00000145824,ENSG00000165887,ENSG00000139174,ENSG00000125378,ENSG00000175197,ENSG00000150782,ENSG00000076770
GO:0042982	amyloid precursor protein metabolic process	biological_process	0.00039338	0.015995	17.9602	12	2693	32	20206	ENSG00000064687,ENSG00000136156,ENSG00000135916,ENSG00000117362,ENSG00000132589,ENSG00000182240,ENSG00000137642,ENSG00000177425,ENSG00000167755,ENSG00000162736,ENSG00000080815,ENSG00000160179
GO:0000122	negative regulation of transcription from RNA polymerase II promoter	biological_process	0.00039646	0.016089	17.9347	139	2693	756	20206	ENSG00000107485,ENSG00000165887,ENSG00000165821,ENSG00000117625,ENSG00000059728,ENSG00000128602,ENSG00000111596,ENSG00000175197,ENSG00000080839,ENSG00000139083,ENSG00000163320,ENSG00000137699,ENSG00000120896,ENSG00000178397,ENSG00000085224,ENSG00000104447,ENSG00000178028,ENSG00000165030,ENSG00000257923,ENSG00000183955,ENSG00000126351,ENSG00000129518,ENSG00000118689,ENSG00000232810,ENSG00000147852…
GO:0035107	appendage morphogenesis	biological_process	0.0004009	0.016205	17.9035	37	2693	147	20206	ENSG00000183691,ENSG00000117298,ENSG00000101144,ENSG00000124766,ENSG00000102678,ENSG00000141622,ENSG00000198816,ENSG00000106571,ENSG00000172819,ENSG00000185630,ENSG00000080815,ENSG00000003137,ENSG00000066468,ENSG00000204304,ENSG00000122707,ENSG00000138795,ENSG00000074047,ENSG00000070193,ENSG00000105429,ENSG00000128918,ENSG00000138829,ENSG00000164093,ENSG00000125378,ENSG00000164930,ENSG00000197603…
GO:0035108	limb morphogenesis	biological_process	0.0004009	0.016205	17.9035	37	2693	147	20206	ENSG00000124766,ENSG00000102678,ENSG00000141622,ENSG00000198816,ENSG00000101144,ENSG00000183691,ENSG00000117298,ENSG00000185630,ENSG00000080815,ENSG00000106571,ENSG00000172819,ENSG00000204304,ENSG00000122707,ENSG00000138795,ENSG00000074047,ENSG00000003137,ENSG00000066468,ENSG00000128918,ENSG00000138829,ENSG00000070193,ENSG00000105429,ENSG00000197603,ENSG00000144320,ENSG00000085224,ENSG00000265107…
GO:0006613	cotranslational protein targeting to membrane	biological_process	0.00040596	0.016378	17.8574	24	2693	112	20206	ENSG00000177954,ENSG00000144713,ENSG00000186468,ENSG00000071082,ENSG00000100316,ENSG00000142541,ENSG00000142676,ENSG00000166441,ENSG00000174599,ENSG00000197958,ENSG00000109475,ENSG00000067167,ENSG00000145592,ENSG00000229117,ENSG00000158552,ENSG00000137154,ENSG00000231500,ENSG00000233927,ENSG00000145425,ENSG00000065308,ENSG00000198755,ENSG00000142534,ENSG00000182899,ENSG00000025796
GO:0050920	regulation of chemotaxis	biological_process	0.00041849	0.016818	17.7423	43	2693	190	20206	ENSG00000120337,ENSG00000125735,ENSG00000167680,ENSG00000100311,ENSG00000145824,ENSG00000184304,ENSG00000020181,ENSG00000197405,ENSG00000169245,ENSG00000183049,ENSG00000169855,ENSG00000012171,ENSG00000213015,ENSG00000114251,ENSG00000137801,ENSG00000075223,ENSG00000075213,ENSG00000163735,ENSG00000174600,ENSG00000151694,ENSG00000035664,ENSG00000113721,ENSG00000105429,ENSG00000070193,ENSG00000130830…
GO:0032835	glomerulus development	biological_process	0.00042792	0.01713	17.6624	19	2693	58	20206	ENSG00000174059,ENSG00000081052,ENSG00000120738,ENSG00000137573,ENSG00000074181,ENSG00000154188,ENSG00000100311,ENSG00000113721,ENSG00000172037,ENSG00000162738,ENSG00000138193,ENSG00000183691,ENSG00000101144,ENSG00000125378,ENSG00000163884,ENSG00000134853,ENSG00000116962,ENSG00000114315,ENSG00000161270
GO:0043410	positive regulation of MAPK cascade	biological_process	0.00043709	0.017463	17.5788	96	2693	507	20206	ENSG00000035862,ENSG00000082556,ENSG00000106462,ENSG00000145349,ENSG00000064687,ENSG00000147246,ENSG00000145431,ENSG00000197405,ENSG00000129946,ENSG00000100311,ENSG00000171051,ENSG00000037280,ENSG00000127863,ENSG00000049130,ENSG00000127472,ENSG00000064300,ENSG00000006210,ENSG00000006606,ENSG00000108984,ENSG00000092969,ENSG00000174130,ENSG00000120896,ENSG00000182621,ENSG00000114251,ENSG00000197746…
GO:0060415	muscle tissue morphogenesis	biological_process	0.00043907	0.017509	17.5674	22	2693	71	20206	ENSG00000057294,ENSG00000164093,ENSG00000157240,ENSG00000173706,ENSG00000140416,ENSG00000163092,ENSG00000114251,ENSG00000180340,ENSG00000092969,ENSG00000168542,ENSG00000157168,ENSG00000148677,ENSG00000066468,ENSG00000111245,ENSG00000069702,ENSG00000009709,ENSG00000118194,ENSG00000060718,ENSG00000065534,ENSG00000114854,ENSG00000162738,ENSG00000054598
GO:2000739	regulation of mesenchymal stem cell differentiation	biological_process	0.00044159	0.017575	17.551	5	2693	6	20206	ENSG00000168056,ENSG00000134532,ENSG00000134853,ENSG00000110693,ENSG00000125398
GO:0006575	cellular modified amino acid metabolic process	biological_process	0.00045021	0.017884	17.4754	48	2693	231	20206	ENSG00000146085,ENSG00000021826,ENSG00000142619,ENSG00000119772,ENSG00000170275,ENSG00000213366,ENSG00000130005,ENSG00000228716,ENSG00000168710,ENSG00000188313,ENSG00000107485,ENSG00000172197,ENSG00000093134,ENSG00000116044,ENSG00000031698,ENSG00000127472,ENSG00000213722,ENSG00000168528,ENSG00000100577,ENSG00000131067,ENSG00000128965,ENSG00000086991,ENSG00000065911,ENSG00000109618,ENSG00000065621…
GO:0001934	positive regulation of protein phosphorylation	biological_process	0.00045546	0.018058	17.4333	160	2693	918	20206	ENSG00000006016,ENSG00000197405,ENSG00000145431,ENSG00000152785,ENSG00000064687,ENSG00000035862,ENSG00000134259,ENSG00000114251,ENSG00000171105,ENSG00000120896,ENSG00000182621,ENSG00000174130,ENSG00000092969,ENSG00000108984,ENSG00000006210,ENSG00000277363,ENSG00000049130,ENSG00000114739,ENSG00000171798,ENSG00000147852,ENSG00000232810,ENSG00000138193,ENSG00000115137,ENSG00000154188,ENSG00000135218…
GO:0040036	regulation of fibroblast growth factor receptor signaling pathway	biological_process	0.00046099	0.018207	17.3976	11	2693	26	20206	ENSG00000183691,ENSG00000066468,ENSG00000164161,ENSG00000137573,ENSG00000124813,ENSG00000063660,ENSG00000137801,ENSG00000114251,ENSG00000107485,ENSG00000174721,ENSG00000162552
GO:0009069	serine family amino acid metabolic process	biological_process	0.00047402	0.018686	17.2848	14	2693	42	20206	ENSG00000146733,ENSG00000168710,ENSG00000228716,ENSG00000176974,ENSG00000135069,ENSG00000144115,ENSG00000109618,ENSG00000160200,ENSG00000100714,ENSG00000031698,ENSG00000182199,ENSG00000274276,ENSG00000092621,ENSG00000116761
GO:0033002	muscle cell proliferation	biological_process	0.00047698	0.018767	17.2661	38	2693	158	20206	ENSG00000165795,ENSG00000109819,ENSG00000118503,ENSG00000177045,ENSG00000100311,ENSG00000135744,ENSG00000145349,ENSG00000108443,ENSG00000069702,ENSG00000145794,ENSG00000073756,ENSG00000064989,ENSG00000162430,ENSG00000092969,ENSG00000125378,ENSG00000163513,ENSG00000054598,ENSG00000232810,ENSG00000113721,ENSG00000108946,ENSG00000154188,ENSG00000074181,ENSG00000198001,ENSG00000066468,ENSG00000149256…
GO:0045995	regulation of embryonic development	biological_process	0.00048238	0.018943	17.2255	31	2693	116	20206	ENSG00000204262,ENSG00000158055,ENSG00000177463,ENSG00000137573,ENSG00000118707,ENSG00000151014,ENSG00000112769,ENSG00000107485,ENSG00000106003,ENSG00000162738,ENSG00000169083,ENSG00000162552,ENSG00000126016,ENSG00000157240,ENSG00000101144,ENSG00000125378,ENSG00000112655,ENSG00000260428,ENSG00000196569,ENSG00000116044,ENSG00000144824,ENSG00000130635,ENSG00000171105,ENSG00000114251,ENSG00000142875…
GO:0009746	response to hexose	biological_process	0.00048399	0.01897	17.2193	41	2693	179	20206	ENSG00000054148,ENSG00000265972,ENSG00000175567,ENSG00000142173,ENSG00000166263,ENSG00000184381,ENSG00000100889,ENSG00000137801,ENSG00000100219,ENSG00000086991,ENSG00000143195,ENSG00000100348,ENSG00000130766,ENSG00000108443,ENSG00000145242,ENSG00000185236,ENSG00000073756,ENSG00000109819,ENSG00000220205,ENSG00000124766,ENSG00000072310,ENSG00000175445,ENSG00000104067,ENSG00000118523,ENSG00000081760…
GO:0040013	negative regulation of locomotion	biological_process	0.00049647	0.019422	17.1171	61	2693	293	20206	ENSG00000136352,ENSG00000108691,ENSG00000162552,ENSG00000242498,ENSG00000132386,ENSG00000177868,ENSG00000010322,ENSG00000170381,ENSG00000105894,ENSG00000122707,ENSG00000090539,ENSG00000113369,ENSG00000148180,ENSG00000137573,ENSG00000154803,ENSG00000103034,ENSG00000136999,ENSG00000138685,ENSG00000143878,ENSG00000099250,ENSG00000157168,ENSG00000161544,ENSG00000186832,ENSG00000163485,ENSG00000115461…
GO:2000377	regulation of reactive oxygen species metabolic process	biological_process	0.00050322	0.019649	17.0666	36	2693	157	20206	ENSG00000174059,ENSG00000073756,ENSG00000140092,ENSG00000137509,ENSG00000109846,ENSG00000105974,ENSG00000135744,ENSG00000100311,ENSG00000228716,ENSG00000116044,ENSG00000213722,ENSG00000171105,ENSG00000137801,ENSG00000163661,ENSG00000086991,ENSG00000069974,ENSG00000135218,ENSG00000188747,ENSG00000113721,ENSG00000163513,ENSG00000118689,ENSG00000232810,ENSG00000124212,ENSG00000141510,ENSG00000116717…
GO:0060548	negative regulation of cell death	biological_process	0.00051146	0.019854	17.0215	158	2693	918	20206	ENSG00000074219,ENSG00000119969,ENSG00000104765,ENSG00000154188,ENSG00000170927,ENSG00000172216,ENSG00000072163,ENSG00000198625,ENSG00000232810,ENSG00000054598,ENSG00000158234,ENSG00000145425,ENSG00000113494,ENSG00000115008,ENSG00000116584,ENSG00000138448,ENSG00000124766,ENSG00000240583,ENSG00000173157,ENSG00000105550,ENSG00000157514,ENSG00000120156,ENSG00000023445,ENSG00000080815,ENSG00000100985…
GO:0003151	outflow tract morphogenesis	biological_process	0.00051231	0.019854	17.0215	20	2693	64	20206	ENSG00000177606,ENSG00000125378,ENSG00000164093,ENSG00000164128,ENSG00000157240,ENSG00000162496,ENSG00000265107,ENSG00000075223,ENSG00000114315,ENSG00000112715,ENSG00000114251,ENSG00000092969,ENSG00000180340,ENSG00000069869,ENSG00000066468,ENSG00000115966,ENSG00000054598,ENSG00000163513,ENSG00000104313,ENSG00000137834
GO:0009749	response to glucose	biological_process	0.0005273	0.020397	16.9043	40	2693	174	20206	ENSG00000130766,ENSG00000100348,ENSG00000108443,ENSG00000185236,ENSG00000145242,ENSG00000109819,ENSG00000220205,ENSG00000265972,ENSG00000054148,ENSG00000175567,ENSG00000142173,ENSG00000137801,ENSG00000100219,ENSG00000143195,ENSG00000086991,ENSG00000166263,ENSG00000184381,ENSG00000100889,ENSG00000184349,ENSG00000120738,ENSG00000132386,ENSG00000183087,ENSG00000120899,ENSG00000178966,ENSG00000163513…
GO:0003206	cardiac chamber morphogenesis	biological_process	0.00054637	0.021056	16.7662	30	2693	113	20206	ENSG00000109472,ENSG00000111245,ENSG00000066468,ENSG00000069702,ENSG00000060718,ENSG00000118194,ENSG00000128602,ENSG00000115641,ENSG00000114854,ENSG00000107485,ENSG00000162738,ENSG00000137834,ENSG00000054598,ENSG00000163513,ENSG00000164093,ENSG00000057294,ENSG00000173706,ENSG00000157240,ENSG00000125378,ENSG00000124766,ENSG00000162496,ENSG00000140416,ENSG00000265107,ENSG00000114251,ENSG00000075223…
GO:0060325	face morphogenesis	biological_process	0.0005481	0.021068	16.7638	12	2693	31	20206	ENSG00000121005,ENSG00000092969,ENSG00000137868,ENSG00000108821,ENSG00000150347,ENSG00000070018,ENSG00000138795,ENSG00000166224,ENSG00000260428,ENSG00000183691,ENSG00000119699,ENSG00000115839
GO:0008284	positive regulation of cell proliferation	biological_process	0.00054872	0.021068	16.7638	154	2693	879	20206	ENSG00000067836,ENSG00000125378,ENSG00000150281,ENSG00000150782,ENSG00000205336,ENSG00000124813,ENSG00000112175,ENSG00000163735,ENSG00000111087,ENSG00000267534,ENSG00000009709,ENSG00000108443,ENSG00000168159,ENSG00000135744,ENSG00000125398,ENSG00000104313,ENSG00000132688,ENSG00000164932,ENSG00000177606,ENSG00000078401,ENSG00000071051,ENSG00000180660,ENSG00000260428,ENSG00000213699,ENSG00000173083…
GO:0050679	positive regulation of epithelial cell proliferation	biological_process	0.00057823	0.022077	16.5606	37	2693	155	20206	ENSG00000183873,ENSG00000105894,ENSG00000170961,ENSG00000124193,ENSG00000066468,ENSG00000143494,ENSG00000164104,ENSG00000106178,ENSG00000070193,ENSG00000126561,ENSG00000117525,ENSG00000102678,ENSG00000143437,ENSG00000177606,ENSG00000183691,ENSG00000120156,ENSG00000099250,ENSG00000112715,ENSG00000138685,ENSG00000213015,ENSG00000143369,ENSG00000172817,ENSG00000184304,ENSG00000104313,ENSG00000197405…
GO:2000741	positive regulation of mesenchymal stem cell differentiation	biological_process	0.00058406	0.022259	16.5249	4	2693	4	20206	ENSG00000110693,ENSG00000125398,ENSG00000168056,ENSG00000134532
GO:0040008	regulation of growth	biological_process	0.0005928	0.022509	16.4764	117	2693	638	20206	ENSG00000075213,ENSG00000141753,ENSG00000187164,ENSG00000130147,ENSG00000182636,ENSG00000156239,ENSG00000125378,ENSG00000204580,ENSG00000120616,ENSG00000129682,ENSG00000144847,ENSG00000135744,ENSG00000167680,ENSG00000116183,ENSG00000130005,ENSG00000169083,ENSG00000185920,ENSG00000163697,ENSG00000077684,ENSG00000111245,ENSG00000122641,ENSG00000188372,ENSG00000108443,ENSG00000166224,ENSG00000109846…
GO:0002063	chondrocyte development	biological_process	0.00059709	0.02263	16.4532	11	2693	25	20206	ENSG00000176624,ENSG00000163513,ENSG00000149257,ENSG00000138696,ENSG00000124813,ENSG00000125398,ENSG00000172819,ENSG00000168646,ENSG00000137573,ENSG00000060718,ENSG00000157766
GO:0046323	glucose import	biological_process	0.00059847	0.022641	16.451	22	2693	76	20206	ENSG00000135744,ENSG00000232810,ENSG00000134243,ENSG00000168216,ENSG00000169047,ENSG00000197594,ENSG00000130766,ENSG00000111731,ENSG00000108443,ENSG00000070371,ENSG00000153291,ENSG00000146411,ENSG00000105550,ENSG00000145861,ENSG00000171105,ENSG00000197496,ENSG00000117461,ENSG00000184845,ENSG00000095637,ENSG00000214022,ENSG00000116044,ENSG00000064300
GO:0003415	chondrocyte hypertrophy	biological_process	0.00060123	0.022704	16.439	4	2693	4	20206	ENSG00000125398,ENSG00000172819,ENSG00000163513,ENSG00000176624
GO:0001706	endoderm formation	biological_process	0.00060274	0.022719	16.4361	19	2693	61	20206	ENSG00000130635,ENSG00000181449,ENSG00000175387,ENSG00000100985,ENSG00000102996,ENSG00000183691,ENSG00000160255,ENSG00000138448,ENSG00000111799,ENSG00000158050,ENSG00000134871,ENSG00000142156,ENSG00000115232,ENSG00000135424,ENSG00000122641,ENSG00000204262,ENSG00000144810,ENSG00000060718,ENSG00000115414
GO:0009223	pyrimidine deoxyribonucleotide catabolic process	biological_process	0.00061168	0.023014	16.3801	6	2693	11	20206	ENSG00000140398,ENSG00000129071,ENSG00000076248,ENSG00000114026,ENSG00000125458,ENSG00000128951
GO:0007169	transmembrane receptor protein tyrosine kinase signaling pathway	biological_process	0.00061631	0.023106	16.3628	124	2693	676	20206	ENSG00000135744,ENSG00000125398,ENSG00000187498,ENSG00000213625,ENSG00000020181,ENSG00000069275,ENSG00000169083,ENSG00000164161,ENSG00000145242,ENSG00000101265,ENSG00000108443,ENSG00000111731,ENSG00000066248,ENSG00000166224,ENSG00000124813,ENSG00000123384,ENSG00000112175,ENSG00000137801,ENSG00000111816,ENSG00000214944,ENSG00000174721,ENSG00000141753,ENSG00000095637,ENSG00000182636,ENSG00000204580…
GO:0001932	regulation of protein phosphorylation	biological_process	0.00061969	0.023189	16.3472	222	2693	1326	20206	ENSG00000137834,ENSG00000198648,ENSG00000169083,ENSG00000135549,ENSG00000118503,ENSG00000101265,ENSG00000130513,ENSG00000129474,ENSG00000130829,ENSG00000188372,ENSG00000165973,ENSG00000175215,ENSG00000175305,ENSG00000129757,ENSG00000089248,ENSG00000137801,ENSG00000170214,ENSG00000137642,ENSG00000114315,ENSG00000144677,ENSG00000162999,ENSG00000163660,ENSG00000157240,ENSG00000188906,ENSG00000133048…
GO:0051726	regulation of cell cycle	biological_process	0.00062167	0.023221	16.3412	169	2693	991	20206	ENSG00000112029,ENSG00000143878,ENSG00000185630,ENSG00000057935,ENSG00000176907,ENSG00000164114,ENSG00000092010,ENSG00000124766,ENSG00000138764,ENSG00000115561,ENSG00000115008,ENSG00000054598,ENSG00000198625,ENSG00000149679,ENSG00000129173,ENSG00000204264,ENSG00000170927,ENSG00000079335,ENSG00000115966,ENSG00000099910,ENSG00000182621,ENSG00000162409,ENSG00000092969,ENSG00000166263,ENSG00000097046…
GO:0032885	regulation of polysaccharide biosynthetic process	biological_process	0.00062871	0.023441	16.3002	13	2693	34	20206	ENSG00000171105,ENSG00000100311,ENSG00000145861,ENSG00000115687,ENSG00000109320,ENSG00000170961,ENSG00000197594,ENSG00000169047,ENSG00000132376,ENSG00000049769,ENSG00000095637,ENSG00000213639,ENSG00000178567
GO:0032330	regulation of chondrocyte differentiation	biological_process	0.00063581	0.023625	16.2663	16	2693	47	20206	ENSG00000115380,ENSG00000125398,ENSG00000138696,ENSG00000074047,ENSG00000168646,ENSG00000151388,ENSG00000134532,ENSG00000124813,ENSG00000106571,ENSG00000172819,ENSG00000118523,ENSG00000104447,ENSG00000110693,ENSG00000125378,ENSG00000144320,ENSG00000178573
GO:0050667	homocysteine metabolic process	biological_process	0.00063725	0.023632	16.265	7	2693	13	20206	ENSG00000160200,ENSG00000100714,ENSG00000116761,ENSG00000177000,ENSG00000086991,ENSG00000021826,ENSG00000146085
GO:0042325	regulation of phosphorylation	biological_process	0.00063984	0.023686	16.2551	236	2693	1418	20206	ENSG00000138685,ENSG00000078900,ENSG00000154803,ENSG00000181449,ENSG00000150455,ENSG00000112715,ENSG00000118523,ENSG00000099250,ENSG00000117461,ENSG00000178607,ENSG00000163491,ENSG00000136869,ENSG00000183691,ENSG00000143437,ENSG00000114166,ENSG00000158050,ENSG00000139269,ENSG00000100100,ENSG00000139625,ENSG00000113721,ENSG00000164742,ENSG00000163513,ENSG00000169242,ENSG00000108691,ENSG00000139946…
GO:0060907	positive regulation of macrophage cytokine production	biological_process	0.00065072	0.024045	16.1898	5	2693	7	20206	ENSG00000159674,ENSG00000114251,ENSG00000136869,ENSG00000135218,ENSG00000167191
GO:0001558	regulation of cell growth	biological_process	0.00066822	0.02451	16.1066	77	2693	391	20206	ENSG00000077684,ENSG00000163697,ENSG00000116183,ENSG00000167680,ENSG00000135744,ENSG00000090006,ENSG00000140092,ENSG00000012171,ENSG00000198563,ENSG00000109846,ENSG00000122641,ENSG00000111245,ENSG00000130147,ENSG00000187164,ENSG00000141753,ENSG00000075213,ENSG00000129682,ENSG00000204580,ENSG00000156239,ENSG00000141510,ENSG00000120899,ENSG00000197594,ENSG00000138795,ENSG00000111344,ENSG00000067445…
GO:0050921	positive regulation of chemotaxis	biological_process	0.00066825	0.02451	16.1066	30	2693	126	20206	ENSG00000125735,ENSG00000100311,ENSG00000113721,ENSG00000120337,ENSG00000105429,ENSG00000070193,ENSG00000169245,ENSG00000197405,ENSG00000145824,ENSG00000120899,ENSG00000184304,ENSG00000183087,ENSG00000183049,ENSG00000163734,ENSG00000213015,ENSG00000138685,ENSG00000146070,ENSG00000150455,ENSG00000114251,ENSG00000137801,ENSG00000184371,ENSG00000127129,ENSG00000112715,ENSG00000174600,ENSG00000099250…
GO:0046579	positive regulation of Ras protein signal transduction	biological_process	0.00066924	0.02451	16.1066	13	2693	35	20206	ENSG00000049130,ENSG00000205336,ENSG00000169855,ENSG00000145349,ENSG00000135898,ENSG00000171777,ENSG00000168542,ENSG00000157168,ENSG00000058335,ENSG00000070193,ENSG00000113721,ENSG00000184371,ENSG00000134259
GO:0035148	tube formation	biological_process	0.00067238	0.024582	16.0938	35	2693	139	20206	ENSG00000172819,ENSG00000147862,ENSG00000112715,ENSG00000177508,ENSG00000180340,ENSG00000139174,ENSG00000183691,ENSG00000101752,ENSG00000124766,ENSG00000143013,ENSG00000070193,ENSG00000115596,ENSG00000162552,ENSG00000158055,ENSG00000074219,ENSG00000100714,ENSG00000142875,ENSG00000070018,ENSG00000114251,ENSG00000138771,ENSG00000164930,ENSG00000125378,ENSG00000157240,ENSG00000204852,ENSG00000106078…
GO:0002687	positive regulation of leukocyte migration	biological_process	0.00067839	0.024758	16.0628	28	2693	120	20206	ENSG00000035664,ENSG00000049130,ENSG00000151694,ENSG00000115008,ENSG00000174600,ENSG00000163735,ENSG00000169429,ENSG00000146070,ENSG00000127129,ENSG00000112715,ENSG00000114251,ENSG00000150455,ENSG00000184371,ENSG00000137801,ENSG00000163734,ENSG00000213015,ENSG00000183087,ENSG00000183049,ENSG00000188372,ENSG00000232810,ENSG00000169245,ENSG00000197405,ENSG00000120899,ENSG00000145824,ENSG00000125735…
GO:0048644	muscle organ morphogenesis	biological_process	0.00068391	0.024915	16.0354	23	2693	78	20206	ENSG00000168542,ENSG00000180340,ENSG00000092969,ENSG00000157168,ENSG00000148677,ENSG00000114251,ENSG00000150347,ENSG00000163092,ENSG00000140416,ENSG00000157240,ENSG00000173706,ENSG00000057294,ENSG00000164093,ENSG00000162738,ENSG00000054598,ENSG00000114854,ENSG00000060718,ENSG00000118194,ENSG00000065534,ENSG00000009709,ENSG00000069702,ENSG00000066468,ENSG00000111245
GO:0072028	nephron morphogenesis	biological_process	0.00068677	0.024975	16.0249	23	2693	79	20206	ENSG00000179222,ENSG00000113721,ENSG00000128602,ENSG00000135744,ENSG00000125398,ENSG00000107485,ENSG00000185920,ENSG00000162552,ENSG00000115596,ENSG00000104313,ENSG00000166341,ENSG00000153936,ENSG00000106571,ENSG00000112715,ENSG00000114315,ENSG00000130702,ENSG00000138685,ENSG00000260027,ENSG00000177508,ENSG00000185630,ENSG00000183691,ENSG00000101144,ENSG00000125378
GO:0048839	inner ear development	biological_process	0.0006893	0.025023	16.0166	42	2693	177	20206	ENSG00000113721,ENSG00000070193,ENSG00000184564,ENSG00000158055,ENSG00000125629,ENSG00000066468,ENSG00000150893,ENSG00000074047,ENSG00000139263,ENSG00000166341,ENSG00000181449,ENSG00000106571,ENSG00000144749,ENSG00000170891,ENSG00000107736,ENSG00000180340,ENSG00000111276,ENSG00000112782,ENSG00000119699,ENSG00000186297,ENSG00000102678,ENSG00000125398,ENSG00000162738,ENSG00000145824,ENSG00000107485…
GO:2000146	negative regulation of cell motility	biological_process	0.00069927	0.025313	15.9666	50	2693	232	20206	ENSG00000181852,ENSG00000144824,ENSG00000140416,ENSG00000186832,ENSG00000213809,ENSG00000163485,ENSG00000115461,ENSG00000183691,ENSG00000143878,ENSG00000161544,ENSG00000157168,ENSG00000154803,ENSG00000136999,ENSG00000138685,ENSG00000103034,ENSG00000122707,ENSG00000105894,ENSG00000137573,ENSG00000090539,ENSG00000177868,ENSG00000132386,ENSG00000010322,ENSG00000162552,ENSG00000242498,ENSG00000108691…
GO:0032990	cell part morphogenesis	biological_process	0.00069973	0.025313	15.9666	151	2693	816	20206	ENSG00000083799,ENSG00000117155,ENSG00000074527,ENSG00000167680,ENSG00000162738,ENSG00000132688,ENSG00000168944,ENSG00000148948,ENSG00000159674,ENSG00000145242,ENSG00000148498,ENSG00000169855,ENSG00000099204,ENSG00000123607,ENSG00000152582,ENSG00000130702,ENSG00000164050,ENSG00000124006,ENSG00000129682,ENSG00000156687,ENSG00000182168,ENSG00000136352,ENSG00000172037,ENSG00000126500,ENSG00000066468…
GO:0072593	reactive oxygen species metabolic process	biological_process	0.00072892	0.026166	15.8226	49	2693	236	20206	ENSG00000113721,ENSG00000163513,ENSG00000118689,ENSG00000232810,ENSG00000141510,ENSG00000124212,ENSG00000120899,ENSG00000116717,ENSG00000137857,ENSG00000135218,ENSG00000188747,ENSG00000158125,ENSG00000118523,ENSG00000108839,ENSG00000213809,ENSG00000167815,ENSG00000136869,ENSG00000078401,ENSG00000160255,ENSG00000101144,ENSG00000130707,ENSG00000165025,ENSG00000121691,ENSG00000127528,ENSG00000181852…
GO:1901605	alpha-amino acid metabolic process	biological_process	0.00072964	0.026166	15.8226	54	2693	269	20206	ENSG00000106049,ENSG00000021826,ENSG00000142619,ENSG00000119772,ENSG00000092621,ENSG00000146085,ENSG00000169057,ENSG00000168710,ENSG00000228716,ENSG00000188313,ENSG00000119711,ENSG00000170275,ENSG00000130005,ENSG00000127472,ENSG00000213722,ENSG00000168528,ENSG00000031698,ENSG00000065154,ENSG00000167701,ENSG00000172197,ENSG00000164904,ENSG00000120053,ENSG00000166123,ENSG00000086991,ENSG00000008311…
GO:0019985	translesion synthesis	biological_process	0.00073091	0.026166	15.8226	13	2693	41	20206	ENSG00000126804,ENSG00000154914,ENSG00000111445,ENSG00000143476,ENSG00000166803,ENSG00000182179,ENSG00000101751,ENSG00000163743,ENSG00000156587,ENSG00000121060,ENSG00000049541,ENSG00000077514,ENSG00000163918
GO:0097285	cell-type specific apoptotic process	biological_process	0.00073659	0.026323	15.7966	84	2693	438	20206	ENSG00000152208,ENSG00000183087,ENSG00000066468,ENSG00000097007,ENSG00000138795,ENSG00000124193,ENSG00000139625,ENSG00000164830,ENSG00000163513,ENSG00000169242,ENSG00000108691,ENSG00000106483,ENSG00000141510,ENSG00000090861,ENSG00000120899,ENSG00000177606,ENSG00000078401,ENSG00000116001,ENSG00000186297,ENSG00000078900,ENSG00000106571,ENSG00000091592,ENSG00000101126,ENSG00000099250,ENSG00000101412…
GO:0010743	regulation of macrophage derived foam cell differentiation	biological_process	0.00074084	0.026381	15.7871	11	2693	29	20206	ENSG00000160179,ENSG00000135744,ENSG00000038945,ENSG00000154265,ENSG00000184371,ENSG00000100906,ENSG00000135218,ENSG00000109320,ENSG00000165029,ENSG00000138448,ENSG00000175445
GO:0042063	gliogenesis	biological_process	0.0007415	0.026381	15.7871	52	2693	239	20206	ENSG00000136869,ENSG00000183691,ENSG00000163220,ENSG00000124766,ENSG00000135144,ENSG00000196569,ENSG00000109321,ENSG00000181449,ENSG00000184371,ENSG00000106571,ENSG00000147862,ENSG00000118260,ENSG00000138685,ENSG00000078900,ENSG00000149256,ENSG00000157168,ENSG00000146072,ENSG00000097007,ENSG00000134198,ENSG00000135638,ENSG00000105894,ENSG00000138795,ENSG00000125966,ENSG00000066135,ENSG00000136352…
GO:0060324	face development	biological_process	0.00074204	0.026381	15.7871	16	2693	49	20206	ENSG00000128918,ENSG00000121005,ENSG00000108821,ENSG00000138795,ENSG00000166224,ENSG00000092969,ENSG00000137868,ENSG00000150347,ENSG00000070018,ENSG00000114251,ENSG00000172819,ENSG00000260428,ENSG00000120093,ENSG00000115839,ENSG00000119699,ENSG00000183691
GO:0030218	erythrocyte differentiation	biological_process	0.00074367	0.026394	15.7849	25	2693	95	20206	ENSG00000158856,ENSG00000134954,ENSG00000170631,ENSG00000122641,ENSG00000079387,ENSG00000069702,ENSG00000153879,ENSG00000185650,ENSG00000126351,ENSG00000107485,ENSG00000168918,ENSG00000118689,ENSG00000164104,ENSG00000082641,ENSG00000127528,ENSG00000100320,ENSG00000143437,ENSG00000178467,ENSG00000110693,ENSG00000125378,ENSG00000137154,ENSG00000121989,ENSG00000112715,ENSG00000172845,ENSG00000005483
GO:0030336	negative regulation of cell migration	biological_process	0.00075185	0.026599	15.7513	48	2693	220	20206	ENSG00000109819,ENSG00000060656,ENSG00000151882,ENSG00000184194,ENSG00000169855,ENSG00000182621,ENSG00000164938,ENSG00000168542,ENSG00000075213,ENSG00000152894,ENSG00000112175,ENSG00000154096,ENSG00000123384,ENSG00000113657,ENSG00000137801,ENSG00000101280,ENSG00000071246,ENSG00000168675,ENSG00000196405,ENSG00000205336,ENSG00000057294,ENSG00000169504,ENSG00000108691,ENSG00000162552,ENSG00000242498…
GO:0001938	positive regulation of endothelial cell proliferation	biological_process	0.00075202	0.026599	15.7513	19	2693	64	20206	ENSG00000143369,ENSG00000213015,ENSG00000100311,ENSG00000126561,ENSG00000037280,ENSG00000106178,ENSG00000164104,ENSG00000143494,ENSG00000184304,ENSG00000125378,ENSG00000177606,ENSG00000143437,ENSG00000006606,ENSG00000117525,ENSG00000138685,ENSG00000112715,ENSG00000114251,ENSG00000099250,ENSG00000120156
GO:0071772	response to BMP	biological_process	0.0007624	0.026783	15.7214	37	2693	148	20206	ENSG00000260428,ENSG00000141622,ENSG00000101144,ENSG00000183691,ENSG00000166292,ENSG00000175387,ENSG00000171243,ENSG00000067141,ENSG00000170365,ENSG00000090539,ENSG00000138795,ENSG00000151388,ENSG00000137573,ENSG00000102935,ENSG00000097007,ENSG00000120738,ENSG00000101938,ENSG00000137770,ENSG00000114739,ENSG00000105429,ENSG00000170801,ENSG00000125378,ENSG00000157240,ENSG00000166147,ENSG00000121989…
GO:0071773	cellular response to BMP stimulus	biological_process	0.0007624	0.026783	15.7214	37	2693	148	20206	ENSG00000179284,ENSG00000168487,ENSG00000107485,ENSG00000137834,ENSG00000138696,ENSG00000069702,ENSG00000152785,ENSG00000124813,ENSG00000112175,ENSG00000114251,ENSG00000114315,ENSG00000130700,ENSG00000121989,ENSG00000166147,ENSG00000157240,ENSG00000125378,ENSG00000170801,ENSG00000114739,ENSG00000105429,ENSG00000137770,ENSG00000101938,ENSG00000120738,ENSG00000097007,ENSG00000102935,ENSG00000138795…
GO:0055094	response to lipoprotein particle	biological_process	0.0007687	0.026919	15.6994	8	2693	17	20206	ENSG00000160179,ENSG00000105550,ENSG00000198911,ENSG00000135218,ENSG00000151694,ENSG00000160255,ENSG00000165029,ENSG00000165025
GO:1904019	epithelial cell apoptotic process	biological_process	0.00076889	0.026919	15.6994	23	2693	83	20206	ENSG00000183087,ENSG00000097007,ENSG00000119772,ENSG00000148180,ENSG00000124193,ENSG00000170421,ENSG00000101412,ENSG00000154188,ENSG00000118503,ENSG00000163513,ENSG00000106483,ENSG00000118689,ENSG00000109819,ENSG00000185650,ENSG00000134243,ENSG00000107485,ENSG00000116001,ENSG00000116044,ENSG00000105550,ENSG00000165527,ENSG00000007968,ENSG00000137801,ENSG00000120156
GO:1903706	regulation of hemopoiesis	biological_process	0.00080514	0.028045	15.5214	66	2693	341	20206	ENSG00000087460,ENSG00000101265,ENSG00000079387,ENSG00000122641,ENSG00000276600,ENSG00000168918,ENSG00000154727,ENSG00000116044,ENSG00000178467,ENSG00000197238,ENSG00000125378,ENSG00000121989,ENSG00000100219,ENSG00000005483,ENSG00000126804,ENSG00000114315,ENSG00000114115,ENSG00000138795,ENSG00000187098,ENSG00000244754,ENSG00000183087,ENSG00000120899,ENSG00000125347,ENSG00000143995,ENSG00000163513…
GO:0030199	collagen fibril organization	biological_process	0.00082288	0.028615	15.4341	15	2693	43	20206	ENSG00000204262,ENSG00000157766,ENSG00000260428,ENSG00000113083,ENSG00000139329,ENSG00000111799,ENSG00000060718,ENSG00000130635,ENSG00000080573,ENSG00000162733,ENSG00000108821,ENSG00000092969,ENSG00000168542,ENSG00000054598,ENSG00000149257
GO:0014855	striated muscle cell proliferation	biological_process	0.00082963	0.028801	15.4059	18	2693	56	20206	ENSG00000054598,ENSG00000163513,ENSG00000177045,ENSG00000108946,ENSG00000154188,ENSG00000145794,ENSG00000066468,ENSG00000069702,ENSG00000162430,ENSG00000149256,ENSG00000159086,ENSG00000092969,ENSG00000078900,ENSG00000103034,ENSG00000170365,ENSG00000138685,ENSG00000102678,ENSG00000183691
GO:0000731	DNA synthesis involved in DNA repair	biological_process	0.00083267	0.028858	15.3973	13	2693	37	20206	ENSG00000077514,ENSG00000136492,ENSG00000177302,ENSG00000111247,ENSG00000174371,ENSG00000104320,ENSG00000138346,ENSG00000178966,ENSG00000185379,ENSG00000138376,ENSG00000175643,ENSG00000177084,ENSG00000101773
GO:0034405	response to fluid shear stress	biological_process	0.00085906	0.029575	15.2908	12	2693	33	20206	ENSG00000120899,ENSG00000137834,ENSG00000198911,ENSG00000113721,ENSG00000127528,ENSG00000170961,ENSG00000116044,ENSG00000134954,ENSG00000119699,ENSG00000073756,ENSG00000130707,ENSG00000165029
GO:0001837	epithelial to mesenchymal transition	biological_process	0.00086115	0.029597	15.2875	29	2693	114	20206	ENSG00000136352,ENSG00000108821,ENSG00000125398,ENSG00000169242,ENSG00000162552,ENSG00000163513,ENSG00000069702,ENSG00000168140,ENSG00000066468,ENSG00000106462,ENSG00000137273,ENSG00000168646,ENSG00000115318,ENSG00000170961,ENSG00000138795,ENSG00000070018,ENSG00000114251,ENSG00000112175,ENSG00000122694,ENSG00000092969,ENSG00000166292,ENSG00000175387,ENSG00000119699,ENSG00000044090,ENSG00000101144…
GO:0006950	response to stress	biological_process	0.00087065	0.029874	15.2471	622	2693	4245	20206	ENSG00000163734,ENSG00000134954,ENSG00000126351,ENSG00000108654,ENSG00000129484,ENSG00000124766,ENSG00000080815,ENSG00000161270,ENSG00000250722,ENSG00000023445,ENSG00000100342,ENSG00000126368,ENSG00000103313,ENSG00000136628,ENSG00000136492,ENSG00000107438,ENSG00000092470,ENSG00000182263,ENSG00000175197,ENSG00000174371,ENSG00000064989,ENSG00000073756,ENSG00000169245,ENSG00000145431,ENSG00000079134…
GO:0002262	myeloid cell homeostasis	biological_process	0.00087519	0.02998	15.2317	30	2693	125	20206	ENSG00000126351,ENSG00000185650,ENSG00000168918,ENSG00000107485,ENSG00000162736,ENSG00000118689,ENSG00000164104,ENSG00000082641,ENSG00000153094,ENSG00000158856,ENSG00000134954,ENSG00000100714,ENSG00000079387,ENSG00000170631,ENSG00000122641,ENSG00000069702,ENSG00000153879,ENSG00000121989,ENSG00000172845,ENSG00000112715,ENSG00000005483,ENSG00000127528,ENSG00000049130,ENSG00000100320,ENSG00000143437…
GO:0045786	negative regulation of cell cycle	biological_process	0.00090428	0.030925	15.0969	88	2693	472	20206	ENSG00000169429,ENSG00000148935,ENSG00000111554,ENSG00000178607,ENSG00000181449,ENSG00000078900,ENSG00000170364,ENSG00000197256,ENSG00000053254,ENSG00000114166,ENSG00000087074,ENSG00000125347,ENSG00000116717,ENSG00000141510,ENSG00000138376,ENSG00000184445,ENSG00000070193,ENSG00000152409,ENSG00000114126,ENSG00000113456,ENSG00000185499,ENSG00000169136,ENSG00000097007,ENSG00000121101,ENSG00000183087…
GO:0060675	ureteric bud morphogenesis	biological_process	0.00091044	0.031084	15.0746	20	2693	66	20206	ENSG00000106571,ENSG00000112715,ENSG00000138685,ENSG00000130702,ENSG00000114315,ENSG00000185630,ENSG00000260027,ENSG00000125378,ENSG00000183691,ENSG00000128602,ENSG00000179222,ENSG00000125398,ENSG00000135744,ENSG00000107485,ENSG00000115596,ENSG00000162552,ENSG00000104313,ENSG00000185920,ENSG00000153936,ENSG00000166341
GO:0021983	pituitary gland development	biological_process	0.00092279	0.031454	15.0232	15	2693	45	20206	ENSG00000118260,ENSG00000070193,ENSG00000181449,ENSG00000136352,ENSG00000114251,ENSG00000114315,ENSG00000138685,ENSG00000128918,ENSG00000162552,ENSG00000164093,ENSG00000111087,ENSG00000183691,ENSG00000125378,ENSG00000074047,ENSG00000134954
GO:0031401	positive regulation of protein modification process	biological_process	0.0009291	0.031617	15.0008	197	2693	1184	20206	ENSG00000150782,ENSG00000129682,ENSG00000150281,ENSG00000125378,ENSG00000121989,ENSG00000141753,ENSG00000157837,ENSG00000086991,ENSG00000121236,ENSG00000112175,ENSG00000176046,ENSG00000183765,ENSG00000267534,ENSG00000009709,ENSG00000122641,ENSG00000108960,ENSG00000162738,ENSG00000104320,ENSG00000151876,ENSG00000240065,ENSG00000105974,ENSG00000138617,ENSG00000125398,ENSG00000135744,ENSG00000168487…
GO:0051179	localization	biological_process	0.00093643	0.031814	14.9738	885	2693	6002	20206	ENSG00000123384,ENSG00000163393,ENSG00000169992,ENSG00000168542,ENSG00000008283,ENSG00000084676,ENSG00000156687,ENSG00000231500,ENSG00000077942,ENSG00000158156,ENSG00000129116,ENSG00000145864,ENSG00000125398,ENSG00000167680,ENSG00000105974,ENSG00000151876,ENSG00000115232,ENSG00000220205,ENSG00000108846,ENSG00000125843,ENSG00000108960,ENSG00000154358,ENSG00000069702,ENSG00000276600,ENSG00000150967…
GO:0043408	regulation of MAPK cascade	biological_process	0.00094281	0.031978	14.9515	125	2693	698	20206	ENSG00000086991,ENSG00000112175,ENSG00000137642,ENSG00000137801,ENSG00000170214,ENSG00000089248,ENSG00000141753,ENSG00000150593,ENSG00000161904,ENSG00000125378,ENSG00000133048,ENSG00000188906,ENSG00000162999,ENSG00000077942,ENSG00000168487,ENSG00000105974,ENSG00000162738,ENSG00000169083,ENSG00000122641,ENSG00000130829,ENSG00000129474,ENSG00000101265,ENSG00000130513,ENSG00000267534,ENSG00000112715…
GO:0097009	energy homeostasis	biological_process	0.00094702	0.032068	14.9393	12	2693	32	20206	ENSG00000174738,ENSG00000076555,ENSG00000115687,ENSG00000137509,ENSG00000135218,ENSG00000082556,ENSG00000154803,ENSG00000127129,ENSG00000176624,ENSG00000109819,ENSG00000105662,ENSG00000162409
GO:1901532	regulation of hematopoietic progenitor cell differentiation	biological_process	0.00098415	0.033233	14.7843	13	2693	44	20206	ENSG00000197238,ENSG00000170631,ENSG00000276600,ENSG00000244754,ENSG00000154727,ENSG00000116044,ENSG00000217128,ENSG00000154803,ENSG00000197837,ENSG00000114315,ENSG00000126804,ENSG00000164104,ENSG00000054598
GO:0002688	regulation of leukocyte chemotaxis	biological_process	0.00098486	0.033233	14.7843	25	2693	104	20206	ENSG00000146070,ENSG00000136999,ENSG00000127129,ENSG00000137801,ENSG00000150455,ENSG00000184371,ENSG00000114251,ENSG00000163735,ENSG00000174600,ENSG00000169429,ENSG00000151694,ENSG00000213809,ENSG00000035664,ENSG00000125735,ENSG00000120337,ENSG00000108691,ENSG00000197405,ENSG00000169245,ENSG00000120899,ENSG00000130830,ENSG00000145824,ENSG00000183087,ENSG00000183049,ENSG00000163734,ENSG00000213015
GO:0007417	central nervous system development	biological_process	0.00098625	0.033233	14.7843	162	2693	906	20206	ENSG00000197405,ENSG00000165795,ENSG00000145431,ENSG00000109819,ENSG00000123080,ENSG00000169057,ENSG00000131652,ENSG00000128602,ENSG00000162624,ENSG00000153094,ENSG00000069667,ENSG00000035862,ENSG00000177463,ENSG00000174469,ENSG00000102038,ENSG00000182621,ENSG00000140600,ENSG00000116254,ENSG00000116729,ENSG00000108387,ENSG00000114251,ENSG00000168209,ENSG00000138772,ENSG00000197603,ENSG00000085224…
GO:0021549	cerebellum development	biological_process	0.0010034	0.033755	14.7166	26	2693	94	20206	ENSG00000110492,ENSG00000070018,ENSG00000133026,ENSG00000084676,ENSG00000173406,ENSG00000188613,ENSG00000197603,ENSG00000128602,ENSG00000171798,ENSG00000090861,ENSG00000117569,ENSG00000109819,ENSG00000169057,ENSG00000152208,ENSG00000177463,ENSG00000097007,ENSG00000111087,ENSG00000135919,ENSG00000108784,ENSG00000069667,ENSG00000074047,ENSG00000106462,ENSG00000183873,ENSG00000183044,ENSG00000129159…
GO:0009262	deoxyribonucleotide metabolic process	biological_process	0.0010428	0.034967	14.5634	11	2693	33	20206	ENSG00000128951,ENSG00000176974,ENSG00000023697,ENSG00000125458,ENSG00000129071,ENSG00000198585,ENSG00000114026,ENSG00000076248,ENSG00000140398,ENSG00000176890,ENSG00000167325
GO:0043627	response to estrogen	biological_process	0.0010458	0.035012	14.5578	40	2693	183	20206	ENSG00000134954,ENSG00000105894,ENSG00000172379,ENSG00000133110,ENSG00000129691,ENSG00000163513,ENSG00000128918,ENSG00000070193,ENSG00000113721,ENSG00000109321,ENSG00000121060,ENSG00000121691,ENSG00000101144,ENSG00000108370,ENSG00000156384,ENSG00000119699,ENSG00000130707,ENSG00000164761,ENSG00000118523,ENSG00000120156,ENSG00000111276,ENSG00000122420,ENSG00000106571,ENSG00000082556,ENSG00000109846…
GO:0036315	cellular response to sterol	biological_process	0.0010666	0.03565	14.4794	8	2693	16	20206	ENSG00000185920,ENSG00000081760,ENSG00000143365,ENSG00000070018,ENSG00000128602,ENSG00000069667,ENSG00000165029,ENSG00000122641
GO:0061438	renal system vasculature morphogenesis	biological_process	0.0010709	0.035677	14.4761	5	2693	7	20206	ENSG00000125378,ENSG00000134853,ENSG00000113721,ENSG00000099250,ENSG00000074181
GO:0061439	kidney vasculature morphogenesis	biological_process	0.0010709	0.035677	14.4761	5	2693	7	20206	ENSG00000099250,ENSG00000074181,ENSG00000125378,ENSG00000134853,ENSG00000113721
GO:0016358	dendrite development	biological_process	0.0010846	0.036075	14.4279	46	2693	200	20206	ENSG00000138814,ENSG00000165527,ENSG00000105662,ENSG00000099250,ENSG00000157168,ENSG00000080815,ENSG00000112041,ENSG00000044090,ENSG00000071051,ENSG00000132535,ENSG00000101144,ENSG00000100320,ENSG00000169439,ENSG00000126500,ENSG00000147852,ENSG00000171798,ENSG00000169242,ENSG00000100968,ENSG00000152767,ENSG00000069869,ENSG00000158528,ENSG00000124140,ENSG00000112175,ENSG00000075213,ENSG00000085552…
GO:0046653	tetrahydrofolate metabolic process	biological_process	0.0010918	0.036257	14.4061	8	2693	18	20206	ENSG00000228716,ENSG00000176974,ENSG00000136010,ENSG00000065911,ENSG00000100714,ENSG00000182199,ENSG00000176890,ENSG00000177000
GO:0048736	appendage development	biological_process	0.0010977	0.036336	14.3966	40	2693	171	20206	ENSG00000125398,ENSG00000185920,ENSG00000138696,ENSG00000138759,ENSG00000087460,ENSG00000153094,ENSG00000114251,ENSG00000124813,ENSG00000075223,ENSG00000132470,ENSG00000164093,ENSG00000125378,ENSG00000164930,ENSG00000197603,ENSG00000144320,ENSG00000085224,ENSG00000265107,ENSG00000070193,ENSG00000105429,ENSG00000128918,ENSG00000138829,ENSG00000003137,ENSG00000066468,ENSG00000198732,ENSG00000122707…
GO:0060173	limb development	biological_process	0.0010977	0.036336	14.3966	40	2693	171	20206	ENSG00000124813,ENSG00000114251,ENSG00000075223,ENSG00000132470,ENSG00000164093,ENSG00000125378,ENSG00000164930,ENSG00000144320,ENSG00000197603,ENSG00000085224,ENSG00000265107,ENSG00000125398,ENSG00000138696,ENSG00000185920,ENSG00000138759,ENSG00000087460,ENSG00000153094,ENSG00000106571,ENSG00000172819,ENSG00000185630,ENSG00000080815,ENSG00000101144,ENSG00000117298,ENSG00000183691,ENSG00000124766…
GO:0003006	developmental process involved in reproduction	biological_process	0.0011019	0.036419	14.3867	113	2693	625	20206	ENSG00000084676,ENSG00000137154,ENSG00000125378,ENSG00000205336,ENSG00000071246,ENSG00000163348,ENSG00000100814,ENSG00000071242,ENSG00000075213,ENSG00000114315,ENSG00000177990,ENSG00000121454,ENSG00000112531,ENSG00000176046,ENSG00000112175,ENSG00000070018,ENSG00000076242,ENSG00000129757,ENSG00000121989,ENSG00000170915,ENSG00000122641,ENSG00000188372,ENSG00000108443,ENSG00000166224,ENSG00000177045…
GO:0061041	regulation of wound healing	biological_process	0.0011099	0.036622	14.3626	31	2693	129	20206	ENSG00000174059,ENSG00000078098,ENSG00000135919,ENSG00000158856,ENSG00000065534,ENSG00000124193,ENSG00000115956,ENSG00000148180,ENSG00000183044,ENSG00000149131,ENSG00000135218,ENSG00000156535,ENSG00000105974,ENSG00000118503,ENSG00000100311,ENSG00000147044,ENSG00000162552,ENSG00000163513,ENSG00000136869,ENSG00000078401,ENSG00000134853,ENSG00000165025,ENSG00000144824,ENSG00000116044,ENSG00000117525…
GO:0072171	mesonephric tubule morphogenesis	biological_process	0.0011289	0.037192	14.2955	20	2693	67	20206	ENSG00000179222,ENSG00000128602,ENSG00000125398,ENSG00000135744,ENSG00000107485,ENSG00000185920,ENSG00000104313,ENSG00000162552,ENSG00000115596,ENSG00000166341,ENSG00000153936,ENSG00000112715,ENSG00000106571,ENSG00000114315,ENSG00000130702,ENSG00000138685,ENSG00000260027,ENSG00000185630,ENSG00000183691,ENSG00000125378
GO:0006244	pyrimidine nucleotide catabolic process	biological_process	0.0011906	0.039104	14.0778	6	2693	12	20206	ENSG00000076248,ENSG00000114026,ENSG00000129071,ENSG00000140398,ENSG00000128951,ENSG00000125458
GO:0051259	protein oligomerization	biological_process	0.0011908	0.039104	14.0778	85	2693	467	20206	ENSG00000133466,ENSG00000132274,ENSG00000142156,ENSG00000051341,ENSG00000263528,ENSG00000104081,ENSG00000182199,ENSG00000183775,ENSG00000145861,ENSG00000167895,ENSG00000023445,ENSG00000120156,ENSG00000116761,ENSG00000163347,ENSG00000115652,ENSG00000115561,ENSG00000130638,ENSG00000178695,ENSG00000213859,ENSG00000177301,ENSG00000149532,ENSG00000049249,ENSG00000144481,ENSG00000113272,ENSG00000072201…
GO:0044700	single organism signaling	biological_process	0.001194	0.039149	14.0728	969	2693	6633	20206	ENSG00000185070,ENSG00000158125,ENSG00000007968,ENSG00000145861,ENSG00000121753,ENSG00000148677,ENSG00000116761,ENSG00000164463,ENSG00000165113,ENSG00000131080,ENSG00000163220,ENSG00000185624,ENSG00000100320,ENSG00000146469,ENSG00000263528,ENSG00000125848,ENSG00000179776,ENSG00000169302,ENSG00000128283,ENSG00000104964,ENSG00000146072,ENSG00000152348,ENSG00000134198,ENSG00000213047,ENSG00000165801…
GO:0023014	signal transduction by protein phosphorylation	biological_process	0.0012001	0.039287	14.0575	162	2693	939	20206	ENSG00000135898,ENSG00000078401,ENSG00000177606,ENSG00000144746,ENSG00000132535,ENSG00000058335,ENSG00000153064,ENSG00000183087,ENSG00000097007,ENSG00000066468,ENSG00000144730,ENSG00000170425,ENSG00000117228,ENSG00000138735,ENSG00000070193,ENSG00000149599,ENSG00000101255,ENSG00000116717,ENSG00000120899,ENSG00000129682,ENSG00000161904,ENSG00000125378,ENSG00000129675,ENSG00000105808,ENSG00000109320…
GO:0048872	homeostasis of number of cells	biological_process	0.0012144	0.03969	14.0132	47	2693	224	20206	ENSG00000126351,ENSG00000162736,ENSG00000118689,ENSG00000164104,ENSG00000082641,ENSG00000135638,ENSG00000158856,ENSG00000134954,ENSG00000100714,ENSG00000170631,ENSG00000168769,ENSG00000097007,ENSG00000153879,ENSG00000197375,ENSG00000184371,ENSG00000112715,ENSG00000172845,ENSG00000157514,ENSG00000136999,ENSG00000127528,ENSG00000100320,ENSG00000143437,ENSG00000185650,ENSG00000168918,ENSG00000107485…
GO:0071470	cellular response to osmotic stress	biological_process	0.0012238	0.039873	13.9932	10	2693	25	20206	ENSG00000240583,ENSG00000065534,ENSG00000104856,ENSG00000116584,ENSG00000168077,ENSG00000124570,ENSG00000185650,ENSG00000116285,ENSG00000198648,ENSG00000168398
GO:0071230	cellular response to amino acid stimulus	biological_process	0.0012424	0.040413	13.9348	17	2693	57	20206	ENSG00000232810,ENSG00000145431,ENSG00000177058,ENSG00000142156,ENSG00000108821,ENSG00000187498,ENSG00000149212,ENSG00000214575,ENSG00000172216,ENSG00000130766,ENSG00000119772,ENSG00000204262,ENSG00000168542,ENSG00000130147,ENSG00000100219,ENSG00000084636,ENSG00000130707
GO:0060571	morphogenesis of an epithelial fold	biological_process	0.0012495	0.040583	13.9166	10	2693	24	20206	ENSG00000074047,ENSG00000137573,ENSG00000066468,ENSG00000101144,ENSG00000183691,ENSG00000125378,ENSG00000169083,ENSG00000171243,ENSG00000070193,ENSG00000114251
GO:0050891	multicellular organismal water homeostasis	biological_process	0.0012893	0.041809	13.7873	18	2693	59	20206	ENSG00000163472,ENSG00000170961,ENSG00000108946,ENSG00000158055,ENSG00000143631,ENSG00000143520,ENSG00000003137,ENSG00000167306,ENSG00000164742,ENSG00000240583,ENSG00000132376,ENSG00000179148,ENSG00000186832,ENSG00000163347,ENSG00000111319,ENSG00000108839,ENSG00000142875,ENSG00000189143
GO:0032270	positive regulation of cellular protein metabolic process	biological_process	0.0012916	0.041816	13.7866	235	2693	1455	20206	ENSG00000162999,ENSG00000163660,ENSG00000116044,ENSG00000157240,ENSG00000188906,ENSG00000133048,ENSG00000145632,ENSG00000089248,ENSG00000170214,ENSG00000137801,ENSG00000100219,ENSG00000114315,ENSG00000198563,ENSG00000129474,ENSG00000118412,ENSG00000101265,ENSG00000130513,ENSG00000130829,ENSG00000188372,ENSG00000163743,ENSG00000169083,ENSG00000118503,ENSG00000139269,ENSG00000143437,ENSG00000115839…
GO:0009886	post-embryonic morphogenesis	biological_process	0.0013083	0.042292	13.7374	7	2693	14	20206	ENSG00000166147,ENSG00000115380,ENSG00000117122,ENSG00000087460,ENSG00000085224,ENSG00000137474,ENSG00000153094
GO:0030029	actin filament-based process	biological_process	0.0013224	0.04268	13.6978	120	2693	660	20206	ENSG00000232810,ENSG00000154639,ENSG00000111859,ENSG00000114854,ENSG00000106178,ENSG00000127084,ENSG00000158856,ENSG00000100106,ENSG00000170421,ENSG00000108946,ENSG00000148180,ENSG00000183873,ENSG00000184349,ENSG00000112186,ENSG00000171219,ENSG00000100592,ENSG00000010322,ENSG00000158055,ENSG00000205542,ENSG00000128283,ENSG00000132694,ENSG00000148677,ENSG00000120156,ENSG00000161270,ENSG00000165527…
GO:0048286	lung alveolus development	biological_process	0.0013368	0.043077	13.6575	14	2693	41	20206	ENSG00000116285,ENSG00000137868,ENSG00000162430,ENSG00000136352,ENSG00000127129,ENSG00000070193,ENSG00000118260,ENSG00000037280,ENSG00000162493,ENSG00000136205,ENSG00000119699,ENSG00000125378,ENSG00000115461,ENSG00000066468
GO:0010562	positive regulation of phosphorus metabolic process	biological_process	0.0013453	0.043216	13.6436	180	2693	1073	20206	ENSG00000158528,ENSG00000164742,ENSG00000169242,ENSG00000163513,ENSG00000139946,ENSG00000108691,ENSG00000141510,ENSG00000139625,ENSG00000113721,ENSG00000139269,ENSG00000136869,ENSG00000143437,ENSG00000118523,ENSG00000178607,ENSG00000099250,ENSG00000163491,ENSG00000138685,ENSG00000078900,ENSG00000150455,ENSG00000154803,ENSG00000181449,ENSG00000112715,ENSG00000101265,ENSG00000130513,ENSG00000129474…
GO:0045937	positive regulation of phosphate metabolic process	biological_process	0.0013453	0.043216	13.6436	180	2693	1073	20206	ENSG00000006016,ENSG00000169245,ENSG00000197405,ENSG00000145431,ENSG00000109819,ENSG00000115956,ENSG00000035862,ENSG00000152785,ENSG00000064989,ENSG00000064687,ENSG00000182621,ENSG00000120896,ENSG00000174130,ENSG00000162409,ENSG00000092969,ENSG00000134259,ENSG00000171105,ENSG00000114251,ENSG00000277363,ENSG00000006210,ENSG00000049130,ENSG00000108984,ENSG00000232810,ENSG00000171798,ENSG00000147852…
GO:0035987	endodermal cell differentiation	biological_process	0.0013533	0.043405	13.6246	16	2693	51	20206	ENSG00000122641,ENSG00000204262,ENSG00000060718,ENSG00000144810,ENSG00000115414,ENSG00000142156,ENSG00000115232,ENSG00000135424,ENSG00000138448,ENSG00000102996,ENSG00000160255,ENSG00000111799,ENSG00000134871,ENSG00000181449,ENSG00000130635,ENSG00000100985
GO:0001945	lymph vessel development	biological_process	0.0013594	0.043467	13.6184	10	2693	23	20206	ENSG00000112715,ENSG00000114739,ENSG00000162493,ENSG00000037280,ENSG00000152104,ENSG00000054598,ENSG00000165025,ENSG00000173706,ENSG00000071246,ENSG00000183287
GO:0086067	AV node cell to bundle of His cell communication	biological_process	0.0013594	0.043467	13.6184	6	2693	9	20206	ENSG00000265107,ENSG00000154639,ENSG00000183873,ENSG00000165995,ENSG00000177098,ENSG00000006283
GO:0003170	heart valve development	biological_process	0.0013671	0.043645	13.6007	13	2693	36	20206	ENSG00000125398,ENSG00000107485,ENSG00000137868,ENSG00000092969,ENSG00000137834,ENSG00000198081,ENSG00000169242,ENSG00000164093,ENSG00000125378,ENSG00000260428,ENSG00000124766,ENSG00000166341,ENSG00000265107
GO:0001502	cartilage condensation	biological_process	0.0013757	0.043654	13.5998	9	2693	21	20206	ENSG00000168487,ENSG00000125398,ENSG00000138696,ENSG00000111341,ENSG00000118523,ENSG00000092969,ENSG00000126351,ENSG00000157766,ENSG00000060718
GO:0098743	cell aggregation	biological_process	0.0013757	0.043654	13.5998	9	2693	21	20206	ENSG00000157766,ENSG00000060718,ENSG00000125398,ENSG00000168487,ENSG00000138696,ENSG00000118523,ENSG00000111341,ENSG00000092969,ENSG00000126351
GO:0009264	deoxyribonucleotide catabolic process	biological_process	0.0013758	0.043654	13.5998	8	2693	20	20206	ENSG00000023697,ENSG00000125458,ENSG00000128951,ENSG00000140398,ENSG00000129071,ENSG00000076248,ENSG00000114026,ENSG00000198585
GO:0006468	protein phosphorylation	biological_process	0.0013922	0.044106	13.555	309	2693	1919	20206	ENSG00000154188,ENSG00000135218,ENSG00000170927,ENSG00000204264,ENSG00000138193,ENSG00000115137,ENSG00000232810,ENSG00000115008,ENSG00000113240,ENSG00000116584,ENSG00000181852,ENSG00000105550,ENSG00000135519,ENSG00000120907,ENSG00000122694,ENSG00000120156,ENSG00000100985,ENSG00000064687,ENSG00000204344,ENSG00000152785,ENSG00000035862,ENSG00000185483,ENSG00000079277,ENSG00000109819,ENSG00000123080…
GO:0009409	response to cold	biological_process	0.0014064	0.044437	13.5226	14	2693	45	20206	ENSG00000137198,ENSG00000070961,ENSG00000169245,ENSG00000145287,ENSG00000144481,ENSG00000109819,ENSG00000126351,ENSG00000104321,ENSG00000100906,ENSG00000150394,ENSG00000170345,ENSG00000130304,ENSG00000099622,ENSG00000175445
GO:0046683	response to organophosphorus	biological_process	0.0014069	0.044437	13.5226	30	2693	125	20206	ENSG00000188404,ENSG00000086991,ENSG00000123342,ENSG00000136425,ENSG00000166598,ENSG00000120156,ENSG00000176890,ENSG00000221926,ENSG00000132376,ENSG00000130707,ENSG00000072310,ENSG00000113140,ENSG00000177606,ENSG00000115461,ENSG00000115884,ENSG00000127472,ENSG00000137752,ENSG00000240583,ENSG00000109321,ENSG00000125740,ENSG00000108821,ENSG00000185650,ENSG00000120899,ENSG00000187134,ENSG00000073756…
GO:0072497	mesenchymal stem cell differentiation	biological_process	0.001423	0.044875	13.48	6	2693	10	20206	ENSG00000134532,ENSG00000168056,ENSG00000125398,ENSG00000110693,ENSG00000157240,ENSG00000134853
GO:0023052	signaling	biological_process	0.0014762	0.046411	13.3338	969	2693	6643	20206	ENSG00000174738,ENSG00000183317,ENSG00000137841,ENSG00000196569,ENSG00000114166,ENSG00000105419,ENSG00000101955,ENSG00000133794,ENSG00000162692,ENSG00000141622,ENSG00000100100,ENSG00000127955,ENSG00000181449,ENSG00000118523,ENSG00000149256,ENSG00000158106,ENSG00000100433,ENSG00000198001,ENSG00000141401,ENSG00000006283,ENSG00000187091,ENSG00000158528,ENSG00000112144,ENSG00000113763,ENSG00000079215…
GO:0009177	pyrimidine deoxyribonucleoside monophosphate biosynthetic process	biological_process	0.0014956	0.046808	13.2968	3	2693	3	20206	ENSG00000176974,ENSG00000128951,ENSG00000176890
GO:0051262	protein tetramerization	biological_process	0.0014979	0.046809	13.2967	29	2693	135	20206	ENSG00000065833,ENSG00000076555,ENSG00000104321,ENSG00000121691,ENSG00000196405,ENSG00000278828,ENSG00000115652,ENSG00000167325,ENSG00000197238,ENSG00000167900,ENSG00000116761,ENSG00000197747,ENSG00000105662,ENSG00000176974,ENSG00000078900,ENSG00000008311,ENSG00000115361,ENSG00000171105,ENSG00000197837,ENSG00000178035,ENSG00000129159,ENSG00000132718,ENSG00000104325,ENSG00000182199,ENSG00000141510…
GO:0007265	Ras protein signal transduction	biological_process	0.0015053	0.046969	13.2819	68	2693	333	20206	ENSG00000066248,ENSG00000169855,ENSG00000177106,ENSG00000139132,ENSG00000154358,ENSG00000116574,ENSG00000162738,ENSG00000117155,ENSG00000197457,ENSG00000205336,ENSG00000154783,ENSG00000105808,ENSG00000129675,ENSG00000187164,ENSG00000180263,ENSG00000167617,ENSG00000168542,ENSG00000145632,ENSG00000214944,ENSG00000163947,ENSG00000111344,ENSG00000138443,ENSG00000163171,ENSG00000141510,ENSG00000113721…
GO:0006614	SRP-dependent cotranslational protein targeting to membrane	biological_process	0.0015213	0.047395	13.2427	21	2693	104	20206	ENSG00000025796,ENSG00000182899,ENSG00000142534,ENSG00000198755,ENSG00000145425,ENSG00000233927,ENSG00000231500,ENSG00000158552,ENSG00000229117,ENSG00000137154,ENSG00000145592,ENSG00000109475,ENSG00000197958,ENSG00000166441,ENSG00000142676,ENSG00000142541,ENSG00000071082,ENSG00000100316,ENSG00000186468,ENSG00000144713,ENSG00000177954
GO:0002520	immune system development	biological_process	0.0015277	0.047526	13.2307	144	2693	841	20206	ENSG00000172216,ENSG00000161955,ENSG00000143013,ENSG00000126351,ENSG00000129691,ENSG00000232810,ENSG00000054598,ENSG00000118689,ENSG00000154188,ENSG00000134954,ENSG00000176907,ENSG00000172845,ENSG00000185630,ENSG00000120156,ENSG00000080815,ENSG00000100985,ENSG00000181852,ENSG00000124766,ENSG00000120093,ENSG00000170454,ENSG00000002933,ENSG00000079134,ENSG00000107485,ENSG00000168685,ENSG00000174371…
GO:0002690	positive regulation of leukocyte chemotaxis	biological_process	0.0015372	0.047675	13.2171	21	2693	86	20206	ENSG00000146070,ENSG00000127129,ENSG00000184371,ENSG00000150455,ENSG00000114251,ENSG00000137801,ENSG00000163735,ENSG00000174600,ENSG00000169429,ENSG00000151694,ENSG00000035664,ENSG00000125735,ENSG00000120337,ENSG00000169245,ENSG00000197405,ENSG00000120899,ENSG00000145824,ENSG00000183087,ENSG00000183049,ENSG00000163734,ENSG00000213015
GO:0032940	secretion by cell	biological_process	0.0015664	0.048509	13.1418	170	2693	1012	20206	ENSG00000081760,ENSG00000118523,ENSG00000112715,ENSG00000196136,ENSG00000133794,ENSG00000136869,ENSG00000115884,ENSG00000115839,ENSG00000005893,ENSG00000173267,ENSG00000205436,ENSG00000079215,ENSG00000155380,ENSG00000158528,ENSG00000006283,ENSG00000144306,ENSG00000133026,ENSG00000089248,ENSG00000105088,ENSG00000103855,ENSG00000100219,ENSG00000169851,ENSG00000137801,ENSG00000265107,ENSG00000054148…
GO:0042249	establishment of planar polarity of embryonic epithelium	biological_process	0.0016033	0.049577	13.0472	8	2693	17	20206	ENSG00000137273,ENSG00000112655,ENSG00000158055,ENSG00000157240,ENSG00000180340,ENSG00000162738,ENSG00000164932,ENSG00000114251
GO:0010837	regulation of keratinocyte proliferation	biological_process	0.0016255	0.050122	12.9997	11	2693	29	20206	ENSG00000119138,ENSG00000124193,ENSG00000170961,ENSG00000147044,ENSG00000070193,ENSG00000152894,ENSG00000166263,ENSG00000156535,ENSG00000136943,ENSG00000185650,ENSG00000184304
GO:0060840	artery development	biological_process	0.0016258	0.050122	12.9997	22	2693	77	20206	ENSG00000113721,ENSG00000114739,ENSG00000129038,ENSG00000104313,ENSG00000054598,ENSG00000137834,ENSG00000065534,ENSG00000113083,ENSG00000074181,ENSG00000114315,ENSG00000123384,ENSG00000106571,ENSG00000112715,ENSG00000133026,ENSG00000099250,ENSG00000168542,ENSG00000092969,ENSG00000137868,ENSG00000125378,ENSG00000139174,ENSG00000265107,ENSG00000124766
GO:0007420	brain development	biological_process	0.0016717	0.051384	12.8917	125	2693	680	20206	ENSG00000075213,ENSG00000114315,ENSG00000110492,ENSG00000152582,ENSG00000123384,ENSG00000146950,ENSG00000123607,ENSG00000070018,ENSG00000184845,ENSG00000133026,ENSG00000039139,ENSG00000168542,ENSG00000084676,ENSG00000067836,ENSG00000125378,ENSG00000188906,ENSG00000129682,ENSG00000043355,ENSG00000163348,ENSG00000205336,ENSG00000187498,ENSG00000154146,ENSG00000132688,ENSG00000185920,ENSG00000168944…
GO:0008589	regulation of smoothened signaling pathway	biological_process	0.0016887	0.051753	12.8606	19	2693	65	20206	ENSG00000090539,ENSG00000074047,ENSG00000069667,ENSG00000066468,ENSG00000164161,ENSG00000135919,ENSG00000111087,ENSG00000185920,ENSG00000213859,ENSG00000068885,ENSG00000070193,ENSG00000128602,ENSG00000126603,ENSG00000204852,ENSG00000102678,ENSG00000124813,ENSG00000106571,ENSG00000142875,ENSG00000123607
GO:0006974	cellular response to DNA damage stimulus	biological_process	0.0017007	0.052045	12.8362	141	2693	844	20206	ENSG00000164104,ENSG00000100968,ENSG00000178966,ENSG00000051341,ENSG00000263528,ENSG00000064655,ENSG00000111653,ENSG00000177084,ENSG00000187735,ENSG00000177302,ENSG00000135999,ENSG00000148677,ENSG00000111276,ENSG00000163840,ENSG00000136104,ENSG00000166439,ENSG00000140525,ENSG00000171320,ENSG00000149136,ENSG00000129071,ENSG00000154914,ENSG00000041880,ENSG00000130766,ENSG00000138303,ENSG00000173818…
GO:0060395	SMAD protein signal transduction	biological_process	0.0017097	0.052241	12.8199	18	2693	61	20206	ENSG00000119699,ENSG00000101144,ENSG00000177606,ENSG00000125378,ENSG00000139269,ENSG00000112175,ENSG00000170365,ENSG00000092969,ENSG00000175387,ENSG00000122641,ENSG00000168874,ENSG00000152785,ENSG00000170345,ENSG00000239306,ENSG00000130513,ENSG00000175189,ENSG00000168487,ENSG00000026025
GO:0060509	Type I pneumocyte differentiation	biological_process	0.0017529	0.053484	12.7178	4	2693	5	20206	ENSG00000147862,ENSG00000118260,ENSG00000126351,ENSG00000127528
GO:0010771	negative regulation of cell morphogenesis involved in differentiation	biological_process	0.001763	0.053622	12.7066	29	2693	119	20206	ENSG00000197283,ENSG00000006652,ENSG00000173406,ENSG00000129682,ENSG00000077942,ENSG00000168675,ENSG00000064300,ENSG00000138814,ENSG00000075223,ENSG00000075213,ENSG00000112175,ENSG00000154096,ENSG00000114251,ENSG00000099250,ENSG00000080815,ENSG00000168140,ENSG00000170381,ENSG00000158856,ENSG00000066248,ENSG00000184349,ENSG00000133110,ENSG00000012171,ENSG00000167680,ENSG00000162490,ENSG00000117228…
GO:0090037	positive regulation of protein kinase C signaling	biological_process	0.0017635	0.053622	12.7066	5	2693	8	20206	ENSG00000114251,ENSG00000112715,ENSG00000184381,ENSG00000037280,ENSG00000120907
GO:0086091	regulation of heart rate by cardiac conduction	biological_process	0.0017653	0.053622	12.7066	12	2693	31	20206	ENSG00000177098,ENSG00000165995,ENSG00000105974,ENSG00000145362,ENSG00000134755,ENSG00000183873,ENSG00000149575,ENSG00000145349,ENSG00000265107,ENSG00000057294,ENSG00000173801,ENSG00000006283
GO:0061333	renal tubule morphogenesis	biological_process	0.0017739	0.053797	12.6924	22	2693	79	20206	ENSG00000179222,ENSG00000128602,ENSG00000125398,ENSG00000135744,ENSG00000187498,ENSG00000107485,ENSG00000185920,ENSG00000162552,ENSG00000115596,ENSG00000104313,ENSG00000166341,ENSG00000153936,ENSG00000112715,ENSG00000106571,ENSG00000114315,ENSG00000138685,ENSG00000130702,ENSG00000260027,ENSG00000185630,ENSG00000177508,ENSG00000183691,ENSG00000125378
GO:0045778	positive regulation of ossification	biological_process	0.0017762	0.053797	12.6924	22	2693	83	20206	ENSG00000170365,ENSG00000138685,ENSG00000124813,ENSG00000106571,ENSG00000114251,ENSG00000103855,ENSG00000121989,ENSG00000092969,ENSG00000101144,ENSG00000125378,ENSG00000119699,ENSG00000114739,ENSG00000162733,ENSG00000172216,ENSG00000164932,ENSG00000138696,ENSG00000138829,ENSG00000162552,ENSG00000184304,ENSG00000165973,ENSG00000087460,ENSG00000130522
GO:0031345	negative regulation of cell projection organization	biological_process	0.0017885	0.05401	12.6753	34	2693	147	20206	ENSG00000170381,ENSG00000162490,ENSG00000100968,ENSG00000169242,ENSG00000242498,ENSG00000072832,ENSG00000130175,ENSG00000006652,ENSG00000142459,ENSG00000165527,ENSG00000138814,ENSG00000080815,ENSG00000099250,ENSG00000166710,ENSG00000066248,ENSG00000012171,ENSG00000167680,ENSG00000026025,ENSG00000076864,ENSG00000185133,ENSG00000129682,ENSG00000197283,ENSG00000173406,ENSG00000135916,ENSG00000064300…
GO:0071277	cellular response to calcium ion	biological_process	0.001798	0.05408	12.6696	15	2693	49	20206	ENSG00000169504,ENSG00000132965,ENSG00000105808,ENSG00000140848,ENSG00000078401,ENSG00000177606,ENSG00000170345,ENSG00000130522,ENSG00000183873,ENSG00000158856,ENSG00000145349,ENSG00000114251,ENSG00000125740,ENSG00000138380,ENSG00000164742
GO:0060384	innervation	biological_process	0.0017993	0.05408	12.6696	10	2693	24	20206	ENSG00000099250,ENSG00000184564,ENSG00000075213,ENSG00000144749,ENSG00000137573,ENSG00000186297,ENSG00000141622,ENSG00000145864,ENSG00000166206,ENSG00000135919
GO:1901655	cellular response to ketone	biological_process	0.0018039	0.05408	12.6696	20	2693	72	20206	ENSG00000130707,ENSG00000119138,ENSG00000127528,ENSG00000168209,ENSG00000240583,ENSG00000127955,ENSG00000162409,ENSG00000117586,ENSG00000070961,ENSG00000081760,ENSG00000132386,ENSG00000183087,ENSG00000145242,ENSG00000133110,ENSG00000184349,ENSG00000108443,ENSG00000156804,ENSG00000116285,ENSG00000118689,ENSG00000164742
GO:0043502	regulation of muscle adaptation	biological_process	0.0018197	0.054475	12.638	18	2693	62	20206	ENSG00000160191,ENSG00000138814,ENSG00000162430,ENSG00000078401,ENSG00000006704,ENSG00000115461,ENSG00000105048,ENSG00000138735,ENSG00000135744,ENSG00000114854,ENSG00000109819,ENSG00000116285,ENSG00000071282,ENSG00000183873,ENSG00000198563,ENSG00000156804,ENSG00000145349,ENSG00000108443
GO:0035993	deltoid tuberosity development	biological_process	0.0018375	0.054929	12.602	3	2693	3	20206	ENSG00000164093,ENSG00000125378,ENSG00000260428
GO:0030509	BMP signaling pathway	biological_process	0.0018477	0.055132	12.586	34	2693	139	20206	ENSG00000170801,ENSG00000125378,ENSG00000157240,ENSG00000166147,ENSG00000121989,ENSG00000114315,ENSG00000112175,ENSG00000124813,ENSG00000114251,ENSG00000152785,ENSG00000069702,ENSG00000138696,ENSG00000137834,ENSG00000168487,ENSG00000179284,ENSG00000260428,ENSG00000141622,ENSG00000183691,ENSG00000101144,ENSG00000166292,ENSG00000175387,ENSG00000171243,ENSG00000067141,ENSG00000170365,ENSG00000138795…
GO:0001701	in utero embryonic development	biological_process	0.0018496	0.055132	12.586	65	2693	329	20206	ENSG00000188372,ENSG00000101773,ENSG00000104320,ENSG00000185920,ENSG00000169083,ENSG00000084676,ENSG00000100814,ENSG00000071246,ENSG00000163348,ENSG00000170385,ENSG00000154727,ENSG00000114315,ENSG00000133026,ENSG00000129757,ENSG00000204084,ENSG00000066827,ENSG00000185499,ENSG00000066468,ENSG00000187091,ENSG00000138795,ENSG00000143494,ENSG00000163513,ENSG00000143437,ENSG00000130175,ENSG00000078401…
GO:0006979	response to oxidative stress	biological_process	0.0018583	0.055311	12.5719	73	2693	401	20206	ENSG00000197746,ENSG00000162430,ENSG00000175567,ENSG00000185272,ENSG00000149212,ENSG00000130508,ENSG00000184304,ENSG00000109819,ENSG00000165887,ENSG00000228716,ENSG00000132510,ENSG00000073756,ENSG00000168077,ENSG00000170345,ENSG00000107438,ENSG00000213015,ENSG00000106462,ENSG00000130766,ENSG00000183010,ENSG00000105854,ENSG00000250722,ENSG00000143878,ENSG00000161544,ENSG00000080815,ENSG00000164985…
GO:0072103	glomerulus vasculature morphogenesis	biological_process	0.0018724	0.055531	12.5546	4	2693	5	20206	ENSG00000074181,ENSG00000113721,ENSG00000134853,ENSG00000125378
GO:0072104	glomerular capillary formation	biological_process	0.0018724	0.055531	12.5546	4	2693	5	20206	ENSG00000074181,ENSG00000125378,ENSG00000134853,ENSG00000113721
GO:0060323	head morphogenesis	biological_process	0.001875	0.055531	12.5546	12	2693	35	20206	ENSG00000115839,ENSG00000119699,ENSG00000183691,ENSG00000260428,ENSG00000166224,ENSG00000138795,ENSG00000070018,ENSG00000150347,ENSG00000108821,ENSG00000092969,ENSG00000137868,ENSG00000121005
GO:0055017	cardiac muscle tissue growth	biological_process	0.0018839	0.055531	12.5546	19	2693	66	20206	ENSG00000135744,ENSG00000154556,ENSG00000054598,ENSG00000163513,ENSG00000066468,ENSG00000069702,ENSG00000198563,ENSG00000108946,ENSG00000145349,ENSG00000170365,ENSG00000103034,ENSG00000078900,ENSG00000138685,ENSG00000092969,ENSG00000149256,ENSG00000173706,ENSG00000183691,ENSG00000078401,ENSG00000102678
GO:0048520	positive regulation of behavior	biological_process	0.001884	0.055531	12.5546	32	2693	148	20206	ENSG00000163735,ENSG00000174600,ENSG00000114251,ENSG00000137801,ENSG00000035664,ENSG00000151694,ENSG00000184304,ENSG00000145824,ENSG00000197405,ENSG00000169245,ENSG00000120337,ENSG00000100311,ENSG00000125735,ENSG00000213015,ENSG00000183049,ENSG00000177463,ENSG00000137868,ENSG00000169429,ENSG00000099250,ENSG00000127129,ENSG00000112715,ENSG00000184371,ENSG00000150455,ENSG00000146070,ENSG00000138685…
GO:0042698	ovulation cycle	biological_process	0.0018841	0.055531	12.5546	26	2693	103	20206	ENSG00000137673,ENSG00000049130,ENSG00000184347,ENSG00000119699,ENSG00000134853,ENSG00000084676,ENSG00000108984,ENSG00000092969,ENSG00000123342,ENSG00000101126,ENSG00000112715,ENSG00000124882,ENSG00000082556,ENSG00000105894,ENSG00000170961,ENSG00000166224,ENSG00000134954,ENSG00000122641,ENSG00000132386,ENSG00000188372,ENSG00000106003,ENSG00000118689,ENSG00000138696,ENSG00000054598,ENSG00000183161…
GO:0007613	memory	biological_process	0.0018873	0.055531	12.5546	26	2693	100	20206	ENSG00000129682,ENSG00000118160,ENSG00000184381,ENSG00000110492,ENSG00000058335,ENSG00000118260,ENSG00000080815,ENSG00000182621,ENSG00000101126,ENSG00000152495,ENSG00000184845,ENSG00000145632,ENSG00000105662,ENSG00000100433,ENSG00000110881,ENSG00000064687,ENSG00000073756,ENSG00000132386,ENSG00000108443,ENSG00000125872,ENSG00000172216,ENSG00000164742,ENSG00000147852,ENSG00000166342,ENSG00000204060…
GO:0007431	salivary gland development	biological_process	0.0018877	0.055531	12.5546	13	2693	39	20206	ENSG00000119699,ENSG00000101144,ENSG00000066468,ENSG00000147862,ENSG00000070193,ENSG00000074527,ENSG00000100219,ENSG00000075213,ENSG00000075223,ENSG00000130702,ENSG00000092969,ENSG00000099250,ENSG00000232810
GO:0003356	regulation of cilium beat frequency	biological_process	0.0018899	0.055531	12.5546	4	2693	5	20206	ENSG00000145075,ENSG00000169126,ENSG00000105877,ENSG00000141519
GO:0072073	kidney epithelium development	biological_process	0.0019199	0.05633	12.4926	34	2693	142	20206	ENSG00000166341,ENSG00000066468,ENSG00000172037,ENSG00000054598,ENSG00000162552,ENSG00000115596,ENSG00000179222,ENSG00000121691,ENSG00000101144,ENSG00000183691,ENSG00000115884,ENSG00000260027,ENSG00000161270,ENSG00000185630,ENSG00000177508,ENSG00000175387,ENSG00000106571,ENSG00000112715,ENSG00000170365,ENSG00000138685,ENSG00000153936,ENSG00000174059,ENSG00000107485,ENSG00000137834,ENSG00000185920…
GO:0000165	MAPK cascade	biological_process	0.0019262	0.056436	12.4844	155	2693	908	20206	ENSG00000164342,ENSG00000179222,ENSG00000106178,ENSG00000146013,ENSG00000111266,ENSG00000102678,ENSG00000165025,ENSG00000132376,ENSG00000119699,ENSG00000184545,ENSG00000163485,ENSG00000101144,ENSG00000131080,ENSG00000138835,ENSG00000164761,ENSG00000100234,ENSG00000145861,ENSG00000170365,ENSG00000124882,ENSG00000158125,ENSG00000082556,ENSG00000115414,ENSG00000175189,ENSG00000106462,ENSG00000145349…
GO:0007435	salivary gland morphogenesis	biological_process	0.0019944	0.058022	12.3641	12	2693	35	20206	ENSG00000066468,ENSG00000101144,ENSG00000119699,ENSG00000075223,ENSG00000075213,ENSG00000130702,ENSG00000147862,ENSG00000070193,ENSG00000074527,ENSG00000099250,ENSG00000232810,ENSG00000092969
GO:0034329	cell junction assembly	biological_process	0.0020071	0.058311	12.3425	45	2693	206	20206	ENSG00000173706,ENSG00000095637,ENSG00000057294,ENSG00000265107,ENSG00000124171,ENSG00000137801,ENSG00000154096,ENSG00000130702,ENSG00000152894,ENSG00000197822,ENSG00000197747,ENSG00000132470,ENSG00000148498,ENSG00000115414,ENSG00000129474,ENSG00000105974,ENSG00000135744,ENSG00000162458,ENSG00000179051,ENSG00000132849,ENSG00000163347,ENSG00000104067,ENSG00000084636,ENSG00000075618,ENSG00000144824…
GO:0019538	protein metabolic process	biological_process	0.0020438	0.059293	12.27	841	2693	5817	20206	ENSG00000144677,ENSG00000196470,ENSG00000183960,ENSG00000115525,ENSG00000111110,ENSG00000181588,ENSG00000164088,ENSG00000152894,ENSG00000121552,ENSG00000114315,ENSG00000112531,ENSG00000168938,ENSG00000132589,ENSG00000163104,ENSG00000129474,ENSG00000149131,ENSG00000166710,ENSG00000175305,ENSG00000205403,ENSG00000269113,ENSG00000183828,ENSG00000137834,ENSG00000167755,ENSG00000135144,ENSG00000136869…
GO:0050820	positive regulation of coagulation	biological_process	0.002049	0.059301	12.2694	10	2693	27	20206	ENSG00000080815,ENSG00000137801,ENSG00000163220,ENSG00000117525,ENSG00000173083,ENSG00000135218,ENSG00000158856,ENSG00000115956,ENSG00000116044,ENSG00000136869
GO:0010977	negative regulation of neuron projection development	biological_process	0.0020539	0.059301	12.2694	30	2693	126	20206	ENSG00000129682,ENSG00000130175,ENSG00000173406,ENSG00000197283,ENSG00000006652,ENSG00000185133,ENSG00000064300,ENSG00000135916,ENSG00000114251,ENSG00000143553,ENSG00000123384,ENSG00000154096,ENSG00000113657,ENSG00000165527,ENSG00000075223,ENSG00000138814,ENSG00000075213,ENSG00000145632,ENSG00000080815,ENSG00000099250,ENSG00000170381,ENSG00000166710,ENSG00000012171,ENSG00000066248,ENSG00000162490…
GO:0072078	nephron tubule morphogenesis	biological_process	0.0020553	0.059301	12.2694	21	2693	75	20206	ENSG00000135744,ENSG00000125398,ENSG00000128602,ENSG00000179222,ENSG00000162552,ENSG00000115596,ENSG00000104313,ENSG00000185920,ENSG00000107485,ENSG00000153936,ENSG00000166341,ENSG00000138685,ENSG00000130702,ENSG00000114315,ENSG00000106571,ENSG00000112715,ENSG00000177508,ENSG00000185630,ENSG00000260027,ENSG00000125378,ENSG00000183691
GO:0048588	developmental cell growth	biological_process	0.0020555	0.059301	12.2694	44	2693	196	20206	ENSG00000135744,ENSG00000125398,ENSG00000167680,ENSG00000154556,ENSG00000176624,ENSG00000145349,ENSG00000115414,ENSG00000198563,ENSG00000012171,ENSG00000075223,ENSG00000075213,ENSG00000114251,ENSG00000187164,ENSG00000164050,ENSG00000182636,ENSG00000204580,ENSG00000129682,ENSG00000176406,ENSG00000106078,ENSG00000105429,ENSG00000162490,ENSG00000163513,ENSG00000092964,ENSG00000125848,ENSG00000172037…
GO:0046386	deoxyribose phosphate catabolic process	biological_process	0.0020828	0.060003	12.2183	8	2693	21	20206	ENSG00000140398,ENSG00000114026,ENSG00000076248,ENSG00000198585,ENSG00000129071,ENSG00000125458,ENSG00000023697,ENSG00000128951
GO:0050900	leukocyte migration	biological_process	0.0021214	0.061026	12.1449	74	2693	405	20206	ENSG00000108691,ENSG00000120899,ENSG00000130830,ENSG00000155380,ENSG00000187098,ENSG00000198910,ENSG00000198001,ENSG00000183087,ENSG00000169429,ENSG00000182866,ENSG00000112715,ENSG00000127129,ENSG00000184371,ENSG00000150455,ENSG00000151012,ENSG00000162692,ENSG00000168918,ENSG00000145824,ENSG00000108821,ENSG00000105974,ENSG00000115232,ENSG00000174059,ENSG00000154721,ENSG00000183049,ENSG00000188372…
GO:0044246	regulation of multicellular organismal metabolic process	biological_process	0.0021242	0.061026	12.1449	11	2693	34	20206	ENSG00000118523,ENSG00000162552,ENSG00000161544,ENSG00000116285,ENSG00000113721,ENSG00000113369,ENSG00000179583,ENSG00000260428,ENSG00000125378,ENSG00000078098,ENSG00000119699
GO:0090150	establishment of protein localization to membrane	biological_process	0.0021375	0.061135	12.1371	69	2693	392	20206	ENSG00000109475,ENSG00000153094,ENSG00000185236,ENSG00000147533,ENSG00000071082,ENSG00000197747,ENSG00000165995,ENSG00000025796,ENSG00000182899,ENSG00000057294,ENSG00000104081,ENSG00000232810,ENSG00000176438,ENSG00000130762,ENSG00000158856,ENSG00000144713,ENSG00000127328,ENSG00000099864,ENSG00000186468,ENSG00000184363,ENSG00000123240,ENSG00000065308,ENSG00000198755,ENSG00000165527,ENSG00000067167…
GO:0006984	ER-nucleus signaling pathway	biological_process	0.0021376	0.061135	12.1371	14	2693	46	20206	ENSG00000108691,ENSG00000213676,ENSG00000070669,ENSG00000166598,ENSG00000169429,ENSG00000141510,ENSG00000051108,ENSG00000100219,ENSG00000116044,ENSG00000152348,ENSG00000125629,ENSG00000175197,ENSG00000087074,ENSG00000071051
GO:0045603	positive regulation of endothelial cell differentiation	biological_process	0.0021392	0.061135	12.1371	7	2693	15	20206	ENSG00000179776,ENSG00000108839,ENSG00000166292,ENSG00000267534,ENSG00000133639,ENSG00000168874,ENSG00000125378
GO:0032480	negative regulation of type I interferon production	biological_process	0.0021398	0.061135	12.1371	13	2693	42	20206	ENSG00000083799,ENSG00000197111,ENSG00000160703,ENSG00000118503,ENSG00000263528,ENSG00000182179,ENSG00000123609,ENSG00000104856,ENSG00000162924,ENSG00000121060,ENSG00000138032,ENSG00000156587,ENSG00000115267
GO:0032496	response to lipopolysaccharide	biological_process	0.0021491	0.061316	12.1243	61	2693	323	20206	ENSG00000150455,ENSG00000126368,ENSG00000124107,ENSG00000117586,ENSG00000122420,ENSG00000169429,ENSG00000148677,ENSG00000164761,ENSG00000134061,ENSG00000130707,ENSG00000104067,ENSG00000213809,ENSG00000136869,ENSG00000078401,ENSG00000177606,ENSG00000162692,ENSG00000172216,ENSG00000070193,ENSG00000148346,ENSG00000162551,ENSG00000114698,ENSG00000129038,ENSG00000164104,ENSG00000108691,ENSG00000232810…
GO:0072223	metanephric glomerular mesangium development	biological_process	0.0021551	0.061402	12.1182	4	2693	5	20206	ENSG00000100311,ENSG00000174059,ENSG00000113721,ENSG00000120738
GO:0043277	apoptotic cell clearance	biological_process	0.0021984	0.062462	12.0438	14	2693	46	20206	ENSG00000158156,ENSG00000135218,ENSG00000224389,ENSG00000244731,ENSG00000145794,ENSG00000183087,ENSG00000140545,ENSG00000138448,ENSG00000143870,ENSG00000064687,ENSG00000108691,ENSG00000125730,ENSG00000123384,ENSG00000137801
GO:0098909	regulation of cardiac muscle cell action potential involved in regulation of contraction	biological_process	0.0022014	0.062462	12.0438	7	2693	13	20206	ENSG00000057294,ENSG00000173801,ENSG00000105974,ENSG00000145362,ENSG00000134755,ENSG00000145349,ENSG00000265107
GO:0019343	cysteine biosynthetic process via cystathionine	biological_process	0.0022065	0.06252	12.0398	3	2693	3	20206	ENSG00000116761,ENSG00000274276,ENSG00000160200
GO:0090103	cochlea morphogenesis	biological_process	0.0022458	0.063464	11.9747	9	2693	22	20206	ENSG00000074047,ENSG00000112655,ENSG00000158055,ENSG00000104313,ENSG00000164932,ENSG00000162738,ENSG00000180340,ENSG00000125398,ENSG00000114251
GO:0032881	regulation of polysaccharide metabolic process	biological_process	0.002246	0.063464	11.9747	13	2693	39	20206	ENSG00000178567,ENSG00000169047,ENSG00000132376,ENSG00000049769,ENSG00000095637,ENSG00000213639,ENSG00000170961,ENSG00000197594,ENSG00000109320,ENSG00000115687,ENSG00000145861,ENSG00000100311,ENSG00000171105
GO:0046903	secretion	biological_process	0.00226	0.063773	11.9536	187	2693	1137	20206	ENSG00000146469,ENSG00000126561,ENSG00000182985,ENSG00000129009,ENSG00000155660,ENSG00000175899,ENSG00000062716,ENSG00000270885,ENSG00000205542,ENSG00000143858,ENSG00000010322,ENSG00000146072,ENSG00000184349,ENSG00000158856,ENSG00000100234,ENSG00000158125,ENSG00000136999,ENSG00000157214,ENSG00000175387,ENSG00000148677,ENSG00000175445,ENSG00000119699,ENSG00000165025,ENSG00000005471,ENSG00000198734…
GO:0036303	lymph vessel morphogenesis	biological_process	0.0022668	0.063872	11.9469	8	2693	17	20206	ENSG00000162493,ENSG00000152104,ENSG00000037280,ENSG00000114739,ENSG00000112715,ENSG00000054598,ENSG00000071246,ENSG00000183287
GO:0060350	endochondral bone morphogenesis	biological_process	0.0022696	0.063872	11.9469	16	2693	53	20206	ENSG00000125378,ENSG00000260428,ENSG00000172819,ENSG00000124813,ENSG00000149257,ENSG00000120156,ENSG00000138386,ENSG00000168646,ENSG00000087460,ENSG00000125398,ENSG00000108821,ENSG00000162733,ENSG00000138696,ENSG00000147408,ENSG00000163513,ENSG00000162551
GO:0019692	deoxyribose phosphate metabolic process	biological_process	0.0022834	0.064113	11.9305	10	2693	31	20206	ENSG00000140398,ENSG00000129071,ENSG00000198585,ENSG00000114026,ENSG00000076248,ENSG00000023697,ENSG00000176974,ENSG00000125458,ENSG00000128951,ENSG00000176890
GO:0007171	activation of transmembrane receptor protein tyrosine kinase activity	biological_process	0.0022844	0.064113	11.9305	6	2693	11	20206	ENSG00000101280,ENSG00000113494,ENSG00000157168,ENSG00000184349,ENSG00000154188,ENSG00000145431
GO:0051592	response to calcium ion	biological_process	0.0023	0.06445	11.9078	27	2693	114	20206	ENSG00000183873,ENSG00000130522,ENSG00000170345,ENSG00000158856,ENSG00000145349,ENSG00000118194,ENSG00000069869,ENSG00000138380,ENSG00000120899,ENSG00000164742,ENSG00000168710,ENSG00000105974,ENSG00000125740,ENSG00000265972,ENSG00000171121,ENSG00000132965,ENSG00000169504,ENSG00000113140,ENSG00000177606,ENSG00000140848,ENSG00000078401,ENSG00000115884,ENSG00000105808,ENSG00000114251,ENSG00000137801…
GO:0051056	regulation of small GTPase mediated signal transduction	biological_process	0.0023027	0.06445	11.9078	62	2693	299	20206	ENSG00000165895,ENSG00000132694,ENSG00000111344,ENSG00000204084,ENSG00000152767,ENSG00000165801,ENSG00000090924,ENSG00000130762,ENSG00000127084,ENSG00000146426,ENSG00000156011,ENSG00000070193,ENSG00000113721,ENSG00000047365,ENSG00000138193,ENSG00000175899,ENSG00000135898,ENSG00000126822,ENSG00000214694,ENSG00000116584,ENSG00000153404,ENSG00000058335,ENSG00000004777,ENSG00000184371,ENSG00000154803…
GO:0045646	regulation of erythrocyte differentiation	biological_process	0.002329	0.064996	11.8711	12	2693	36	20206	ENSG00000118689,ENSG00000164104,ENSG00000185650,ENSG00000121989,ENSG00000168918,ENSG00000134954,ENSG00000100320,ENSG00000143437,ENSG00000170631,ENSG00000178467,ENSG00000122641,ENSG00000079387
GO:0035999	tetrahydrofolate interconversion	biological_process	0.0023367	0.064996	11.8711	5	2693	9	20206	ENSG00000100714,ENSG00000176974,ENSG00000182199,ENSG00000176890,ENSG00000177000
GO:0045637	regulation of myeloid cell differentiation	biological_process	0.0023379	0.064996	11.8711	40	2693	196	20206	ENSG00000157368,ENSG00000172216,ENSG00000232810,ENSG00000164104,ENSG00000118689,ENSG00000120899,ENSG00000143995,ENSG00000170631,ENSG00000138795,ENSG00000100906,ENSG00000187098,ENSG00000134954,ENSG00000164342,ENSG00000114115,ENSG00000172819,ENSG00000118260,ENSG00000184371,ENSG00000134138,ENSG00000136869,ENSG00000177606,ENSG00000135898,ENSG00000143437,ENSG00000100320,ENSG00000181852,ENSG00000168918…
GO:1900262	regulation of DNA-directed DNA polymerase activity	biological_process	0.0023545	0.065192	11.8581	4	2693	6	20206	ENSG00000136982,ENSG00000111445,ENSG00000049541,ENSG00000163918
GO:1900264	positive regulation of DNA-directed DNA polymerase activity	biological_process	0.0023545	0.065192	11.8581	4	2693	6	20206	ENSG00000049541,ENSG00000163918,ENSG00000136982,ENSG00000111445
GO:0001838	embryonic epithelial tube formation	biological_process	0.0023613	0.065295	11.8512	30	2693	122	20206	ENSG00000125378,ENSG00000164930,ENSG00000139174,ENSG00000183691,ENSG00000157240,ENSG00000204852,ENSG00000101752,ENSG00000106078,ENSG00000112655,ENSG00000124766,ENSG00000172819,ENSG00000114251,ENSG00000142875,ENSG00000070018,ENSG00000138771,ENSG00000177508,ENSG00000180340,ENSG00000158055,ENSG00000074219,ENSG00000153936,ENSG00000048342,ENSG00000100714,ENSG00000125398,ENSG00000143013,ENSG00000115596…
GO:0051247	positive regulation of protein metabolic process	biological_process	0.0023702	0.065452	11.8408	248	2693	1562	20206	ENSG00000099250,ENSG00000178607,ENSG00000118523,ENSG00000163491,ENSG00000078900,ENSG00000138685,ENSG00000112715,ENSG00000150455,ENSG00000154803,ENSG00000177425,ENSG00000181449,ENSG00000139269,ENSG00000136869,ENSG00000143437,ENSG00000115839,ENSG00000139946,ENSG00000108691,ENSG00000169242,ENSG00000164742,ENSG00000163513,ENSG00000141510,ENSG00000138376,ENSG00000139625,ENSG00000100227,ENSG00000113721…
GO:0007154	cell communication	biological_process	0.0023843	0.065755	11.8207	993	2693	6854	20206	ENSG00000177302,ENSG00000150893,ENSG00000160200,ENSG00000152767,ENSG00000270885,ENSG00000123240,ENSG00000168140,ENSG00000198732,ENSG00000164220,ENSG00000100968,ENSG00000115596,ENSG00000178966,ENSG00000164104,ENSG00000197956,ENSG00000161714,ENSG00000128422,ENSG00000111266,ENSG00000126561,ENSG00000164758,ENSG00000064655,ENSG00000146013,ENSG00000109321,ENSG00000126822,ENSG00000008300,ENSG00000184545…
GO:1901031	regulation of response to reactive oxygen species	biological_process	0.002399	0.065983	11.8057	13	2693	41	20206	ENSG00000101144,ENSG00000188906,ENSG00000116044,ENSG00000130766,ENSG00000135218,ENSG00000140092,ENSG00000149212,ENSG00000183010,ENSG00000197746,ENSG00000177425,ENSG00000118689,ENSG00000232810,ENSG00000228716
GO:0051148	negative regulation of muscle cell differentiation	biological_process	0.0024142	0.066224	11.7898	16	2693	55	20206	ENSG00000175197,ENSG00000106462,ENSG00000123095,ENSG00000125398,ENSG00000165887,ENSG00000145824,ENSG00000232810,ENSG00000169245,ENSG00000139174,ENSG00000125378,ENSG00000110693,ENSG00000076770,ENSG00000150782,ENSG00000100219,ENSG00000124882,ENSG00000136999
GO:0048566	embryonic digestive tract development	biological_process	0.0024313	0.066607	11.7648	13	2693	40	20206	ENSG00000092969,ENSG00000137868,ENSG00000169429,ENSG00000128918,ENSG00000232810,ENSG00000070193,ENSG00000106571,ENSG00000102678,ENSG00000137273,ENSG00000074047,ENSG00000164093,ENSG00000134853,ENSG00000066468
GO:0090257	regulation of muscle system process	biological_process	0.0024485	0.066987	11.7401	44	2693	206	20206	ENSG00000140416,ENSG00000078401,ENSG00000163485,ENSG00000115461,ENSG00000118523,ENSG00000177098,ENSG00000127129,ENSG00000101400,ENSG00000138814,ENSG00000120907,ENSG00000183873,ENSG00000134755,ENSG00000145362,ENSG00000156804,ENSG00000170425,ENSG00000173801,ENSG00000116285,ENSG00000138193,ENSG00000138735,ENSG00000114854,ENSG00000105048,ENSG00000265107,ENSG00000149575,ENSG00000057294,ENSG00000006704…
GO:0035270	endocrine system development	biological_process	0.002459	0.067104	11.7325	31	2693	132	20206	ENSG00000120093,ENSG00000050165,ENSG00000133794,ENSG00000124766,ENSG00000125378,ENSG00000183691,ENSG00000164093,ENSG00000129757,ENSG00000185630,ENSG00000137868,ENSG00000138685,ENSG00000110492,ENSG00000114315,ENSG00000114251,ENSG00000171105,ENSG00000181449,ENSG00000118260,ENSG00000112175,ENSG00000150347,ENSG00000134954,ENSG00000074047,ENSG00000111087,ENSG00000162552,ENSG00000128918,ENSG00000126351…
GO:1904035	regulation of epithelial cell apoptotic process	biological_process	0.0024592	0.067104	11.7325	17	2693	61	20206	ENSG00000116001,ENSG00000116044,ENSG00000137801,ENSG00000105550,ENSG00000120156,ENSG00000183087,ENSG00000097007,ENSG00000154188,ENSG00000148180,ENSG00000124193,ENSG00000118503,ENSG00000185650,ENSG00000109819,ENSG00000134243,ENSG00000107485,ENSG00000118689,ENSG00000106483
GO:0060445	branching involved in salivary gland morphogenesis	biological_process	0.0024677	0.067247	11.7233	9	2693	23	20206	ENSG00000130702,ENSG00000075213,ENSG00000075223,ENSG00000074527,ENSG00000070193,ENSG00000232810,ENSG00000099250,ENSG00000101144,ENSG00000066468
GO:0043616	keratinocyte proliferation	biological_process	0.0025198	0.068576	11.6383	13	2693	39	20206	ENSG00000119138,ENSG00000124193,ENSG00000170961,ENSG00000184304,ENSG00000185650,ENSG00000185920,ENSG00000147044,ENSG00000070193,ENSG00000136943,ENSG00000124882,ENSG00000166263,ENSG00000152894,ENSG00000156535
GO:0036499	PERK-mediated unfolded protein response	biological_process	0.0025683	0.069773	11.5631	8	2693	20	20206	ENSG00000169429,ENSG00000070669,ENSG00000108691,ENSG00000051108,ENSG00000116044,ENSG00000175197,ENSG00000087074,ENSG00000071051
GO:0051246	regulation of protein metabolic process	biological_process	0.0025705	0.069773	11.5631	408	2693	2686	20206	ENSG00000108984,ENSG00000136770,ENSG00000006210,ENSG00000277363,ENSG00000167693,ENSG00000049130,ENSG00000100129,ENSG00000224389,ENSG00000135916,ENSG00000085224,ENSG00000114251,ENSG00000073910,ENSG00000120896,ENSG00000136628,ENSG00000138336,ENSG00000169245,ENSG00000107485,ENSG00000145431,ENSG00000165795,ENSG00000160255,ENSG00000138448,ENSG00000113494,ENSG00000072310,ENSG00000176890,ENSG00000134853…
GO:0006310	DNA recombination	biological_process	0.0026221	0.071078	11.4826	52	2693	266	20206	ENSG00000101773,ENSG00000079134,ENSG00000175643,ENSG00000198056,ENSG00000131153,ENSG00000168685,ENSG00000125843,ENSG00000069275,ENSG00000138346,ENSG00000104320,ENSG00000173715,ENSG00000174371,ENSG00000182263,ENSG00000136492,ENSG00000239306,ENSG00000163104,ENSG00000049541,ENSG00000097046,ENSG00000162669,ENSG00000116062,ENSG00000105486,ENSG00000169621,ENSG00000146263,ENSG00000076242,ENSG00000132436…
GO:0090184	positive regulation of kidney development	biological_process	0.0026269	0.071115	11.4804	13	2693	39	20206	ENSG00000162552,ENSG00000260027,ENSG00000107485,ENSG00000100311,ENSG00000135744,ENSG00000125398,ENSG00000113721,ENSG00000128602,ENSG00000179222,ENSG00000112715,ENSG00000125378,ENSG00000183691,ENSG00000120738
GO:0036314	response to sterol	biological_process	0.0026429	0.071456	11.4596	10	2693	26	20206	ENSG00000081760,ENSG00000163513,ENSG00000185920,ENSG00000175387,ENSG00000143365,ENSG00000070018,ENSG00000128602,ENSG00000069667,ENSG00000165029,ENSG00000122641
GO:0097306	cellular response to alcohol	biological_process	0.0026627	0.071897	11.4329	28	2693	116	20206	ENSG00000132434,ENSG00000130707,ENSG00000168209,ENSG00000240583,ENSG00000119138,ENSG00000197256,ENSG00000127528,ENSG00000070018,ENSG00000081760,ENSG00000070961,ENSG00000164938,ENSG00000165029,ENSG00000122641,ENSG00000132386,ENSG00000173801,ENSG00000119772,ENSG00000108443,ENSG00000069667,ENSG00000156804,ENSG00000105894,ENSG00000137193,ENSG00000128602,ENSG00000019186,ENSG00000185920,ENSG00000118689…
GO:0034446	substrate adhesion-dependent cell spreading	biological_process	0.0026792	0.072247	11.4118	22	2693	84	20206	ENSG00000092929,ENSG00000179051,ENSG00000169242,ENSG00000115232,ENSG00000117228,ENSG00000133110,ENSG00000184349,ENSG00000115414,ENSG00000158856,ENSG00000100106,ENSG00000166452,ENSG00000170961,ENSG00000097007,ENSG00000120156,ENSG00000197747,ENSG00000169756,ENSG00000130702,ENSG00000102837,ENSG00000277363,ENSG00000079691,ENSG00000077942,ENSG00000138448
GO:0072175	epithelial tube formation	biological_process	0.0026828	0.072249	11.4117	30	2693	123	20206	ENSG00000139174,ENSG00000164930,ENSG00000125378,ENSG00000183691,ENSG00000157240,ENSG00000204852,ENSG00000101752,ENSG00000106078,ENSG00000112655,ENSG00000124766,ENSG00000172819,ENSG00000070018,ENSG00000142875,ENSG00000114251,ENSG00000138771,ENSG00000177508,ENSG00000180340,ENSG00000158055,ENSG00000074219,ENSG00000048342,ENSG00000153936,ENSG00000100714,ENSG00000125398,ENSG00000143013,ENSG00000115596…
GO:0043500	muscle adaptation	biological_process	0.0027048	0.07259	11.3912	22	2693	85	20206	ENSG00000162430,ENSG00000138814,ENSG00000160191,ENSG00000105048,ENSG00000115461,ENSG00000006704,ENSG00000163884,ENSG00000078401,ENSG00000071282,ENSG00000116285,ENSG00000109819,ENSG00000135744,ENSG00000114854,ENSG00000138735,ENSG00000148180,ENSG00000108443,ENSG00000066135,ENSG00000145349,ENSG00000156804,ENSG00000198563,ENSG00000106462,ENSG00000183873
GO:0038086	VEGF-activated platelet-derived growth factor receptor signaling pathway	biological_process	0.0027059	0.07259	11.3912	3	2693	3	20206	ENSG00000112715,ENSG00000113721,ENSG00000134853
GO:0038091	positive regulation of cell proliferation by VEGF-activated platelet derived growth factor receptor signaling pathway	biological_process	0.0027059	0.07259	11.3912	3	2693	3	20206	ENSG00000134853,ENSG00000113721,ENSG00000112715
GO:0071622	regulation of granulocyte chemotaxis	biological_process	0.002753	0.073469	11.339	11	2693	37	20206	ENSG00000169429,ENSG00000130830,ENSG00000174600,ENSG00000197405,ENSG00000150455,ENSG00000137801,ENSG00000120337,ENSG00000184371,ENSG00000163734,ENSG00000035664,ENSG00000183049
GO:0008544	epidermis development	biological_process	0.0027678	0.073769	11.3213	58	2693	302	20206	ENSG00000111087,ENSG00000122641,ENSG00000137474,ENSG00000132589,ENSG00000163472,ENSG00000106462,ENSG00000087460,ENSG00000127863,ENSG00000156535,ENSG00000125398,ENSG00000128602,ENSG00000182568,ENSG00000163216,ENSG00000185920,ENSG00000162738,ENSG00000185650,ENSG00000125378,ENSG00000139304,ENSG00000164930,ENSG00000169504,ENSG00000221926,ENSG00000164093,ENSG00000265972,ENSG00000129116,ENSG00000121552…
GO:0032970	regulation of actin filament-based process	biological_process	0.0028011	0.074465	11.2805	67	2693	343	20206	ENSG00000161270,ENSG00000120156,ENSG00000165527,ENSG00000101400,ENSG00000144824,ENSG00000079691,ENSG00000140416,ENSG00000088280,ENSG00000075618,ENSG00000119699,ENSG00000134853,ENSG00000132376,ENSG00000171992,ENSG00000114854,ENSG00000106178,ENSG00000158856,ENSG00000100106,ENSG00000148180,ENSG00000183873,ENSG00000184349,ENSG00000158055,ENSG00000128283,ENSG00000120896,ENSG00000197747,ENSG00000175175…
GO:0070384	Harderian gland development	biological_process	0.0028264	0.075041	11.247	3	2693	3	20206	ENSG00000070193,ENSG00000172819,ENSG00000125398
GO:0006633	fatty acid biosynthetic process	biological_process	0.0028399	0.075302	11.2319	31	2693	146	20206	ENSG00000012779,ENSG00000005187,ENSG00000165996,ENSG00000170271,ENSG00000165175,ENSG00000124212,ENSG00000101255,ENSG00000125629,ENSG00000149485,ENSG00000073756,ENSG00000099998,ENSG00000131067,ENSG00000144115,ENSG00000115361,ENSG00000100219,ENSG00000112531,ENSG00000127129,ENSG00000166743,ENSG00000221968,ENSG00000134824,ENSG00000162409,ENSG00000108839,ENSG00000078401,ENSG00000132965,ENSG00000179148…
GO:0034101	erythrocyte homeostasis	biological_process	0.0028681	0.075954	11.1945	25	2693	105	20206	ENSG00000121989,ENSG00000005483,ENSG00000112715,ENSG00000172845,ENSG00000100320,ENSG00000127528,ENSG00000110693,ENSG00000125378,ENSG00000137154,ENSG00000143437,ENSG00000178467,ENSG00000118689,ENSG00000164104,ENSG00000126351,ENSG00000185650,ENSG00000168918,ENSG00000107485,ENSG00000082641,ENSG00000134954,ENSG00000158856,ENSG00000069702,ENSG00000153879,ENSG00000079387,ENSG00000170631,ENSG00000122641
GO:0072599	establishment of protein localization to endoplasmic reticulum	biological_process	0.0029003	0.076675	11.1535	22	2693	114	20206	ENSG00000229117,ENSG00000137154,ENSG00000158552,ENSG00000145592,ENSG00000231500,ENSG00000233927,ENSG00000115839,ENSG00000145425,ENSG00000198755,ENSG00000142534,ENSG00000025796,ENSG00000182899,ENSG00000177954,ENSG00000144713,ENSG00000186468,ENSG00000100316,ENSG00000071082,ENSG00000142541,ENSG00000142676,ENSG00000166441,ENSG00000197958,ENSG00000109475
GO:0044267	cellular protein metabolic process	biological_process	0.0029028	0.076675	11.1535	752	2693	5177	20206	ENSG00000118705,ENSG00000123080,ENSG00000109819,ENSG00000064687,ENSG00000072682,ENSG00000152785,ENSG00000035862,ENSG00000143369,ENSG00000097046,ENSG00000108387,ENSG00000162409,ENSG00000189369,ENSG00000099910,ENSG00000182621,ENSG00000116254,ENSG00000136156,ENSG00000014123,ENSG00000124225,ENSG00000183255,ENSG00000187742,ENSG00000132274,ENSG00000086848,ENSG00000141934,ENSG00000115137,ENSG00000129691…
GO:0031399	regulation of protein modification process	biological_process	0.0029126	0.076836	11.1444	285	2693	1798	20206	ENSG00000111266,ENSG00000136098,ENSG00000152767,ENSG00000158856,ENSG00000108946,ENSG00000164342,ENSG00000082458,ENSG00000124882,ENSG00000100234,ENSG00000124164,ENSG00000164761,ENSG00000138835,ENSG00000111276,ENSG00000123609,ENSG00000101144,ENSG00000008300,ENSG00000184545,ENSG00000165025,ENSG00000037280,ENSG00000100311,ENSG00000171051,ENSG00000170275,ENSG00000129946,ENSG00000171148,ENSG00000221978…
GO:0060412	ventricular septum morphogenesis	biological_process	0.0029177	0.076872	11.1423	12	2693	34	20206	ENSG00000157240,ENSG00000164093,ENSG00000125378,ENSG00000066468,ENSG00000124766,ENSG00000265107,ENSG00000114251,ENSG00000114315,ENSG00000162738,ENSG00000180340,ENSG00000092969,ENSG00000163513
GO:0048563	post-embryonic organ morphogenesis	biological_process	0.0029221	0.076891	11.1412	5	2693	9	20206	ENSG00000153094,ENSG00000137474,ENSG00000117122,ENSG00000115380,ENSG00000166147
GO:0060419	heart growth	biological_process	0.0029286	0.076964	11.1371	20	2693	73	20206	ENSG00000149256,ENSG00000092969,ENSG00000103034,ENSG00000170365,ENSG00000078900,ENSG00000138685,ENSG00000076555,ENSG00000102678,ENSG00000183691,ENSG00000078401,ENSG00000173706,ENSG00000154556,ENSG00000054598,ENSG00000163513,ENSG00000135744,ENSG00000108946,ENSG00000145349,ENSG00000198563,ENSG00000066468,ENSG00000069702
GO:0072088	nephron epithelium morphogenesis	biological_process	0.0029374	0.077054	11.132	21	2693	77	20206	ENSG00000128602,ENSG00000179222,ENSG00000135744,ENSG00000125398,ENSG00000107485,ENSG00000115596,ENSG00000162552,ENSG00000104313,ENSG00000185920,ENSG00000153936,ENSG00000166341,ENSG00000112715,ENSG00000106571,ENSG00000130702,ENSG00000138685,ENSG00000114315,ENSG00000185630,ENSG00000177508,ENSG00000260027,ENSG00000125378,ENSG00000183691
GO:0007267	cell-cell signaling	biological_process	0.0029395	0.077054	11.132	193	2693	1142	20206	ENSG00000138685,ENSG00000127955,ENSG00000118523,ENSG00000081760,ENSG00000099250,ENSG00000115839,ENSG00000237515,ENSG00000150394,ENSG00000133794,ENSG00000196569,ENSG00000079215,ENSG00000169242,ENSG00000162552,ENSG00000173267,ENSG00000006283,ENSG00000152208,ENSG00000158528,ENSG00000105894,ENSG00000155380,ENSG00000170214,ENSG00000136531,ENSG00000114315,ENSG00000145632,ENSG00000114812,ENSG00000113327…
GO:0072239	metanephric glomerulus vasculature development	biological_process	0.0029776	0.077854	11.0872	5	2693	8	20206	ENSG00000134853,ENSG00000120738,ENSG00000113721,ENSG00000174059,ENSG00000100311
GO:0060119	inner ear receptor cell development	biological_process	0.0030366	0.079196	11.013	14	2693	44	20206	ENSG00000162738,ENSG00000107736,ENSG00000180340,ENSG00000164932,ENSG00000112782,ENSG00000184564,ENSG00000182040,ENSG00000114315,ENSG00000137474,ENSG00000166206,ENSG00000145864,ENSG00000186297,ENSG00000108784,ENSG00000139304
GO:0042983	amyloid precursor protein biosynthetic process	biological_process	0.0030532	0.079428	11.0003	5	2693	9	20206	ENSG00000135916,ENSG00000136156,ENSG00000177425,ENSG00000064687,ENSG00000182240
GO:0042984	regulation of amyloid precursor protein biosynthetic process	biological_process	0.0030532	0.079428	11.0003	5	2693	9	20206	ENSG00000177425,ENSG00000064687,ENSG00000182240,ENSG00000135916,ENSG00000136156
GO:0042985	negative regulation of amyloid precursor protein biosynthetic process	biological_process	0.0030584	0.079428	11.0003	4	2693	6	20206	ENSG00000135916,ENSG00000136156,ENSG00000064687,ENSG00000182240
GO:0043491	protein kinase B signaling	biological_process	0.0030608	0.079428	11.0003	34	2693	155	20206	ENSG00000154803,ENSG00000158125,ENSG00000138685,ENSG00000120156,ENSG00000157168,ENSG00000166292,ENSG00000151632,ENSG00000132376,ENSG00000115461,ENSG00000173083,ENSG00000105419,ENSG00000181852,ENSG00000117525,ENSG00000168216,ENSG00000232810,ENSG00000108691,ENSG00000153064,ENSG00000183087,ENSG00000154188,ENSG00000170927,ENSG00000086991,ENSG00000137801,ENSG00000171105,ENSG00000161904,ENSG00000133048…
GO:0072111	cell proliferation involved in kidney development	biological_process	0.0030875	0.080019	10.9681	8	2693	19	20206	ENSG00000100311,ENSG00000154803,ENSG00000113721,ENSG00000185920,ENSG00000107485,ENSG00000101144,ENSG00000125378,ENSG00000120738
GO:0034097	response to cytokine	biological_process	0.0031389	0.081147	10.9073	149	2693	913	20206	ENSG00000177000,ENSG00000104964,ENSG00000146072,ENSG00000164342,ENSG00000100906,ENSG00000170961,ENSG00000106178,ENSG00000126561,ENSG00000263528,ENSG00000125848,ENSG00000132376,ENSG00000165025,ENSG00000164463,ENSG00000123609,ENSG00000131080,ENSG00000179583,ENSG00000127528,ENSG00000185070,ENSG00000124882,ENSG00000164761,ENSG00000204287,ENSG00000148677,ENSG00000170345,ENSG00000145349,ENSG00000178035…
GO:0006612	protein targeting to membrane	biological_process	0.0031443	0.081187	10.9051	37	2693	199	20206	ENSG00000197958,ENSG00000174599,ENSG00000166441,ENSG00000142541,ENSG00000179364,ENSG00000186468,ENSG00000100316,ENSG00000183087,ENSG00000099864,ENSG00000127328,ENSG00000144713,ENSG00000145362,ENSG00000158856,ENSG00000177954,ENSG00000198755,ENSG00000215193,ENSG00000065308,ENSG00000132376,ENSG00000145425,ENSG00000163485,ENSG00000145592,ENSG00000158552,ENSG00000067167,ENSG00000109475,ENSG00000142676…
GO:0040037	negative regulation of fibroblast growth factor receptor signaling pathway	biological_process	0.0031521	0.081286	10.8998	6	2693	12	20206	ENSG00000107485,ENSG00000137573,ENSG00000162552,ENSG00000114251,ENSG00000063660,ENSG00000137801
GO:0035265	organ growth	biological_process	0.0031715	0.081645	10.8807	33	2693	142	20206	ENSG00000066468,ENSG00000108946,ENSG00000114739,ENSG00000070193,ENSG00000047644,ENSG00000162733,ENSG00000054598,ENSG00000163513,ENSG00000183691,ENSG00000078401,ENSG00000102678,ENSG00000076555,ENSG00000078900,ENSG00000172819,ENSG00000170365,ENSG00000120907,ENSG00000103034,ENSG00000138685,ENSG00000175387,ENSG00000149256,ENSG00000069702,ENSG00000198563,ENSG00000153094,ENSG00000145349,ENSG00000128602…
GO:0042107	cytokine metabolic process	biological_process	0.003174	0.081645	10.8807	28	2693	125	20206	ENSG00000159958,ENSG00000164342,ENSG00000105246,ENSG00000071575,ENSG00000122641,ENSG00000153879,ENSG00000116285,ENSG00000125347,ENSG00000107485,ENSG00000168918,ENSG00000232810,ENSG00000227507,ENSG00000172216,ENSG00000124731,ENSG00000109320,ENSG00000150782,ENSG00000116001,ENSG00000115008,ENSG00000165025,ENSG00000136869,ENSG00000123609,ENSG00000174130,ENSG00000103855,ENSG00000137801,ENSG00000150455…
GO:0001523	retinoid metabolic process	biological_process	0.0032064	0.082377	10.8419	24	2693	104	20206	ENSG00000198074,ENSG00000161048,ENSG00000198691,ENSG00000123384,ENSG00000197894,ENSG00000137868,ENSG00000135437,ENSG00000115884,ENSG00000175445,ENSG00000162496,ENSG00000169439,ENSG00000213420,ENSG00000145476,ENSG00000063660,ENSG00000165092,ENSG00000162512,ENSG00000187134,ENSG00000128918,ENSG00000183098,ENSG00000003137,ENSG00000076716,ENSG00000142798,ENSG00000114115,ENSG00000121064
GO:0060648	mammary gland bud morphogenesis	biological_process	0.0032517	0.083437	10.7864	3	2693	3	20206	ENSG00000171243,ENSG00000066468,ENSG00000070193
GO:0034332	adherens junction organization	biological_process	0.0032905	0.084223	10.7457	29	2693	120	20206	ENSG00000173801,ENSG00000129474,ENSG00000184349,ENSG00000158856,ENSG00000182985,ENSG00000040731,ENSG00000139880,ENSG00000179776,ENSG00000120899,ENSG00000179051,ENSG00000162552,ENSG00000057294,ENSG00000154162,ENSG00000095637,ENSG00000084636,ENSG00000140937,ENSG00000150394,ENSG00000145526,ENSG00000144824,ENSG00000112715,ENSG00000154096,ENSG00000169756,ENSG00000162706,ENSG00000137801,ENSG00000152894…
GO:0045047	protein targeting to ER	biological_process	0.0033057	0.084509	10.731	21	2693	110	20206	ENSG00000182899,ENSG00000025796,ENSG00000198755,ENSG00000142534,ENSG00000145425,ENSG00000231500,ENSG00000233927,ENSG00000229117,ENSG00000145592,ENSG00000158552,ENSG00000137154,ENSG00000142676,ENSG00000142541,ENSG00000109475,ENSG00000197958,ENSG00000166441,ENSG00000144713,ENSG00000177954,ENSG00000071082,ENSG00000100316,ENSG00000186468
GO:0060688	regulation of morphogenesis of a branching structure	biological_process	0.0033098	0.084509	10.731	17	2693	59	20206	ENSG00000260027,ENSG00000112715,ENSG00000114251,ENSG00000101144,ENSG00000183691,ENSG00000188906,ENSG00000125378,ENSG00000232810,ENSG00000169083,ENSG00000179222,ENSG00000070193,ENSG00000128602,ENSG00000074527,ENSG00000125398,ENSG00000135744,ENSG00000137573,ENSG00000066468
GO:0060603	mammary gland duct morphogenesis	biological_process	0.0033175	0.084599	10.7263	11	2693	32	20206	ENSG00000171243,ENSG00000162552,ENSG00000169083,ENSG00000185920,ENSG00000114251,ENSG00000184371,ENSG00000070193,ENSG00000074047,ENSG00000109321,ENSG00000204580,ENSG00000066468
GO:0060428	lung epithelium development	biological_process	0.0033354	0.084953	10.7082	13	2693	41	20206	ENSG00000126351,ENSG00000116285,ENSG00000137868,ENSG00000104313,ENSG00000136352,ENSG00000147862,ENSG00000070193,ENSG00000118260,ENSG00000125398,ENSG00000127528,ENSG00000124193,ENSG00000125378,ENSG00000066468
GO:1901722	regulation of cell proliferation involved in kidney development	biological_process	0.0033593	0.085456	10.6826	6	2693	12	20206	ENSG00000154803,ENSG00000120738,ENSG00000125378,ENSG00000100311,ENSG00000101144,ENSG00000107485
GO:0007584	response to nutrient	biological_process	0.0033635	0.085458	10.6825	36	2693	171	20206	ENSG00000108821,ENSG00000137193,ENSG00000169245,ENSG00000119772,ENSG00000073756,ENSG00000149485,ENSG00000165029,ENSG00000136492,ENSG00000151882,ENSG00000100348,ENSG00000108443,ENSG00000100219,ENSG00000114026,ENSG00000164093,ENSG00000113140,ENSG00000084676,ENSG00000019186,ENSG00000128918,ENSG00000163513,ENSG00000162551,ENSG00000177000,ENSG00000183087,ENSG00000114115,ENSG00000133110,ENSG00000105894…
GO:0002367	cytokine production involved in immune response	biological_process	0.0033957	0.086168	10.6465	20	2693	80	20206	ENSG00000114251,ENSG00000255690,ENSG00000121236,ENSG00000117586,ENSG00000092969,ENSG00000136869,ENSG00000153283,ENSG00000119699,ENSG00000124731,ENSG00000153029,ENSG00000167191,ENSG00000232810,ENSG00000107485,ENSG00000166710,ENSG00000183087,ENSG00000159674,ENSG00000213047,ENSG00000154188,ENSG00000135218,ENSG00000164342
GO:0031069	hair follicle morphogenesis	biological_process	0.0034122	0.086482	10.6307	10	2693	27	20206	ENSG00000163472,ENSG00000135925,ENSG00000066468,ENSG00000115461,ENSG00000092969,ENSG00000171243,ENSG00000128602,ENSG00000070193,ENSG00000128422,ENSG00000136943
GO:0060594	mammary gland specification	biological_process	0.0034279	0.086668	10.6214	3	2693	3	20206	ENSG00000066468,ENSG00000070193,ENSG00000106571
GO:0009636	response to toxic substance	biological_process	0.0034463	0.086881	10.6108	39	2693	188	20206	ENSG00000079215,ENSG00000113721,ENSG00000148346,ENSG00000141510,ENSG00000162551,ENSG00000070669,ENSG00000232810,ENSG00000158528,ENSG00000129159,ENSG00000135218,ENSG00000105854,ENSG00000111276,ENSG00000198835,ENSG00000130707,ENSG00000176890,ENSG00000167815,ENSG00000115884,ENSG00000101144,ENSG00000179583,ENSG00000151012,ENSG00000121691,ENSG00000117791,ENSG00000213366,ENSG00000108578,ENSG00000132510…
GO:1901343	negative regulation of vasculature development	biological_process	0.003449	0.086881	10.6108	20	2693	78	20206	ENSG00000132386,ENSG00000170381,ENSG00000105894,ENSG00000137573,ENSG00000135744,ENSG00000196628,ENSG00000054598,ENSG00000162552,ENSG00000169245,ENSG00000113140,ENSG00000126016,ENSG00000101144,ENSG00000125378,ENSG00000071246,ENSG00000134871,ENSG00000137801,ENSG00000101280,ENSG00000158125,ENSG00000120156,ENSG00000121753
GO:0006464	cellular protein modification process	biological_process	0.0034615	0.086985	10.6056	597	2693	3967	20206	ENSG00000175305,ENSG00000168938,ENSG00000163104,ENSG00000129474,ENSG00000183828,ENSG00000137834,ENSG00000183960,ENSG00000115525,ENSG00000144677,ENSG00000196470,ENSG00000121552,ENSG00000152894,ENSG00000114315,ENSG00000111110,ENSG00000164088,ENSG00000126259,ENSG00000113369,ENSG00000164742,ENSG00000169242,ENSG00000138376,ENSG00000136869,ENSG00000183691,ENSG00000143437,ENSG00000213639,ENSG00000115839…
GO:0036211	protein modification process	biological_process	0.0034615	0.086985	10.6056	597	2693	3967	20206	ENSG00000079277,ENSG00000185483,ENSG00000113269,ENSG00000115956,ENSG00000127337,ENSG00000204344,ENSG00000197405,ENSG00000006016,ENSG00000138696,ENSG00000169057,ENSG00000107902,ENSG00000152104,ENSG00000168209,ENSG00000257923,ENSG00000185133,ENSG00000171777,ENSG00000178028,ENSG00000102996,ENSG00000172986,ENSG00000137877,ENSG00000152495,ENSG00000174130,ENSG00000095787,ENSG00000092969,ENSG00000132846…
GO:0002237	response to molecule of bacterial origin	biological_process	0.0034701	0.087079	10.6009	63	2693	341	20206	ENSG00000197894,ENSG00000163735,ENSG00000050730,ENSG00000174130,ENSG00000100889,ENSG00000121236,ENSG00000100219,ENSG00000114251,ENSG00000137752,ENSG00000150782,ENSG00000064300,ENSG00000109320,ENSG00000224389,ENSG00000153283,ENSG00000161921,ENSG00000151694,ENSG00000113140,ENSG00000204498,ENSG00000169245,ENSG00000197405,ENSG00000049249,ENSG00000109819,ENSG00000151014,ENSG00000118503,ENSG00000108443…
GO:0051384	response to glucocorticoid	biological_process	0.0034737	0.087079	10.6009	31	2693	143	20206	ENSG00000119138,ENSG00000109321,ENSG00000168209,ENSG00000138772,ENSG00000240583,ENSG00000164463,ENSG00000184347,ENSG00000113140,ENSG00000176890,ENSG00000130707,ENSG00000115884,ENSG00000078401,ENSG00000070961,ENSG00000120053,ENSG00000136943,ENSG00000110492,ENSG00000100889,ENSG00000170345,ENSG00000108443,ENSG00000156804,ENSG00000132386,ENSG00000021826,ENSG00000073756,ENSG00000150540,ENSG00000116285…
GO:0030903	notochord development	biological_process	0.003486	0.087281	10.5908	8	2693	19	20206	ENSG00000114251,ENSG00000125398,ENSG00000169242,ENSG00000111087,ENSG00000074219,ENSG00000183691,ENSG00000106078,ENSG00000074047
GO:1901723	negative regulation of cell proliferation involved in kidney development	biological_process	0.0035166	0.087623	10.5738	4	2693	6	20206	ENSG00000154803,ENSG00000125378,ENSG00000101144,ENSG00000107485
GO:0071636	positive regulation of transforming growth factor beta production	biological_process	0.0035259	0.087748	10.5676	7	2693	16	20206	ENSG00000137801,ENSG00000073756,ENSG00000118260,ENSG00000174059,ENSG00000115966,ENSG00000139329,ENSG00000006210
GO:0050818	regulation of coagulation	biological_process	0.0035472	0.088172	10.5467	22	2693	90	20206	ENSG00000105974,ENSG00000100311,ENSG00000135919,ENSG00000078098,ENSG00000174059,ENSG00000183044,ENSG00000149131,ENSG00000135218,ENSG00000158856,ENSG00000115956,ENSG00000137801,ENSG00000213626,ENSG00000108839,ENSG00000080815,ENSG00000134853,ENSG00000165025,ENSG00000078401,ENSG00000136869,ENSG00000117525,ENSG00000163220,ENSG00000173083,ENSG00000116044
GO:0070206	protein trimerization	biological_process	0.0035822	0.088934	10.5093	13	2693	45	20206	ENSG00000144481,ENSG00000142173,ENSG00000049249,ENSG00000148346,ENSG00000142156,ENSG00000108821,ENSG00000132274,ENSG00000145861,ENSG00000133466,ENSG00000121236,ENSG00000130638,ENSG00000110881,ENSG00000132965
GO:0090177	establishment of planar polarity involved in neural tube closure	biological_process	0.0035937	0.089103	10.5011	7	2693	15	20206	ENSG00000162738,ENSG00000112655,ENSG00000180340,ENSG00000164932,ENSG00000158055,ENSG00000157240,ENSG00000114251
GO:0051145	smooth muscle cell differentiation	biological_process	0.0035997	0.089103	10.5011	14	2693	45	20206	ENSG00000186260,ENSG00000164093,ENSG00000120616,ENSG00000066468,ENSG00000125378,ENSG00000112715,ENSG00000070193,ENSG00000114315,ENSG00000105088,ENSG00000124882,ENSG00000125398,ENSG00000163069,ENSG00000162552,ENSG00000100968
GO:0071548	response to dexamethasone	biological_process	0.0036019	0.089103	10.5011	11	2693	34	20206	ENSG00000240583,ENSG00000156804,ENSG00000168209,ENSG00000108443,ENSG00000078401,ENSG00000130707,ENSG00000132386,ENSG00000021826,ENSG00000118689,ENSG00000116285,ENSG00000100889
GO:0055098	response to low-density lipoprotein particle	biological_process	0.0036201	0.089408	10.4862	6	2693	13	20206	ENSG00000198911,ENSG00000165025,ENSG00000165029,ENSG00000160255,ENSG00000105550,ENSG00000135218
GO:0072110	glomerular mesangial cell proliferation	biological_process	0.0036229	0.089408	10.4862	5	2693	9	20206	ENSG00000120738,ENSG00000113721,ENSG00000101144,ENSG00000100311,ENSG00000125378
GO:0097252	oligodendrocyte apoptotic process	biological_process	0.0036462	0.089875	10.4636	3	2693	3	20206	ENSG00000183087,ENSG00000146072,ENSG00000141510
GO:0005979	regulation of glycogen biosynthetic process	biological_process	0.003673	0.090214	10.4473	10	2693	27	20206	ENSG00000145861,ENSG00000171105,ENSG00000197594,ENSG00000115687,ENSG00000178567,ENSG00000049769,ENSG00000132376,ENSG00000213639,ENSG00000095637,ENSG00000169047
GO:0010962	regulation of glucan biosynthetic process	biological_process	0.003673	0.090214	10.4473	10	2693	27	20206	ENSG00000197594,ENSG00000115687,ENSG00000178567,ENSG00000132376,ENSG00000049769,ENSG00000213639,ENSG00000095637,ENSG00000169047,ENSG00000145861,ENSG00000171105
GO:0022402	cell cycle process	biological_process	0.0036818	0.090224	10.4468	221	2693	1382	20206	ENSG00000101868,ENSG00000111859,ENSG00000183955,ENSG00000198625,ENSG00000204264,ENSG00000129173,ENSG00000170927,ENSG00000100106,ENSG00000115966,ENSG00000079335,ENSG00000119969,ENSG00000132694,ENSG00000112029,ENSG00000138175,ENSG00000185630,ENSG00000143878,ENSG00000138814,ENSG00000163808,ENSG00000057935,ENSG00000164114,ENSG00000176907,ENSG00000184702,ENSG00000100297,ENSG00000092010,ENSG00000124766…
GO:0072330	monocarboxylic acid biosynthetic process	biological_process	0.0036824	0.090224	10.4468	42	2693	212	20206	ENSG00000132965,ENSG00000185973,ENSG00000164181,ENSG00000127472,ENSG00000131067,ENSG00000100219,ENSG00000115361,ENSG00000112531,ENSG00000166743,ENSG00000134824,ENSG00000162409,ENSG00000149485,ENSG00000172817,ENSG00000073756,ENSG00000140284,ENSG00000183044,ENSG00000012779,ENSG00000165996,ENSG00000170271,ENSG00000165175,ENSG00000078401,ENSG00000179148,ENSG00000175445,ENSG00000165025,ENSG00000076555…
GO:0007494	midgut development	biological_process	0.0036883	0.090224	10.4468	6	2693	12	20206	ENSG00000128918,ENSG00000128602,ENSG00000130707,ENSG00000114251,ENSG00000021826,ENSG00000173406
GO:0070727	cellular macromolecule localization	biological_process	0.0036934	0.090224	10.4468	256	2693	1640	20206	ENSG00000126603,ENSG00000114423,ENSG00000102678,ENSG00000163485,ENSG00000132376,ENSG00000119699,ENSG00000198755,ENSG00000148180,ENSG00000150551,ENSG00000100906,ENSG00000116809,ENSG00000130762,ENSG00000167004,ENSG00000186468,ENSG00000198774,ENSG00000174607,ENSG00000204852,ENSG00000136504,ENSG00000175455,ENSG00000185745,ENSG00000182899,ENSG00000115041,ENSG00000130766,ENSG00000221838,ENSG00000106462…
GO:0050808	synapse organization	biological_process	0.0036953	0.090224	10.4468	50	2693	228	20206	ENSG00000152767,ENSG00000069869,ENSG00000099864,ENSG00000170381,ENSG00000105894,ENSG00000184349,ENSG00000158528,ENSG00000110076,ENSG00000167535,ENSG00000184564,ENSG00000187372,ENSG00000172037,ENSG00000125848,ENSG00000126500,ENSG00000173267,ENSG00000100968,ENSG00000132535,ENSG00000185070,ENSG00000188153,ENSG00000150471,ENSG00000162599,ENSG00000101126,ENSG00000157168,ENSG00000121753,ENSG00000120327…
GO:0006760	folic acid-containing compound metabolic process	biological_process	0.0037517	0.091495	10.386	9	2693	26	20206	ENSG00000065911,ENSG00000136010,ENSG00000086205,ENSG00000176974,ENSG00000228716,ENSG00000177000,ENSG00000176890,ENSG00000182199,ENSG00000100714
GO:0060326	cell chemotaxis	biological_process	0.0037661	0.091738	10.3745	49	2693	259	20206	ENSG00000120337,ENSG00000125735,ENSG00000100311,ENSG00000145824,ENSG00000184304,ENSG00000169245,ENSG00000197405,ENSG00000183049,ENSG00000172817,ENSG00000213015,ENSG00000151882,ENSG00000137801,ENSG00000114251,ENSG00000092969,ENSG00000163735,ENSG00000174600,ENSG00000151694,ENSG00000161921,ENSG00000006210,ENSG00000006606,ENSG00000035664,ENSG00000106178,ENSG00000113721,ENSG00000130830,ENSG00000154639…
GO:0043412	macromolecule modification	biological_process	0.0038016	0.092382	10.3441	621	2693	4150	20206	ENSG00000139174,ENSG00000121060,ENSG00000179943,ENSG00000184371,ENSG00000182866,ENSG00000058335,ENSG00000170035,ENSG00000135913,ENSG00000185499,ENSG00000157540,ENSG00000108375,ENSG00000000457,ENSG00000177868,ENSG00000162521,ENSG00000163121,ENSG00000065534,ENSG00000132182,ENSG00000170425,ENSG00000198585,ENSG00000105270,ENSG00000070193,ENSG00000090861,ENSG00000166897,ENSG00000105808,ENSG00000150782…
GO:0042391	regulation of membrane potential	biological_process	0.0038953	0.094364	10.2519	68	2693	342	20206	ENSG00000171121,ENSG00000115839,ENSG00000132535,ENSG00000144746,ENSG00000078401,ENSG00000177606,ENSG00000105662,ENSG00000104783,ENSG00000177098,ENSG00000105894,ENSG00000145362,ENSG00000158528,ENSG00000134755,ENSG00000173801,ENSG00000006283,ENSG00000069869,ENSG00000097007,ENSG00000152208,ENSG00000100433,ENSG00000120899,ENSG00000004846,ENSG00000126709,ENSG00000149575,ENSG00000265107,ENSG00000183960…
GO:0051896	regulation of protein kinase B signaling	biological_process	0.0038968	0.094364	10.2519	28	2693	123	20206	ENSG00000170927,ENSG00000154188,ENSG00000153064,ENSG00000183087,ENSG00000184731,ENSG00000188372,ENSG00000175197,ENSG00000232810,ENSG00000107485,ENSG00000168216,ENSG00000149212,ENSG00000117525,ENSG00000181852,ENSG00000105419,ENSG00000173083,ENSG00000133048,ENSG00000115461,ENSG00000151632,ENSG00000132376,ENSG00000161904,ENSG00000157168,ENSG00000120156,ENSG00000158125,ENSG00000138685,ENSG00000154803…
GO:0007165	signal transduction	biological_process	0.0039483	0.095387	10.2051	889	2693	6152	20206	ENSG00000137070,ENSG00000179284,ENSG00000165821,ENSG00000107518,ENSG00000109819,ENSG00000165887,ENSG00000168685,ENSG00000152785,ENSG00000064687,ENSG00000105246,ENSG00000069667,ENSG00000166452,ENSG00000143369,ENSG00000065325,ENSG00000035862,ENSG00000179546,ENSG00000108387,ENSG00000160703,ENSG00000025796,ENSG00000116254,ENSG00000182621,ENSG00000176490,ENSG00000155961,ENSG00000162409,ENSG00000183255…
GO:0043066	negative regulation of apoptotic process	biological_process	0.00398	0.095962	10.179	140	2693	843	20206	ENSG00000138795,ENSG00000183087,ENSG00000097007,ENSG00000185499,ENSG00000066468,ENSG00000169136,ENSG00000090861,ENSG00000120899,ENSG00000164830,ENSG00000051108,ENSG00000070193,ENSG00000121691,ENSG00000213699,ENSG00000186297,ENSG00000260428,ENSG00000078401,ENSG00000177606,ENSG00000101126,ENSG00000172819,ENSG00000106571,ENSG00000108443,ENSG00000009709,ENSG00000109846,ENSG00000155957,ENSG00000104313…
GO:0055013	cardiac muscle cell development	biological_process	0.0039814	0.095962	10.179	17	2693	60	20206	ENSG00000163069,ENSG00000135744,ENSG00000113721,ENSG00000115641,ENSG00000154556,ENSG00000154639,ENSG00000111245,ENSG00000078114,ENSG00000145349,ENSG00000198563,ENSG00000112715,ENSG00000124006,ENSG00000133026,ENSG00000078401,ENSG00000125378,ENSG00000134853,ENSG00000164093
GO:0098602	single organism cell adhesion	biological_process	0.0039901	0.096046	10.1752	145	2693	860	20206	ENSG00000108947,ENSG00000057294,ENSG00000006210,ENSG00000277363,ENSG00000102837,ENSG00000114251,ENSG00000197747,ENSG00000152495,ENSG00000069974,ENSG00000092969,ENSG00000151882,ENSG00000069667,ENSG00000105246,ENSG00000166452,ENSG00000124508,ENSG00000115956,ENSG00000162493,ENSG00000179051,ENSG00000182545,ENSG00000168685,ENSG00000107485,ENSG00000138448,ENSG00000160255,ENSG00000130707,ENSG00000113494…
GO:0043069	negative regulation of programmed cell death	biological_process	0.0040046	0.096046	10.1752	142	2693	856	20206	ENSG00000105419,ENSG00000183691,ENSG00000167815,ENSG00000122420,ENSG00000099250,ENSG00000112715,ENSG00000078900,ENSG00000124193,ENSG00000138376,ENSG00000141510,ENSG00000134086,ENSG00000145287,ENSG00000108691,ENSG00000162552,ENSG00000126709,ENSG00000169242,ENSG00000113721,ENSG00000115641,ENSG00000076248,ENSG00000139625,ENSG00000116044,ENSG00000188906,ENSG00000166598,ENSG00000145632,ENSG00000121454…
GO:0051098	regulation of binding	biological_process	0.0040151	0.096046	10.1752	56	2693	292	20206	ENSG00000132688,ENSG00000164932,ENSG00000107485,ENSG00000106003,ENSG00000100311,ENSG00000105974,ENSG00000076864,ENSG00000120337,ENSG00000115232,ENSG00000128602,ENSG00000009709,ENSG00000101412,ENSG00000069702,ENSG00000166710,ENSG00000175197,ENSG00000185745,ENSG00000197747,ENSG00000092969,ENSG00000145632,ENSG00000178397,ENSG00000114315,ENSG00000157837,ENSG00000137642,ENSG00000121236,ENSG00000088756…
GO:0060978	angiogenesis involved in coronary vascular morphogenesis	biological_process	0.0040199	0.096046	10.1752	3	2693	3	20206	ENSG00000138685,ENSG00000113721,ENSG00000099250
GO:0060019	radial glial cell differentiation	biological_process	0.0040208	0.096046	10.1752	5	2693	9	20206	ENSG00000135638,ENSG00000138795,ENSG00000106571,ENSG00000070193,ENSG00000114315
GO:0043393	regulation of protein binding	biological_process	0.0040221	0.096046	10.1752	37	2693	176	20206	ENSG00000188906,ENSG00000125378,ENSG00000137642,ENSG00000157837,ENSG00000143553,ENSG00000114251,ENSG00000178397,ENSG00000145632,ENSG00000185745,ENSG00000166710,ENSG00000069702,ENSG00000009709,ENSG00000120337,ENSG00000115232,ENSG00000100311,ENSG00000105974,ENSG00000106003,ENSG00000132688,ENSG00000164932,ENSG00000183691,ENSG00000124107,ENSG00000150455,ENSG00000167895,ENSG00000157168,ENSG00000099250…
GO:0046655	folic acid metabolic process	biological_process	0.0040629	0.096824	10.1402	7	2693	17	20206	ENSG00000182199,ENSG00000136010,ENSG00000177000,ENSG00000065911,ENSG00000228716,ENSG00000100714,ENSG00000176974
GO:0010811	positive regulation of cell-substrate adhesion	biological_process	0.0040657	0.096824	10.1402	25	2693	103	20206	ENSG00000112715,ENSG00000169756,ENSG00000184371,ENSG00000197747,ENSG00000120156,ENSG00000084636,ENSG00000079691,ENSG00000152818,ENSG00000102837,ENSG00000116962,ENSG00000091986,ENSG00000162552,ENSG00000164176,ENSG00000120899,ENSG00000092929,ENSG00000106823,ENSG00000131669,ENSG00000170961,ENSG00000144810,ENSG00000158856,ENSG00000151882,ENSG00000100106,ENSG00000115414,ENSG00000105894,ENSG00000135218
GO:0014074	response to purine-containing compound	biological_process	0.0040706	0.096824	10.1402	31	2693	139	20206	ENSG00000081760,ENSG00000162430,ENSG00000136425,ENSG00000123342,ENSG00000120156,ENSG00000166598,ENSG00000188404,ENSG00000086991,ENSG00000240583,ENSG00000137752,ENSG00000109321,ENSG00000127472,ENSG00000177606,ENSG00000115461,ENSG00000115884,ENSG00000130707,ENSG00000132376,ENSG00000072310,ENSG00000113140,ENSG00000109819,ENSG00000185650,ENSG00000120899,ENSG00000125740,ENSG00000108821,ENSG00000213366…
GO:0022037	metencephalon development	biological_process	0.0041159	0.097721	10.1001	26	2693	103	20206	ENSG00000111087,ENSG00000108784,ENSG00000135919,ENSG00000152208,ENSG00000177463,ENSG00000097007,ENSG00000183873,ENSG00000129159,ENSG00000183044,ENSG00000106462,ENSG00000105894,ENSG00000074047,ENSG00000069667,ENSG00000128602,ENSG00000109819,ENSG00000117569,ENSG00000090861,ENSG00000169057,ENSG00000171798,ENSG00000173406,ENSG00000084676,ENSG00000197603,ENSG00000188613,ENSG00000070018,ENSG00000110492…
GO:0072527	pyrimidine-containing compound metabolic process	biological_process	0.0041426	0.098244	10.0769	18	2693	76	20206	ENSG00000168769,ENSG00000021826,ENSG00000129071,ENSG00000076248,ENSG00000188641,ENSG00000119711,ENSG00000183696,ENSG00000176890,ENSG00000167325,ENSG00000167900,ENSG00000100298,ENSG00000140398,ENSG00000114026,ENSG00000176974,ENSG00000128394,ENSG00000125458,ENSG00000147853,ENSG00000128951
GO:0071498	cellular response to fluid shear stress	biological_process	0.0041728	0.098845	10.0505	7	2693	17	20206	ENSG00000127528,ENSG00000120899,ENSG00000170961,ENSG00000116044,ENSG00000073756,ENSG00000130707,ENSG00000198911
GO:0010742	macrophage derived foam cell differentiation	biological_process	0.0041834	0.09887	10.0494	11	2693	35	20206	ENSG00000109320,ENSG00000135218,ENSG00000100906,ENSG00000175445,ENSG00000138448,ENSG00000165029,ENSG00000160179,ENSG00000184371,ENSG00000038945,ENSG00000154265,ENSG00000135744
GO:0090077	foam cell differentiation	biological_process	0.0041834	0.09887	10.0494	11	2693	35	20206	ENSG00000160179,ENSG00000135744,ENSG00000038945,ENSG00000154265,ENSG00000184371,ENSG00000100906,ENSG00000135218,ENSG00000109320,ENSG00000165029,ENSG00000138448,ENSG00000175445
GO:0034613	cellular protein localization	biological_process	0.0042121	0.099434	10.0247	254	2693	1630	20206	ENSG00000085224,ENSG00000197603,ENSG00000158623,ENSG00000054611,ENSG00000114757,ENSG00000183255,ENSG00000176406,ENSG00000126016,ENSG00000104447,ENSG00000057294,ENSG00000185896,ENSG00000178028,ENSG00000109738,ENSG00000069974,ENSG00000092969,ENSG00000119760,ENSG00000197747,ENSG00000137699,ENSG00000166037,ENSG00000143553,ENSG00000114251,ENSG00000025796,ENSG00000166263,ENSG00000116729,ENSG00000132846…
GO:0044093	positive regulation of molecular function	biological_process	0.0042396	0.099968	10.0014	296	2693	1878	20206	ENSG00000130829,ENSG00000183049,ENSG00000101265,ENSG00000118412,ENSG00000078053,ENSG00000135549,ENSG00000169083,ENSG00000133048,ENSG00000157240,ENSG00000162999,ENSG00000163660,ENSG00000137801,ENSG00000137642,ENSG00000184845,ENSG00000089248,ENSG00000145632,ENSG00000111344,ENSG00000139625,ENSG00000113721,ENSG00000111445,ENSG00000162552,ENSG00000163513,ENSG00000108691,ENSG00000116285,ENSG00000011198…
GO:0007611	learning or memory	biological_process	0.0042576	0.10028	9.98786	46	2693	218	20206	ENSG00000108443,ENSG00000155966,ENSG00000082556,ENSG00000170345,ENSG00000110881,ENSG00000073756,ENSG00000064687,ENSG00000174469,ENSG00000166342,ENSG00000204060,ENSG00000169057,ENSG00000154146,ENSG00000162624,ENSG00000118160,ENSG00000092051,ENSG00000129682,ENSG00000197283,ENSG00000182621,ENSG00000184845,ENSG00000152495,ENSG00000145632,ENSG00000184381,ENSG00000110492,ENSG00000110076,ENSG00000124140…
GO:0030111	regulation of Wnt signaling pathway	biological_process	0.0042808	0.10055	9.97618	63	2693	331	20206	ENSG00000269113,ENSG00000164932,ENSG00000077684,ENSG00000152284,ENSG00000185269,ENSG00000162738,ENSG00000125398,ENSG00000118518,ENSG00000240065,ENSG00000108821,ENSG00000105974,ENSG00000083799,ENSG00000167779,ENSG00000065717,ENSG00000155755,ENSG00000175197,ENSG00000111087,ENSG00000141753,ENSG00000116729,ENSG00000132846,ENSG00000123384,ENSG00000070018,ENSG00000114251,ENSG00000167693,ENSG00000109320…
GO:0051130	positive regulation of cellular component organization	biological_process	0.0042837	0.10055	9.97618	198	2693	1212	20206	ENSG00000086991,ENSG00000112175,ENSG00000164050,ENSG00000167617,ENSG00000169992,ENSG00000124006,ENSG00000074660,ENSG00000095637,ENSG00000105974,ENSG00000125398,ENSG00000135744,ENSG00000104320,ENSG00000168944,ENSG00000132688,ENSG00000116574,ENSG00000169855,ENSG00000177106,ENSG00000009709,ENSG00000169756,ENSG00000118260,ENSG00000124406,ENSG00000169570,ENSG00000105662,ENSG00000159086,ENSG00000101126…
GO:0060070	canonical Wnt signaling pathway	biological_process	0.0043654	0.10235	9.89912	60	2693	312	20206	ENSG00000107485,ENSG00000077684,ENSG00000152284,ENSG00000164932,ENSG00000060656,ENSG00000083799,ENSG00000240065,ENSG00000105974,ENSG00000108821,ENSG00000125398,ENSG00000118518,ENSG00000167779,ENSG00000111087,ENSG00000175197,ENSG00000065717,ENSG00000141753,ENSG00000070018,ENSG00000114251,ENSG00000132846,ENSG00000116729,ENSG00000109320,ENSG00000050165,ENSG00000112655,ENSG00000163348,ENSG00000157240…
GO:1903053	regulation of extracellular matrix organization	biological_process	0.004403	0.10312	9.86657	11	2693	34	20206	ENSG00000197635,ENSG00000204580,ENSG00000078098,ENSG00000075618,ENSG00000097007,ENSG00000134954,ENSG00000144824,ENSG00000162733,ENSG00000135744,ENSG00000125398,ENSG00000092969
GO:2001057	reactive nitrogen species metabolic process	biological_process	0.0044528	0.10417	9.82257	20	2693	81	20206	ENSG00000171105,ENSG00000163661,ENSG00000174130,ENSG00000078401,ENSG00000213809,ENSG00000136869,ENSG00000160255,ENSG00000130707,ENSG00000117791,ENSG00000213722,ENSG00000127528,ENSG00000105974,ENSG00000135744,ENSG00000232810,ENSG00000124212,ENSG00000120899,ENSG00000174059,ENSG00000073756,ENSG00000021826,ENSG00000069667
GO:0032268	regulation of cellular protein metabolic process	biological_process	0.0044616	0.10425	9.81924	375	2693	2472	20206	ENSG00000144677,ENSG00000188906,ENSG00000163884,ENSG00000181588,ENSG00000121552,ENSG00000114315,ENSG00000112531,ENSG00000137558,ENSG00000149131,ENSG00000129474,ENSG00000175215,ENSG00000175305,ENSG00000188372,ENSG00000084234,ENSG00000137834,ENSG00000198648,ENSG00000214575,ENSG00000197249,ENSG00000114166,ENSG00000136869,ENSG00000183691,ENSG00000115461,ENSG00000143437,ENSG00000115839,ENSG00000118523…
GO:0032355	response to estradiol	biological_process	0.0045042	0.10513	9.78273	27	2693	119	20206	ENSG00000130707,ENSG00000084676,ENSG00000102996,ENSG00000101144,ENSG00000265972,ENSG00000109321,ENSG00000121691,ENSG00000114026,ENSG00000111276,ENSG00000122420,ENSG00000118523,ENSG00000073756,ENSG00000119772,ENSG00000105894,ENSG00000109846,ENSG00000172379,ENSG00000133110,ENSG00000106462,ENSG00000134954,ENSG00000070193,ENSG00000101773,ENSG00000113721,ENSG00000108821,ENSG00000129071,ENSG00000109819…
GO:0010001	glial cell differentiation	biological_process	0.0045123	0.1052	9.77984	39	2693	181	20206	ENSG00000135919,ENSG00000148498,ENSG00000092621,ENSG00000128602,ENSG00000125398,ENSG00000026025,ENSG00000123080,ENSG00000163517,ENSG00000173406,ENSG00000163884,ENSG00000110693,ENSG00000114315,ENSG00000138386,ENSG00000184845,ENSG00000146072,ENSG00000097007,ENSG00000134198,ENSG00000135638,ENSG00000066135,ENSG00000138795,ENSG00000125966,ENSG00000063660,ENSG00000136352,ENSG00000070193,ENSG00000172037…
GO:0070972	protein localization to endoplasmic reticulum	biological_process	0.0045445	0.10564	9.76172	25	2693	134	20206	ENSG00000025796,ENSG00000182899,ENSG00000198755,ENSG00000142534,ENSG00000087074,ENSG00000145425,ENSG00000233927,ENSG00000231500,ENSG00000115839,ENSG00000229117,ENSG00000158552,ENSG00000145592,ENSG00000137154,ENSG00000109475,ENSG00000197958,ENSG00000166441,ENSG00000142676,ENSG00000142541,ENSG00000100316,ENSG00000071082,ENSG00000186468,ENSG00000167004,ENSG00000145362,ENSG00000144713,ENSG00000177954
GO:2001233	regulation of apoptotic signaling pathway	biological_process	0.0045466	0.10564	9.76172	70	2693	393	20206	ENSG00000183691,ENSG00000071051,ENSG00000100290,ENSG00000101955,ENSG00000105419,ENSG00000213699,ENSG00000078900,ENSG00000056558,ENSG00000182866,ENSG00000099250,ENSG00000185499,ENSG00000051108,ENSG00000070193,ENSG00000162552,ENSG00000126709,ENSG00000141510,ENSG00000132436,ENSG00000125378,ENSG00000188906,ENSG00000116044,ENSG00000196470,ENSG00000112175,ENSG00000100219,ENSG00000137801,ENSG00000089248…
GO:0000184	nuclear-transcribed mRNA catabolic process, nonsense-mediated decay	biological_process	0.0045911	0.10643	9.72936	25	2693	133	20206	ENSG00000177954,ENSG00000144713,ENSG00000172795,ENSG00000186468,ENSG00000100316,ENSG00000071082,ENSG00000142541,ENSG00000142676,ENSG00000105771,ENSG00000166441,ENSG00000187742,ENSG00000197958,ENSG00000109475,ENSG00000169062,ENSG00000145592,ENSG00000229117,ENSG00000137154,ENSG00000233927,ENSG00000231500,ENSG00000145425,ENSG00000189369,ENSG00000142534,ENSG00000198755,ENSG00000125351,ENSG00000182899
GO:0015758	glucose transport	biological_process	0.0046164	0.10652	9.72569	32	2693	147	20206	ENSG00000169047,ENSG00000108443,ENSG00000070371,ENSG00000111731,ENSG00000130766,ENSG00000153291,ENSG00000135744,ENSG00000117834,ENSG00000125730,ENSG00000134243,ENSG00000163884,ENSG00000095637,ENSG00000116044,ENSG00000064300,ENSG00000166263,ENSG00000146411,ENSG00000109667,ENSG00000171105,ENSG00000197496,ENSG00000184845,ENSG00000132182,ENSG00000197594,ENSG00000105270,ENSG00000232810,ENSG00000168216…
GO:0001942	hair follicle development	biological_process	0.0046241	0.10652	9.72569	21	2693	81	20206	ENSG00000163472,ENSG00000087460,ENSG00000135925,ENSG00000066468,ENSG00000122641,ENSG00000232810,ENSG00000162738,ENSG00000090861,ENSG00000156535,ENSG00000127863,ENSG00000125398,ENSG00000128602,ENSG00000070193,ENSG00000128422,ENSG00000173083,ENSG00000164930,ENSG00000115461,ENSG00000171243,ENSG00000092969,ENSG00000130702,ENSG00000136943
GO:0022404	molting cycle process	biological_process	0.0046241	0.10652	9.72569	21	2693	81	20206	ENSG00000164930,ENSG00000115461,ENSG00000173083,ENSG00000130702,ENSG00000136943,ENSG00000171243,ENSG00000092969,ENSG00000066468,ENSG00000122641,ENSG00000163472,ENSG00000087460,ENSG00000135925,ENSG00000127863,ENSG00000156535,ENSG00000125398,ENSG00000128602,ENSG00000070193,ENSG00000128422,ENSG00000232810,ENSG00000162738,ENSG00000090861
GO:0022405	hair cycle process	biological_process	0.0046241	0.10652	9.72569	21	2693	81	20206	ENSG00000136943,ENSG00000130702,ENSG00000092969,ENSG00000171243,ENSG00000115461,ENSG00000164930,ENSG00000173083,ENSG00000070193,ENSG00000128422,ENSG00000128602,ENSG00000125398,ENSG00000127863,ENSG00000156535,ENSG00000162738,ENSG00000090861,ENSG00000232810,ENSG00000122641,ENSG00000066468,ENSG00000135925,ENSG00000087460,ENSG00000163472
GO:0001658	branching involved in ureteric bud morphogenesis	biological_process	0.0046262	0.10652	9.72569	17	2693	60	20206	ENSG00000185920,ENSG00000104313,ENSG00000162552,ENSG00000115596,ENSG00000125398,ENSG00000135744,ENSG00000179222,ENSG00000128602,ENSG00000166341,ENSG00000260027,ENSG00000185630,ENSG00000130702,ENSG00000138685,ENSG00000106571,ENSG00000112715,ENSG00000183691,ENSG00000125378
GO:2000736	regulation of stem cell differentiation	biological_process	0.0046336	0.10652	9.72569	30	2693	131	20206	ENSG00000136352,ENSG00000128602,ENSG00000108821,ENSG00000125398,ENSG00000163513,ENSG00000169242,ENSG00000054598,ENSG00000074219,ENSG00000168140,ENSG00000244754,ENSG00000106462,ENSG00000168646,ENSG00000134532,ENSG00000138795,ENSG00000111596,ENSG00000121236,ENSG00000112175,ENSG00000122694,ENSG00000114315,ENSG00000092969,ENSG00000168056,ENSG00000175387,ENSG00000134853,ENSG00000119699,ENSG00000110693…
GO:0030326	embryonic limb morphogenesis	biological_process	0.0046413	0.10652	9.72569	29	2693	125	20206	ENSG00000128918,ENSG00000185920,ENSG00000138829,ENSG00000105429,ENSG00000204304,ENSG00000087460,ENSG00000122707,ENSG00000138795,ENSG00000074047,ENSG00000153094,ENSG00000138759,ENSG00000003137,ENSG00000185630,ENSG00000080815,ENSG00000106571,ENSG00000124813,ENSG00000114251,ENSG00000172819,ENSG00000102678,ENSG00000197603,ENSG00000144320,ENSG00000198816,ENSG00000265107,ENSG00000164093,ENSG00000101144…
GO:0035113	embryonic appendage morphogenesis	biological_process	0.0046413	0.10652	9.72569	29	2693	125	20206	ENSG00000105429,ENSG00000128918,ENSG00000138829,ENSG00000185920,ENSG00000138759,ENSG00000003137,ENSG00000122707,ENSG00000204304,ENSG00000087460,ENSG00000153094,ENSG00000074047,ENSG00000138795,ENSG00000114251,ENSG00000106571,ENSG00000124813,ENSG00000172819,ENSG00000185630,ENSG00000080815,ENSG00000164093,ENSG00000125378,ENSG00000164930,ENSG00000183691,ENSG00000101144,ENSG00000117298,ENSG00000197603…
GO:0046324	regulation of glucose import	biological_process	0.004662	0.10676	9.71591	17	2693	63	20206	ENSG00000171105,ENSG00000145861,ENSG00000105550,ENSG00000117461,ENSG00000214022,ENSG00000095637,ENSG00000064300,ENSG00000116044,ENSG00000135744,ENSG00000168216,ENSG00000232810,ENSG00000169047,ENSG00000153291,ENSG00000108443,ENSG00000070371,ENSG00000111731,ENSG00000197594
GO:0003413	chondrocyte differentiation involved in endochondral bone morphogenesis	biological_process	0.0046753	0.10695	9.70819	5	2693	9	20206	ENSG00000149257,ENSG00000168646,ENSG00000163513,ENSG00000125398,ENSG00000172819
GO:0033189	response to vitamin A	biological_process	0.0047376	0.10801	9.66536	7	2693	18	20206	ENSG00000164093,ENSG00000119772,ENSG00000176890,ENSG00000149485,ENSG00000114115,ENSG00000128918,ENSG00000121691
GO:0001946	lymphangiogenesis	biological_process	0.0047602	0.10841	9.64931	7	2693	15	20206	ENSG00000183287,ENSG00000071246,ENSG00000054598,ENSG00000114739,ENSG00000162493,ENSG00000037280,ENSG00000152104
GO:0043618	regulation of transcription from RNA polymerase II promoter in response to stress	biological_process	0.004799	0.10917	9.61897	17	2693	66	20206	ENSG00000116044,ENSG00000127528,ENSG00000177606,ENSG00000143437,ENSG00000087074,ENSG00000071051,ENSG00000112715,ENSG00000130766,ENSG00000185499,ENSG00000069869,ENSG00000120738,ENSG00000175197,ENSG00000213676,ENSG00000134086,ENSG00000141510,ENSG00000165887,ENSG00000172216
GO:0042089	cytokine biosynthetic process	biological_process	0.0048311	0.1096	9.60189	27	2693	123	20206	ENSG00000172216,ENSG00000227507,ENSG00000232810,ENSG00000116285,ENSG00000125347,ENSG00000107485,ENSG00000168918,ENSG00000153879,ENSG00000122641,ENSG00000071575,ENSG00000105246,ENSG00000159958,ENSG00000164342,ENSG00000124882,ENSG00000150455,ENSG00000103855,ENSG00000177425,ENSG00000114251,ENSG00000137801,ENSG00000174130,ENSG00000136869,ENSG00000123609,ENSG00000115008,ENSG00000165025,ENSG00000150782…
GO:0010720	positive regulation of cell development	biological_process	0.0048735	0.11024	9.57661	89	2693	478	20206	ENSG00000181690,ENSG00000108821,ENSG00000204060,ENSG00000183049,ENSG00000108960,ENSG00000198563,ENSG00000169855,ENSG00000267534,ENSG00000118707,ENSG00000112175,ENSG00000113657,ENSG00000075213,ENSG00000114315,ENSG00000140262,ENSG00000164050,ENSG00000187164,ENSG00000124006,ENSG00000074660,ENSG00000084676,ENSG00000125378,ENSG00000106078,ENSG00000116044,ENSG00000138735,ENSG00000120899,ENSG00000196628…
GO:0003179	heart valve morphogenesis	biological_process	0.0048779	0.11024	9.57661	11	2693	32	20206	ENSG00000169242,ENSG00000107485,ENSG00000137868,ENSG00000092969,ENSG00000137834,ENSG00000125398,ENSG00000166341,ENSG00000265107,ENSG00000260428,ENSG00000124766,ENSG00000125378
GO:0033216	ferric iron import	biological_process	0.0049366	0.11108	9.54364	3	2693	3	20206	ENSG00000127954,ENSG00000115107,ENSG00000157214
GO:0097461	ferric iron import into cell	biological_process	0.0049366	0.11108	9.54364	3	2693	3	20206	ENSG00000157214,ENSG00000115107,ENSG00000127954
GO:0033674	positive regulation of kinase activity	biological_process	0.0049428	0.1111	9.54286	91	2693	505	20206	ENSG00000129682,ENSG00000125378,ENSG00000188906,ENSG00000133048,ENSG00000163660,ENSG00000162999,ENSG00000086991,ENSG00000137801,ENSG00000089248,ENSG00000188372,ENSG00000130829,ENSG00000108960,ENSG00000129474,ENSG00000101265,ENSG00000267534,ENSG00000135744,ENSG00000138617,ENSG00000162738,ENSG00000104320,ENSG00000078401,ENSG00000136869,ENSG00000130304,ENSG00000118971,ENSG00000112715,ENSG00000150455…
GO:0032570	response to progesterone	biological_process	0.0049581	0.11132	9.53427	12	2693	41	20206	ENSG00000105894,ENSG00000170345,ENSG00000265972,ENSG00000176890,ENSG00000119699,ENSG00000072310,ENSG00000084676,ENSG00000092969,ENSG00000137801,ENSG00000189143,ENSG00000125740,ENSG00000105974
GO:0098901	regulation of cardiac muscle cell action potential	biological_process	0.0049944	0.11172	9.51869	8	2693	19	20206	ENSG00000134755,ENSG00000145362,ENSG00000145349,ENSG00000265107,ENSG00000173801,ENSG00000057294,ENSG00000158286,ENSG00000105974
GO:0009394	2'-deoxyribonucleotide metabolic process	biological_process	0.0049965	0.11172	9.51869	9	2693	29	20206	ENSG00000198585,ENSG00000076248,ENSG00000114026,ENSG00000129071,ENSG00000140398,ENSG00000128951,ENSG00000125458,ENSG00000176974,ENSG00000176890
GO:0035989	tendon development	biological_process	0.0049977	0.11172	9.51869	4	2693	6	20206	ENSG00000060718,ENSG00000260428,ENSG00000125378,ENSG00000130635
GO:0001818	negative regulation of cytokine production	biological_process	0.0050223	0.11213	9.50278	46	2693	238	20206	ENSG00000117228,ENSG00000197111,ENSG00000263528,ENSG00000116285,ENSG00000232810,ENSG00000071575,ENSG00000183087,ENSG00000153064,ENSG00000146072,ENSG00000154188,ENSG00000162924,ENSG00000138795,ENSG00000115267,ENSG00000138032,ENSG00000156587,ENSG00000103313,ENSG00000117586,ENSG00000119699,ENSG00000136869,ENSG00000123609,ENSG00000127528,ENSG00000136235,ENSG00000116001,ENSG00000112149,ENSG00000121060…
GO:0009066	aspartate family amino acid metabolic process	biological_process	0.0050267	0.11213	9.50278	14	2693	52	20206	ENSG00000175309,ENSG00000083444,ENSG00000100714,ENSG00000116761,ENSG00000177000,ENSG00000130707,ENSG00000092621,ENSG00000164904,ENSG00000168710,ENSG00000120053,ENSG00000109576,ENSG00000070669,ENSG00000008311,ENSG00000060982
GO:0031960	response to corticosteroid	biological_process	0.0050471	0.11231	9.49582	33	2693	158	20206	ENSG00000118523,ENSG00000070961,ENSG00000136943,ENSG00000109321,ENSG00000240583,ENSG00000115884,ENSG00000078401,ENSG00000184347,ENSG00000164463,ENSG00000130707,ENSG00000176890,ENSG00000232810,ENSG00000118689,ENSG00000162551,ENSG00000150540,ENSG00000116285,ENSG00000156804,ENSG00000132386,ENSG00000120053,ENSG00000110492,ENSG00000100889,ENSG00000138772,ENSG00000168209,ENSG00000119138,ENSG00000113140…
GO:0000271	polysaccharide biosynthetic process	biological_process	0.0050509	0.11231	9.49582	19	2693	74	20206	ENSG00000120820,ENSG00000171105,ENSG00000126368,ENSG00000119938,ENSG00000145861,ENSG00000109320,ENSG00000115687,ENSG00000213639,ENSG00000132376,ENSG00000095637,ENSG00000178567,ENSG00000056998,ENSG00000147408,ENSG00000100311,ENSG00000153936,ENSG00000197594,ENSG00000170961,ENSG00000049769,ENSG00000169047
GO:0044849	estrous cycle	biological_process	0.0051359	0.11407	9.42829	7	2693	16	20206	ENSG00000084676,ENSG00000137673,ENSG00000105894,ENSG00000082556,ENSG00000134954,ENSG00000101126,ENSG00000170961
GO:0071604	transforming growth factor beta production	biological_process	0.005144	0.11413	9.426	9	2693	25	20206	ENSG00000118260,ENSG00000137801,ENSG00000168056,ENSG00000092969,ENSG00000073756,ENSG00000174059,ENSG00000115966,ENSG00000139329,ENSG00000006210
GO:0051057	positive regulation of small GTPase mediated signal transduction	biological_process	0.0051591	0.11434	9.41802	13	2693	42	20206	ENSG00000135898,ENSG00000171777,ENSG00000205336,ENSG00000049130,ENSG00000169855,ENSG00000145349,ENSG00000058335,ENSG00000070193,ENSG00000184371,ENSG00000113721,ENSG00000134259,ENSG00000168542,ENSG00000157168
GO:0051962	positive regulation of nervous system development	biological_process	0.00517	0.1144	9.41574	84	2693	441	20206	ENSG00000105429,ENSG00000184564,ENSG00000125848,ENSG00000147852,ENSG00000167191,ENSG00000143858,ENSG00000184349,ENSG00000074047,ENSG00000185070,ENSG00000103034,ENSG00000148677,ENSG00000157168,ENSG00000104953,ENSG00000121753,ENSG00000080815,ENSG00000101144,ENSG00000128602,ENSG00000213859,ENSG00000169057,ENSG00000184304,ENSG00000072071,ENSG00000137825,ENSG00000135919,ENSG00000115414,ENSG00000035862…
GO:0042035	regulation of cytokine biosynthetic process	biological_process	0.005187	0.1144	9.41574	25	2693	112	20206	ENSG00000174130,ENSG00000124882,ENSG00000103855,ENSG00000114251,ENSG00000150455,ENSG00000137801,ENSG00000116001,ENSG00000109320,ENSG00000123609,ENSG00000136869,ENSG00000165025,ENSG00000115008,ENSG00000232810,ENSG00000168918,ENSG00000107485,ENSG00000125347,ENSG00000116285,ENSG00000172216,ENSG00000227507,ENSG00000105246,ENSG00000164342,ENSG00000159958,ENSG00000153879,ENSG00000122641,ENSG00000071575
GO:0045112	integrin biosynthetic process	biological_process	0.0051885	0.1144	9.41574	4	2693	6	20206	ENSG00000130635,ENSG00000169083,ENSG00000092969,ENSG00000163220
GO:0006636	unsaturated fatty acid biosynthetic process	biological_process	0.0051893	0.1144	9.41574	16	2693	64	20206	ENSG00000149485,ENSG00000073756,ENSG00000099998,ENSG00000012779,ENSG00000124212,ENSG00000078401,ENSG00000179148,ENSG00000132965,ENSG00000165025,ENSG00000164181,ENSG00000127472,ENSG00000131067,ENSG00000127129,ENSG00000221968,ENSG00000134824,ENSG00000108839
GO:0071774	response to fibroblast growth factor	biological_process	0.0052114	0.11476	9.40209	31	2693	143	20206	ENSG00000021826,ENSG00000164161,ENSG00000066468,ENSG00000133110,ENSG00000129159,ENSG00000104413,ENSG00000137573,ENSG00000063660,ENSG00000070193,ENSG00000108821,ENSG00000185650,ENSG00000126500,ENSG00000135486,ENSG00000125848,ENSG00000107485,ENSG00000162552,ENSG00000108691,ENSG00000183691,ENSG00000102678,ENSG00000116001,ENSG00000100320,ENSG00000114251,ENSG00000137801,ENSG00000185070,ENSG00000166037…
GO:0045740	positive regulation of DNA replication	biological_process	0.0052368	0.11507	9.39038	22	2693	95	20206	ENSG00000134853,ENSG00000119699,ENSG00000125378,ENSG00000177606,ENSG00000085224,ENSG00000049130,ENSG00000109321,ENSG00000171105,ENSG00000097046,ENSG00000112175,ENSG00000124882,ENSG00000169116,ENSG00000111087,ENSG00000123268,ENSG00000074047,ENSG00000129173,ENSG00000135549,ENSG00000070193,ENSG00000100311,ENSG00000135486,ENSG00000145431,ENSG00000138346
GO:0006887	exocytosis	biological_process	0.005241	0.11507	9.39038	76	2693	422	20206	ENSG00000135218,ENSG00000137501,ENSG00000158856,ENSG00000173511,ENSG00000143858,ENSG00000205542,ENSG00000102362,ENSG00000129009,ENSG00000175899,ENSG00000062716,ENSG00000165025,ENSG00000119699,ENSG00000181031,ENSG00000198734,ENSG00000250722,ENSG00000185215,ENSG00000080815,ENSG00000184702,ENSG00000100234,ENSG00000157214,ENSG00000115414,ENSG00000149043,ENSG00000163472,ENSG00000115956,ENSG00000143369…
GO:0030193	regulation of blood coagulation	biological_process	0.0052475	0.11507	9.39038	21	2693	87	20206	ENSG00000213626,ENSG00000108839,ENSG00000137801,ENSG00000116044,ENSG00000117525,ENSG00000163220,ENSG00000173083,ENSG00000136869,ENSG00000078401,ENSG00000134853,ENSG00000165025,ENSG00000105974,ENSG00000100311,ENSG00000158856,ENSG00000115956,ENSG00000183044,ENSG00000135218,ENSG00000149131,ENSG00000078098,ENSG00000174059,ENSG00000135919
GO:1900046	regulation of hemostasis	biological_process	0.0052475	0.11507	9.39038	21	2693	87	20206	ENSG00000183044,ENSG00000149131,ENSG00000135218,ENSG00000158856,ENSG00000115956,ENSG00000135919,ENSG00000174059,ENSG00000078098,ENSG00000105974,ENSG00000100311,ENSG00000163220,ENSG00000117525,ENSG00000173083,ENSG00000116044,ENSG00000134853,ENSG00000165025,ENSG00000078401,ENSG00000136869,ENSG00000213626,ENSG00000108839,ENSG00000137801
GO:0021904	dorsal/ventral neural tube patterning	biological_process	0.0052557	0.11512	9.38849	9	2693	25	20206	ENSG00000125378,ENSG00000009709,ENSG00000074047,ENSG00000204852,ENSG00000106571,ENSG00000142875,ENSG00000128602,ENSG00000185920,ENSG00000080815
GO:0044344	cellular response to fibroblast growth factor stimulus	biological_process	0.0052745	0.11538	9.37869	30	2693	137	20206	ENSG00000108821,ENSG00000063660,ENSG00000070193,ENSG00000162552,ENSG00000108691,ENSG00000185650,ENSG00000126500,ENSG00000135486,ENSG00000125848,ENSG00000107485,ENSG00000164161,ENSG00000066468,ENSG00000021826,ENSG00000137573,ENSG00000104413,ENSG00000133110,ENSG00000138685,ENSG00000105550,ENSG00000114251,ENSG00000137801,ENSG00000185070,ENSG00000166037,ENSG00000124813,ENSG00000118523,ENSG00000174721…
GO:0009176	pyrimidine deoxyribonucleoside monophosphate metabolic process	biological_process	0.0052784	0.11538	9.37869	3	2693	4	20206	ENSG00000128951,ENSG00000176974,ENSG00000176890
GO:1902476	chloride transmembrane transport	biological_process	0.0053257	0.11616	9.34943	23	2693	93	20206	ENSG00000174502,ENSG00000151834,ENSG00000141540,ENSG00000167614,ENSG00000163285,ENSG00000166206,ENSG00000124140,ENSG00000064651,ENSG00000074855,ENSG00000171714,ENSG00000100342,ENSG00000073464,ENSG00000113327,ENSG00000109572,ENSG00000112782,ENSG00000115902,ENSG00000169504,ENSG00000109738,ENSG00000167995,ENSG00000145864,ENSG00000186297,ENSG00000134343,ENSG00000113504
GO:0007492	endoderm development	biological_process	0.005354	0.11666	9.33078	21	2693	83	20206	ENSG00000102996,ENSG00000183691,ENSG00000160255,ENSG00000138448,ENSG00000111799,ENSG00000134871,ENSG00000158050,ENSG00000130635,ENSG00000181449,ENSG00000175387,ENSG00000100985,ENSG00000204262,ENSG00000122641,ENSG00000115414,ENSG00000144810,ENSG00000060718,ENSG00000115232,ENSG00000136352,ENSG00000142156,ENSG00000185650,ENSG00000135424
GO:0032103	positive regulation of response to external stimulus	biological_process	0.0053686	0.11677	9.32669	59	2693	329	20206	ENSG00000150782,ENSG00000056736,ENSG00000006606,ENSG00000006210,ENSG00000035664,ENSG00000132965,ENSG00000151694,ENSG00000162409,ENSG00000095787,ENSG00000074660,ENSG00000163735,ENSG00000174600,ENSG00000114251,ENSG00000137801,ENSG00000213015,ENSG00000130766,ENSG00000204977,ENSG00000188372,ENSG00000073756,ENSG00000183049,ENSG00000145824,ENSG00000184304,ENSG00000125730,ENSG00000169245,ENSG00000197405…
GO:0007009	plasma membrane organization	biological_process	0.0053706	0.11677	9.32669	56	2693	291	20206	ENSG00000162552,ENSG00000114698,ENSG00000232810,ENSG00000141293,ENSG00000105270,ENSG00000117228,ENSG00000167535,ENSG00000130762,ENSG00000137501,ENSG00000150551,ENSG00000166341,ENSG00000214413,ENSG00000145362,ENSG00000183087,ENSG00000109113,ENSG00000099864,ENSG00000184363,ENSG00000179364,ENSG00000173801,ENSG00000123240,ENSG00000112041,ENSG00000165527,ENSG00000161249,ENSG00000151025,ENSG00000130635…
GO:1901652	response to peptide	biological_process	0.0053814	0.11689	9.32223	77	2693	429	20206	ENSG00000162521,ENSG00000120738,ENSG00000124160,ENSG00000124193,ENSG00000197594,ENSG00000168216,ENSG00000116285,ENSG00000101255,ENSG00000164742,ENSG00000214022,ENSG00000115461,ENSG00000078401,ENSG00000130304,ENSG00000114166,ENSG00000121691,ENSG00000091592,ENSG00000118260,ENSG00000148734,ENSG00000127955,ENSG00000100650,ENSG00000117461,ENSG00000118523,ENSG00000021826,ENSG00000149485,ENSG00000130522…
GO:0043620	regulation of DNA-templated transcription in response to stress	biological_process	0.0053912	0.11697	9.31926	18	2693	72	20206	ENSG00000141510,ENSG00000134086,ENSG00000165887,ENSG00000213676,ENSG00000172216,ENSG00000130766,ENSG00000120738,ENSG00000175197,ENSG00000185499,ENSG00000069869,ENSG00000176907,ENSG00000112715,ENSG00000127528,ENSG00000116044,ENSG00000143437,ENSG00000087074,ENSG00000071051,ENSG00000177606
GO:0031016	pancreas development	biological_process	0.0054005	0.11705	9.31629	20	2693	78	20206	ENSG00000175387,ENSG00000134138,ENSG00000114315,ENSG00000116729,ENSG00000143195,ENSG00000112175,ENSG00000171105,ENSG00000114251,ENSG00000100219,ENSG00000141519,ENSG00000133794,ENSG00000124766,ENSG00000125378,ENSG00000145075,ENSG00000128918,ENSG00000125398,ENSG00000070193,ENSG00000114739,ENSG00000128602,ENSG00000125534
GO:0007249	I-kappaB kinase/NF-kappaB signaling	biological_process	0.005416	0.11727	9.30813	52	2693	273	20206	ENSG00000116761,ENSG00000115008,ENSG00000101144,ENSG00000131080,ENSG00000136869,ENSG00000196154,ENSG00000121060,ENSG00000176907,ENSG00000150455,ENSG00000145365,ENSG00000136999,ENSG00000023445,ENSG00000123240,ENSG00000097007,ENSG00000198001,ENSG00000162924,ENSG00000164342,ENSG00000135218,ENSG00000154188,ENSG00000138032,ENSG00000100906,ENSG00000132274,ENSG00000263528,ENSG00000139946,ENSG00000232810…
GO:0016339	calcium-dependent cell-cell adhesion via plasma membrane cell adhesion molecules	biological_process	0.005473	0.11825	9.27199	10	2693	27	20206	ENSG00000129474,ENSG00000166341,ENSG00000099889,ENSG00000272674,ENSG00000113209,ENSG00000107736,ENSG00000120324,ENSG00000120327,ENSG00000197479,ENSG00000187372
GO:0044089	positive regulation of cellular component biogenesis	biological_process	0.0054802	0.11829	9.27052	83	2693	458	20206	ENSG00000187098,ENSG00000162552,ENSG00000242498,ENSG00000163171,ENSG00000138443,ENSG00000120899,ENSG00000141510,ENSG00000126500,ENSG00000164808,ENSG00000150054,ENSG00000152409,ENSG00000115884,ENSG00000084636,ENSG00000136869,ENSG00000177606,ENSG00000078401,ENSG00000071051,ENSG00000100290,ENSG00000115839,ENSG00000101126,ENSG00000118523,ENSG00000150471,ENSG00000118260,ENSG00000112715,ENSG00000169756…
GO:0045682	regulation of epidermis development	biological_process	0.0055216	0.11895	9.24636	17	2693	65	20206	ENSG00000128602,ENSG00000128422,ENSG00000156535,ENSG00000116285,ENSG00000185650,ENSG00000185920,ENSG00000232810,ENSG00000106483,ENSG00000163472,ENSG00000106462,ENSG00000124193,ENSG00000114315,ENSG00000138386,ENSG00000092969,ENSG00000221926,ENSG00000125378,ENSG00000173083
GO:0030036	actin cytoskeleton organization	biological_process	0.0055224	0.11895	9.24636	102	2693	575	20206	ENSG00000154556,ENSG00000118194,ENSG00000115956,ENSG00000152527,ENSG00000167965,ENSG00000137825,ENSG00000052841,ENSG00000175175,ENSG00000092969,ENSG00000073910,ENSG00000120896,ENSG00000197747,ENSG00000088756,ENSG00000138964,ENSG00000196405,ENSG00000112655,ENSG00000006606,ENSG00000188277,ENSG00000126016,ENSG00000137877,ENSG00000154639,ENSG00000111859,ENSG00000232810,ENSG00000106178,ENSG00000184349…
GO:0050878	regulation of body fluid levels	biological_process	0.0055287	0.11896	9.24599	91	2693	528	20206	ENSG00000274588,ENSG00000149131,ENSG00000087460,ENSG00000137509,ENSG00000183044,ENSG00000174059,ENSG00000101335,ENSG00000188313,ENSG00000198648,ENSG00000108821,ENSG00000105974,ENSG00000197249,ENSG00000116044,ENSG00000077942,ENSG00000265107,ENSG00000084676,ENSG00000204580,ENSG00000147251,ENSG00000168542,ENSG00000137801,ENSG00000100219,ENSG00000171903,ENSG00000183087,ENSG00000110799,ENSG00000143631…
GO:0060606	tube closure	biological_process	0.0055352	0.11898	9.24526	22	2693	88	20206	ENSG00000070193,ENSG00000143013,ENSG00000162738,ENSG00000164932,ENSG00000185920,ENSG00000074219,ENSG00000158055,ENSG00000100714,ENSG00000048342,ENSG00000138771,ENSG00000142875,ENSG00000114251,ENSG00000070018,ENSG00000172819,ENSG00000180340,ENSG00000157240,ENSG00000183691,ENSG00000139174,ENSG00000164930,ENSG00000125378,ENSG00000112655,ENSG00000106078
GO:0055001	muscle cell development	biological_process	0.005562	0.11943	9.22887	33	2693	148	20206	ENSG00000140416,ENSG00000078401,ENSG00000115884,ENSG00000134853,ENSG00000148677,ENSG00000138814,ENSG00000112715,ENSG00000138795,ENSG00000108946,ENSG00000170421,ENSG00000145362,ENSG00000047597,ENSG00000100968,ENSG00000154639,ENSG00000163069,ENSG00000113721,ENSG00000115641,ENSG00000125378,ENSG00000164093,ENSG00000133026,ENSG00000124006,ENSG00000162430,ENSG00000114315,ENSG00000145349,ENSG00000198563…
GO:0090596	sensory organ morphogenesis	biological_process	0.0055966	0.1198	9.21543	52	2693	253	20206	ENSG00000164093,ENSG00000166147,ENSG00000139304,ENSG00000164930,ENSG00000125378,ENSG00000112655,ENSG00000154096,ENSG00000146950,ENSG00000070018,ENSG00000114251,ENSG00000182040,ENSG00000204227,ENSG00000146555,ENSG00000204262,ENSG00000108784,ENSG00000137474,ENSG00000060718,ENSG00000115380,ENSG00000125398,ENSG00000107485,ENSG00000162738,ENSG00000164932,ENSG00000104313,ENSG00000183691,ENSG00000101144…
GO:0010171	body morphogenesis	biological_process	0.0056415	0.12061	9.18617	14	2693	48	20206	ENSG00000183691,ENSG00000115839,ENSG00000119699,ENSG00000144824,ENSG00000166224,ENSG00000138795,ENSG00000260428,ENSG00000087460,ENSG00000108821,ENSG00000070018,ENSG00000150347,ENSG00000121005,ENSG00000092969,ENSG00000137868
GO:0008645	hexose transport	biological_process	0.0056462	0.12061	9.18617	32	2693	149	20206	ENSG00000132182,ENSG00000197594,ENSG00000168216,ENSG00000101255,ENSG00000232810,ENSG00000105270,ENSG00000214022,ENSG00000132376,ENSG00000078401,ENSG00000117461,ENSG00000145861,ENSG00000105550,ENSG00000153291,ENSG00000070371,ENSG00000108443,ENSG00000130766,ENSG00000111731,ENSG00000169047,ENSG00000125730,ENSG00000134243,ENSG00000117834,ENSG00000135744,ENSG00000064300,ENSG00000116044,ENSG00000095637…
GO:1901215	negative regulation of neuron death	biological_process	0.0056893	0.1214	9.15781	36	2693	170	20206	ENSG00000169057,ENSG00000109819,ENSG00000132688,ENSG00000006016,ENSG00000197405,ENSG00000103460,ENSG00000135439,ENSG00000166206,ENSG00000174059,ENSG00000123384,ENSG00000137642,ENSG00000134259,ENSG00000110492,ENSG00000145864,ENSG00000197283,ENSG00000188906,ENSG00000120899,ENSG00000090861,ENSG00000108691,ENSG00000162490,ENSG00000172216,ENSG00000164830,ENSG00000139625,ENSG00000162924,ENSG00000154188…
GO:0071214	cellular response to abiotic stimulus	biological_process	0.0057159	0.12184	9.1421	54	2693	281	20206	ENSG00000132436,ENSG00000137752,ENSG00000137673,ENSG00000109320,ENSG00000126804,ENSG00000152894,ENSG00000086991,ENSG00000168398,ENSG00000158290,ENSG00000164938,ENSG00000110881,ENSG00000073756,ENSG00000185236,ENSG00000132915,ENSG00000168077,ENSG00000134294,ENSG00000183765,ENSG00000104856,ENSG00000109846,ENSG00000135744,ENSG00000125398,ENSG00000108821,ENSG00000125735,ENSG00000151876,ENSG00000069275…
GO:0090100	positive regulation of transmembrane receptor protein serine/threonine kinase signaling pathway	biological_process	0.005785	0.12306	9.09883	25	2693	104	20206	ENSG00000119699,ENSG00000151694,ENSG00000125378,ENSG00000101144,ENSG00000141622,ENSG00000102678,ENSG00000139269,ENSG00000137801,ENSG00000154803,ENSG00000112175,ENSG00000114315,ENSG00000067141,ENSG00000121989,ENSG00000092969,ENSG00000129757,ENSG00000175387,ENSG00000122641,ENSG00000152785,ENSG00000069702,ENSG00000175189,ENSG00000130513,ENSG00000102935,ENSG00000137573,ENSG00000114739,ENSG00000168487
GO:0010712	regulation of collagen metabolic process	biological_process	0.005809	0.12312	9.09671	10	2693	33	20206	ENSG00000113721,ENSG00000118523,ENSG00000162552,ENSG00000161544,ENSG00000116285,ENSG00000125378,ENSG00000078098,ENSG00000119699,ENSG00000179583,ENSG00000260428
GO:0086016	AV node cell action potential	biological_process	0.0058125	0.12312	9.09671	5	2693	8	20206	ENSG00000265107,ENSG00000183873,ENSG00000165995,ENSG00000006283,ENSG00000177098
GO:0086027	AV node cell to bundle of His cell signaling	biological_process	0.0058125	0.12312	9.09671	5	2693	8	20206	ENSG00000265107,ENSG00000183873,ENSG00000165995,ENSG00000006283,ENSG00000177098
GO:0036003	positive regulation of transcription from RNA polymerase II promoter in response to stress	biological_process	0.0058208	0.12312	9.09671	9	2693	26	20206	ENSG00000130766,ENSG00000116044,ENSG00000127528,ENSG00000185499,ENSG00000175197,ENSG00000213676,ENSG00000141510,ENSG00000172216,ENSG00000112715
GO:0010759	positive regulation of macrophage chemotaxis	biological_process	0.0058288	0.12312	9.09671	5	2693	10	20206	ENSG00000197405,ENSG00000174600,ENSG00000184371,ENSG00000120337,ENSG00000137801
GO:0010885	regulation of cholesterol storage	biological_process	0.0058294	0.12312	9.09671	6	2693	13	20206	ENSG00000135218,ENSG00000160179,ENSG00000038945,ENSG00000165029,ENSG00000175445,ENSG00000198911
GO:0097499	protein localization to nonmotile primary cilium	biological_process	0.0058366	0.12315	9.09566	6	2693	14	20206	ENSG00000204852,ENSG00000048342,ENSG00000166402,ENSG00000112041,ENSG00000197603,ENSG00000214413
GO:0030900	forebrain development	biological_process	0.0058455	0.12321	9.09354	72	2693	365	20206	ENSG00000174469,ENSG00000106462,ENSG00000128602,ENSG00000162624,ENSG00000109819,ENSG00000132510,ENSG00000173406,ENSG00000167325,ENSG00000164093,ENSG00000085224,ENSG00000204852,ENSG00000138772,ENSG00000114251,ENSG00000099617,ENSG00000182621,ENSG00000116254,ENSG00000135638,ENSG00000183873,ENSG00000074181,ENSG00000074047,ENSG00000134954,ENSG00000090539,ENSG00000162490,ENSG00000187742,ENSG00000092964…
GO:0055006	cardiac cell development	biological_process	0.0058621	0.12328	9.09107	17	2693	62	20206	ENSG00000145349,ENSG00000198563,ENSG00000111245,ENSG00000078114,ENSG00000154556,ENSG00000154639,ENSG00000135744,ENSG00000163069,ENSG00000115641,ENSG00000113721,ENSG00000125378,ENSG00000078401,ENSG00000134853,ENSG00000164093,ENSG00000133026,ENSG00000124006,ENSG00000112715
GO:0030194	positive regulation of blood coagulation	biological_process	0.0058734	0.12328	9.09107	9	2693	26	20206	ENSG00000158856,ENSG00000115956,ENSG00000116044,ENSG00000163220,ENSG00000117525,ENSG00000135218,ENSG00000173083,ENSG00000136869,ENSG00000137801
GO:1900048	positive regulation of hemostasis	biological_process	0.0058734	0.12328	9.09107	9	2693	26	20206	ENSG00000173083,ENSG00000135218,ENSG00000163220,ENSG00000117525,ENSG00000116044,ENSG00000115956,ENSG00000158856,ENSG00000136869,ENSG00000137801
GO:0042398	cellular modified amino acid biosynthetic process	biological_process	0.0058916	0.12343	9.08579	15	2693	58	20206	ENSG00000131067,ENSG00000128965,ENSG00000065911,ENSG00000130005,ENSG00000228716,ENSG00000188313,ENSG00000164904,ENSG00000021826,ENSG00000142619,ENSG00000100714,ENSG00000116044,ENSG00000083444,ENSG00000159339,ENSG00000130304,ENSG00000099998
GO:0007264	small GTPase mediated signal transduction	biological_process	0.0059425	0.12424	9.05739	107	2693	601	20206	ENSG00000162738,ENSG00000185829,ENSG00000138639,ENSG00000165997,ENSG00000197457,ENSG00000117155,ENSG00000076864,ENSG00000135439,ENSG00000172007,ENSG00000177106,ENSG00000169855,ENSG00000139132,ENSG00000167964,ENSG00000066248,ENSG00000165322,ENSG00000276600,ENSG00000137502,ENSG00000154358,ENSG00000116574,ENSG00000145632,ENSG00000168542,ENSG00000167617,ENSG00000187164,ENSG00000180263,ENSG00000147251…
GO:1903115	regulation of actin filament-based movement	biological_process	0.0060286	0.12564	9.00872	15	2693	51	20206	ENSG00000165995,ENSG00000114854,ENSG00000158286,ENSG00000105974,ENSG00000101400,ENSG00000177098,ENSG00000057294,ENSG00000173801,ENSG00000149575,ENSG00000145349,ENSG00000118194,ENSG00000265107,ENSG00000145362,ENSG00000183873,ENSG00000134755
GO:0045926	negative regulation of growth	biological_process	0.0060536	0.12593	8.99871	45	2693	229	20206	ENSG00000111245,ENSG00000122641,ENSG00000135919,ENSG00000130766,ENSG00000012171,ENSG00000109846,ENSG00000167680,ENSG00000135744,ENSG00000077684,ENSG00000185920,ENSG00000163697,ENSG00000123080,ENSG00000125378,ENSG00000099622,ENSG00000129682,ENSG00000133639,ENSG00000080503,ENSG00000075213,ENSG00000075223,ENSG00000114251,ENSG00000130147,ENSG00000092969,ENSG00000170381,ENSG00000067445,ENSG00000197594…
GO:0048661	positive regulation of smooth muscle cell proliferation	biological_process	0.0061003	0.12663	8.97463	18	2693	71	20206	ENSG00000125378,ENSG00000177606,ENSG00000078401,ENSG00000124882,ENSG00000138685,ENSG00000108839,ENSG00000073756,ENSG00000064989,ENSG00000066468,ENSG00000198001,ENSG00000074181,ENSG00000108443,ENSG00000145349,ENSG00000113721,ENSG00000100311,ENSG00000109819,ENSG00000232810,ENSG00000163513
GO:0086002	cardiac muscle cell action potential involved in contraction	biological_process	0.0061147	0.12663	8.97463	12	2693	36	20206	ENSG00000134755,ENSG00000183873,ENSG00000145362,ENSG00000265107,ENSG00000149575,ENSG00000173801,ENSG00000057294,ENSG00000177098,ENSG00000101400,ENSG00000158286,ENSG00000105974,ENSG00000165995
GO:0045054	constitutive secretory pathway	biological_process	0.0061157	0.12663	8.97463	3	2693	4	20206	ENSG00000069974,ENSG00000172007,ENSG00000185236
GO:0045428	regulation of nitric oxide biosynthetic process	biological_process	0.0061184	0.12663	8.97463	16	2693	62	20206	ENSG00000127528,ENSG00000213722,ENSG00000213809,ENSG00000136869,ENSG00000078401,ENSG00000160255,ENSG00000130707,ENSG00000163661,ENSG00000171105,ENSG00000174059,ENSG00000073756,ENSG00000232810,ENSG00000124212,ENSG00000120899,ENSG00000105974,ENSG00000135744
GO:0000722	telomere maintenance via recombination	biological_process	0.0061422	0.12693	8.96436	10	2693	33	20206	ENSG00000163029,ENSG00000049541,ENSG00000163918,ENSG00000077514,ENSG00000101868,ENSG00000138346,ENSG00000105486,ENSG00000198056,ENSG00000111445,ENSG00000177084
GO:0001547	antral ovarian follicle growth	biological_process	0.0061449	0.12693	8.96436	4	2693	6	20206	ENSG00000118689,ENSG00000138696,ENSG00000188372,ENSG00000124882
GO:0006954	inflammatory response	biological_process	0.0061643	0.1272	8.95513	118	2693	725	20206	ENSG00000136999,ENSG00000146070,ENSG00000213088,ENSG00000170365,ENSG00000136250,ENSG00000103313,ENSG00000164761,ENSG00000120156,ENSG00000023445,ENSG00000123609,ENSG00000160255,ENSG00000163485,ENSG00000175445,ENSG00000130707,ENSG00000115008,ENSG00000165025,ENSG00000186832,ENSG00000163435,ENSG00000117525,ENSG00000179583,ENSG00000163220,ENSG00000172216,ENSG00000106178,ENSG00000100968,ENSG00000167191…
GO:0045137	development of primary sexual characteristics	biological_process	0.0062054	0.12792	8.93062	43	2693	212	20206	ENSG00000172216,ENSG00000136352,ENSG00000162552,ENSG00000118689,ENSG00000054598,ENSG00000164104,ENSG00000133835,ENSG00000164342,ENSG00000112715,ENSG00000150347,ENSG00000136943,ENSG00000124882,ENSG00000123342,ENSG00000134853,ENSG00000100290,ENSG00000184347,ENSG00000115884,ENSG00000102678,ENSG00000260428,ENSG00000183161,ENSG00000162624,ENSG00000125398,ENSG00000106003,ENSG00000107485,ENSG00000138696…
GO:0065009	regulation of molecular function	biological_process	0.0062155	0.128	8.9279	441	2693	2921	20206	ENSG00000112186,ENSG00000244731,ENSG00000213047,ENSG00000184349,ENSG00000165801,ENSG00000148180,ENSG00000100906,ENSG00000130762,ENSG00000101210,ENSG00000170631,ENSG00000104964,ENSG00000128283,ENSG00000125848,ENSG00000175899,ENSG00000167191,ENSG00000137504,ENSG00000217128,ENSG00000179222,ENSG00000106178,ENSG00000114854,ENSG00000146469,ENSG00000102678,ENSG00000163220,ENSG00000126603,ENSG00000116761…
GO:1901534	positive regulation of hematopoietic progenitor cell differentiation	biological_process	0.0062376	0.12833	8.91672	5	2693	10	20206	ENSG00000054598,ENSG00000164104,ENSG00000126804,ENSG00000170631,ENSG00000276600
GO:0003013	circulatory system process	biological_process	0.0062627	0.12872	8.90354	89	2693	494	20206	ENSG00000105974,ENSG00000135744,ENSG00000198648,ENSG00000169083,ENSG00000168710,ENSG00000021826,ENSG00000174059,ENSG00000111245,ENSG00000183044,ENSG00000137509,ENSG00000121064,ENSG00000134548,ENSG00000149131,ENSG00000170214,ENSG00000075213,ENSG00000174721,ENSG00000197894,ENSG00000184845,ENSG00000071242,ENSG00000265107,ENSG00000149575,ENSG00000138735,ENSG00000151062,ENSG00000006283,ENSG00000173801…
GO:0090101	negative regulation of transmembrane receptor protein serine/threonine kinase signaling pathway	biological_process	0.0062896	0.12902	8.89343	25	2693	103	20206	ENSG00000124225,ENSG00000168675,ENSG00000170801,ENSG00000151694,ENSG00000183691,ENSG00000157240,ENSG00000119699,ENSG00000166147,ENSG00000171243,ENSG00000175387,ENSG00000136999,ENSG00000114251,ENSG00000090539,ENSG00000069702,ENSG00000168140,ENSG00000097007,ENSG00000138829,ENSG00000163513,ENSG00000101938,ENSG00000137770,ENSG00000137834,ENSG00000105974,ENSG00000156535,ENSG00000179284,ENSG00000136352
GO:1902969	mitotic DNA replication	biological_process	0.0063007	0.12912	8.89006	4	2693	7	20206	ENSG00000131153,ENSG00000183765,ENSG00000105486,ENSG00000093009
GO:0051591	response to cAMP	biological_process	0.006336	0.12945	8.87898	22	2693	92	20206	ENSG00000158856,ENSG00000170345,ENSG00000130522,ENSG00000021826,ENSG00000137857,ENSG00000120899,ENSG00000185650,ENSG00000108821,ENSG00000125740,ENSG00000109321,ENSG00000240583,ENSG00000127472,ENSG00000115461,ENSG00000115884,ENSG00000177606,ENSG00000113140,ENSG00000072310,ENSG00000132376,ENSG00000130707,ENSG00000120156,ENSG00000123342,ENSG00000086991
GO:0008406	gonad development	biological_process	0.0063584	0.12978	8.86792	42	2693	207	20206	ENSG00000164104,ENSG00000054598,ENSG00000118689,ENSG00000162552,ENSG00000136352,ENSG00000172216,ENSG00000164342,ENSG00000133835,ENSG00000123342,ENSG00000136943,ENSG00000124882,ENSG00000112715,ENSG00000150347,ENSG00000260428,ENSG00000102678,ENSG00000115884,ENSG00000184347,ENSG00000100290,ENSG00000134853,ENSG00000138696,ENSG00000169083,ENSG00000107485,ENSG00000106003,ENSG00000125398,ENSG00000183161…
GO:0070374	positive regulation of ERK1 and ERK2 cascade	biological_process	0.0063851	0.13017	8.85489	38	2693	194	20206	ENSG00000086991,ENSG00000125378,ENSG00000133048,ENSG00000127472,ENSG00000006606,ENSG00000006210,ENSG00000100311,ENSG00000037280,ENSG00000147246,ENSG00000145431,ENSG00000197405,ENSG00000064687,ENSG00000145349,ENSG00000150455,ENSG00000122694,ENSG00000103034,ENSG00000120907,ENSG00000105550,ENSG00000138685,ENSG00000120156,ENSG00000099250,ENSG00000118523,ENSG00000135898,ENSG00000134853,ENSG00000177606…
GO:0098754	detoxification	biological_process	0.0063901	0.13017	8.85489	10	2693	33	20206	ENSG00000167815,ENSG00000101144,ENSG00000140092,ENSG00000135218,ENSG00000170385,ENSG00000117791,ENSG00000116044,ENSG00000213366,ENSG00000228716,ENSG00000232810
GO:0071295	cellular response to vitamin	biological_process	0.0063979	0.1302	8.85389	9	2693	26	20206	ENSG00000183087,ENSG00000136492,ENSG00000105894,ENSG00000197256,ENSG00000133110,ENSG00000019186,ENSG00000137193,ENSG00000108821,ENSG00000070961
GO:0030097	hemopoiesis	biological_process	0.0064377	0.13074	8.83592	127	2693	763	20206	ENSG00000049130,ENSG00000140022,ENSG00000139304,ENSG00000110693,ENSG00000151694,ENSG00000163512,ENSG00000171777,ENSG00000092969,ENSG00000204301,ENSG00000152495,ENSG00000197837,ENSG00000114251,ENSG00000099617,ENSG00000118513,ENSG00000170345,ENSG00000069667,ENSG00000115956,ENSG00000182010,ENSG00000139083,ENSG00000185650,ENSG00000106003,ENSG00000107485,ENSG00000168685,ENSG00000182568,ENSG00000171320…
GO:0001958	endochondral ossification	biological_process	0.0064496	0.13074	8.83592	9	2693	26	20206	ENSG00000125378,ENSG00000260428,ENSG00000087460,ENSG00000124813,ENSG00000108821,ENSG00000138386,ENSG00000120156,ENSG00000162551,ENSG00000147408
GO:0036075	replacement ossification	biological_process	0.0064496	0.13074	8.83592	9	2693	26	20206	ENSG00000147408,ENSG00000162551,ENSG00000120156,ENSG00000138386,ENSG00000108821,ENSG00000124813,ENSG00000260428,ENSG00000087460,ENSG00000125378
GO:0014002	astrocyte development	biological_process	0.0065076	0.13166	8.80546	8	2693	23	20206	ENSG00000136869,ENSG00000134198,ENSG00000163220,ENSG00000128602,ENSG00000026025,ENSG00000172037,ENSG00000050555,ENSG00000184845
GO:0032965	regulation of collagen biosynthetic process	biological_process	0.0065381	0.13214	8.78966	9	2693	28	20206	ENSG00000125378,ENSG00000119699,ENSG00000179583,ENSG00000260428,ENSG00000113721,ENSG00000162552,ENSG00000118523,ENSG00000161544,ENSG00000116285
GO:0046209	nitric oxide metabolic process	biological_process	0.0066046	0.13318	8.75561	19	2693	78	20206	ENSG00000163661,ENSG00000171105,ENSG00000174130,ENSG00000160255,ENSG00000213809,ENSG00000078401,ENSG00000136869,ENSG00000130707,ENSG00000213722,ENSG00000127528,ENSG00000135744,ENSG00000105974,ENSG00000232810,ENSG00000120899,ENSG00000124212,ENSG00000174059,ENSG00000021826,ENSG00000073756,ENSG00000069667
GO:0032373	positive regulation of sterol transport	biological_process	0.0066086	0.13318	8.75561	7	2693	17	20206	ENSG00000160179,ENSG00000185920,ENSG00000100906,ENSG00000005471,ENSG00000123384,ENSG00000064687,ENSG00000165029
GO:0032376	positive regulation of cholesterol transport	biological_process	0.0066086	0.13318	8.75561	7	2693	17	20206	ENSG00000100906,ENSG00000185920,ENSG00000160179,ENSG00000165029,ENSG00000064687,ENSG00000005471,ENSG00000123384
GO:0061082	myeloid leukocyte cytokine production	biological_process	0.0066976	0.13463	8.70858	8	2693	23	20206	ENSG00000092969,ENSG00000167191,ENSG00000114251,ENSG00000135218,ENSG00000119699,ENSG00000159674,ENSG00000183087,ENSG00000136869
GO:0030325	adrenal gland development	biological_process	0.0067003	0.13463	8.70858	8	2693	22	20206	ENSG00000050165,ENSG00000129757,ENSG00000162552,ENSG00000137868,ENSG00000185630,ENSG00000110492,ENSG00000150347,ENSG00000171105
GO:0070542	response to fatty acid	biological_process	0.0067064	0.13463	8.70858	19	2693	79	20206	ENSG00000121691,ENSG00000175567,ENSG00000078401,ENSG00000072310,ENSG00000151632,ENSG00000130707,ENSG00000081760,ENSG00000118523,ENSG00000162409,ENSG00000122420,ENSG00000117586,ENSG00000118260,ENSG00000135218,ENSG00000101412,ENSG00000069702,ENSG00000125629,ENSG00000021826,ENSG00000073756,ENSG00000109819
GO:0008360	regulation of cell shape	biological_process	0.006707	0.13463	8.70858	33	2693	155	20206	ENSG00000163171,ENSG00000108691,ENSG00000120899,ENSG00000176438,ENSG00000106178,ENSG00000099260,ENSG00000127084,ENSG00000158856,ENSG00000105894,ENSG00000170381,ENSG00000099864,ENSG00000128283,ENSG00000148935,ENSG00000112715,ENSG00000140416,ENSG00000160255,ENSG00000135424,ENSG00000162458,ENSG00000162493,ENSG00000115414,ENSG00000139132,ENSG00000116574,ENSG00000133026,ENSG00000180263,ENSG00000165288…
GO:0006767	water-soluble vitamin metabolic process	biological_process	0.0067259	0.13485	8.70149	21	2693	91	20206	ENSG00000093134,ENSG00000076555,ENSG00000136010,ENSG00000173599,ENSG00000134827,ENSG00000065911,ENSG00000176974,ENSG00000065621,ENSG00000182199,ENSG00000185339,ENSG00000146085,ENSG00000117448,ENSG00000166347,ENSG00000073756,ENSG00000177000,ENSG00000197594,ENSG00000100714,ENSG00000135069,ENSG00000228716,ENSG00000124212,ENSG00000168216
GO:0042542	response to hydrogen peroxide	biological_process	0.0067308	0.13485	8.70149	26	2693	121	20206	ENSG00000097007,ENSG00000109846,ENSG00000213015,ENSG00000106462,ENSG00000134954,ENSG00000113721,ENSG00000108821,ENSG00000118503,ENSG00000148346,ENSG00000120899,ENSG00000118689,ENSG00000132510,ENSG00000115884,ENSG00000188906,ENSG00000177606,ENSG00000127528,ENSG00000265972,ENSG00000109321,ENSG00000116044,ENSG00000121691,ENSG00000240583,ENSG00000104321,ENSG00000183010,ENSG00000197746,ENSG00000177425…
GO:0042752	regulation of circadian rhythm	biological_process	0.0067437	0.13485	8.70149	23	2693	98	20206	ENSG00000177301,ENSG00000151014,ENSG00000049246,ENSG00000136352,ENSG00000179222,ENSG00000164742,ENSG00000121390,ENSG00000109819,ENSG00000143365,ENSG00000141510,ENSG00000111602,ENSG00000036672,ENSG00000069667,ENSG00000106462,ENSG00000118260,ENSG00000126368,ENSG00000105662,ENSG00000162409,ENSG00000173914,ENSG00000174738,ENSG00000163485,ENSG00000213639,ENSG00000133794
GO:0019220	regulation of phosphate metabolic process	biological_process	0.0067904	0.13565	8.6758	261	2693	1655	20206	ENSG00000164485,ENSG00000071575,ENSG00000113721,ENSG00000139625,ENSG00000116285,ENSG00000141510,ENSG00000163513,ENSG00000108691,ENSG00000158050,ENSG00000139269,ENSG00000150455,ENSG00000138685,ENSG00000078900,ENSG00000163491,ENSG00000117461,ENSG00000178607,ENSG00000130829,ENSG00000165973,ENSG00000101265,ENSG00000130513,ENSG00000120675,ENSG00000135549,ENSG00000118503,ENSG00000074590,ENSG00000169083…
GO:0070371	ERK1 and ERK2 cascade	biological_process	0.00681	0.13591	8.66749	52	2693	276	20206	ENSG00000154803,ENSG00000150455,ENSG00000100234,ENSG00000105550,ENSG00000138685,ENSG00000120907,ENSG00000122694,ENSG00000103034,ENSG00000163491,ENSG00000120156,ENSG00000118523,ENSG00000099250,ENSG00000134853,ENSG00000135898,ENSG00000165025,ENSG00000136869,ENSG00000177606,ENSG00000138448,ENSG00000113721,ENSG00000106178,ENSG00000117228,ENSG00000070193,ENSG00000116285,ENSG00000120899,ENSG00000115137…
GO:0051129	negative regulation of cellular component organization	biological_process	0.006849	0.13656	8.64676	105	2693	615	20206	ENSG00000152527,ENSG00000078098,ENSG00000138336,ENSG00000167315,ENSG00000026025,ENSG00000184304,ENSG00000169057,ENSG00000109819,ENSG00000169245,ENSG00000165175,ENSG00000179051,ENSG00000137877,ENSG00000197283,ENSG00000173406,ENSG00000185133,ENSG00000196405,ENSG00000135916,ENSG00000064300,ENSG00000124225,ENSG00000154096,ENSG00000143553,ENSG00000114251,ENSG00000088756,ENSG00000075223,ENSG00000099910…
GO:0001816	cytokine production	biological_process	0.0068665	0.13677	8.64009	119	2693	717	20206	ENSG00000160703,ENSG00000114251,ENSG00000174130,ENSG00000182261,ENSG00000092969,ENSG00000168056,ENSG00000182621,ENSG00000173706,ENSG00000151694,ENSG00000163512,ENSG00000183287,ENSG00000056736,ENSG00000006210,ENSG00000137752,ENSG00000139329,ENSG00000227507,ENSG00000037280,ENSG00000165887,ENSG00000165795,ENSG00000049249,ENSG00000107485,ENSG00000125730,ENSG00000197405,ENSG00000073756,ENSG00000175197…
GO:0002155	regulation of thyroid hormone mediated signaling pathway	biological_process	0.0069101	0.13751	8.61666	3	2693	4	20206	ENSG00000084676,ENSG00000137509,ENSG00000126351
GO:0008584	male gonad development	biological_process	0.006955	0.13802	8.60058	29	2693	132	20206	ENSG00000171105,ENSG00000114251,ENSG00000150347,ENSG00000176046,ENSG00000136943,ENSG00000075213,ENSG00000121989,ENSG00000167325,ENSG00000100290,ENSG00000164093,ENSG00000084676,ENSG00000115884,ENSG00000085224,ENSG00000260428,ENSG00000102678,ENSG00000049130,ENSG00000205336,ENSG00000143355,ENSG00000136352,ENSG00000125398,ENSG00000107485,ENSG00000162552,ENSG00000169083,ENSG00000164104,ENSG00000133835…
GO:0046546	development of primary male sexual characteristics	biological_process	0.006955	0.13802	8.60058	29	2693	132	20206	ENSG00000136352,ENSG00000125398,ENSG00000107485,ENSG00000164104,ENSG00000169083,ENSG00000162552,ENSG00000133835,ENSG00000122641,ENSG00000164342,ENSG00000166224,ENSG00000153094,ENSG00000150347,ENSG00000176046,ENSG00000114251,ENSG00000171105,ENSG00000075213,ENSG00000136943,ENSG00000121989,ENSG00000100290,ENSG00000164093,ENSG00000167325,ENSG00000084676,ENSG00000115884,ENSG00000102678,ENSG00000260428…
GO:0015749	monosaccharide transport	biological_process	0.0069556	0.13802	8.60058	32	2693	151	20206	ENSG00000105270,ENSG00000101255,ENSG00000168216,ENSG00000232810,ENSG00000132182,ENSG00000197594,ENSG00000105550,ENSG00000145861,ENSG00000117461,ENSG00000132376,ENSG00000214022,ENSG00000078401,ENSG00000135744,ENSG00000125730,ENSG00000134243,ENSG00000117834,ENSG00000169047,ENSG00000153291,ENSG00000111731,ENSG00000130766,ENSG00000108443,ENSG00000070371,ENSG00000109667,ENSG00000171105,ENSG00000146411…
GO:0048730	epidermis morphogenesis	biological_process	0.0069844	0.13845	8.58707	10	2693	30	20206	ENSG00000135925,ENSG00000163472,ENSG00000066468,ENSG00000115461,ENSG00000171243,ENSG00000092969,ENSG00000136943,ENSG00000070193,ENSG00000128422,ENSG00000128602
GO:1901861	regulation of muscle tissue development	biological_process	0.0070002	0.1385	8.5855	28	2693	124	20206	ENSG00000139174,ENSG00000174738,ENSG00000110693,ENSG00000125378,ENSG00000078401,ENSG00000115461,ENSG00000183691,ENSG00000186260,ENSG00000102678,ENSG00000133794,ENSG00000138685,ENSG00000157514,ENSG00000078900,ENSG00000118260,ENSG00000157168,ENSG00000007392,ENSG00000066468,ENSG00000003137,ENSG00000145794,ENSG00000036672,ENSG00000138795,ENSG00000108443,ENSG00000198563,ENSG00000108654,ENSG00000100201…
GO:0043122	regulation of I-kappaB kinase/NF-kappaB signaling	biological_process	0.0070236	0.13883	8.57517	46	2693	240	20206	ENSG00000160703,ENSG00000116729,ENSG00000145632,ENSG00000174130,ENSG00000050730,ENSG00000129353,ENSG00000171604,ENSG00000137752,ENSG00000150782,ENSG00000198160,ENSG00000083799,ENSG00000125735,ENSG00000127863,ENSG00000118503,ENSG00000184304,ENSG00000104529,ENSG00000073756,ENSG00000129474,ENSG00000069667,ENSG00000143369,ENSG00000204977,ENSG00000150455,ENSG00000176907,ENSG00000136999,ENSG00000023445…
GO:0071499	cellular response to laminar fluid shear stress	biological_process	0.0070632	0.13941	8.55706	4	2693	7	20206	ENSG00000130707,ENSG00000198911,ENSG00000116044,ENSG00000127528
GO:0086005	ventricular cardiac muscle cell action potential	biological_process	0.0070664	0.13941	8.55706	9	2693	24	20206	ENSG00000105974,ENSG00000158286,ENSG00000101400,ENSG00000057294,ENSG00000173801,ENSG00000265107,ENSG00000145362,ENSG00000134755,ENSG00000183873
GO:0008015	blood circulation	biological_process	0.0070842	0.13963	8.55021	88	2693	490	20206	ENSG00000137509,ENSG00000183044,ENSG00000134548,ENSG00000121064,ENSG00000149131,ENSG00000174059,ENSG00000111245,ENSG00000021826,ENSG00000168710,ENSG00000169083,ENSG00000198648,ENSG00000105974,ENSG00000135744,ENSG00000265107,ENSG00000149575,ENSG00000071242,ENSG00000197894,ENSG00000184845,ENSG00000174721,ENSG00000075213,ENSG00000170214,ENSG00000170425,ENSG00000134755,ENSG00000133110,ENSG00000171298…
GO:0072331	signal transduction by p53 class mediator	biological_process	0.0071391	0.14036	8.52757	53	2693	283	20206	ENSG00000124766,ENSG00000048028,ENSG00000131080,ENSG00000148677,ENSG00000111276,ENSG00000007968,ENSG00000078900,ENSG00000163781,ENSG00000177302,ENSG00000163918,ENSG00000170004,ENSG00000157540,ENSG00000185499,ENSG00000162521,ENSG00000118689,ENSG00000178966,ENSG00000183955,ENSG00000116717,ENSG00000138376,ENSG00000141510,ENSG00000108654,ENSG00000113456,ENSG00000198625,ENSG00000111653,ENSG00000111445…
GO:0060600	dichotomous subdivision of an epithelial terminal unit	biological_process	0.0071429	0.14036	8.52757	5	2693	10	20206	ENSG00000162738,ENSG00000099250,ENSG00000109321,ENSG00000075223,ENSG00000075213
GO:0098773	skin epidermis development	biological_process	0.0071484	0.14036	8.52757	21	2693	84	20206	ENSG00000162738,ENSG00000090861,ENSG00000232810,ENSG00000128602,ENSG00000070193,ENSG00000128422,ENSG00000127863,ENSG00000156535,ENSG00000125398,ENSG00000163472,ENSG00000135925,ENSG00000087460,ENSG00000122641,ENSG00000066468,ENSG00000092969,ENSG00000171243,ENSG00000130702,ENSG00000136943,ENSG00000173083,ENSG00000164930,ENSG00000115461
GO:0008585	female gonad development	biological_process	0.0071683	0.14062	8.51953	22	2693	91	20206	ENSG00000143355,ENSG00000049130,ENSG00000164093,ENSG00000184347,ENSG00000134853,ENSG00000123342,ENSG00000124882,ENSG00000112715,ENSG00000150347,ENSG00000176046,ENSG00000171105,ENSG00000166224,ENSG00000122641,ENSG00000188372,ENSG00000054598,ENSG00000138696,ENSG00000118689,ENSG00000162552,ENSG00000106003,ENSG00000162624,ENSG00000183161,ENSG00000172216
GO:0019344	cysteine biosynthetic process	biological_process	0.0071994	0.14109	8.50504	3	2693	4	20206	ENSG00000160200,ENSG00000116761,ENSG00000274276
GO:0061180	mammary gland epithelium development	biological_process	0.0072467	0.14148	8.49305	18	2693	70	20206	ENSG00000066468,ENSG00000169855,ENSG00000074047,ENSG00000128602,ENSG00000172216,ENSG00000070193,ENSG00000135439,ENSG00000107485,ENSG00000162552,ENSG00000169083,ENSG00000185920,ENSG00000204580,ENSG00000163348,ENSG00000109321,ENSG00000114251,ENSG00000184371,ENSG00000138685,ENSG00000171243
GO:0000018	regulation of DNA recombination	biological_process	0.0072469	0.14148	8.49305	16	2693	61	20206	ENSG00000163104,ENSG00000182263,ENSG00000111247,ENSG00000051341,ENSG00000168685,ENSG00000164808,ENSG00000076248,ENSG00000079134,ENSG00000176208,ENSG00000161955,ENSG00000127311,ENSG00000132436,ENSG00000076242,ENSG00000116062,ENSG00000169621,ENSG00000117586
GO:0060038	cardiac muscle cell proliferation	biological_process	0.0072847	0.14195	8.47865	13	2693	43	20206	ENSG00000170365,ENSG00000103034,ENSG00000078900,ENSG00000138685,ENSG00000092969,ENSG00000054598,ENSG00000163513,ENSG00000149256,ENSG00000183691,ENSG00000066468,ENSG00000069702,ENSG00000102678,ENSG00000108946
GO:0046068	cGMP metabolic process	biological_process	0.0073189	0.14235	8.46643	13	2693	45	20206	ENSG00000112715,ENSG00000160191,ENSG00000114251,ENSG00000137801,ENSG00000138735,ENSG00000101126,ENSG00000120899,ENSG00000180340,ENSG00000147246,ENSG00000170425,ENSG00000152402,ENSG00000240583,ENSG00000069667
GO:0006376	mRNA splice site selection	biological_process	0.0073348	0.14239	8.46521	9	2693	28	20206	ENSG00000117569,ENSG00000100650,ENSG00000185246,ENSG00000188529,ENSG00000146963,ENSG00000124193,ENSG00000108848,ENSG00000164985,ENSG00000007392
GO:0050905	neuromuscular process	biological_process	0.007355	0.14265	8.45728	24	2693	101	20206	ENSG00000182040,ENSG00000167371,ENSG00000157168,ENSG00000184845,ENSG00000112782,ENSG00000133026,ENSG00000169992,ENSG00000137868,ENSG00000107736,ENSG00000132535,ENSG00000109738,ENSG00000139304,ENSG00000100320,ENSG00000092051,ENSG00000184564,ENSG00000127838,ENSG00000079215,ENSG00000104320,ENSG00000169057,ENSG00000090861,ENSG00000097007,ENSG00000152208,ENSG00000171298,ENSG00000137474
GO:0010715	regulation of extracellular matrix disassembly	biological_process	0.0073681	0.14277	8.45363	7	2693	18	20206	ENSG00000092969,ENSG00000134954,ENSG00000197635,ENSG00000162733,ENSG00000075618,ENSG00000078098,ENSG00000204580
GO:0060976	coronary vasculature development	biological_process	0.0074355	0.14394	8.41819	13	2693	42	20206	ENSG00000173511,ENSG00000139174,ENSG00000125378,ENSG00000112655,ENSG00000197603,ENSG00000105429,ENSG00000112715,ENSG00000113721,ENSG00000138685,ENSG00000137834,ENSG00000198081,ENSG00000099250,ENSG00000133026
GO:0003016	respiratory system process	biological_process	0.0074441	0.14398	8.41698	10	2693	31	20206	ENSG00000171298,ENSG00000183287,ENSG00000182636,ENSG00000163485,ENSG00000169992,ENSG00000169057,ENSG00000197894,ENSG00000162430,ENSG00000114854,ENSG00000037280
GO:0000727	double-strand break repair via break-induced replication	biological_process	0.0074528	0.14401	8.41607	3	2693	4	20206	ENSG00000097046,ENSG00000131153,ENSG00000093009
GO:0050885	neuromuscular process controlling balance	biological_process	0.0074893	0.14444	8.40313	15	2693	53	20206	ENSG00000100320,ENSG00000137474,ENSG00000171298,ENSG00000092051,ENSG00000139304,ENSG00000132535,ENSG00000097007,ENSG00000104320,ENSG00000133026,ENSG00000112782,ENSG00000107736,ENSG00000090861,ENSG00000169992,ENSG00000182040,ENSG00000079215
GO:0021532	neural tube patterning	biological_process	0.0074992	0.1445	8.40132	12	2693	41	20206	ENSG00000080815,ENSG00000185920,ENSG00000142875,ENSG00000128602,ENSG00000070018,ENSG00000106571,ENSG00000114315,ENSG00000169379,ENSG00000074047,ENSG00000204852,ENSG00000009709,ENSG00000125378
GO:0061081	positive regulation of myeloid leukocyte cytokine production involved in immune response	biological_process	0.0075116	0.1446	8.39832	5	2693	11	20206	ENSG00000159674,ENSG00000114251,ENSG00000136869,ENSG00000135218,ENSG00000167191
GO:0001841	neural tube formation	biological_process	0.0075779	0.14563	8.36749	24	2693	100	20206	ENSG00000180340,ENSG00000172819,ENSG00000138771,ENSG00000142875,ENSG00000070018,ENSG00000114251,ENSG00000101752,ENSG00000204852,ENSG00000124766,ENSG00000112655,ENSG00000106078,ENSG00000183691,ENSG00000125378,ENSG00000164930,ENSG00000139174,ENSG00000157240,ENSG00000164932,ENSG00000185920,ENSG00000162738,ENSG00000143013,ENSG00000100714,ENSG00000048342,ENSG00000074219,ENSG00000158055
GO:0045657	positive regulation of monocyte differentiation	biological_process	0.0075991	0.14579	8.36272	4	2693	7	20206	ENSG00000185650,ENSG00000177606,ENSG00000184371,ENSG00000157368
GO:0030823	regulation of cGMP metabolic process	biological_process	0.0076362	0.14632	8.34696	9	2693	27	20206	ENSG00000112715,ENSG00000137801,ENSG00000114251,ENSG00000138735,ENSG00000101126,ENSG00000180340,ENSG00000120899,ENSG00000170425,ENSG00000152402
GO:1903428	positive regulation of reactive oxygen species biosynthetic process	biological_process	0.0076618	0.14667	8.33659	15	2693	58	20206	ENSG00000073756,ENSG00000130707,ENSG00000160255,ENSG00000136869,ENSG00000213809,ENSG00000078401,ENSG00000213722,ENSG00000127528,ENSG00000163661,ENSG00000171105,ENSG00000135744,ENSG00000069974,ENSG00000120899,ENSG00000118689,ENSG00000232810
GO:0033280	response to vitamin D	biological_process	0.0076862	0.14695	8.3283	10	2693	32	20206	ENSG00000019186,ENSG00000137193,ENSG00000070961,ENSG00000169245,ENSG00000162551,ENSG00000073756,ENSG00000101144,ENSG00000197256,ENSG00000105894,ENSG00000121060
GO:0071397	cellular response to cholesterol	biological_process	0.0076972	0.14695	8.3283	6	2693	13	20206	ENSG00000165029,ENSG00000122641,ENSG00000128602,ENSG00000070018,ENSG00000185920,ENSG00000081760
GO:0042095	interferon-gamma biosynthetic process	biological_process	0.0076978	0.14695	8.3283	7	2693	18	20206	ENSG00000122641,ENSG00000103855,ENSG00000153879,ENSG00000164342,ENSG00000159958,ENSG00000150782,ENSG00000105246
GO:0002312	B cell activation involved in immune response	biological_process	0.0077044	0.14695	8.3283	16	2693	63	20206	ENSG00000097007,ENSG00000174371,ENSG00000104320,ENSG00000120899,ENSG00000106003,ENSG00000079134,ENSG00000076248,ENSG00000161955,ENSG00000176208,ENSG00000136869,ENSG00000134061,ENSG00000076242,ENSG00000116062,ENSG00000169621,ENSG00000117586,ENSG00000100219
GO:1901623	regulation of lymphocyte chemotaxis	biological_process	0.0077255	0.14721	8.32063	8	2693	24	20206	ENSG00000213809,ENSG00000151694,ENSG00000114251,ENSG00000125735,ENSG00000145824,ENSG00000120899,ENSG00000169245,ENSG00000108691
GO:0032972	regulation of muscle filament sliding speed	biological_process	0.0077541	0.14762	8.30855	2	2693	2	20206	ENSG00000114854,ENSG00000118194
GO:0042303	molting cycle	biological_process	0.0079001	0.14985	8.24343	24	2693	103	20206	ENSG00000090861,ENSG00000162738,ENSG00000232810,ENSG00000128422,ENSG00000070193,ENSG00000128602,ENSG00000125398,ENSG00000156535,ENSG00000127863,ENSG00000087460,ENSG00000135925,ENSG00000163472,ENSG00000122641,ENSG00000073756,ENSG00000066468,ENSG00000092969,ENSG00000171243,ENSG00000136943,ENSG00000130702,ENSG00000173083,ENSG00000133794,ENSG00000186832,ENSG00000115461,ENSG00000164930
GO:0042633	hair cycle	biological_process	0.0079001	0.14985	8.24343	24	2693	103	20206	ENSG00000173083,ENSG00000133794,ENSG00000115461,ENSG00000164930,ENSG00000186832,ENSG00000171243,ENSG00000092969,ENSG00000136943,ENSG00000130702,ENSG00000135925,ENSG00000087460,ENSG00000163472,ENSG00000066468,ENSG00000122641,ENSG00000073756,ENSG00000232810,ENSG00000162738,ENSG00000090861,ENSG00000125398,ENSG00000156535,ENSG00000127863,ENSG00000070193,ENSG00000128422,ENSG00000128602
GO:0045445	myoblast differentiation	biological_process	0.0079185	0.14985	8.24343	19	2693	78	20206	ENSG00000177463,ENSG00000175197,ENSG00000132589,ENSG00000125398,ENSG00000125735,ENSG00000232810,ENSG00000169245,ENSG00000165887,ENSG00000185650,ENSG00000145824,ENSG00000115884,ENSG00000125378,ENSG00000139174,ENSG00000006652,ENSG00000133639,ENSG00000076770,ENSG00000150782,ENSG00000157168,ENSG00000182621
GO:0009092	homoserine metabolic process	biological_process	0.0079291	0.14985	8.24343	3	2693	4	20206	ENSG00000116761,ENSG00000160200,ENSG00000100714
GO:0019346	transsulfuration	biological_process	0.0079291	0.14985	8.24343	3	2693	4	20206	ENSG00000100714,ENSG00000160200,ENSG00000116761
GO:0014033	neural crest cell differentiation	biological_process	0.0079888	0.15084	8.21483	20	2693	79	20206	ENSG00000128918,ENSG00000054598,ENSG00000128602,ENSG00000125398,ENSG00000167680,ENSG00000012171,ENSG00000135925,ENSG00000138795,ENSG00000170381,ENSG00000169762,ENSG00000157168,ENSG00000099250,ENSG00000070018,ENSG00000130702,ENSG00000114315,ENSG00000075223,ENSG00000075213,ENSG00000049130,ENSG00000164093,ENSG00000078401
GO:0090179	planar cell polarity pathway involved in neural tube closure	biological_process	0.0080156	0.15121	8.20419	6	2693	13	20206	ENSG00000158055,ENSG00000114251,ENSG00000157240,ENSG00000180340,ENSG00000112655,ENSG00000162738
GO:0010883	regulation of lipid storage	biological_process	0.0080905	0.15248	8.16787	13	2693	48	20206	ENSG00000175445,ENSG00000165029,ENSG00000138448,ENSG00000135218,ENSG00000109320,ENSG00000100906,ENSG00000076555,ENSG00000198911,ENSG00000038945,ENSG00000160179,ENSG00000125730,ENSG00000011198,ENSG00000232810
GO:0006629	lipid metabolic process	biological_process	0.0081218	0.15268	8.16218	214	2693	1381	20206	ENSG00000232810,ENSG00000147852,ENSG00000141934,ENSG00000126351,ENSG00000138193,ENSG00000005187,ENSG00000169439,ENSG00000165092,ENSG00000063660,ENSG00000135218,ENSG00000161544,ENSG00000157168,ENSG00000120156,ENSG00000185630,ENSG00000100342,ENSG00000144115,ENSG00000105550,ENSG00000146070,ENSG00000126368,ENSG00000198691,ENSG00000136250,ENSG00000172296,ENSG00000135437,ENSG00000113494,ENSG00000134240…
GO:0030099	myeloid cell differentiation	biological_process	0.0081514	0.15307	8.1511	64	2693	360	20206	ENSG00000154727,ENSG00000125378,ENSG00000137154,ENSG00000178467,ENSG00000197238,ENSG00000129757,ENSG00000121989,ENSG00000005483,ENSG00000101265,ENSG00000087460,ENSG00000104856,ENSG00000069702,ENSG00000079387,ENSG00000276600,ENSG00000122641,ENSG00000168918,ENSG00000136869,ENSG00000177606,ENSG00000143437,ENSG00000135898,ENSG00000260027,ENSG00000172819,ENSG00000150455,ENSG00000184371,ENSG00000112715…
GO:0021861	forebrain radial glial cell differentiation	biological_process	0.0081938	0.15346	8.14005	3	2693	4	20206	ENSG00000138795,ENSG00000114315,ENSG00000106571
GO:0001954	positive regulation of cell-matrix adhesion	biological_process	0.0081947	0.15346	8.14005	12	2693	41	20206	ENSG00000197747,ENSG00000162552,ENSG00000120156,ENSG00000120899,ENSG00000169756,ENSG00000112715,ENSG00000184371,ENSG00000152818,ENSG00000131669,ENSG00000151882,ENSG00000135218,ENSG00000084636
[truncated: 8,660 more rows]

## Sheet: Fig
GO_accession	Description	Term_type	Over_represented_pValue	Corrected_pValue	()-LOG10(P)	DEG_item	DEG_list	Bg_item	Bg_list	Gene_names
[truncated: 24 more rows]
