# Supplementary material for: Cytological Assessments and Transcriptome Profiling Demonstrate that Evodiamine Inhibits Growth and Induces Apoptosis in a Renal Carcinoma Cell Line
Source: Sci Rep. 2017 Oct 3;7:12572. doi: 10.1038/s41598-017-12918-y (PMC5626725; doi:10.1038/s41598-017-12918-y)
Supplement: Supplementary file 5 — Dataset 4 [file 41598_2017_12918_MOESM5_ESM.xls]

## Sheet: All Category
Table S4 GO analysis of up- regulated genes byEVO in Caki-1
GO_accession	Description	Term_type	Over_represented_pValue	Corrected_pValue	(-LOG10(E)	DEG_item	DEG_list	Bg_item	Bg_list	Gene_names
GO:0071840	cellular component organization or biogenesis	biological_process	1.805e-71	2.0714e-68	676.837	1625	3646	6413	20206	ENSG00000178104,ENSG00000240184,ENSG00000119705,ENSG00000090447,ENSG00000185163,ENSG00000213445,ENSG00000198301,ENSG00000103423,ENSG00000099995,ENSG00000154719,ENSG00000105976,ENSG00000136271,ENSG00000167110,ENSG00000167772,ENSG00000179295,ENSG00000170873,ENSG00000111581,ENSG00000130204,ENSG00000099849,ENSG00000168374,ENSG00000149084,ENSG00000128578,ENSG00000116133,ENSG00000168476,ENSG00000106263…
GO:0006996	organelle organization	biological_process	3.3259e-58	3.1227e-55	545.055	1049	3646	3827	20206	ENSG00000186185,ENSG00000136158,ENSG00000109063,ENSG00000100034,ENSG00000158828,ENSG00000153531,ENSG00000119421,ENSG00000138182,ENSG00000051620,ENSG00000136436,ENSG00000100335,ENSG00000185963,ENSG00000163739,ENSG00000130402,ENSG00000141198,ENSG00000107815,ENSG00000165280,ENSG00000196655,ENSG00000130340,ENSG00000145386,ENSG00000107651,ENSG00000186111,ENSG00000143384,ENSG00000165416,ENSG00000133028…
GO:0016043	cellular component organization	biological_process	1.49e-57	1.3381e-54	538.735	1543	3646	6248	20206	ENSG00000181773,ENSG00000167553,ENSG00000127191,ENSG00000180992,ENSG00000169679,ENSG00000198900,ENSG00000130713,ENSG00000153827,ENSG00000102103,ENSG00000071539,ENSG00000075702,ENSG00000067066,ENSG00000111737,ENSG00000078618,ENSG00000020426,ENSG00000105738,ENSG00000114554,ENSG00000011485,ENSG00000064703,ENSG00000175470,ENSG00000164045,ENSG00000142871,ENSG00000146425,ENSG00000107130,ENSG00000105127…
GO:0044237	cellular metabolic process	biological_process	1.5063e-49	1.1967e-46	459.22	2368	3646	10887	20206	ENSG00000013306,ENSG00000100979,ENSG00000155189,ENSG00000095319,ENSG00000100523,ENSG00000177971,ENSG00000171314,ENSG00000169372,ENSG00000132792,ENSG00000183760,ENSG00000145391,ENSG00000148672,ENSG00000182158,ENSG00000110871,ENSG00000128228,ENSG00000173540,ENSG00000126581,ENSG00000196455,ENSG00000163481,ENSG00000176788,ENSG00000105220,ENSG00000101442,ENSG00000120265,ENSG00000109814,ENSG00000278053…
GO:0008152	metabolic process	biological_process	2.6908e-46	1.8527e-43	427.322	2574	3646	12155	20206	ENSG00000127804,ENSG00000162613,ENSG00000100749,ENSG00000114771,ENSG00000196976,ENSG00000176749,ENSG00000116016,ENSG00000197045,ENSG00000090621,ENSG00000130699,ENSG00000116701,ENSG00000100554,ENSG00000088205,ENSG00000084623,ENSG00000148337,ENSG00000140961,ENSG00000143641,ENSG00000117399,ENSG00000240849,ENSG00000171724,ENSG00000090905,ENSG00000197498,ENSG00000141568,ENSG00000086015,ENSG00000149798…
GO:0044085	cellular component biogenesis	biological_process	1.8218e-43	1.2139e-40	399.158	799	3646	2910	20206	ENSG00000103966,ENSG00000141741,ENSG00000241360,ENSG00000159461,ENSG00000137275,ENSG00000136003,ENSG00000085063,ENSG00000169738,ENSG00000147457,ENSG00000171530,ENSG00000111229,ENSG00000215301,ENSG00000165506,ENSG00000110090,ENSG00000047849,ENSG00000134602,ENSG00000148843,ENSG00000149948,ENSG00000109971,ENSG00000174705,ENSG00000170860,ENSG00000152556,ENSG00000149100,ENSG00000232119,ENSG00000120314…
GO:0006396	RNA processing	biological_process	9.4207e-42	6.0811e-39	382.16	346	3646	974	20206	ENSG00000064703,ENSG00000079785,ENSG00000020426,ENSG00000068394,ENSG00000152601,ENSG00000164934,ENSG00000108561,ENSG00000141543,ENSG00000204560,ENSG00000151576,ENSG00000108592,ENSG00000160193,ENSG00000102103,ENSG00000169032,ENSG00000144736,ENSG00000096746,ENSG00000100109,ENSG00000130713,ENSG00000109917,ENSG00000099817,ENSG00000115946,ENSG00000167118,ENSG00000135372,ENSG00000006744,ENSG00000108651…
GO:0044260	cellular macromolecule metabolic process	biological_process	1.6886e-40	1.057e-37	369.759	1959	3646	8812	20206	ENSG00000197265,ENSG00000213341,ENSG00000165799,ENSG00000189266,ENSG00000151726,ENSG00000004779,ENSG00000104375,ENSG00000081923,ENSG00000175063,ENSG00000125037,ENSG00000101361,ENSG00000164896,ENSG00000185947,ENSG00000115661,ENSG00000153391,ENSG00000065183,ENSG00000066422,ENSG00000138399,ENSG00000155090,ENSG00000127870,ENSG00000076201,ENSG00000099308,ENSG00000116741,ENSG00000154764,ENSG00000165672…
GO:0044238	primary metabolic process	biological_process	2.1279e-39	1.2928e-36	358.885	2311	3646	10817	20206	ENSG00000100296,ENSG00000088305,ENSG00000163214,ENSG00000156709,ENSG00000116017,ENSG00000011201,ENSG00000153107,ENSG00000104695,ENSG00000126883,ENSG00000100865,ENSG00000175634,ENSG00000162734,ENSG00000154767,ENSG00000086189,ENSG00000115233,ENSG00000145332,ENSG00000155561,ENSG00000067082,ENSG00000108509,ENSG00000136100,ENSG00000160613,ENSG00000104331,ENSG00000156427,ENSG00000115307,ENSG00000171033…
GO:0044267	cellular protein metabolic process	biological_process	2.6011e-39	1.5351e-36	358.139	1253	3646	5177	20206	ENSG00000155561,ENSG00000136100,ENSG00000127511,ENSG00000221823,ENSG00000156427,ENSG00000175634,ENSG00000154767,ENSG00000162734,ENSG00000145332,ENSG00000115233,ENSG00000106683,ENSG00000187531,ENSG00000144647,ENSG00000105656,ENSG00000104695,ENSG00000153107,ENSG00000126883,ENSG00000163161,ENSG00000130312,ENSG00000088305,ENSG00000156709,ENSG00000011201,ENSG00000020577,ENSG00000178950,ENSG00000070423…
GO:0071704	organic substance metabolic process	biological_process	2.4537e-38	1.4079e-35	348.514	2374	3646	11204	20206	ENSG00000044574,ENSG00000113739,ENSG00000079482,ENSG00000106080,ENSG00000103066,ENSG00000131446,ENSG00000136875,ENSG00000167193,ENSG00000110092,ENSG00000163430,ENSG00000027075,ENSG00000069998,ENSG00000110274,ENSG00000078304,ENSG00000156299,ENSG00000175073,ENSG00000048544,ENSG00000110321,ENSG00000077150,ENSG00000155100,ENSG00000132768,ENSG00000150907,ENSG00000160087,ENSG00000113068,ENSG00000197601…
GO:1902589	single-organism organelle organization	biological_process	7.387e-36	4.0154e-33	323.963	751	3646	2790	20206	ENSG00000177885,ENSG00000149503,ENSG00000136068,ENSG00000025293,ENSG00000168334,ENSG00000082781,ENSG00000065135,ENSG00000204634,ENSG00000061794,ENSG00000204843,ENSG00000120910,ENSG00000196455,ENSG00000129810,ENSG00000186635,ENSG00000125746,ENSG00000277586,ENSG00000112983,ENSG00000126581,ENSG00000100749,ENSG00000176101,ENSG00000036257,ENSG00000197045,ENSG00000054116,ENSG00000145391,ENSG00000237649…
GO:0034660	ncRNA metabolic process	biological_process	2.0273e-34	1.0737e-31	309.691	230	3646	600	20206	ENSG00000117133,ENSG00000075914,ENSG00000247626,ENSG00000148835,ENSG00000118985,ENSG00000065427,ENSG00000126070,ENSG00000174446,ENSG00000179409,ENSG00000161956,ENSG00000175467,ENSG00000170515,ENSG00000156990,ENSG00000134058,ENSG00000007376,ENSG00000121274,ENSG00000124383,ENSG00000037897,ENSG00000116120,ENSG00000148843,ENSG00000165733,ENSG00000183751,ENSG00000124228,ENSG00000072506,ENSG00000183665…
GO:0043933	macromolecular complex subunit organization	biological_process	3.1953e-34	1.6501e-31	307.825	721	3646	2701	20206	ENSG00000145736,ENSG00000185043,ENSG00000188554,ENSG00000184640,ENSG00000184743,ENSG00000070061,ENSG00000112339,ENSG00000197903,ENSG00000128944,ENSG00000131626,ENSG00000143436,ENSG00000034510,ENSG00000121579,ENSG00000151239,ENSG00000143799,ENSG00000165704,ENSG00000079337,ENSG00000173120,ENSG00000185088,ENSG00000100292,ENSG00000132603,ENSG00000104435,ENSG00000180901,ENSG00000106397,ENSG00000024048…
GO:0022613	ribonucleoprotein complex biogenesis	biological_process	3.5009e-33	1.7218e-30	297.64	202	3646	508	20206	ENSG00000136718,ENSG00000123737,ENSG00000130811,ENSG00000124562,ENSG00000127804,ENSG00000037241,ENSG00000124784,ENSG00000148296,ENSG00000084623,ENSG00000143977,ENSG00000165271,ENSG00000146109,ENSG00000055044,ENSG00000177971,ENSG00000197102,ENSG00000182117,ENSG00000179151,ENSG00000110107,ENSG00000197498,ENSG00000156928,ENSG00000082516,ENSG00000048162,ENSG00000198000,ENSG00000105171,ENSG00000174231…
GO:0046907	intracellular transport	biological_process	6.5765e-33	3.0874e-30	295.104	561	3646	1981	20206	ENSG00000170043,ENSG00000105063,ENSG00000164902,ENSG00000171033,ENSG00000197102,ENSG00000115307,ENSG00000101997,ENSG00000112697,ENSG00000159199,ENSG00000197535,ENSG00000003393,ENSG00000103653,ENSG00000170315,ENSG00000070423,ENSG00000178950,ENSG00000185989,ENSG00000101350,ENSG00000133083,ENSG00000131437,ENSG00000140992,ENSG00000180398,ENSG00000126883,ENSG00000138073,ENSG00000150995,ENSG00000100296…
GO:0043170	macromolecule metabolic process	biological_process	1.3919e-32	6.3889e-30	291.946	2052	3646	9542	20206	ENSG00000080031,ENSG00000108344,ENSG00000005156,ENSG00000196715,ENSG00000078399,ENSG00000076043,ENSG00000063978,ENSG00000162889,ENSG00000256525,ENSG00000074071,ENSG00000173846,ENSG00000179950,ENSG00000135316,ENSG00000142192,ENSG00000105298,ENSG00000188486,ENSG00000084774,ENSG00000178999,ENSG00000147669,ENSG00000183864,ENSG00000135766,ENSG00000144381,ENSG00000154832,ENSG00000144021,ENSG00000106617…
GO:0051641	cellular localization	biological_process	3.1304e-32	1.3758e-29	288.614	831	3646	3241	20206	ENSG00000077380,ENSG00000165689,ENSG00000003056,ENSG00000159433,ENSG00000167461,ENSG00000130202,ENSG00000130956,ENSG00000161203,ENSG00000122068,ENSG00000184014,ENSG00000115020,ENSG00000154764,ENSG00000102898,ENSG00000163166,ENSG00000215305,ENSG00000177879,ENSG00000076201,ENSG00000063244,ENSG00000115419,ENSG00000172375,ENSG00000124571,ENSG00000139644,ENSG00000084710,ENSG00000068912,ENSG00000169398…
GO:0019538	protein metabolic process	biological_process	1.2153e-31	5.2297e-29	282.815	1342	3646	5817	20206	ENSG00000027847,ENSG00000100462,ENSG00000144583,ENSG00000162722,ENSG00000140474,ENSG00000008838,ENSG00000142507,ENSG00000168827,ENSG00000118246,ENSG00000157193,ENSG00000125944,ENSG00000159363,ENSG00000106400,ENSG00000137337,ENSG00000154447,ENSG00000123989,ENSG00000173113,ENSG00000168894,ENSG00000012223,ENSG00000154928,ENSG00000135070,ENSG00000170955,ENSG00000167986,ENSG00000185551,ENSG00000197579…
GO:0000278	mitotic cell cycle	biological_process	1.8867e-31	7.9533e-29	280.995	330	3646	996	20206	ENSG00000141198,ENSG00000129810,ENSG00000145386,ENSG00000130340,ENSG00000088986,ENSG00000111206,ENSG00000136158,ENSG00000149503,ENSG00000102900,ENSG00000186185,ENSG00000089685,ENSG00000126457,ENSG00000138182,ENSG00000204843,ENSG00000117399,ENSG00000087191,ENSG00000159388,ENSG00000121621,ENSG00000169372,ENSG00000076382,ENSG00000163235,ENSG00000095319,ENSG00000127616,ENSG00000146648,ENSG00000127445…
GO:0051128	regulation of cellular component organization	biological_process	1.9413e-30	7.8628e-28	271.044	638	3646	2351	20206	ENSG00000175592,ENSG00000149930,ENSG00000165916,ENSG00000112033,ENSG00000105287,ENSG00000084463,ENSG00000124762,ENSG00000099901,ENSG00000160049,ENSG00000113273,ENSG00000168243,ENSG00000198793,ENSG00000111846,ENSG00000101019,ENSG00000135622,ENSG00000147162,ENSG00000164283,ENSG00000123485,ENSG00000101843,ENSG00000114023,ENSG00000176248,ENSG00000130479,ENSG00000159753,ENSG00000130177,ENSG00000100379…
GO:1903047	mitotic cell cycle process	biological_process	1.8643e-29	7.0015e-27	261.548	307	3646	926	20206	ENSG00000126581,ENSG00000100749,ENSG00000127445,ENSG00000165416,ENSG00000036257,ENSG00000176101,ENSG00000135679,ENSG00000237649,ENSG00000117399,ENSG00000159388,ENSG00000087191,ENSG00000169372,ENSG00000121621,ENSG00000076382,ENSG00000163235,ENSG00000095319,ENSG00000127616,ENSG00000146648,ENSG00000111206,ENSG00000136158,ENSG00000149503,ENSG00000186185,ENSG00000102900,ENSG00000089685,ENSG00000126457…
GO:0007049	cell cycle	biological_process	2.0394e-29	7.5226e-27	261.236	501	3646	1751	20206	ENSG00000262919,ENSG00000178950,ENSG00000173465,ENSG00000101391,ENSG00000170315,ENSG00000122882,ENSG00000113810,ENSG00000114383,ENSG00000163249,ENSG00000055130,ENSG00000101350,ENSG00000130695,ENSG00000107949,ENSG00000179271,ENSG00000142945,ENSG00000069956,ENSG00000153823,ENSG00000013275,ENSG00000177189,ENSG00000163930,ENSG00000066629,ENSG00000164611,ENSG00000144118,ENSG00000106615,ENSG00000110107…
GO:1902582	single-organism intracellular transport	biological_process	5.9555e-29	2.085e-26	256.809	497	3646	1757	20206	ENSG00000123136,ENSG00000065000,ENSG00000265241,ENSG00000134375,ENSG00000171316,ENSG00000109111,ENSG00000095139,ENSG00000213024,ENSG00000014164,ENSG00000106266,ENSG00000107863,ENSG00000153201,ENSG00000087088,ENSG00000147454,ENSG00000109332,ENSG00000051523,ENSG00000137040,ENSG00000169180,ENSG00000166949,ENSG00000142192,ENSG00000132507,ENSG00000100216,ENSG00000110713,ENSG00000165699,ENSG00000143933…
GO:0022607	cellular component assembly	biological_process	8.171e-29	2.813e-26	255.508	682	3646	2613	20206	ENSG00000178913,ENSG00000019549,ENSG00000179115,ENSG00000079785,ENSG00000108561,ENSG00000187837,ENSG00000130706,ENSG00000085978,ENSG00000185627,ENSG00000166579,ENSG00000132603,ENSG00000104435,ENSG00000151835,ENSG00000140403,ENSG00000149557,ENSG00000168397,ENSG00000180901,ENSG00000106397,ENSG00000159720,ENSG00000141385,ENSG00000095059,ENSG00000066777,ENSG00000100109,ENSG00000137822,ENSG00000144736…
GO:0071822	protein complex subunit organization	biological_process	9.3125e-29	3.1534e-26	255.012	530	3646	1921	20206	ENSG00000132740,ENSG00000163539,ENSG00000152661,ENSG00000080824,ENSG00000136816,ENSG00000122966,ENSG00000188735,ENSG00000137807,ENSG00000163932,ENSG00000085733,ENSG00000138768,ENSG00000123545,ENSG00000075539,ENSG00000198888,ENSG00000243927,ENSG00000121957,ENSG00000115935,ENSG00000134569,ENSG00000117650,ENSG00000185760,ENSG00000133789,ENSG00000157020,ENSG00000005007,ENSG00000100519,ENSG00000144119…
GO:0007005	mitochondrion organization	biological_process	1.0858e-28	3.6175e-26	254.416	261	3646	770	20206	ENSG00000115364,ENSG00000170027,ENSG00000143374,ENSG00000105185,ENSG00000168411,ENSG00000105401,ENSG00000138018,ENSG00000185608,ENSG00000233276,ENSG00000148840,ENSG00000042286,ENSG00000099904,ENSG00000145782,ENSG00000136522,ENSG00000213619,ENSG00000142208,ENSG00000108179,ENSG00000105364,ENSG00000136930,ENSG00000175792,ENSG00000184831,ENSG00000182154,ENSG00000025772,ENSG00000140990,ENSG00000144029…
GO:0009987	cellular process	biological_process	2.4291e-28	7.8398e-26	251.057	3168	3646	16247	20206	ENSG00000137831,ENSG00000241360,ENSG00000170485,ENSG00000182551,ENSG00000159461,ENSG00000137275,ENSG00000099797,ENSG00000101680,ENSG00000101544,ENSG00000118855,ENSG00000119139,ENSG00000187555,ENSG00000129515,ENSG00000110756,ENSG00000196428,ENSG00000076067,ENSG00000123358,ENSG00000005075,ENSG00000135926,ENSG00000136280,ENSG00000173674,ENSG00000108861,ENSG00000105835,ENSG00000006831,ENSG00000109854…
GO:0034641	cellular nitrogen compound metabolic process	biological_process	7.6002e-28	2.3431e-25	246.302	1519	3646	6833	20206	ENSG00000067704,ENSG00000166226,ENSG00000131165,ENSG00000131061,ENSG00000172590,ENSG00000064961,ENSG00000110851,ENSG00000214078,ENSG00000151729,ENSG00000147687,ENSG00000123975,ENSG00000189221,ENSG00000142178,ENSG00000091542,ENSG00000108518,ENSG00000078549,ENSG00000198952,ENSG00000100413,ENSG00000204209,ENSG00000181220,ENSG00000111669,ENSG00000053372,ENSG00000184110,ENSG00000169045,ENSG00000037474…
GO:0006796	phosphate-containing compound metabolic process	biological_process	1.1024e-27	3.2072e-25	244.939	805	3646	3210	20206	ENSG00000125505,ENSG00000167258,ENSG00000105401,ENSG00000168404,ENSG00000162892,ENSG00000113575,ENSG00000111670,ENSG00000179958,ENSG00000142208,ENSG00000170027,ENSG00000126458,ENSG00000128016,ENSG00000106348,ENSG00000173692,ENSG00000004660,ENSG00000134014,ENSG00000078902,ENSG00000068383,ENSG00000159352,ENSG00000141560,ENSG00000131236,ENSG00000135932,ENSG00000087586,ENSG00000171608,ENSG00000186063…
GO:0065003	macromolecular complex assembly	biological_process	1.956e-27	5.5346e-25	242.569	494	3646	1784	20206	ENSG00000136842,ENSG00000134057,ENSG00000173918,ENSG00000106263,ENSG00000138802,ENSG00000111581,ENSG00000167110,ENSG00000078369,ENSG00000130429,ENSG00000167772,ENSG00000179295,ENSG00000144381,ENSG00000099995,ENSG00000179119,ENSG00000198612,ENSG00000184983,ENSG00000122545,ENSG00000105186,ENSG00000090447,ENSG00000198736,ENSG00000101367,ENSG00000172409,ENSG00000151414,ENSG00000178999,ENSG00000178104…
GO:0034470	ncRNA processing	biological_process	2.1143e-27	5.9018e-25	242.29	169	3646	429	20206	ENSG00000101811,ENSG00000105171,ENSG00000086189,ENSG00000278053,ENSG00000198000,ENSG00000132467,ENSG00000187772,ENSG00000011260,ENSG00000100416,ENSG00000196449,ENSG00000130826,ENSG00000084463,ENSG00000166197,ENSG00000138442,ENSG00000278619,ENSG00000091127,ENSG00000037241,ENSG00000104613,ENSG00000124784,ENSG00000177192,ENSG00000167264,ENSG00000144034,ENSG00000196976,ENSG00000101391,ENSG00000123737…
GO:0006793	phosphorus metabolic process	biological_process	3.8863e-27	1.0703e-24	239.705	817	3646	3280	20206	ENSG00000140992,ENSG00000198886,ENSG00000055130,ENSG00000133083,ENSG00000211456,ENSG00000156110,ENSG00000124784,ENSG00000077044,ENSG00000167264,ENSG00000262919,ENSG00000277161,ENSG00000178950,ENSG00000185989,ENSG00000155252,ENSG00000130164,ENSG00000244005,ENSG00000101391,ENSG00000103653,ENSG00000170315,ENSG00000141349,ENSG00000003393,ENSG00000159199,ENSG00000144118,ENSG00000112640,ENSG00000160293…
GO:0051649	establishment of localization in cell	biological_process	4.0036e-27	1.0881e-24	239.633	715	3646	2798	20206	ENSG00000213024,ENSG00000109111,ENSG00000102606,ENSG00000106266,ENSG00000147454,ENSG00000087088,ENSG00000140526,ENSG00000265241,ENSG00000134375,ENSG00000134222,ENSG00000148943,ENSG00000090020,ENSG00000115216,ENSG00000204389,ENSG00000130726,ENSG00000065882,ENSG00000166949,ENSG00000119335,ENSG00000137040,ENSG00000115163,ENSG00000102265,ENSG00000132507,ENSG00000110713,ENSG00000100216,ENSG00000143933…
GO:0006807	nitrogen compound metabolic process	biological_process	4.5627e-27	1.224e-24	239.122	1587	3646	7213	20206	ENSG00000116604,ENSG00000103194,ENSG00000076924,ENSG00000156261,ENSG00000128683,ENSG00000120438,ENSG00000130821,ENSG00000114650,ENSG00000134058,ENSG00000110888,ENSG00000145293,ENSG00000181163,ENSG00000133816,ENSG00000165733,ENSG00000116898,ENSG00000121274,ENSG00000133895,ENSG00000170734,ENSG00000183665,ENSG00000179981,ENSG00000062822,ENSG00000072506,ENSG00000198805,ENSG00000141994,ENSG00000171310…
GO:0042254	ribosome biogenesis	biological_process	1.3015e-26	3.319e-24	234.79	143	3646	344	20206	ENSG00000132153,ENSG00000215301,ENSG00000183751,ENSG00000124228,ENSG00000121274,ENSG00000148843,ENSG00000181163,ENSG00000124383,ENSG00000165733,ENSG00000179409,ENSG00000161956,ENSG00000170515,ENSG00000175467,ENSG00000117133,ENSG00000075914,ENSG00000254858,ENSG00000171824,ENSG00000071462,ENSG00000029639,ENSG00000173545,ENSG00000164346,ENSG00000272047,ENSG00000165496,ENSG00000163938,ENSG00000041802…
GO:0044710	single-organism metabolic process	biological_process	1.4318e-26	3.6067e-24	234.429	1284	3646	5667	20206	ENSG00000166851,ENSG00000187790,ENSG00000172057,ENSG00000198682,ENSG00000155097,ENSG00000149541,ENSG00000129566,ENSG00000166200,ENSG00000137806,ENSG00000198363,ENSG00000160688,ENSG00000105929,ENSG00000134333,ENSG00000198162,ENSG00000105127,ENSG00000138356,ENSG00000197170,ENSG00000101346,ENSG00000151576,ENSG00000067066,ENSG00000071539,ENSG00000142871,ENSG00000257335,ENSG00000126062,ENSG00000064703…
GO:0043412	macromolecule modification	biological_process	6.549e-26	1.6104e-23	227.931	992	3646	4150	20206	ENSG00000077264,ENSG00000101447,ENSG00000197562,ENSG00000130755,ENSG00000150630,ENSG00000164318,ENSG00000136273,ENSG00000108773,ENSG00000089195,ENSG00000114745,ENSG00000115368,ENSG00000198730,ENSG00000107581,ENSG00000175582,ENSG00000064225,ENSG00000266094,ENSG00000153162,ENSG00000118046,ENSG00000112237,ENSG00000169902,ENSG00000077782,ENSG00000108342,ENSG00000161057,ENSG00000090061,ENSG00000162885…
GO:0031329	regulation of cellular catabolic process	biological_process	9.2449e-26	2.2205e-23	226.535	232	3646	668	20206	ENSG00000172331,ENSG00000001629,ENSG00000168502,ENSG00000089053,ENSG00000168078,ENSG00000101557,ENSG00000078140,ENSG00000087088,ENSG00000159720,ENSG00000169679,ENSG00000143106,ENSG00000144635,ENSG00000108344,ENSG00000131467,ENSG00000149557,ENSG00000014216,ENSG00000165699,ENSG00000004142,ENSG00000213923,ENSG00000185627,ENSG00000155506,ENSG00000173846,ENSG00000102265,ENSG00000078618,ENSG00000213585…
GO:0033554	cellular response to stress	biological_process	2.3791e-25	5.5845e-23	222.53	569	3646	2143	20206	ENSG00000117394,ENSG00000140443,ENSG00000143384,ENSG00000111802,ENSG00000157450,ENSG00000196396,ENSG00000119508,ENSG00000087191,ENSG00000171055,ENSG00000126457,ENSG00000136436,ENSG00000074319,ENSG00000158828,ENSG00000157954,ENSG00000181222,ENSG00000030110,ENSG00000100325,ENSG00000122140,ENSG00000142627,ENSG00000102900,ENSG00000264364,ENSG00000131871,ENSG00000145386,ENSG00000198825,ENSG00000128829…
GO:0033036	macromolecule localization	biological_process	5.6596e-25	1.2989e-22	218.864	724	3646	2880	20206	ENSG00000117650,ENSG00000227057,ENSG00000132432,ENSG00000134569,ENSG00000154217,ENSG00000133961,ENSG00000163932,ENSG00000085733,ENSG00000138768,ENSG00000205339,ENSG00000185359,ENSG00000101199,ENSG00000152661,ENSG00000080824,ENSG00000105649,ENSG00000163539,ENSG00000144747,ENSG00000091039,ENSG00000142599,ENSG00000130779,ENSG00000079332,ENSG00000131378,ENSG00000166189,ENSG00000180900,ENSG00000168610…
GO:0009894	regulation of catabolic process	biological_process	6.1664e-25	1.3845e-22	218.587	257	3646	776	20206	ENSG00000116260,ENSG00000135679,ENSG00000036257,ENSG00000127445,ENSG00000114771,ENSG00000126581,ENSG00000133028,ENSG00000114062,ENSG00000250565,ENSG00000100226,ENSG00000265808,ENSG00000176749,ENSG00000171314,ENSG00000100554,ENSG00000171055,ENSG00000087191,ENSG00000159388,ENSG00000161011,ENSG00000117399,ENSG00000146648,ENSG00000125447,ENSG00000196396,ENSG00000100083,ENSG00000158828,ENSG00000141232…
GO:0008104	protein localization	biological_process	2.2399e-24	4.8702e-22	213.125	644	3646	2513	20206	ENSG00000087088,ENSG00000213024,ENSG00000044115,ENSG00000108219,ENSG00000106266,ENSG00000198356,ENSG00000128524,ENSG00000048140,ENSG00000134375,ENSG00000065882,ENSG00000130726,ENSG00000148943,ENSG00000090020,ENSG00000110713,ENSG00000100216,ENSG00000110880,ENSG00000213923,ENSG00000137040,ENSG00000166949,ENSG00000115163,ENSG00000132507,ENSG00000122862,ENSG00000131507,ENSG00000171206,ENSG00000105186…
GO:0022402	cell cycle process	biological_process	5.4853e-24	1.133e-21	209.458	398	3646	1382	20206	ENSG00000237649,ENSG00000176749,ENSG00000100749,ENSG00000126581,ENSG00000127445,ENSG00000165416,ENSG00000036257,ENSG00000176101,ENSG00000135679,ENSG00000163235,ENSG00000095319,ENSG00000127616,ENSG00000146648,ENSG00000117399,ENSG00000159388,ENSG00000087191,ENSG00000169372,ENSG00000121621,ENSG00000076382,ENSG00000132382,ENSG00000100401,ENSG00000126457,ENSG00000204843,ENSG00000138182,ENSG00000074319…
GO:0044248	cellular catabolic process	biological_process	8.1464e-24	1.6661e-21	207.783	566	3646	2169	20206	ENSG00000099904,ENSG00000145782,ENSG00000175066,ENSG00000233276,ENSG00000123908,ENSG00000105339,ENSG00000164308,ENSG00000183735,ENSG00000198791,ENSG00000168411,ENSG00000009335,ENSG00000152484,ENSG00000162413,ENSG00000113558,ENSG00000009844,ENSG00000165006,ENSG00000177889,ENSG00000126226,ENSG00000119048,ENSG00000173281,ENSG00000100504,ENSG00000100387,ENSG00000114503,ENSG00000092820,ENSG00000204351…
GO:0033043	regulation of organelle organization	biological_process	1.8611e-23	3.7323e-21	204.28	342	3646	1148	20206	ENSG00000125753,ENSG00000156928,ENSG00000100523,ENSG00000149798,ENSG00000163235,ENSG00000076382,ENSG00000100030,ENSG00000121621,ENSG00000109171,ENSG00000171055,ENSG00000117399,ENSG00000161011,ENSG00000145391,ENSG00000265808,ENSG00000176749,ENSG00000130827,ENSG00000197045,ENSG00000036257,ENSG00000197226,ENSG00000136950,ENSG00000126581,ENSG00000127445,ENSG00000088986,ENSG00000125746,ENSG00000138660…
GO:0048522	positive regulation of cellular process	biological_process	2.0685e-23	4.0693e-21	203.905	1146	3646	4988	20206	ENSG00000227057,ENSG00000102096,ENSG00000145623,ENSG00000134569,ENSG00000060339,ENSG00000115935,ENSG00000163932,ENSG00000068078,ENSG00000137807,ENSG00000185359,ENSG00000112893,ENSG00000006459,ENSG00000163539,ENSG00000127948,ENSG00000091039,ENSG00000185049,ENSG00000168610,ENSG00000160410,ENSG00000065150,ENSG00000186575,ENSG00000167136,ENSG00000167196,ENSG00000101182,ENSG00000100519,ENSG00000152332…
GO:0006464	cellular protein modification process	biological_process	3.7024e-23	7.1474e-21	201.459	941	3646	3967	20206	ENSG00000182197,ENSG00000254093,ENSG00000183207,ENSG00000065559,ENSG00000277632,ENSG00000157554,ENSG00000156970,ENSG00000175166,ENSG00000173545,ENSG00000164109,ENSG00000174775,ENSG00000142168,ENSG00000165572,ENSG00000112079,ENSG00000114999,ENSG00000105568,ENSG00000143543,ENSG00000132471,ENSG00000125835,ENSG00000133424,ENSG00000167601,ENSG00000173898,ENSG00000237172,ENSG00000116455,ENSG00000175054…
GO:0036211	protein modification process	biological_process	3.7024e-23	7.1474e-21	201.459	941	3646	3967	20206	ENSG00000138166,ENSG00000157933,ENSG00000092445,ENSG00000151116,ENSG00000176658,ENSG00000163938,ENSG00000163291,ENSG00000072786,ENSG00000102699,ENSG00000105197,ENSG00000110172,ENSG00000139977,ENSG00000120889,ENSG00000155846,ENSG00000033011,ENSG00000164543,ENSG00000103549,ENSG00000197930,ENSG00000176915,ENSG00000129515,ENSG00000187555,ENSG00000130669,ENSG00000198355,ENSG00000149948,ENSG00000130725…
GO:0048518	positive regulation of biological process	biological_process	4.6671e-23	8.9262e-21	200.493	1313	3646	5859	20206	ENSG00000173482,ENSG00000128340,ENSG00000126067,ENSG00000148400,ENSG00000112425,ENSG00000262814,ENSG00000099804,ENSG00000113594,ENSG00000171100,ENSG00000136827,ENSG00000116514,ENSG00000173389,ENSG00000171943,ENSG00000196262,ENSG00000204463,ENSG00000127666,ENSG00000162711,ENSG00000071626,ENSG00000161980,ENSG00000140854,ENSG00000065526,ENSG00000135723,ENSG00000266094,ENSG00000125657,ENSG00000150630…
GO:0032268	regulation of cellular protein metabolic process	biological_process	5.565e-23	1.0546e-20	199.769	629	3646	2472	20206	ENSG00000173163,ENSG00000110092,ENSG00000167193,ENSG00000173327,ENSG00000067704,ENSG00000169689,ENSG00000164086,ENSG00000079482,ENSG00000044574,ENSG00000123975,ENSG00000103035,ENSG00000064961,ENSG00000204104,ENSG00000125755,ENSG00000204209,ENSG00000110321,ENSG00000184110,ENSG00000078304,ENSG00000116750,ENSG00000004897,ENSG00000156299,ENSG00000169252,ENSG00000111321,ENSG00000174744,ENSG00000113712…
GO:0009057	macromolecule catabolic process	biological_process	3.3134e-22	6.1659e-20	192.1	368	3646	1289	20206	ENSG00000173546,ENSG00000198742,ENSG00000137275,ENSG00000082701,ENSG00000159461,ENSG00000107882,ENSG00000114125,ENSG00000133265,ENSG00000112742,ENSG00000179262,ENSG00000177830,ENSG00000088833,ENSG00000102910,ENSG00000187555,ENSG00000103549,ENSG00000101294,ENSG00000155508,ENSG00000150907,ENSG00000160087,ENSG00000105723,ENSG00000113712,ENSG00000170860,ENSG00000198952,ENSG00000160803,ENSG00000162063…
GO:0070727	cellular macromolecule localization	biological_process	7.6369e-22	1.4085e-19	188.512	445	3646	1640	20206	ENSG00000103496,ENSG00000213281,ENSG00000181163,ENSG00000158769,ENSG00000204463,ENSG00000136986,ENSG00000162711,ENSG00000162735,ENSG00000140854,ENSG00000031823,ENSG00000075785,ENSG00000010810,ENSG00000116586,ENSG00000128340,ENSG00000117280,ENSG00000204390,ENSG00000152642,ENSG00000150457,ENSG00000055483,ENSG00000175115,ENSG00000152056,ENSG00000136827,ENSG00000119185,ENSG00000161036,ENSG00000128342…
GO:0051179	localization	biological_process	8.5125e-22	1.5561e-19	188.08	1329	3646	6002	20206	ENSG00000149925,ENSG00000062598,ENSG00000173020,ENSG00000139197,ENSG00000106991,ENSG00000075218,ENSG00000148396,ENSG00000148411,ENSG00000176170,ENSG00000087085,ENSG00000138069,ENSG00000126003,ENSG00000018189,ENSG00000138180,ENSG00000108953,ENSG00000103591,ENSG00000121940,ENSG00000198792,ENSG00000154764,ENSG00000102898,ENSG00000113732,ENSG00000076201,ENSG00000151726,ENSG00000122068,ENSG00000161203…
GO:0034613	cellular protein localization	biological_process	2.1891e-21	3.9354e-19	184.05	441	3646	1630	20206	ENSG00000204569,ENSG00000132341,ENSG00000144867,ENSG00000136100,ENSG00000221823,ENSG00000198258,ENSG00000163132,ENSG00000155561,ENSG00000101843,ENSG00000180304,ENSG00000149930,ENSG00000180921,ENSG00000198793,ENSG00000138073,ENSG00000100284,ENSG00000126883,ENSG00000275066,ENSG00000099901,ENSG00000084463,ENSG00000124762,ENSG00000136854,ENSG00000117758,ENSG00000140992,ENSG00000131437,ENSG00000113966…
GO:0016310	phosphorylation	biological_process	2.191e-21	3.9354e-19	184.05	584	3646	2287	20206	ENSG00000166923,ENSG00000277586,ENSG00000105220,ENSG00000276085,ENSG00000161638,ENSG00000196455,ENSG00000099875,ENSG00000198276,ENSG00000095752,ENSG00000066027,ENSG00000111206,ENSG00000114738,ENSG00000114209,ENSG00000177885,ENSG00000162951,ENSG00000086015,ENSG00000146648,ENSG00000161011,ENSG00000100030,ENSG00000086061,ENSG00000171314,ENSG00000197045,ENSG00000269335,ENSG00000176749,ENSG00000143507…
GO:0016482	cytoplasmic transport	biological_process	3.0657e-21	5.4591e-19	182.629	358	3646	1264	20206	ENSG00000051596,ENSG00000080371,ENSG00000115317,ENSG00000151247,ENSG00000185825,ENSG00000142185,ENSG00000143545,ENSG00000125538,ENSG00000173744,ENSG00000143799,ENSG00000140986,ENSG00000144566,ENSG00000079337,ENSG00000119392,ENSG00000186432,ENSG00000058804,ENSG00000165525,ENSG00000085872,ENSG00000096384,ENSG00000182481,ENSG00000068001,ENSG00000106636,ENSG00000160218,ENSG00000141385,ENSG00000129083…
GO:0051246	regulation of protein metabolic process	biological_process	4.1231e-21	7.2791e-19	181.379	665	3646	2686	20206	ENSG00000105220,ENSG00000276085,ENSG00000161638,ENSG00000166923,ENSG00000100083,ENSG00000111206,ENSG00000177885,ENSG00000114209,ENSG00000114738,ENSG00000162951,ENSG00000099875,ENSG00000095752,ENSG00000066027,ENSG00000141232,ENSG00000117399,ENSG00000161011,ENSG00000159388,ENSG00000100030,ENSG00000084623,ENSG00000169372,ENSG00000086061,ENSG00000125447,ENSG00000086015,ENSG00000146648,ENSG00000090905…
GO:0065009	regulation of molecular function	biological_process	5.536e-21	9.6908e-19	180.136	715	3646	2921	20206	ENSG00000184500,ENSG00000102218,ENSG00000177889,ENSG00000126226,ENSG00000198826,ENSG00000125968,ENSG00000215021,ENSG00000196422,ENSG00000110931,ENSG00000166848,ENSG00000114346,ENSG00000055163,ENSG00000127586,ENSG00000169744,ENSG00000124198,ENSG00000187951,ENSG00000099331,ENSG00000163605,ENSG00000198863,ENSG00000038382,ENSG00000136930,ENSG00000136810,ENSG00000108179,ENSG00000164400,ENSG00000134452…
GO:0009056	catabolic process	biological_process	8.698e-21	1.4848e-18	178.283	630	3646	2538	20206	ENSG00000131508,ENSG00000100292,ENSG00000129559,ENSG00000100567,ENSG00000144566,ENSG00000125870,ENSG00000123395,ENSG00000079337,ENSG00000183655,ENSG00000126107,ENSG00000077348,ENSG00000165704,ENSG00000109189,ENSG00000127080,ENSG00000185825,ENSG00000121879,ENSG00000115317,ENSG00000151247,ENSG00000188554,ENSG00000097021,ENSG00000185627,ENSG00000085978,ENSG00000162298,ENSG00000123124,ENSG00000158435…
GO:0010467	gene expression	biological_process	9.9361e-21	1.6823e-18	177.741	1259	3646	5672	20206	ENSG00000167281,ENSG00000149600,ENSG00000130254,ENSG00000132740,ENSG00000144747,ENSG00000067334,ENSG00000152661,ENSG00000011304,ENSG00000074201,ENSG00000261236,ENSG00000114867,ENSG00000111361,ENSG00000089048,ENSG00000178896,ENSG00000111145,ENSG00000183337,ENSG00000113649,ENSG00000243927,ENSG00000070404,ENSG00000173113,ENSG00000185551,ENSG00000170955,ENSG00000135070,ENSG00000012223,ENSG00000100697…
GO:0080135	regulation of cellular response to stress	biological_process	4.5841e-20	7.6362e-18	171.171	238	3646	751	20206	ENSG00000120694,ENSG00000188486,ENSG00000162298,ENSG00000004142,ENSG00000165699,ENSG00000110713,ENSG00000149428,ENSG00000198909,ENSG00000109133,ENSG00000166579,ENSG00000064545,ENSG00000155506,ENSG00000104312,ENSG00000064393,ENSG00000117450,ENSG00000169032,ENSG00000110958,ENSG00000019549,ENSG00000213585,ENSG00000008294,ENSG00000204389,ENSG00000162889,ENSG00000163904,ENSG00000130726,ENSG00000132002…
GO:0045184	establishment of protein localization	biological_process	6.9135e-20	1.1334e-17	169.456	527	3646	2060	20206	ENSG00000198793,ENSG00000100284,ENSG00000275066,ENSG00000099901,ENSG00000084463,ENSG00000124762,ENSG00000112033,ENSG00000149930,ENSG00000166557,ENSG00000136689,ENSG00000159753,ENSG00000101843,ENSG00000132341,ENSG00000108774,ENSG00000153823,ENSG00000184160,ENSG00000114850,ENSG00000090674,ENSG00000163930,ENSG00000071054,ENSG00000136738,ENSG00000055044,ENSG00000139496,ENSG00000134242,ENSG00000130734…
GO:0034622	cellular macromolecular complex assembly	biological_process	9.4287e-20	1.5216e-17	168.177	297	3646	1035	20206	ENSG00000100353,ENSG00000109072,ENSG00000105887,ENSG00000132600,ENSG00000078140,ENSG00000242485,ENSG00000107290,ENSG00000132591,ENSG00000168653,ENSG00000175606,ENSG00000119013,ENSG00000109133,ENSG00000110713,ENSG00000115163,ENSG00000124608,ENSG00000051523,ENSG00000188486,ENSG00000119335,ENSG00000166949,ENSG00000137040,ENSG00000063978,ENSG00000113460,ENSG00000101161,ENSG00000134222,ENSG00000179119…
GO:0006364	rRNA processing	biological_process	1.0229e-19	1.6379e-17	167.857	111	3646	277	20206	ENSG00000120314,ENSG00000163811,ENSG00000197223,ENSG00000007520,ENSG00000141551,ENSG00000088930,ENSG00000110104,ENSG00000135521,ENSG00000112578,ENSG00000115368,ENSG00000083520,ENSG00000189306,ENSG00000145912,ENSG00000119285,ENSG00000053372,ENSG00000120158,ENSG00000087269,ENSG00000169519,ENSG00000111641,ENSG00000029639,ENSG00000071462,ENSG00000171824,ENSG00000144535,ENSG00000173113,ENSG00000164346…
GO:0009893	positive regulation of metabolic process	biological_process	1.3927e-19	2.2129e-17	166.55	881	3646	3767	20206	ENSG00000125755,ENSG00000163686,ENSG00000049245,ENSG00000204209,ENSG00000077150,ENSG00000078549,ENSG00000108518,ENSG00000110321,ENSG00000042429,ENSG00000041982,ENSG00000004897,ENSG00000181220,ENSG00000156299,ENSG00000110092,ENSG00000173163,ENSG00000166226,ENSG00000167193,ENSG00000027075,ENSG00000173327,ENSG00000064313,ENSG00000169689,ENSG00000164086,ENSG00000123975,ENSG00000044574,ENSG00000275832…
GO:0016072	rRNA metabolic process	biological_process	2.3129e-19	3.6469e-17	164.381	112	3646	283	20206	ENSG00000161956,ENSG00000175467,ENSG00000170515,ENSG00000261236,ENSG00000039123,ENSG00000179409,ENSG00000105671,ENSG00000119616,ENSG00000100138,ENSG00000178896,ENSG00000227057,ENSG00000065183,ENSG00000117133,ENSG00000075914,ENSG00000114767,ENSG00000107833,ENSG00000136891,ENSG00000101361,ENSG00000183751,ENSG00000124228,ENSG00000126524,ENSG00000124383,ENSG00000148843,ENSG00000150990,ENSG00000165733…
GO:0030163	protein catabolic process	biological_process	3.0626e-19	4.7926e-17	163.194	267	3646	885	20206	ENSG00000126107,ENSG00000183655,ENSG00000166851,ENSG00000100567,ENSG00000096384,ENSG00000131508,ENSG00000129559,ENSG00000125818,ENSG00000107404,ENSG00000115317,ENSG00000197170,ENSG00000185825,ENSG00000125538,ENSG00000154582,ENSG00000109189,ENSG00000122779,ENSG00000070159,ENSG00000123124,ENSG00000162298,ENSG00000078618,ENSG00000185627,ENSG00000127191,ENSG00000024048,ENSG00000109501,ENSG00000169679…
GO:0006461	protein complex assembly	biological_process	6.407e-19	9.8031e-17	160.086	401	3646	1505	20206	ENSG00000149925,ENSG00000160410,ENSG00000088727,ENSG00000065150,ENSG00000129534,ENSG00000139197,ENSG00000106682,ENSG00000148411,ENSG00000138035,ENSG00000008838,ENSG00000148396,ENSG00000138069,ENSG00000099341,ENSG00000130779,ENSG00000087085,ENSG00000144119,ENSG00000185760,ENSG00000157020,ENSG00000100519,ENSG00000104142,ENSG00000167986,ENSG00000119787,ENSG00000104756,ENSG00000169398,ENSG00000105329…
GO:0070271	protein complex biogenesis	biological_process	6.407e-19	9.8031e-17	160.086	401	3646	1505	20206	ENSG00000117748,ENSG00000164494,ENSG00000131398,ENSG00000102057,ENSG00000133627,ENSG00000110031,ENSG00000180596,ENSG00000152700,ENSG00000124333,ENSG00000168404,ENSG00000179958,ENSG00000011426,ENSG00000114354,ENSG00000213619,ENSG00000085721,ENSG00000061676,ENSG00000138594,ENSG00000204899,ENSG00000118900,ENSG00000088325,ENSG00000104973,ENSG00000132963,ENSG00000087586,ENSG00000135932,ENSG00000115306…
GO:0022411	cellular component disassembly	biological_process	7.0425e-19	1.0696e-16	159.708	205	3646	638	20206	ENSG00000067057,ENSG00000115364,ENSG00000143314,ENSG00000125450,ENSG00000115306,ENSG00000085733,ENSG00000163932,ENSG00000135047,ENSG00000167088,ENSG00000168411,ENSG00000243927,ENSG00000063244,ENSG00000172757,ENSG00000105401,ENSG00000185608,ENSG00000185122,ENSG00000163577,ENSG00000163539,ENSG00000136522,ENSG00000145782,ENSG00000099904,ENSG00000138594,ENSG00000163975,ENSG00000176171,ENSG00000171346…
GO:0031331	positive regulation of cellular catabolic process	biological_process	8.0312e-19	1.2109e-16	159.169	134	3646	356	20206	ENSG00000100804,ENSG00000101843,ENSG00000176248,ENSG00000166167,ENSG00000130177,ENSG00000177666,ENSG00000136436,ENSG00000187097,ENSG00000177169,ENSG00000141232,ENSG00000163636,ENSG00000158828,ENSG00000115233,ENSG00000153107,ENSG00000168092,ENSG00000128829,ENSG00000130340,ENSG00000165916,ENSG00000165280,ENSG00000132109,ENSG00000114771,ENSG00000170315,ENSG00000126581,ENSG00000036257,ENSG00000135679…
GO:0050790	regulation of catalytic activity	biological_process	8.3453e-19	1.2491e-16	159.034	592	3646	2386	20206	ENSG00000156970,ENSG00000173545,ENSG00000175166,ENSG00000115211,ENSG00000254093,ENSG00000065559,ENSG00000198837,ENSG00000277632,ENSG00000105568,ENSG00000143543,ENSG00000112079,ENSG00000164109,ENSG00000140564,ENSG00000086598,ENSG00000174775,ENSG00000142168,ENSG00000073921,ENSG00000173898,ENSG00000198753,ENSG00000163251,ENSG00000180198,ENSG00000107021,ENSG00000143801,ENSG00000131408,ENSG00000132170…
GO:0010498	proteasomal protein catabolic process	biological_process	1.1025e-18	1.6384e-16	157.856	159	3646	452	20206	ENSG00000167986,ENSG00000182446,ENSG00000168894,ENSG00000130311,ENSG00000100350,ENSG00000126787,ENSG00000167196,ENSG00000100764,ENSG00000138778,ENSG00000119048,ENSG00000177479,ENSG00000126226,ENSG00000106803,ENSG00000100519,ENSG00000197579,ENSG00000101182,ENSG00000141551,ENSG00000169139,ENSG00000142507,ENSG00000123159,ENSG00000068878,ENSG00000075218,ENSG00000099341,ENSG00000139842,ENSG00000120129…
GO:0010608	posttranscriptional regulation of gene expression	biological_process	1.1272e-18	1.6632e-16	157.791	174	3646	512	20206	ENSG00000126070,ENSG00000170515,ENSG00000110888,ENSG00000254858,ENSG00000075914,ENSG00000126067,ENSG00000215301,ENSG00000182872,ENSG00000155508,ENSG00000167657,ENSG00000183978,ENSG00000181163,ENSG00000129351,ENSG00000120948,ENSG00000109971,ENSG00000149100,ENSG00000110321,ENSG00000151465,ENSG00000126602,ENSG00000158417,ENSG00000107581,ENSG00000164924,ENSG00000179134,ENSG00000184110,ENSG00000085760…
GO:0043632	modification-dependent macromolecule catabolic process	biological_process	1.2605e-18	1.8466e-16	157.336	209	3646	649	20206	ENSG00000144228,ENSG00000142208,ENSG00000175063,ENSG00000127870,ENSG00000087586,ENSG00000159352,ENSG00000166016,ENSG00000113194,ENSG00000173692,ENSG00000113558,ENSG00000162413,ENSG00000076201,ENSG00000152484,ENSG00000009335,ENSG00000167196,ENSG00000100764,ENSG00000126787,ENSG00000100350,ENSG00000177479,ENSG00000119048,ENSG00000138778,ENSG00000106803,ENSG00000126226,ENSG00000165006,ENSG00000177889…
GO:0051726	regulation of cell cycle	biological_process	1.7356e-18	2.5247e-16	155.978	289	3646	991	20206	ENSG00000142192,ENSG00000108262,ENSG00000166949,ENSG00000173846,ENSG00000143933,ENSG00000186834,ENSG00000004142,ENSG00000165699,ENSG00000068971,ENSG00000100029,ENSG00000086712,ENSG00000197019,ENSG00000134222,ENSG00000063978,ENSG00000163904,ENSG00000172716,ENSG00000131467,ENSG00000144635,ENSG00000143106,ENSG00000108344,ENSG00000170855,ENSG00000087088,ENSG00000178053,ENSG00000116560,ENSG00000163870…
GO:0007346	regulation of mitotic cell cycle	biological_process	2.4886e-18	3.5947e-16	154.443	169	3646	494	20206	ENSG00000175063,ENSG00000117748,ENSG00000146834,ENSG00000132466,ENSG00000011426,ENSG00000138594,ENSG00000090316,ENSG00000113558,ENSG00000275700,ENSG00000173692,ENSG00000088325,ENSG00000117650,ENSG00000102096,ENSG00000198791,ENSG00000087586,ENSG00000168411,ENSG00000159352,ENSG00000105329,ENSG00000167986,ENSG00000174442,ENSG00000137337,ENSG00000138778,ENSG00000204120,ENSG00000126787,ENSG00000215021…
GO:0048519	negative regulation of biological process	biological_process	2.9117e-18	4.1766e-16	153.792	1075	3646	4811	20206	ENSG00000122705,ENSG00000166851,ENSG00000136695,ENSG00000120800,ENSG00000172057,ENSG00000160570,ENSG00000198420,ENSG00000166200,ENSG00000099625,ENSG00000004478,ENSG00000146425,ENSG00000107937,ENSG00000105127,ENSG00000095539,ENSG00000197170,ENSG00000122779,ENSG00000067066,ENSG00000070159,ENSG00000020426,ENSG00000142871,ENSG00000112419,ENSG00000126062,ENSG00000064703,ENSG00000011485,ENSG00000165891…
GO:0008219	cell death	biological_process	3.8697e-18	5.4748e-16	152.616	510	3646	2008	20206	ENSG00000183735,ENSG00000188976,ENSG00000104419,ENSG00000160305,ENSG00000105185,ENSG00000087586,ENSG00000170027,ENSG00000090316,ENSG00000165392,ENSG00000088325,ENSG00000101152,ENSG00000113575,ENSG00000061676,ENSG00000005194,ENSG00000142208,ENSG00000085721,ENSG00000213619,ENSG00000159140,ENSG00000168404,ENSG00000165490,ENSG00000172757,ENSG00000154133,ENSG00000091409,ENSG00000042286,ENSG00000162892…
GO:0016265	death	biological_process	3.8697e-18	5.4748e-16	152.616	510	3646	2008	20206	ENSG00000181026,ENSG00000076604,ENSG00000132906,ENSG00000147162,ENSG00000162734,ENSG00000070501,ENSG00000130479,ENSG00000221823,ENSG00000163132,ENSG00000089094,ENSG00000197442,ENSG00000114023,ENSG00000101843,ENSG00000112033,ENSG00000105287,ENSG00000156709,ENSG00000168884,ENSG00000163161,ENSG00000175592,ENSG00000149930,ENSG00000150995,ENSG00000172531,ENSG00000115415,ENSG00000198793,ENSG00000104695…
GO:0009896	positive regulation of catabolic process	biological_process	4.1208e-18	5.7904e-16	152.373	149	3646	419	20206	ENSG00000198742,ENSG00000116514,ENSG00000110497,ENSG00000090054,ENSG00000133265,ENSG00000082701,ENSG00000156831,ENSG00000112425,ENSG00000126067,ENSG00000075785,ENSG00000155508,ENSG00000103549,ENSG00000110090,ENSG00000169252,ENSG00000204463,ENSG00000105723,ENSG00000150907,ENSG00000113712,ENSG00000166908,ENSG00000153395,ENSG00000206418,ENSG00000004897,ENSG00000161057,ENSG00000156970,ENSG00000118046…
GO:0044265	cellular macromolecule catabolic process	biological_process	4.5192e-18	6.3074e-16	152.001	298	3646	1047	20206	ENSG00000179151,ENSG00000157450,ENSG00000100600,ENSG00000163527,ENSG00000159388,ENSG00000087191,ENSG00000117399,ENSG00000161011,ENSG00000100226,ENSG00000090621,ENSG00000037241,ENSG00000135679,ENSG00000036257,ENSG00000128228,ENSG00000133028,ENSG00000114062,ENSG00000165280,ENSG00000131871,ENSG00000146535,ENSG00000174842,ENSG00000141198,ENSG00000146083,ENSG00000158828,ENSG00000074319,ENSG00000141232…
GO:0043161	proteasome-mediated ubiquitin-dependent protein catabolic process	biological_process	5.4572e-18	7.5149e-16	151.241	150	3646	424	20206	ENSG00000174842,ENSG00000153107,ENSG00000104695,ENSG00000146535,ENSG00000146083,ENSG00000165280,ENSG00000131871,ENSG00000165916,ENSG00000166167,ENSG00000130177,ENSG00000100379,ENSG00000100804,ENSG00000101843,ENSG00000176248,ENSG00000163636,ENSG00000115233,ENSG00000132640,ENSG00000163527,ENSG00000112343,ENSG00000013275,ENSG00000099364,ENSG00000117399,ENSG00000087191,ENSG00000011275,ENSG00000164611…
GO:0051640	organelle localization	biological_process	9.8699e-18	1.3413e-15	148.725	157	3646	451	20206	ENSG00000163539,ENSG00000100345,ENSG00000114354,ENSG00000105649,ENSG00000008056,ENSG00000105700,ENSG00000152700,ENSG00000124333,ENSG00000130202,ENSG00000137807,ENSG00000138768,ENSG00000087586,ENSG00000121957,ENSG00000171608,ENSG00000177879,ENSG00000101152,ENSG00000154764,ENSG00000157020,ENSG00000126787,ENSG00000179041,ENSG00000138778,ENSG00000119048,ENSG00000176986,ENSG00000116688,ENSG00000076356…
GO:0044772	mitotic cell cycle phase transition	biological_process	1.0294e-17	1.3897e-15	148.571	177	3646	532	20206	ENSG00000136811,ENSG00000103342,ENSG00000197170,ENSG00000161642,ENSG00000151247,ENSG00000181817,ENSG00000125818,ENSG00000101367,ENSG00000185088,ENSG00000163870,ENSG00000085563,ENSG00000100567,ENSG00000134057,ENSG00000151893,ENSG00000008018,ENSG00000166851,ENSG00000277791,ENSG00000135249,ENSG00000115738,ENSG00000154473,ENSG00000109917,ENSG00000089053,ENSG00000172716,ENSG00000079805,ENSG00000135090…
GO:0051338	regulation of transferase activity	biological_process	1.2657e-17	1.6868e-15	147.729	283	3646	978	20206	ENSG00000167264,ENSG00000103888,ENSG00000130695,ENSG00000107949,ENSG00000113161,ENSG00000055130,ENSG00000140992,ENSG00000163249,ENSG00000006432,ENSG00000003393,ENSG00000101391,ENSG00000254087,ENSG00000103653,ENSG00000170315,ENSG00000177283,ENSG00000262919,ENSG00000171033,ENSG00000134242,ENSG00000108106,ENSG00000160293,ENSG00000144118,ENSG00000046774,ENSG00000184160,ENSG00000013275,ENSG00000162734…
GO:0006139	nucleobase-containing compound metabolic process	biological_process	1.7857e-17	2.3645e-15	146.263	1297	3646	5992	20206	ENSG00000008838,ENSG00000132840,ENSG00000142599,ENSG00000136928,ENSG00000134107,ENSG00000100462,ENSG00000125944,ENSG00000090060,ENSG00000074800,ENSG00000132819,ENSG00000124535,ENSG00000135521,ENSG00000083520,ENSG00000157193,ENSG00000012223,ENSG00000167986,ENSG00000185551,ENSG00000137337,ENSG00000173113,ENSG00000061273,ENSG00000076108,ENSG00000021776,ENSG00000197579,ENSG00000005007,ENSG00000129514…
GO:0044257	cellular protein catabolic process	biological_process	2.2041e-17	2.8815e-15	145.404	225	3646	732	20206	ENSG00000160803,ENSG00000162063,ENSG00000078304,ENSG00000116750,ENSG00000004897,ENSG00000206418,ENSG00000173163,ENSG00000156970,ENSG00000175166,ENSG00000161057,ENSG00000034713,ENSG00000108671,ENSG00000125656,ENSG00000079482,ENSG00000044574,ENSG00000131475,ENSG00000135018,ENSG00000103035,ENSG00000140564,ENSG00000164109,ENSG00000147065,ENSG00000170248,ENSG00000108854,ENSG00000114125,ENSG00000171100…
GO:0044770	cell cycle phase transition	biological_process	2.8546e-17	3.6853e-15	144.335	183	3646	561	20206	ENSG00000180198,ENSG00000116691,ENSG00000128059,ENSG00000110274,ENSG00000004897,ENSG00000136273,ENSG00000101447,ENSG00000198176,ENSG00000006634,ENSG00000103035,ENSG00000164109,ENSG00000105568,ENSG00000108671,ENSG00000123975,ENSG00000161057,ENSG00000064313,ENSG00000156970,ENSG00000188229,ENSG00000110092,ENSG00000175166,ENSG00000112742,ENSG00000156831,ENSG00000147457,ENSG00000118193,ENSG00000126067…
GO:0019941	modification-dependent protein catabolic process	biological_process	3.1061e-17	3.985e-15	143.996	203	3646	641	20206	ENSG00000175063,ENSG00000144228,ENSG00000142208,ENSG00000173692,ENSG00000113558,ENSG00000162413,ENSG00000076201,ENSG00000152484,ENSG00000009335,ENSG00000127870,ENSG00000087586,ENSG00000159352,ENSG00000113194,ENSG00000166016,ENSG00000167986,ENSG00000169398,ENSG00000168894,ENSG00000182446,ENSG00000130985,ENSG00000130311,ENSG00000100764,ENSG00000167196,ENSG00000126787,ENSG00000100350,ENSG00000119048…
GO:0051234	establishment of localization	biological_process	3.3517e-17	4.2736e-15	143.692	1087	3646	4912	20206	ENSG00000072958,ENSG00000213719,ENSG00000154122,ENSG00000105197,ENSG00000151116,ENSG00000131016,ENSG00000086065,ENSG00000176658,ENSG00000152556,ENSG00000185666,ENSG00000136111,ENSG00000197930,ENSG00000110090,ENSG00000125454,ENSG00000198355,ENSG00000243156,ENSG00000109971,ENSG00000141503,ENSG00000198742,ENSG00000103966,ENSG00000147457,ENSG00000090432,ENSG00000198727,ENSG00000069849,ENSG00000126953…
GO:0006511	ubiquitin-dependent protein catabolic process	biological_process	3.4138e-17	4.3261e-15	143.639	201	3646	633	20206	ENSG00000130311,ENSG00000168894,ENSG00000182446,ENSG00000169398,ENSG00000167986,ENSG00000100519,ENSG00000197579,ENSG00000101182,ENSG00000177889,ENSG00000165006,ENSG00000126226,ENSG00000106803,ENSG00000138778,ENSG00000119048,ENSG00000177479,ENSG00000100350,ENSG00000126787,ENSG00000100764,ENSG00000167196,ENSG00000139842,ENSG00000099341,ENSG00000110344,ENSG00000068878,ENSG00000075218,ENSG00000141551…
GO:0015031	protein transport	biological_process	3.6436e-17	4.5891e-15	143.383	481	3646	1905	20206	ENSG00000198793,ENSG00000138073,ENSG00000100284,ENSG00000126883,ENSG00000275066,ENSG00000099901,ENSG00000084463,ENSG00000124762,ENSG00000112033,ENSG00000180304,ENSG00000149930,ENSG00000150995,ENSG00000136100,ENSG00000166557,ENSG00000221823,ENSG00000136689,ENSG00000159753,ENSG00000198258,ENSG00000155561,ENSG00000154305,ENSG00000101843,ENSG00000204569,ENSG00000132341,ENSG00000144867,ENSG00000108774…
GO:0031325	positive regulation of cellular metabolic process	biological_process	3.8109e-17	4.7707e-15	143.214	712	3646	2999	20206	ENSG00000068078,ENSG00000127948,ENSG00000080824,ENSG00000006459,ENSG00000005249,ENSG00000134569,ENSG00000102096,ENSG00000117650,ENSG00000111145,ENSG00000163932,ENSG00000070404,ENSG00000185551,ENSG00000170955,ENSG00000012223,ENSG00000100519,ENSG00000197579,ENSG00000129514,ENSG00000005007,ENSG00000152332,ENSG00000101182,ENSG00000167196,ENSG00000167136,ENSG00000177479,ENSG00000185049,ENSG00000091039…
GO:0008150	biological_process	biological_process	4.312e-17	5.3655e-15	142.704	3380	3646	17950	20206	ENSG00000157456,ENSG00000120129,ENSG00000115541,ENSG00000183963,ENSG00000171497,ENSG00000112473,ENSG00000164068,ENSG00000132196,ENSG00000177700,ENSG00000197223,ENSG00000138778,ENSG00000099810,ENSG00000140829,ENSG00000113645,ENSG00000158158,ENSG00000011007,ENSG00000002549,ENSG00000171608,ENSG00000105185,ENSG00000153922,ENSG00000113194,ENSG00000184792,ENSG00000172009,ENSG00000183431,ENSG00000134014…
GO:0048523	negative regulation of cellular process	biological_process	5.6671e-17	6.9266e-15	141.595	993	3646	4430	20206	ENSG00000147649,ENSG00000132405,ENSG00000101367,ENSG00000197461,ENSG00000178999,ENSG00000134644,ENSG00000164134,ENSG00000088808,ENSG00000159459,ENSG00000122566,ENSG00000144381,ENSG00000135766,ENSG00000022840,ENSG00000106617,ENSG00000104881,ENSG00000109762,ENSG00000134250,ENSG00000183864,ENSG00000184557,ENSG00000090932,ENSG00000165912,ENSG00000156469,ENSG00000105821,ENSG00000072110,ENSG00000178053…
GO:0008380	RNA splicing	biological_process	7.1725e-17	8.715e-15	140.597	150	3646	437	20206	ENSG00000113575,ENSG00000144028,ENSG00000065978,ENSG00000169976,ENSG00000105618,ENSG00000011304,ENSG00000159140,ENSG00000167258,ENSG00000167281,ENSG00000164896,ENSG00000183431,ENSG00000124380,ENSG00000106344,ENSG00000063244,ENSG00000167088,ENSG00000039123,ENSG00000060339,ENSG00000074201,ENSG00000163166,ENSG00000066044,ENSG00000162775,ENSG00000100138,ENSG00000152332,ENSG00000169813,ENSG00000150459…
GO:0019222	regulation of metabolic process	biological_process	9.6311e-17	1.1634e-14	139.343	1511	3646	7122	20206	ENSG00000141068,ENSG00000129351,ENSG00000125878,ENSG00000109971,ENSG00000174705,ENSG00000166925,ENSG00000215301,ENSG00000103549,ENSG00000110090,ENSG00000155508,ENSG00000188827,ENSG00000164543,ENSG00000085063,ENSG00000069849,ENSG00000090432,ENSG00000023909,ENSG00000113070,ENSG00000158747,ENSG00000102910,ENSG00000198742,ENSG00000173546,ENSG00000103966,ENSG00000141503,ENSG00000060069,ENSG00000028839…
GO:0006397	mRNA processing	biological_process	1.1719e-16	1.4074e-14	138.516	172	3646	525	20206	ENSG00000183431,ENSG00000124380,ENSG00000106344,ENSG00000198791,ENSG00000063244,ENSG00000167088,ENSG00000128016,ENSG00000039123,ENSG00000060339,ENSG00000074201,ENSG00000163166,ENSG00000066044,ENSG00000100138,ENSG00000162775,ENSG00000144028,ENSG00000065978,ENSG00000169976,ENSG00000105618,ENSG00000011304,ENSG00000111880,ENSG00000159140,ENSG00000167258,ENSG00000167281,ENSG00000123908,ENSG00000166477…
GO:0046483	heterocycle metabolic process	biological_process	1.3321e-16	1.5905e-14	137.985	1325	3646	6174	20206	ENSG00000131196,ENSG00000152147,ENSG00000068120,ENSG00000163961,ENSG00000124383,ENSG00000124228,ENSG00000132170,ENSG00000131408,ENSG00000156831,ENSG00000213523,ENSG00000183072,ENSG00000141759,ENSG00000067225,ENSG00000128342,ENSG00000125618,ENSG00000170515,ENSG00000007376,ENSG00000125835,ENSG00000105568,ENSG00000277632,ENSG00000183207,ENSG00000142655,ENSG00000135624,ENSG00000112242,ENSG00000198840…
GO:0051603	proteolysis involved in cellular protein catabolic process	biological_process	1.5309e-16	1.8174e-14	137.405	215	3646	701	20206	ENSG00000128228,ENSG00000036257,ENSG00000070423,ENSG00000135679,ENSG00000133028,ENSG00000114062,ENSG00000170315,ENSG00000055130,ENSG00000092148,ENSG00000163527,ENSG00000112343,ENSG00000100991,ENSG00000013275,ENSG00000161011,ENSG00000117399,ENSG00000099364,ENSG00000087191,ENSG00000163930,ENSG00000011275,ENSG00000164611,ENSG00000110107,ENSG00000162909,ENSG00000177239,ENSG00000104969,ENSG00000101997…
GO:0051656	establishment of organelle localization	biological_process	1.9356e-16	2.2846e-14	136.412	126	3646	344	20206	ENSG00000101098,ENSG00000076382,ENSG00000146425,ENSG00000121621,ENSG00000142945,ENSG00000105063,ENSG00000170043,ENSG00000198301,ENSG00000197535,ENSG00000197102,ENSG00000106089,ENSG00000163235,ENSG00000135476,ENSG00000127314,ENSG00000196072,ENSG00000107651,ENSG00000186111,ENSG00000144566,ENSG00000167110,ENSG00000036257,ENSG00000170315,ENSG00000126581,ENSG00000138802,ENSG00000265808,ENSG00000113966…
GO:1902580	single-organism cellular localization	biological_process	2.3773e-16	2.7744e-14	135.568	349	3646	1308	20206	ENSG00000196455,ENSG00000130402,ENSG00000100883,ENSG00000165914,ENSG00000196655,ENSG00000088986,ENSG00000124207,ENSG00000105851,ENSG00000160294,ENSG00000077238,ENSG00000141458,ENSG00000166923,ENSG00000142627,ENSG00000264364,ENSG00000102900,ENSG00000136158,ENSG00000158828,ENSG00000120910,ENSG00000141232,ENSG00000204843,ENSG00000066027,ENSG00000100335,ENSG00000076382,ENSG00000179562,ENSG00000121621…
GO:0031399	regulation of protein modification process	biological_process	3.3873e-16	3.9089e-14	134.079	457	3646	1798	20206	ENSG00000008294,ENSG00000162889,ENSG00000115685,ENSG00000204389,ENSG00000163904,ENSG00000063978,ENSG00000197019,ENSG00000134222,ENSG00000104312,ENSG00000135503,ENSG00000185651,ENSG00000068971,ENSG00000124145,ENSG00000165699,ENSG00000186834,ENSG00000198909,ENSG00000110880,ENSG00000143933,ENSG00000105298,ENSG00000119335,ENSG00000166949,ENSG00000162302,ENSG00000142192,ENSG00000184203,ENSG00000087088…
GO:0032446	protein modification by small protein conjugation	biological_process	5.3436e-16	6.0982e-14	132.148	274	3646	961	20206	ENSG00000158828,ENSG00000074319,ENSG00000148634,ENSG00000100401,ENSG00000077152,ENSG00000033178,ENSG00000119599,ENSG00000102900,ENSG00000163162,ENSG00000089685,ENSG00000067955,ENSG00000149503,ENSG00000065802,ENSG00000165280,ENSG00000130560,ENSG00000176595,ENSG00000174842,ENSG00000146083,ENSG00000163481,ENSG00000176871,ENSG00000036257,ENSG00000135679,ENSG00000114062,ENSG00000127445,ENSG00000174177…
GO:1903322	positive regulation of protein modification by small protein conjugation or removal	biological_process	5.4316e-16	6.1646e-14	132.101	86	3646	205	20206	ENSG00000157450,ENSG00000134242,ENSG00000101997,ENSG00000197170,ENSG00000108106,ENSG00000013275,ENSG00000046774,ENSG00000125818,ENSG00000131507,ENSG00000131788,ENSG00000087191,ENSG00000117399,ENSG00000055130,ENSG00000100567,ENSG00000134057,ENSG00000145979,ENSG00000166851,ENSG00000008018,ENSG00000277791,ENSG00000137692,ENSG00000154473,ENSG00000114062,ENSG00000170315,ENSG00000127445,ENSG00000165280…
GO:0007067	mitotic nuclear division	biological_process	5.8118e-16	6.5601e-14	131.831	147	3646	431	20206	ENSG00000130779,ENSG00000100462,ENSG00000137812,ENSG00000175792,ENSG00000010292,ENSG00000157456,ENSG00000120129,ENSG00000134690,ENSG00000165660,ENSG00000129534,ENSG00000002822,ENSG00000105329,ENSG00000174442,ENSG00000011243,ENSG00000144535,ENSG00000138778,ENSG00000179041,ENSG00000215021,ENSG00000126787,ENSG00000112941,ENSG00000129195,ENSG00000165476,ENSG00000126226,ENSG00000162413,ENSG00000185515…
GO:0006725	cellular aromatic compound metabolic process	biological_process	6.3189e-16	7.0937e-14	131.491	1323	3646	6190	20206	ENSG00000197217,ENSG00000065526,ENSG00000198712,ENSG00000161980,ENSG00000142186,ENSG00000071626,ENSG00000162711,ENSG00000127666,ENSG00000037897,ENSG00000196262,ENSG00000048392,ENSG00000120254,ENSG00000100319,ENSG00000105176,ENSG00000167967,ENSG00000179409,ENSG00000133858,ENSG00000099804,ENSG00000262814,ENSG00000148400,ENSG00000075914,ENSG00000117133,ENSG00000176102,ENSG00000112237,ENSG00000102967…
GO:1901990	regulation of mitotic cell cycle phase transition	biological_process	7.2884e-16	8.094e-14	130.918	116	3646	314	20206	ENSG00000008018,ENSG00000166851,ENSG00000135679,ENSG00000036257,ENSG00000277791,ENSG00000115738,ENSG00000135249,ENSG00000154473,ENSG00000122882,ENSG00000170315,ENSG00000055130,ENSG00000185088,ENSG00000134057,ENSG00000163870,ENSG00000100567,ENSG00000013275,ENSG00000169372,ENSG00000153823,ENSG00000087191,ENSG00000181817,ENSG00000159388,ENSG00000125818,ENSG00000117399,ENSG00000127616,ENSG00000171033…
GO:1901360	organic cyclic compound metabolic process	biological_process	1.1823e-15	1.2922e-13	128.887	1364	3646	6419	20206	ENSG00000067225,ENSG00000128342,ENSG00000125618,ENSG00000170515,ENSG00000007376,ENSG00000156831,ENSG00000213523,ENSG00000183072,ENSG00000141759,ENSG00000132170,ENSG00000182372,ENSG00000131408,ENSG00000131196,ENSG00000152147,ENSG00000068120,ENSG00000124383,ENSG00000163961,ENSG00000124228,ENSG00000130940,ENSG00000182134,ENSG00000175054,ENSG00000167565,ENSG00000163251,ENSG00000167491,ENSG00000075856…
GO:0051301	cell division	biological_process	1.2142e-15	1.3201e-13	128.794	201	3646	655	20206	ENSG00000237649,ENSG00000130695,ENSG00000101350,ENSG00000173465,ENSG00000036257,ENSG00000113810,ENSG00000126581,ENSG00000100749,ENSG00000127445,ENSG00000144118,ENSG00000164611,ENSG00000198901,ENSG00000135476,ENSG00000163235,ENSG00000108106,ENSG00000076382,ENSG00000142945,ENSG00000117399,ENSG00000074319,ENSG00000138182,ENSG00000132341,ENSG00000130177,ENSG00000089685,ENSG00000065135,ENSG00000172572…
GO:0006412	translation	biological_process	1.2229e-15	1.3225e-13	128.786	199	3646	670	20206	ENSG00000130811,ENSG00000101391,ENSG00000160785,ENSG00000020577,ENSG00000135387,ENSG00000134056,ENSG00000037241,ENSG00000090621,ENSG00000100226,ENSG00000114686,ENSG00000131368,ENSG00000108349,ENSG00000159388,ENSG00000174032,ENSG00000055950,ENSG00000134001,ENSG00000177189,ENSG00000100030,ENSG00000084623,ENSG00000179271,ENSG00000178952,ENSG00000181610,ENSG00000137449,ENSG00000013306,ENSG00000090905…
GO:0070647	protein modification by small protein conjugation or removal	biological_process	1.5904e-15	1.7021e-13	127.69	302	3646	1092	20206	ENSG00000198742,ENSG00000107882,ENSG00000159461,ENSG00000114125,ENSG00000133265,ENSG00000161956,ENSG00000112742,ENSG00000090432,ENSG00000132952,ENSG00000136153,ENSG00000059145,ENSG00000187555,ENSG00000111652,ENSG00000169252,ENSG00000103549,ENSG00000160087,ENSG00000130725,ENSG00000196313,ENSG00000162063,ENSG00000175073,ENSG00000204209,ENSG00000042429,ENSG00000004897,ENSG00000116750,ENSG00000169689…
GO:0035556	intracellular signal transduction	biological_process	1.7293e-15	1.8413e-13	127.349	654	3646	2757	20206	ENSG00000128016,ENSG00000126458,ENSG00000085662,ENSG00000173692,ENSG00000165392,ENSG00000078902,ENSG00000159352,ENSG00000135932,ENSG00000087586,ENSG00000124209,ENSG00000186063,ENSG00000171608,ENSG00000167258,ENSG00000162892,ENSG00000061676,ENSG00000136319,ENSG00000141384,ENSG00000113575,ENSG00000085721,ENSG00000124782,ENSG00000142208,ENSG00000184216,ENSG00000051382,ENSG00000139842,ENSG00000109062…
GO:1901575	organic substance catabolic process	biological_process	1.9184e-15	2.0321e-13	126.921	485	3646	1969	20206	ENSG00000173163,ENSG00000113552,ENSG00000034713,ENSG00000068976,ENSG00000125656,ENSG00000147687,ENSG00000044574,ENSG00000079482,ENSG00000189221,ENSG00000026297,ENSG00000103066,ENSG00000151552,ENSG00000103035,ENSG00000131446,ENSG00000147065,ENSG00000163686,ENSG00000170860,ENSG00000198952,ENSG00000152556,ENSG00000162063,ENSG00000160803,ENSG00000116750,ENSG00000004897,ENSG00000183077,ENSG00000078304…
GO:0016032	viral process	biological_process	1.9545e-15	2.0598e-13	126.862	236	3646	819	20206	ENSG00000082781,ENSG00000142627,ENSG00000102900,ENSG00000166167,ENSG00000177885,ENSG00000162231,ENSG00000167977,ENSG00000142453,ENSG00000100804,ENSG00000073008,ENSG00000197442,ENSG00000155561,ENSG00000197381,ENSG00000181222,ENSG00000106785,ENSG00000074319,ENSG00000198276,ENSG00000102978,ENSG00000132341,ENSG00000136436,ENSG00000126883,ENSG00000161638,ENSG00000099901,ENSG00000108094,ENSG00000088986…
GO:0010604	positive regulation of macromolecule metabolic process	biological_process	2.4012e-15	2.5177e-13	125.99	700	3646	2996	20206	ENSG00000064545,ENSG00000155506,ENSG00000165891,ENSG00000142871,ENSG00000136108,ENSG00000078618,ENSG00000141543,ENSG00000176953,ENSG00000120694,ENSG00000020426,ENSG00000141499,ENSG00000089154,ENSG00000174136,ENSG00000067066,ENSG00000141564,ENSG00000079805,ENSG00000094975,ENSG00000089053,ENSG00000109917,ENSG00000127191,ENSG00000099817,ENSG00000165283,ENSG00000135090,ENSG00000259207,ENSG00000162104…
GO:1901564	organonitrogen compound metabolic process	biological_process	2.7776e-15	2.8977e-13	125.379	556	3646	2346	20206	ENSG00000101846,ENSG00000145194,ENSG00000137513,ENSG00000113575,ENSG00000136522,ENSG00000142208,ENSG00000115364,ENSG00000128016,ENSG00000066044,ENSG00000069535,ENSG00000143374,ENSG00000085662,ENSG00000173692,ENSG00000106348,ENSG00000159352,ENSG00000172009,ENSG00000088826,ENSG00000102743,ENSG00000131236,ENSG00000130477,ENSG00000164023,ENSG00000144029,ENSG00000161647,ENSG00000212907,ENSG00000026508…
GO:0012501	programmed cell death	biological_process	3.8414e-15	3.9874e-13	123.993	473	3646	1902	20206	ENSG00000167657,ENSG00000143801,ENSG00000162711,ENSG00000127666,ENSG00000204463,ENSG00000119682,ENSG00000010810,ENSG00000104884,ENSG00000132170,ENSG00000169230,ENSG00000137331,ENSG00000103496,ENSG00000167034,ENSG00000180370,ENSG00000140030,ENSG00000149547,ENSG00000181163,ENSG00000152256,ENSG00000048392,ENSG00000170515,ENSG00000175467,ENSG00000125618,ENSG00000150457,ENSG00000099804,ENSG00000120438…
GO:0006810	transport	biological_process	4.2749e-15	4.4151e-13	123.551	1047	3646	4782	20206	ENSG00000109762,ENSG00000161509,ENSG00000197461,ENSG00000113811,ENSG00000132405,ENSG00000138074,ENSG00000090615,ENSG00000088808,ENSG00000018236,ENSG00000141252,ENSG00000164163,ENSG00000165912,ENSG00000123136,ENSG00000109072,ENSG00000160714,ENSG00000115255,ENSG00000196586,ENSG00000170855,ENSG00000174669,ENSG00000109332,ENSG00000144635,ENSG00000169180,ENSG00000051523,ENSG00000056972,ENSG00000165699…
GO:0044711	single-organism biosynthetic process	biological_process	5.7609e-15	5.8332e-13	122.341	436	3646	1749	20206	ENSG00000122140,ENSG00000065135,ENSG00000164687,ENSG00000177885,ENSG00000147383,ENSG00000108963,ENSG00000158828,ENSG00000109814,ENSG00000169297,ENSG00000198276,ENSG00000101577,ENSG00000133805,ENSG00000143156,ENSG00000061794,ENSG00000196455,ENSG00000164300,ENSG00000182492,ENSG00000060762,ENSG00000150753,ENSG00000179918,ENSG00000107815,ENSG00000105220,ENSG00000165280,ENSG00000153989,ENSG00000198899…
GO:0000375	RNA splicing, via transesterification reactions	biological_process	5.8403e-15	5.8847e-13	122.303	120	3646	339	20206	ENSG00000183258,ENSG00000082516,ENSG00000135829,ENSG00000102103,ENSG00000101161,ENSG00000204560,ENSG00000099783,ENSG00000116752,ENSG00000198258,ENSG00000104824,ENSG00000079785,ENSG00000102978,ENSG00000164609,ENSG00000105298,ENSG00000068394,ENSG00000023734,ENSG00000174231,ENSG00000108561,ENSG00000141543,ENSG00000101811,ENSG00000181222,ENSG00000135316,ENSG00000161847,ENSG00000064703,ENSG00000084463…
GO:0031398	positive regulation of protein ubiquitination	biological_process	5.955e-15	5.9712e-13	122.239	80	3646	191	20206	ENSG00000277791,ENSG00000137692,ENSG00000166851,ENSG00000008018,ENSG00000170315,ENSG00000114062,ENSG00000154473,ENSG00000127445,ENSG00000055130,ENSG00000145979,ENSG00000134057,ENSG00000100567,ENSG00000013275,ENSG00000117399,ENSG00000131507,ENSG00000046774,ENSG00000125818,ENSG00000087191,ENSG00000197170,ENSG00000108106,ENSG00000101997,ENSG00000157450,ENSG00000134242,ENSG00000163904,ENSG00000166167…
GO:0044764	multi-organism cellular process	biological_process	7.8467e-15	7.7182e-13	121.125	238	3646	837	20206	ENSG00000060069,ENSG00000175115,ENSG00000167967,ENSG00000148835,ENSG00000110876,ENSG00000065427,ENSG00000163634,ENSG00000126067,ENSG00000105971,ENSG00000137309,ENSG00000148400,ENSG00000172534,ENSG00000147457,ENSG00000179262,ENSG00000155975,ENSG00000136986,ENSG00000103043,ENSG00000171552,ENSG00000005075,ENSG00000111321,ENSG00000187555,ENSG00000104884,ENSG00000010810,ENSG00000185803,ENSG00000160741…
GO:0006915	apoptotic process	biological_process	8.8457e-15	8.6188e-13	120.646	466	3646	1878	20206	ENSG00000019549,ENSG00000064393,ENSG00000067066,ENSG00000064545,ENSG00000064703,ENSG00000149428,ENSG00000136108,ENSG00000142871,ENSG00000135111,ENSG00000108561,ENSG00000134248,ENSG00000162298,ENSG00000020426,ENSG00000120694,ENSG00000127191,ENSG00000181061,ENSG00000109501,ENSG00000169679,ENSG00000159593,ENSG00000068001,ENSG00000118515,ENSG00000166181,ENSG00000111707,ENSG00000144736,ENSG00000079805…
GO:0010256	endomembrane system organization	biological_process	9.5271e-15	9.239e-13	120.344	178	3646	570	20206	ENSG00000175115,ENSG00000136827,ENSG00000198742,ENSG00000117280,ENSG00000088833,ENSG00000105971,ENSG00000155975,ENSG00000069849,ENSG00000147457,ENSG00000166685,ENSG00000204463,ENSG00000171552,ENSG00000176915,ENSG00000103496,ENSG00000119541,ENSG00000113712,ENSG00000196313,ENSG00000142197,ENSG00000158769,ENSG00000135926,ENSG00000120948,ENSG00000049245,ENSG00000175073,ENSG00000166900,ENSG00000102003…
GO:0032984	macromolecular complex disassembly	biological_process	9.6415e-15	9.3063e-13	120.312	94	3646	245	20206	ENSG00000197694,ENSG00000133789,ENSG00000142669,ENSG00000005007,ENSG00000112651,ENSG00000173113,ENSG00000182154,ENSG00000172590,ENSG00000135900,ENSG00000120705,ENSG00000142655,ENSG00000144029,ENSG00000112110,ENSG00000085760,ENSG00000149792,ENSG00000173898,ENSG00000176171,ENSG00000048544,ENSG00000111639,ENSG00000232119,ENSG00000087263,ENSG00000106591,ENSG00000175756,ENSG00000105364,ENSG00000119541…
GO:0044403	symbiosis, encompassing mutualism through parasitism	biological_process	1.1299e-14	1.0805e-12	119.664	242	3646	858	20206	ENSG00000175575,ENSG00000172757,ENSG00000130202,ENSG00000205339,ENSG00000233276,ENSG00000077380,ENSG00000061676,ENSG00000111880,ENSG00000132466,ENSG00000011304,ENSG00000114867,ENSG00000125450,ENSG00000197157,ENSG00000153767,ENSG00000072274,ENSG00000009844,ENSG00000162775,ENSG00000118900,ENSG00000113249,ENSG00000153922,ENSG00000196235,ENSG00000138385,ENSG00000012223,ENSG00000105329,ENSG00000167986…
GO:0044419	interspecies interaction between organisms	biological_process	1.1299e-14	1.0805e-12	119.664	242	3646	858	20206	ENSG00000171206,ENSG00000051596,ENSG00000196419,ENSG00000090447,ENSG00000164171,ENSG00000146425,ENSG00000096063,ENSG00000139722,ENSG00000151247,ENSG00000144381,ENSG00000110400,ENSG00000147669,ENSG00000154582,ENSG00000238227,ENSG00000111581,ENSG00000114030,ENSG00000047315,ENSG00000008018,ENSG00000140986,ENSG00000277791,ENSG00000154370,ENSG00000197548,ENSG00000058804,ENSG00000110367,ENSG00000100567…
GO:0043043	peptide biosynthetic process	biological_process	1.1737e-14	1.1172e-12	119.519	202	3646	697	20206	ENSG00000067704,ENSG00000115211,ENSG00000069399,ENSG00000172590,ENSG00000135900,ENSG00000140564,ENSG00000151729,ENSG00000112651,ENSG00000104131,ENSG00000165496,ENSG00000129245,ENSG00000149100,ENSG00000175756,ENSG00000110321,ENSG00000151465,ENSG00000126602,ENSG00000165502,ENSG00000232119,ENSG00000048544,ENSG00000158417,ENSG00000149792,ENSG00000107581,ENSG00000145912,ENSG00000179134,ENSG00000184110…
GO:0032543	mitochondrial translation	biological_process	1.2679e-14	1.2013e-12	119.203	58	3646	124	20206	ENSG00000135900,ENSG00000172590,ENSG00000132676,ENSG00000172172,ENSG00000182154,ENSG00000170445,ENSG00000144029,ENSG00000180992,ENSG00000130312,ENSG00000242485,ENSG00000112651,ENSG00000125445,ENSG00000137547,ENSG00000048544,ENSG00000111639,ENSG00000123297,ENSG00000117593,ENSG00000106591,ENSG00000175756,ENSG00000074071,ENSG00000105364,ENSG00000122140,ENSG00000061794,ENSG00000168827,ENSG00000112110…
GO:1901987	regulation of cell cycle phase transition	biological_process	1.8169e-14	1.6981e-12	117.7	119	3646	338	20206	ENSG00000100804,ENSG00000176248,ENSG00000142453,ENSG00000158435,ENSG00000101843,ENSG00000163904,ENSG00000166167,ENSG00000130177,ENSG00000142192,ENSG00000126457,ENSG00000154767,ENSG00000163636,ENSG00000173846,ENSG00000185627,ENSG00000165891,ENSG00000115233,ENSG00000159593,ENSG00000131467,ENSG00000124762,ENSG00000144635,ENSG00000143106,ENSG00000108344,ENSG00000153107,ENSG00000170855,ENSG00000087088…
GO:0016192	vesicle-mediated transport	biological_process	1.9422e-14	1.8071e-12	117.43	390	3646	1525	20206	ENSG00000131236,ENSG00000124209,ENSG00000187800,ENSG00000165219,ENSG00000171608,ENSG00000115306,ENSG00000104863,ENSG00000101152,ENSG00000009844,ENSG00000087502,ENSG00000072274,ENSG00000063245,ENSG00000187239,ENSG00000151458,ENSG00000114354,ENSG00000164597,ENSG00000105700,ENSG00000145817,ENSG00000008056,ENSG00000061676,ENSG00000100345,ENSG00000152700,ENSG00000177548,ENSG00000124333,ENSG00000138107…
GO:0051348	negative regulation of transferase activity	biological_process	2.0032e-14	1.8555e-12	117.315	130	3646	382	20206	ENSG00000142507,ENSG00000117152,ENSG00000099341,ENSG00000120129,ENSG00000136930,ENSG00000002822,ENSG00000060237,ENSG00000186575,ENSG00000185551,ENSG00000100764,ENSG00000126226,ENSG00000100519,ENSG00000101182,ENSG00000173692,ENSG00000165672,ENSG00000116741,ENSG00000170027,ENSG00000186063,ENSG00000163932,ENSG00000159352,ENSG00000149177,ENSG00000175063,ENSG00000005249,ENSG00000142208,ENSG00000154127…
GO:0042787	protein ubiquitination involved in ubiquitin-dependent protein catabolic process	biological_process	2.0273e-14	1.8694e-12	117.283	92	3646	235	20206	ENSG00000114626,ENSG00000130177,ENSG00000123124,ENSG00000123091,ENSG00000033178,ENSG00000166167,ENSG00000185651,ENSG00000176248,ENSG00000101843,ENSG00000064726,ENSG00000100804,ENSG00000132640,ENSG00000145332,ENSG00000115233,ENSG00000163636,ENSG00000185627,ENSG00000162298,ENSG00000148634,ENSG00000143106,ENSG00000108344,ENSG00000153107,ENSG00000131467,ENSG00000108094,ENSG00000001629,ENSG00000153827…
GO:0043624	cellular protein complex disassembly	biological_process	2.2609e-14	2.0756e-12	116.829	82	3646	204	20206	ENSG00000136108,ENSG00000132507,ENSG00000061794,ENSG00000128626,ENSG00000159111,ENSG00000186185,ENSG00000116489,ENSG00000074071,ENSG00000159753,ENSG00000125445,ENSG00000154429,ENSG00000137547,ENSG00000105887,ENSG00000165410,ENSG00000242485,ENSG00000130312,ENSG00000180992,ENSG00000104435,ENSG00000132676,ENSG00000172172,ENSG00000164163,ENSG00000131368,ENSG00000114686,ENSG00000125901,ENSG00000071127…
GO:0042176	regulation of protein catabolic process	biological_process	3.0263e-14	2.766e-12	115.581	142	3646	430	20206	ENSG00000185627,ENSG00000173846,ENSG00000213923,ENSG00000102265,ENSG00000078618,ENSG00000166949,ENSG00000070159,ENSG00000001629,ENSG00000168078,ENSG00000078140,ENSG00000101557,ENSG00000089053,ENSG00000108344,ENSG00000144635,ENSG00000143106,ENSG00000168397,ENSG00000169679,ENSG00000131467,ENSG00000096384,ENSG00000173334,ENSG00000100567,ENSG00000134057,ENSG00000165912,ENSG00000277791,ENSG00000197548…
GO:0010564	regulation of cell cycle process	biological_process	3.2792e-14	2.9708e-12	115.271	181	3646	591	20206	ENSG00000168411,ENSG00000087586,ENSG00000198791,ENSG00000104419,ENSG00000159352,ENSG00000173692,ENSG00000088325,ENSG00000117650,ENSG00000162413,ENSG00000113558,ENSG00000104973,ENSG00000011426,ENSG00000132466,ENSG00000142208,ENSG00000138594,ENSG00000137807,ENSG00000117748,ENSG00000175063,ENSG00000165689,ENSG00000146834,ENSG00000122966,ENSG00000120129,ENSG00000136930,ENSG00000002822,ENSG00000123159…
GO:0031145	anaphase-promoting complex-dependent proteasomal ubiquitin-dependent protein catabolic process	biological_process	3.4002e-14	3.067e-12	115.133	58	3646	123	20206	ENSG00000013275,ENSG00000175063,ENSG00000178999,ENSG00000087191,ENSG00000125818,ENSG00000117399,ENSG00000164611,ENSG00000197170,ENSG00000108106,ENSG00000135476,ENSG00000008018,ENSG00000173692,ENSG00000166851,ENSG00000036257,ENSG00000277791,ENSG00000170315,ENSG00000154473,ENSG00000087586,ENSG00000156831,ENSG00000112742,ENSG00000134057,ENSG00000100567,ENSG00000159352,ENSG00000126067,ENSG00000169679…
GO:1903050	regulation of proteolysis involved in cellular protein catabolic process	biological_process	3.4441e-14	3.0931e-12	115.096	104	3646	283	20206	ENSG00000013275,ENSG00000107404,ENSG00000111667,ENSG00000087191,ENSG00000125818,ENSG00000117399,ENSG00000104969,ENSG00000185825,ENSG00000101997,ENSG00000197170,ENSG00000135476,ENSG00000008018,ENSG00000166851,ENSG00000135679,ENSG00000036257,ENSG00000277791,ENSG00000114062,ENSG00000170315,ENSG00000133028,ENSG00000154473,ENSG00000055130,ENSG00000096384,ENSG00000173334,ENSG00000134057,ENSG00000100567…
GO:1903320	regulation of protein modification by small protein conjugation or removal	biological_process	3.5036e-14	3.1329e-12	115.041	113	3646	318	20206	ENSG00000126067,ENSG00000159352,ENSG00000043093,ENSG00000078902,ENSG00000112742,ENSG00000090432,ENSG00000107882,ENSG00000133265,ENSG00000198742,ENSG00000113558,ENSG00000173692,ENSG00000144228,ENSG00000080824,ENSG00000169252,ENSG00000136986,ENSG00000103549,ENSG00000127666,ENSG00000175063,ENSG00000010810,ENSG00000004897,ENSG00000075856,ENSG00000002822,ENSG00000198730,ENSG00000136930,ENSG00000266094…
GO:0000377	RNA splicing, via transesterification reactions with bulged adenosine as nucleophile	biological_process	3.7017e-14	3.2817e-12	114.839	117	3646	335	20206	ENSG00000152332,ENSG00000169813,ENSG00000150459,ENSG00000125835,ENSG00000140829,ENSG00000021776,ENSG00000149187,ENSG00000136875,ENSG00000087365,ENSG00000188342,ENSG00000176102,ENSG00000111786,ENSG00000169045,ENSG00000075856,ENSG00000177700,ENSG00000114503,ENSG00000182004,ENSG00000174243,ENSG00000090060,ENSG00000117360,ENSG00000125944,ENSG00000100462,ENSG00000116455,ENSG00000169564,ENSG00000170860…
GO:0000398	mRNA splicing, via spliceosome	biological_process	3.7017e-14	3.2817e-12	114.839	117	3646	335	20206	ENSG00000163882,ENSG00000096746,ENSG00000067596,ENSG00000132600,ENSG00000265241,ENSG00000100109,ENSG00000123136,ENSG00000107290,ENSG00000139218,ENSG00000099817,ENSG00000133226,ENSG00000131043,ENSG00000084463,ENSG00000161847,ENSG00000064703,ENSG00000135316,ENSG00000181222,ENSG00000101811,ENSG00000108561,ENSG00000174231,ENSG00000141543,ENSG00000023734,ENSG00000164609,ENSG00000068394,ENSG00000105298…
GO:0006886	intracellular protein transport	biological_process	3.9849e-14	3.5177e-12	114.537	288	3646	1073	20206	ENSG00000164674,ENSG00000131475,ENSG00000058262,ENSG00000073969,ENSG00000086598,ENSG00000153162,ENSG00000069399,ENSG00000108342,ENSG00000142655,ENSG00000163251,ENSG00000102753,ENSG00000115368,ENSG00000175582,ENSG00000175193,ENSG00000107021,ENSG00000042753,ENSG00000134265,ENSG00000108773,ENSG00000070718,ENSG00000103496,ENSG00000181163,ENSG00000162711,ENSG00000136986,ENSG00000162735,ENSG00000140854…
GO:0044763	single-organism cellular process	biological_process	4.1478e-14	3.6458e-12	114.382	2587	3646	13259	20206	ENSG00000124207,ENSG00000198899,ENSG00000157227,ENSG00000166747,ENSG00000164300,ENSG00000162631,ENSG00000276085,ENSG00000173598,ENSG00000204843,ENSG00000061794,ENSG00000077152,ENSG00000099875,ENSG00000132382,ENSG00000082781,ENSG00000114209,ENSG00000136068,ENSG00000114738,ENSG00000180758,ENSG00000125753,ENSG00000146648,ENSG00000121621,ENSG00000128567,ENSG00000140521,ENSG00000109171,ENSG00000237649…
GO:0044093	positive regulation of molecular function	biological_process	4.266e-14	3.7338e-12	114.278	464	3646	1878	20206	ENSG00000124198,ENSG00000187951,ENSG00000127586,ENSG00000099331,ENSG00000166848,ENSG00000055163,ENSG00000114346,ENSG00000128805,ENSG00000100764,ENSG00000215021,ENSG00000125733,ENSG00000138778,ENSG00000177889,ENSG00000198826,ENSG00000102218,ENSG00000197694,ENSG00000117152,ENSG00000183421,ENSG00000164400,ENSG00000184216,ENSG00000100591,ENSG00000136810,ENSG00000051382,ENSG00000013016,ENSG00000197555…
GO:0010646	regulation of cell communication	biological_process	6.932e-14	5.9911e-12	112.225	738	3646	3222	20206	ENSG00000198355,ENSG00000149948,ENSG00000141068,ENSG00000108861,ENSG00000135926,ENSG00000110090,ENSG00000215301,ENSG00000129515,ENSG00000166813,ENSG00000158747,ENSG00000023909,ENSG00000113070,ENSG00000090432,ENSG00000106366,ENSG00000090054,ENSG00000107882,ENSG00000137275,ENSG00000141503,ENSG00000137831,ENSG00000173546,ENSG00000198742,ENSG00000131016,ENSG00000117410,ENSG00000163291,ENSG00000102871…
GO:0051247	positive regulation of protein metabolic process	biological_process	7.1678e-14	6.1691e-12	112.098	394	3646	1562	20206	ENSG00000092820,ENSG00000136930,ENSG00000115541,ENSG00000143674,ENSG00000114353,ENSG00000169860,ENSG00000102471,ENSG00000141551,ENSG00000134452,ENSG00000169139,ENSG00000057252,ENSG00000051382,ENSG00000184216,ENSG00000164400,ENSG00000136810,ENSG00000138778,ENSG00000126787,ENSG00000100764,ENSG00000215021,ENSG00000026508,ENSG00000164136,ENSG00000177889,ENSG00000113645,ENSG00000198492,ENSG00000055163…
GO:0032270	positive regulation of cellular protein metabolic process	biological_process	7.9207e-14	6.7888e-12	111.682	371	3646	1455	20206	ENSG00000198668,ENSG00000114209,ENSG00000136158,ENSG00000114738,ENSG00000115009,ENSG00000158828,ENSG00000100034,ENSG00000030110,ENSG00000095752,ENSG00000066027,ENSG00000126457,ENSG00000161638,ENSG00000141198,ENSG00000276085,ENSG00000165280,ENSG00000105851,ENSG00000130340,ENSG00000128829,ENSG00000166923,ENSG00000135679,ENSG00000135414,ENSG00000036257,ENSG00000127445,ENSG00000114062,ENSG00000176749…
GO:0031323	regulation of cellular metabolic process	biological_process	8.7433e-14	7.4629e-12	111.271	1307	3646	6169	20206	ENSG00000165912,ENSG00000105821,ENSG00000085511,ENSG00000179335,ENSG00000198286,ENSG00000198218,ENSG00000164163,ENSG00000130935,ENSG00000018236,ENSG00000132405,ENSG00000147649,ENSG00000134644,ENSG00000197461,ENSG00000134250,ENSG00000104881,ENSG00000109762,ENSG00000126767,ENSG00000163904,ENSG00000008294,ENSG00000213585,ENSG00000101161,ENSG00000124145,ENSG00000197019,ENSG00000185651,ENSG00000086712…
GO:0051130	positive regulation of cellular component organization	biological_process	9.2438e-14	7.8576e-12	111.047	320	3646	1212	20206	ENSG00000177889,ENSG00000125968,ENSG00000100764,ENSG00000215021,ENSG00000126787,ENSG00000119048,ENSG00000130477,ENSG00000011243,ENSG00000100387,ENSG00000116786,ENSG00000175792,ENSG00000136930,ENSG00000092820,ENSG00000108179,ENSG00000164400,ENSG00000153208,ENSG00000176697,ENSG00000139842,ENSG00000169139,ENSG00000061676,ENSG00000163577,ENSG00000099904,ENSG00000085721,ENSG00000142208,ENSG00000124782…
GO:0044249	cellular biosynthetic process	biological_process	9.4019e-14	7.9593e-12	110.991	1332	3646	6324	20206	ENSG00000104973,ENSG00000103671,ENSG00000183735,ENSG00000136045,ENSG00000012232,ENSG00000135363,ENSG00000198791,ENSG00000147224,ENSG00000146834,ENSG00000154518,ENSG00000187778,ENSG00000108788,ENSG00000185608,ENSG00000138018,ENSG00000163577,ENSG00000095794,ENSG00000132466,ENSG00000143970,ENSG00000116337,ENSG00000196652,ENSG00000057252,ENSG00000126821,ENSG00000204160,ENSG00000205250,ENSG00000133731…
GO:0043085	positive regulation of catalytic activity	biological_process	9.6665e-14	8.1498e-12	110.889	396	3646	1566	20206	ENSG00000109436,ENSG00000148484,ENSG00000141564,ENSG00000168502,ENSG00000160867,ENSG00000089053,ENSG00000066777,ENSG00000132002,ENSG00000079805,ENSG00000110675,ENSG00000109501,ENSG00000135090,ENSG00000127191,ENSG00000111961,ENSG00000259207,ENSG00000162104,ENSG00000142871,ENSG00000166579,ENSG00000017797,ENSG00000130706,ENSG00000185627,ENSG00000105738,ENSG00000141499,ENSG00000120694,ENSG00000134248…
GO:0043604	amide biosynthetic process	biological_process	1.063e-13	8.9254e-12	110.494	219	3646	786	20206	ENSG00000137513,ENSG00000185608,ENSG00000123908,ENSG00000164024,ENSG00000132740,ENSG00000136522,ENSG00000163577,ENSG00000142208,ENSG00000011304,ENSG00000116741,ENSG00000114867,ENSG00000115364,ENSG00000128016,ENSG00000111361,ENSG00000143314,ENSG00000143374,ENSG00000066044,ENSG00000163932,ENSG00000102743,ENSG00000243927,ENSG00000173113,ENSG00000164023,ENSG00000138385,ENSG00000182154,ENSG00000120705…
GO:0010941	regulation of cell death	biological_process	1.2068e-13	1.0092e-11	109.96	389	3646	1542	20206	ENSG00000105993,ENSG00000180900,ENSG00000168610,ENSG00000159363,ENSG00000153234,ENSG00000140379,ENSG00000176171,ENSG00000115904,ENSG00000176170,ENSG00000148411,ENSG00000197579,ENSG00000108953,ENSG00000167136,ENSG00000126003,ENSG00000137955,ENSG00000154447,ENSG00000012223,ENSG00000154928,ENSG00000197386,ENSG00000105329,ENSG00000169398,ENSG00000167986,ENSG00000139644,ENSG00000085733,ENSG00000163932…
GO:0016567	protein ubiquitination	biological_process	1.3041e-13	1.0862e-11	109.641	236	3646	834	20206	ENSG00000090432,ENSG00000112742,ENSG00000118496,ENSG00000136153,ENSG00000059145,ENSG00000126067,ENSG00000167967,ENSG00000198742,ENSG00000116514,ENSG00000133265,ENSG00000114125,ENSG00000099804,ENSG00000159461,ENSG00000107882,ENSG00000163961,ENSG00000110906,ENSG00000160087,ENSG00000110171,ENSG00000130725,ENSG00000119682,ENSG00000010810,ENSG00000127666,ENSG00000169252,ENSG00000136986,ENSG00000103549…
GO:0009058	biosynthetic process	biological_process	1.5597e-13	1.2939e-11	108.881	1368	3646	6526	20206	ENSG00000062282,ENSG00000182872,ENSG00000166012,ENSG00000100625,ENSG00000103043,ENSG00000089280,ENSG00000123505,ENSG00000188986,ENSG00000198517,ENSG00000174744,ENSG00000196313,ENSG00000119596,ENSG00000160877,ENSG00000153904,ENSG00000159263,ENSG00000118985,ENSG00000148835,ENSG00000137309,ENSG00000247626,ENSG00000186480,ENSG00000166226,ENSG00000164172,ENSG00000131061,ENSG00000172590,ENSG00000131165…
GO:0071826	ribonucleoprotein complex subunit organization	biological_process	1.6964e-13	1.4016e-11	108.534	88	3646	233	20206	ENSG00000064703,ENSG00000023734,ENSG00000108561,ENSG00000174231,ENSG00000079785,ENSG00000170759,ENSG00000164609,ENSG00000113460,ENSG00000101161,ENSG00000100664,ENSG00000082516,ENSG00000125445,ENSG00000100353,ENSG00000144736,ENSG00000132600,ENSG00000100109,ENSG00000242485,ENSG00000107290,ENSG00000139218,ENSG00000131043,ENSG00000132591,ENSG00000132603,ENSG00000106263,ENSG00000185088,ENSG00000110367…
GO:0006415	translational termination	biological_process	1.7044e-13	1.4027e-11	108.53	51	3646	107	20206	ENSG00000262814,ENSG00000114686,ENSG00000243927,ENSG00000164163,ENSG00000131368,ENSG00000134056,ENSG00000125901,ENSG00000143314,ENSG00000132313,ENSG00000119392,ENSG00000158042,ENSG00000115364,ENSG00000136897,ENSG00000116898,ENSG00000103342,ENSG00000143436,ENSG00000163577,ENSG00000136522,ENSG00000181610,ENSG00000154719,ENSG00000185608,ENSG00000179271,ENSG00000055950,ENSG00000149792,ENSG00000159111…
GO:0044699	single-organism process	biological_process	1.8166e-13	1.489e-11	108.271	2816	3646	14623	20206	ENSG00000065526,ENSG00000138162,ENSG00000197217,ENSG00000185803,ENSG00000161980,ENSG00000071626,ENSG00000142186,ENSG00000204463,ENSG00000162711,ENSG00000048392,ENSG00000196262,ENSG00000136827,ENSG00000158850,ENSG00000176095,ENSG00000167967,ENSG00000171100,ENSG00000152056,ENSG00000183495,ENSG00000099804,ENSG00000064999,ENSG00000147010,ENSG00000262814,ENSG00000119231,ENSG00000112425,ENSG00000158480…
GO:0016071	mRNA metabolic process	biological_process	1.8709e-13	1.5275e-11	108.16	208	3646	730	20206	ENSG00000067596,ENSG00000163882,ENSG00000116830,ENSG00000163161,ENSG00000100296,ENSG00000139218,ENSG00000133226,ENSG00000084463,ENSG00000130826,ENSG00000131043,ENSG00000197381,ENSG00000181222,ENSG00000141232,ENSG00000161847,ENSG00000164609,ENSG00000102978,ENSG00000174231,ENSG00000101811,ENSG00000105171,ENSG00000023734,ENSG00000198258,ENSG00000099783,ENSG00000104824,ENSG00000082516,ENSG00000131876…
GO:0051443	positive regulation of ubiquitin-protein transferase activity	biological_process	1.9572e-13	1.5917e-11	107.981	55	3646	117	20206	ENSG00000055130,ENSG00000134057,ENSG00000043093,ENSG00000100567,ENSG00000159352,ENSG00000126067,ENSG00000166851,ENSG00000173692,ENSG00000008018,ENSG00000113558,ENSG00000277791,ENSG00000137692,ENSG00000154473,ENSG00000170315,ENSG00000127445,ENSG00000197170,ENSG00000108106,ENSG00000013275,ENSG00000175063,ENSG00000046774,ENSG00000125818,ENSG00000087191,ENSG00000117399,ENSG00000158828,ENSG00000115233…
GO:0006518	peptide metabolic process	biological_process	2.0318e-13	1.6458e-11	107.836	230	3646	842	20206	ENSG00000136244,ENSG00000125901,ENSG00000110367,ENSG00000164163,ENSG00000185088,ENSG00000175376,ENSG00000129460,ENSG00000106263,ENSG00000133706,ENSG00000113643,ENSG00000158042,ENSG00000119392,ENSG00000204574,ENSG00000183655,ENSG00000140986,ENSG00000060138,ENSG00000154719,ENSG00000112339,ENSG00000117676,ENSG00000161642,ENSG00000123213,ENSG00000103342,ENSG00000143436,ENSG00000166922,ENSG00000145736…
GO:0051347	positive regulation of transferase activity	biological_process	2.2941e-13	1.851e-11	107.326	193	3646	654	20206	ENSG00000166923,ENSG00000149930,ENSG00000130340,ENSG00000165916,ENSG00000105851,ENSG00000130826,ENSG00000156265,ENSG00000141198,ENSG00000124762,ENSG00000153107,ENSG00000164300,ENSG00000196455,ENSG00000162734,ENSG00000163636,ENSG00000030110,ENSG00000076604,ENSG00000158828,ENSG00000115233,ENSG00000100804,ENSG00000197442,ENSG00000176248,ENSG00000198668,ENSG00000101843,ENSG00000114209,ENSG00000136158…
GO:0043241	protein complex disassembly	biological_process	2.5331e-13	2.0359e-11	106.912	88	3646	234	20206	ENSG00000143436,ENSG00000103342,ENSG00000127616,ENSG00000136897,ENSG00000181610,ENSG00000154719,ENSG00000101871,ENSG00000121621,ENSG00000142945,ENSG00000179271,ENSG00000185043,ENSG00000055950,ENSG00000164163,ENSG00000131368,ENSG00000114686,ENSG00000125901,ENSG00000136842,ENSG00000071127,ENSG00000134056,ENSG00000119392,ENSG00000178950,ENSG00000108604,ENSG00000151239,ENSG00000158042,ENSG00000125445…
GO:0080134	regulation of response to stress	biological_process	2.875e-13	2.3018e-11	106.379	405	3646	1630	20206	ENSG00000108953,ENSG00000100519,ENSG00000101182,ENSG00000167136,ENSG00000136243,ENSG00000154447,ENSG00000196235,ENSG00000068912,ENSG00000154928,ENSG00000012223,ENSG00000105329,ENSG00000068354,ENSG00000105993,ENSG00000150867,ENSG00000131378,ENSG00000213654,ENSG00000159363,ENSG00000099341,ENSG00000162434,ENSG00000176171,ENSG00000142507,ENSG00000148411,ENSG00000138035,ENSG00000068878,ENSG00000115020…
GO:1903362	regulation of cellular protein catabolic process	biological_process	3.1456e-13	2.5087e-11	106.006	107	3646	303	20206	ENSG00000116750,ENSG00000004897,ENSG00000002822,ENSG00000136930,ENSG00000092820,ENSG00000120129,ENSG00000099341,ENSG00000068878,ENSG00000123159,ENSG00000142507,ENSG00000169139,ENSG00000160803,ENSG00000141551,ENSG00000101182,ENSG00000135018,ENSG00000100519,ENSG00000079482,ENSG00000126226,ENSG00000108671,ENSG00000177479,ENSG00000138778,ENSG00000103035,ENSG00000100764,ENSG00000164109,ENSG00000167196…
GO:1901576	organic substance biosynthetic process	biological_process	3.234e-13	2.5693e-11	105.902	1349	3646	6438	20206	ENSG00000113645,ENSG00000150459,ENSG00000140829,ENSG00000087157,ENSG00000143418,ENSG00000099810,ENSG00000011007,ENSG00000182446,ENSG00000132196,ENSG00000116580,ENSG00000177700,ENSG00000103707,ENSG00000171497,ENSG00000120129,ENSG00000117475,ENSG00000197223,ENSG00000088930,ENSG00000141384,ENSG00000065978,ENSG00000124782,ENSG00000085721,ENSG00000142208,ENSG00000105556,ENSG00000167258,ENSG00000104549…
GO:0051351	positive regulation of ligase activity	biological_process	4.2928e-13	3.3716e-11	104.722	56	3646	122	20206	ENSG00000117399,ENSG00000087191,ENSG00000046774,ENSG00000125818,ENSG00000175063,ENSG00000013275,ENSG00000108106,ENSG00000197170,ENSG00000127445,ENSG00000154473,ENSG00000170315,ENSG00000137692,ENSG00000113558,ENSG00000277791,ENSG00000173692,ENSG00000008018,ENSG00000166851,ENSG00000126067,ENSG00000159352,ENSG00000023909,ENSG00000134057,ENSG00000043093,ENSG00000100567,ENSG00000055130,ENSG00000175166…
GO:0070125	mitochondrial translational elongation	biological_process	5.4419e-13	4.2418e-11	103.724	45	3646	91	20206	ENSG00000132676,ENSG00000172172,ENSG00000182154,ENSG00000172590,ENSG00000135900,ENSG00000180992,ENSG00000144029,ENSG00000130312,ENSG00000242485,ENSG00000137547,ENSG00000112651,ENSG00000125445,ENSG00000048544,ENSG00000123297,ENSG00000111639,ENSG00000074071,ENSG00000106591,ENSG00000175756,ENSG00000105364,ENSG00000159111,ENSG00000061794,ENSG00000168827,ENSG00000112110,ENSG00000128626,ENSG00000149792…
GO:0090304	nucleic acid metabolic process	biological_process	5.7735e-13	4.4834e-11	103.484	1146	3646	5362	20206	ENSG00000167625,ENSG00000100226,ENSG00000126778,ENSG00000028277,ENSG00000164684,ENSG00000111802,ENSG00000127616,ENSG00000119508,ENSG00000185686,ENSG00000179151,ENSG00000101577,ENSG00000126457,ENSG00000074319,ENSG00000255302,ENSG00000153207,ENSG00000100325,ENSG00000102900,ENSG00000204394,ENSG00000089685,ENSG00000128829,ENSG00000160294,ENSG00000196449,ENSG00000088986,ENSG00000150753,ENSG00000091127…
GO:0031396	regulation of protein ubiquitination	biological_process	6.0133e-13	4.6521e-11	103.324	104	3646	295	20206	ENSG00000145979,ENSG00000134057,ENSG00000100567,ENSG00000096384,ENSG00000055130,ENSG00000154473,ENSG00000114062,ENSG00000170315,ENSG00000127445,ENSG00000277791,ENSG00000137692,ENSG00000166851,ENSG00000008018,ENSG00000108106,ENSG00000101997,ENSG00000197170,ENSG00000204388,ENSG00000157450,ENSG00000134242,ENSG00000117399,ENSG00000046774,ENSG00000125818,ENSG00000131507,ENSG00000087191,ENSG00000107937…
GO:0022618	ribonucleoprotein complex assembly	biological_process	6.3432e-13	4.889e-11	103.108	84	3646	223	20206	ENSG00000126524,ENSG00000144028,ENSG00000105618,ENSG00000152147,ENSG00000165733,ENSG00000181163,ENSG00000168066,ENSG00000132153,ENSG00000123908,ENSG00000215301,ENSG00000117133,ENSG00000183431,ENSG00000076924,ENSG00000141759,ENSG00000198791,ENSG00000167088,ENSG00000254858,ENSG00000179409,ENSG00000175467,ENSG00000074201,ENSG00000126070,ENSG00000104131,ENSG00000165496,ENSG00000100697,ENSG00000125835…
GO:0051437	positive regulation of ubiquitin-protein ligase activity involved in regulation of mitotic cell cycle transition	biological_process	8.4808e-13	6.4642e-11	101.895	46	3646	92	20206	ENSG00000175166,ENSG00000131467,ENSG00000156970,ENSG00000153107,ENSG00000108344,ENSG00000143106,ENSG00000161057,ENSG00000100519,ENSG00000101182,ENSG00000108671,ENSG00000165916,ENSG00000089053,ENSG00000100764,ENSG00000164109,ENSG00000103035,ENSG00000100804,ENSG00000099341,ENSG00000101843,ENSG00000176248,ENSG00000166167,ENSG00000068878,ENSG00000142507,ENSG00000130177,ENSG00000004897,ENSG00000185627…
GO:0071702	organic substance transport	biological_process	1.0268e-12	7.7691e-11	101.096	622	3646	2707	20206	ENSG00000072274,ENSG00000009844,ENSG00000165219,ENSG00000138757,ENSG00000128989,ENSG00000115306,ENSG00000130529,ENSG00000138018,ENSG00000110697,ENSG00000140943,ENSG00000124333,ENSG00000152700,ENSG00000172757,ENSG00000164597,ENSG00000145817,ENSG00000099904,ENSG00000163577,ENSG00000135966,ENSG00000169860,ENSG00000164400,ENSG00000136810,ENSG00000111371,ENSG00000064419,ENSG00000057252,ENSG00000113013…
GO:1903052	positive regulation of proteolysis involved in cellular protein catabolic process	biological_process	1.0518e-12	7.9295e-11	101.008	75	3646	189	20206	ENSG00000176248,ENSG00000101843,ENSG00000100804,ENSG00000130177,ENSG00000166167,ENSG00000213923,ENSG00000115233,ENSG00000163636,ENSG00000173846,ENSG00000185627,ENSG00000131467,ENSG00000108344,ENSG00000143106,ENSG00000153107,ENSG00000089053,ENSG00000165916,ENSG00000165280,ENSG00000001629,ENSG00000170315,ENSG00000154473,ENSG00000166851,ENSG00000135679,ENSG00000008018,ENSG00000277791,ENSG00000036257…
GO:0016241	regulation of macroautophagy	biological_process	1.0879e-12	8.1471e-11	100.89	66	3646	156	20206	ENSG00000075785,ENSG00000129515,ENSG00000169252,ENSG00000105723,ENSG00000099904,ENSG00000166908,ENSG00000115020,ENSG00000110497,ENSG00000113732,ENSG00000148606,ENSG00000055483,ENSG00000154277,ENSG00000171100,ENSG00000090054,ENSG00000063244,ENSG00000112425,ENSG00000183735,ENSG00000085733,ENSG00000078237,ENSG00000196235,ENSG00000117410,ENSG00000108773,ENSG00000160803,ENSG00000176171,ENSG00000175193…
GO:0045862	positive regulation of proteolysis	biological_process	1.0886e-12	8.1471e-11	100.89	124	3646	378	20206	ENSG00000159352,ENSG00000126067,ENSG00000107020,ENSG00000156831,ENSG00000105185,ENSG00000090432,ENSG00000087586,ENSG00000133265,ENSG00000137275,ENSG00000082701,ENSG00000167085,ENSG00000173692,ENSG00000113558,ENSG00000198742,ENSG00000116514,ENSG00000113712,ENSG00000169230,ENSG00000100345,ENSG00000167034,ENSG00000142208,ENSG00000163975,ENSG00000103549,ENSG00000162711,ENSG00000215301,ENSG00000185122…
GO:0071496	cellular response to external stimulus	biological_process	1.3513e-12	1.004e-10	99.9827	185	3646	636	20206	ENSG00000153162,ENSG00000131165,ENSG00000065559,ENSG00000034713,ENSG00000125835,ENSG00000044574,ENSG00000091542,ENSG00000135018,ENSG00000129245,ENSG00000110046,ENSG00000117410,ENSG00000185340,ENSG00000197905,ENSG00000120889,ENSG00000048544,ENSG00000108773,ENSG00000160803,ENSG00000167601,ENSG00000047249,ENSG00000115368,ENSG00000163251,ENSG00000041982,ENSG00000110427,ENSG00000175193,ENSG00000206418…
GO:0048285	organelle fission	biological_process	1.6699e-12	1.2363e-10	99.0788	178	3646	603	20206	ENSG00000163132,ENSG00000176248,ENSG00000149503,ENSG00000186185,ENSG00000172572,ENSG00000130177,ENSG00000089685,ENSG00000100335,ENSG00000132341,ENSG00000204843,ENSG00000138182,ENSG00000158828,ENSG00000187531,ENSG00000099901,ENSG00000141198,ENSG00000166197,ENSG00000129810,ENSG00000153107,ENSG00000175216,ENSG00000130340,ENSG00000145386,ENSG00000126581,ENSG00000100749,ENSG00000127445,ENSG00000087470…
GO:0043603	cellular amide metabolic process	biological_process	1.8918e-12	1.3956e-10	98.5524	266	3646	1022	20206	ENSG00000158828,ENSG00000173812,ENSG00000141232,ENSG00000164933,ENSG00000099875,ENSG00000061794,ENSG00000122140,ENSG00000125844,ENSG00000204394,ENSG00000196449,ENSG00000102109,ENSG00000128829,ENSG00000102393,ENSG00000100372,ENSG00000100226,ENSG00000166825,ENSG00000063854,ENSG00000037241,ENSG00000090621,ENSG00000135387,ENSG00000172901,ENSG00000126581,ENSG00000013306,ENSG00000090905,ENSG00000146648…
GO:2000060	positive regulation of protein ubiquitination involved in ubiquitin-dependent protein catabolic process	biological_process	2.0448e-12	1.5031e-10	98.2301	50	3646	106	20206	ENSG00000163636,ENSG00000136930,ENSG00000185627,ENSG00000115233,ENSG00000004897,ENSG00000166167,ENSG00000068878,ENSG00000142507,ENSG00000130177,ENSG00000100804,ENSG00000176248,ENSG00000099341,ENSG00000101843,ENSG00000100764,ENSG00000167196,ENSG00000103035,ENSG00000164109,ENSG00000101182,ENSG00000100519,ENSG00000165916,ENSG00000089053,ENSG00000108671,ENSG00000143106,ENSG00000108344,ENSG00000153107…
GO:1901566	organonitrogen compound biosynthetic process	biological_process	2.2083e-12	1.6175e-10	97.9116	355	3646	1439	20206	ENSG00000165699,ENSG00000135316,ENSG00000103485,ENSG00000100632,ENSG00000124608,ENSG00000126091,ENSG00000142192,ENSG00000132507,ENSG00000015532,ENSG00000135930,ENSG00000114626,ENSG00000074071,ENSG00000256525,ENSG00000149658,ENSG00000124145,ENSG00000158201,ENSG00000100353,ENSG00000137411,ENSG00000173868,ENSG00000242485,ENSG00000239672,ENSG00000265241,ENSG00000114416,ENSG00000105887,ENSG00000147454…
GO:0006914	autophagy	biological_process	2.8058e-12	2.0407e-10	96.9022	171	3646	581	20206	ENSG00000034713,ENSG00000118046,ENSG00000117410,ENSG00000110046,ENSG00000131475,ENSG00000129245,ENSG00000083937,ENSG00000091542,ENSG00000135018,ENSG00000125835,ENSG00000160803,ENSG00000108773,ENSG00000048544,ENSG00000197905,ENSG00000206418,ENSG00000175193,ENSG00000163251,ENSG00000110427,ENSG00000115368,ENSG00000047249,ENSG00000185532,ENSG00000129515,ENSG00000165506,ENSG00000139112,ENSG00000075785…
GO:0051340	regulation of ligase activity	biological_process	3.6253e-12	2.6275e-10	95.8046	63	3646	151	20206	ENSG00000013275,ENSG00000175063,ENSG00000046774,ENSG00000125818,ENSG00000087191,ENSG00000117399,ENSG00000197170,ENSG00000108106,ENSG00000166851,ENSG00000008018,ENSG00000173692,ENSG00000277791,ENSG00000113558,ENSG00000137692,ENSG00000154473,ENSG00000170315,ENSG00000127445,ENSG00000055130,ENSG00000112742,ENSG00000043093,ENSG00000100567,ENSG00000134057,ENSG00000126067,ENSG00000023909,ENSG00000159352…
GO:0048193	Golgi vesicle transport	biological_process	4.1798e-12	3.0188e-10	95.2017	114	3646	340	20206	ENSG00000117475,ENSG00000138069,ENSG00000173898,ENSG00000143761,ENSG00000049245,ENSG00000013016,ENSG00000196352,ENSG00000141551,ENSG00000148396,ENSG00000134265,ENSG00000113719,ENSG00000135823,ENSG00000114745,ENSG00000144674,ENSG00000175582,ENSG00000156232,ENSG00000176986,ENSG00000173163,ENSG00000174996,ENSG00000120805,ENSG00000124198,ENSG00000197386,ENSG00000034713,ENSG00000092531,ENSG00000157020…
GO:0010638	positive regulation of organelle organization	biological_process	4.2205e-12	3.0376e-10	95.1747	177	3646	607	20206	ENSG00000165283,ENSG00000087088,ENSG00000109332,ENSG00000104435,ENSG00000143514,ENSG00000165410,ENSG00000110675,ENSG00000019549,ENSG00000130726,ENSG00000185651,ENSG00000184840,ENSG00000134222,ENSG00000124145,ENSG00000170759,ENSG00000141499,ENSG00000166949,ENSG00000162302,ENSG00000108561,ENSG00000184640,ENSG00000136448,ENSG00000115317,ENSG00000139722,ENSG00000088808,ENSG00000151414,ENSG00000178999…
GO:0006950	response to stress	biological_process	4.3448e-12	3.1162e-10	95.0637	915	3646	4245	20206	ENSG00000101182,ENSG00000100519,ENSG00000197579,ENSG00000005007,ENSG00000112941,ENSG00000106803,ENSG00000101844,ENSG00000168090,ENSG00000143155,ENSG00000162616,ENSG00000167136,ENSG00000167196,ENSG00000021776,ENSG00000137337,ENSG00000154447,ENSG00000092531,ENSG00000012223,ENSG00000154928,ENSG00000167986,ENSG00000075275,ENSG00000124535,ENSG00000068354,ENSG00000213654,ENSG00000159363,ENSG00000168610…
GO:0044802	single-organism membrane organization	biological_process	4.7749e-12	3.4128e-10	94.6689	262	3646	995	20206	ENSG00000166900,ENSG00000175073,ENSG00000049245,ENSG00000102003,ENSG00000160803,ENSG00000136111,ENSG00000011347,ENSG00000156232,ENSG00000156299,ENSG00000164924,ENSG00000144674,ENSG00000119878,ENSG00000168924,ENSG00000157107,ENSG00000140983,ENSG00000139973,ENSG00000105197,ENSG00000082701,ENSG00000198742,ENSG00000206560,ENSG00000088833,ENSG00000186480,ENSG00000085063,ENSG00000090432,ENSG00000069849…
GO:0061024	membrane organization	biological_process	5.0578e-12	3.6025e-10	94.434	284	3646	1097	20206	ENSG00000142208,ENSG00000114354,ENSG00000113575,ENSG00000100345,ENSG00000124333,ENSG00000152700,ENSG00000188157,ENSG00000105185,ENSG00000182934,ENSG00000104863,ENSG00000115306,ENSG00000104419,ENSG00000125450,ENSG00000143337,ENSG00000009844,ENSG00000170027,ENSG00000167881,ENSG00000165476,ENSG00000073712,ENSG00000011243,ENSG00000176986,ENSG00000116786,ENSG00000184831,ENSG00000157456,ENSG00000092820…
GO:0006468	protein phosphorylation	biological_process	5.7184e-12	4.0591e-10	93.9157	461	3646	1919	20206	ENSG00000128342,ENSG00000119185,ENSG00000107263,ENSG00000134058,ENSG00000148660,ENSG00000150457,ENSG00000136270,ENSG00000154277,ENSG00000110888,ENSG00000118193,ENSG00000185737,ENSG00000152642,ENSG00000164266,ENSG00000116586,ENSG00000105971,ENSG00000126067,ENSG00000010810,ENSG00000104884,ENSG00000142186,ENSG00000163590,ENSG00000167657,ENSG00000137845,ENSG00000181163,ENSG00000198752,ENSG00000152256…
GO:0045732	positive regulation of protein catabolic process	biological_process	6.7554e-12	4.7788e-10	93.2068	99	3646	285	20206	ENSG00000100567,ENSG00000134057,ENSG00000265808,ENSG00000055130,ENSG00000182087,ENSG00000173334,ENSG00000170315,ENSG00000154473,ENSG00000135679,ENSG00000166851,ENSG00000008018,ENSG00000197548,ENSG00000277791,ENSG00000036257,ENSG00000165912,ENSG00000185825,ENSG00000135476,ENSG00000197170,ENSG00000125447,ENSG00000101997,ENSG00000104969,ENSG00000125538,ENSG00000125818,ENSG00000131507,ENSG00000087191…
GO:0000280	nuclear division	biological_process	8.2876e-12	5.8227e-10	92.3488	167	3646	566	20206	ENSG00000125538,ENSG00000114904,ENSG00000128944,ENSG00000105127,ENSG00000146425,ENSG00000090273,ENSG00000151503,ENSG00000101367,ENSG00000122545,ENSG00000178999,ENSG00000168476,ENSG00000058804,ENSG00000134057,ENSG00000187790,ENSG00000167110,ENSG00000064102,ENSG00000166851,ENSG00000154473,ENSG00000121579,ENSG00000184661,ENSG00000137822,ENSG00000154429,ENSG00000168078,ENSG00000089053,ENSG00000024048…
GO:1903364	positive regulation of cellular protein catabolic process	biological_process	8.4066e-12	5.8864e-10	92.3015	77	3646	203	20206	ENSG00000036257,ENSG00000277791,ENSG00000008018,ENSG00000135679,ENSG00000166851,ENSG00000170315,ENSG00000154473,ENSG00000173334,ENSG00000055130,ENSG00000134057,ENSG00000100567,ENSG00000111667,ENSG00000107404,ENSG00000013275,ENSG00000117399,ENSG00000087191,ENSG00000125818,ENSG00000104969,ENSG00000197170,ENSG00000101997,ENSG00000135476,ENSG00000185825,ENSG00000166167,ENSG00000130177,ENSG00000100804…
GO:0051438	regulation of ubiquitin-protein transferase activity	biological_process	8.9896e-12	6.2733e-10	92.025	62	3646	150	20206	ENSG00000113558,ENSG00000277791,ENSG00000137692,ENSG00000166851,ENSG00000008018,ENSG00000173692,ENSG00000154473,ENSG00000170315,ENSG00000127445,ENSG00000112742,ENSG00000055130,ENSG00000159352,ENSG00000126067,ENSG00000100567,ENSG00000043093,ENSG00000134057,ENSG00000175063,ENSG00000013275,ENSG00000117399,ENSG00000046774,ENSG00000125818,ENSG00000087191,ENSG00000108106,ENSG00000197170,ENSG00000166167…
GO:0044092	negative regulation of molecular function	biological_process	9.0801e-12	6.3151e-10	91.9962	289	3646	1126	20206	ENSG00000117650,ENSG00000165672,ENSG00000116741,ENSG00000117318,ENSG00000163932,ENSG00000172939,ENSG00000139644,ENSG00000149600,ENSG00000175063,ENSG00000130956,ENSG00000005249,ENSG00000127948,ENSG00000106052,ENSG00000142507,ENSG00000075218,ENSG00000099341,ENSG00000136928,ENSG00000134107,ENSG00000125944,ENSG00000065150,ENSG00000164715,ENSG00000002822,ENSG00000105993,ENSG00000185551,ENSG00000186575…
GO:0060255	regulation of macromolecule metabolic process	biological_process	1.0128e-11	7.0203e-10	91.5364	1281	3646	6122	20206	ENSG00000168610,ENSG00000002822,ENSG00000185049,ENSG00000091039,ENSG00000167136,ENSG00000167196,ENSG00000101182,ENSG00000100519,ENSG00000152332,ENSG00000143155,ENSG00000133789,ENSG00000186575,ENSG00000075539,ENSG00000163932,ENSG00000102096,ENSG00000024526,ENSG00000134569,ENSG00000060339,ENSG00000087095,ENSG00000006459,ENSG00000127948,ENSG00000068078,ENSG00000170100,ENSG00000185359,ENSG00000101019…
GO:0043488	regulation of mRNA stability	biological_process	1.0583e-11	7.311e-10	91.3602	65	3646	160	20206	ENSG00000087191,ENSG00000134644,ENSG00000125818,ENSG00000088247,ENSG00000013275,ENSG00000197170,ENSG00000077348,ENSG00000123737,ENSG00000020577,ENSG00000170315,ENSG00000008018,ENSG00000060138,ENSG00000277791,ENSG00000100567,ENSG00000131467,ENSG00000126883,ENSG00000108344,ENSG00000198793,ENSG00000143106,ENSG00000130713,ENSG00000165916,ENSG00000101843,ENSG00000100804,ENSG00000135829,ENSG00000204389…
GO:0038093	Fc receptor signaling pathway	biological_process	1.1324e-11	7.797e-10	91.0807	81	3646	220	20206	ENSG00000080824,ENSG00000131196,ENSG00000213341,ENSG00000213281,ENSG00000061676,ENSG00000180370,ENSG00000010810,ENSG00000111229,ENSG00000115935,ENSG00000163932,ENSG00000159352,ENSG00000126067,ENSG00000138071,ENSG00000173692,ENSG00000101096,ENSG00000113558,ENSG00000241685,ENSG00000100764,ENSG00000103035,ENSG00000174775,ENSG00000177889,ENSG00000108671,ENSG00000101182,ENSG00000100519,ENSG00000161057…
GO:0009892	negative regulation of metabolic process	biological_process	1.1585e-11	7.9501e-10	90.9963	634	3646	2801	20206	ENSG00000143106,ENSG00000087088,ENSG00000184203,ENSG00000064932,ENSG00000109111,ENSG00000135842,ENSG00000213024,ENSG00000131467,ENSG00000174306,ENSG00000167770,ENSG00000204619,ENSG00000239672,ENSG00000101557,ENSG00000114416,ENSG00000149639,ENSG00000130726,ENSG00000204389,ENSG00000135930,ENSG00000135503,ENSG00000143933,ENSG00000110880,ENSG00000186834,ENSG00000004142,ENSG00000110713,ENSG00000102265…
GO:0032502	developmental process	biological_process	1.2031e-11	8.2289e-10	90.8466	1251	3646	5967	20206	ENSG00000184922,ENSG00000060237,ENSG00000109062,ENSG00000184216,ENSG00000186951,ENSG00000051382,ENSG00000175602,ENSG00000100764,ENSG00000127152,ENSG00000073712,ENSG00000167800,ENSG00000109099,ENSG00000069188,ENSG00000182704,ENSG00000107984,ENSG00000130477,ENSG00000099949,ENSG00000076356,ENSG00000128805,ENSG00000087586,ENSG00000131236,ENSG00000004961,ENSG00000186063,ENSG00000054356,ENSG00000159352…
GO:0051169	nuclear transport	biological_process	1.2169e-11	8.296e-10	90.8113	147	3646	482	20206	ENSG00000168610,ENSG00000113013,ENSG00000135521,ENSG00000182004,ENSG00000065150,ENSG00000114503,ENSG00000075218,ENSG00000176170,ENSG00000163002,ENSG00000109062,ENSG00000064419,ENSG00000142599,ENSG00000136810,ENSG00000136243,ENSG00000179041,ENSG00000083312,ENSG00000215021,ENSG00000167196,ENSG00000152332,ENSG00000005007,ENSG00000140829,ENSG00000106803,ENSG00000105329,ENSG00000011243,ENSG00000114346…
GO:0009966	regulation of signal transduction	biological_process	1.3796e-11	9.3543e-10	90.2899	638	3646	2802	20206	ENSG00000100600,ENSG00000157450,ENSG00000196396,ENSG00000163235,ENSG00000137409,ENSG00000185686,ENSG00000127616,ENSG00000087191,ENSG00000140443,ENSG00000132359,ENSG00000169692,ENSG00000143384,ENSG00000127445,ENSG00000115844,ENSG00000114062,ENSG00000186111,ENSG00000186174,ENSG00000198873,ENSG00000131871,ENSG00000153233,ENSG00000198825,ENSG00000013588,ENSG00000088986,ENSG00000105851,ENSG00000130402…
GO:1903827	regulation of cellular protein localization	biological_process	1.3812e-11	9.3543e-10	90.2899	165	3646	559	20206	ENSG00000103888,ENSG00000131437,ENSG00000133083,ENSG00000140992,ENSG00000176749,ENSG00000103653,ENSG00000127445,ENSG00000126581,ENSG00000135679,ENSG00000134242,ENSG00000139496,ENSG00000171033,ENSG00000101997,ENSG00000196396,ENSG00000112697,ENSG00000146648,ENSG00000144118,ENSG00000163930,ENSG00000076382,ENSG00000086061,ENSG00000153823,ENSG00000100401,ENSG00000100335,ENSG00000158828,ENSG00000138182…
GO:1902578	single-organism localization	biological_process	1.4929e-11	1.0045e-09	89.9805	936	3646	4347	20206	ENSG00000126953,ENSG00000085063,ENSG00000148834,ENSG00000106366,ENSG00000147457,ENSG00000090432,ENSG00000198727,ENSG00000069849,ENSG00000163634,ENSG00000119139,ENSG00000102910,ENSG00000118855,ENSG00000198742,ENSG00000103966,ENSG00000141503,ENSG00000137275,ENSG00000107882,ENSG00000135926,ENSG00000125454,ENSG00000006831,ENSG00000243156,ENSG00000149948,ENSG00000109971,ENSG00000174705,ENSG00000198355…
GO:0023051	regulation of signaling	biological_process	1.5368e-11	1.0306e-09	89.8691	713	3646	3179	20206	ENSG00000113575,ENSG00000141384,ENSG00000136319,ENSG00000085721,ENSG00000142208,ENSG00000105401,ENSG00000167258,ENSG00000110031,ENSG00000162892,ENSG00000159352,ENSG00000186063,ENSG00000171608,ENSG00000105185,ENSG00000087586,ENSG00000187800,ENSG00000126458,ENSG00000170027,ENSG00000165392,ENSG00000085662,ENSG00000173692,ENSG00000026508,ENSG00000113645,ENSG00000125733,ENSG00000100764,ENSG00000130477…
GO:0016236	macroautophagy	biological_process	1.5731e-11	1.0513e-09	89.7827	130	3646	418	20206	ENSG00000196235,ENSG00000116688,ENSG00000101844,ENSG00000171346,ENSG00000138069,ENSG00000176171,ENSG00000025039,ENSG00000068354,ENSG00000175792,ENSG00000159363,ENSG00000150867,ENSG00000105401,ENSG00000099904,ENSG00000145782,ENSG00000115020,ENSG00000067057,ENSG00000215305,ENSG00000113732,ENSG00000183735,ENSG00000085733,ENSG00000063244,ENSG00000168411,ENSG00000167088,ENSG00000084463,ENSG00000198793…
GO:0044767	single-organism developmental process	biological_process	1.5778e-11	1.0513e-09	89.7827	1231	3646	5866	20206	ENSG00000110497,ENSG00000101096,ENSG00000082701,ENSG00000151892,ENSG00000180354,ENSG00000143537,ENSG00000111321,ENSG00000171552,ENSG00000169252,ENSG00000164961,ENSG00000175832,ENSG00000105723,ENSG00000150907,ENSG00000113712,ENSG00000184402,ENSG00000077150,ENSG00000110321,ENSG00000133818,ENSG00000049245,ENSG00000156299,ENSG00000116750,ENSG00000110274,ENSG00000042429,ENSG00000027075,ENSG00000110092…
GO:0033365	protein localization to organelle	biological_process	1.8504e-11	1.229e-09	89.1045	242	3646	916	20206	ENSG00000133083,ENSG00000113966,ENSG00000037241,ENSG00000170577,ENSG00000126778,ENSG00000178950,ENSG00000135679,ENSG00000127445,ENSG00000126581,ENSG00000087470,ENSG00000156515,ENSG00000146648,ENSG00000101997,ENSG00000112697,ENSG00000055044,ENSG00000139496,ENSG00000171033,ENSG00000095319,ENSG00000134242,ENSG00000148337,ENSG00000100030,ENSG00000086061,ENSG00000076382,ENSG00000179562,ENSG00000100554…
GO:0006414	translational elongation	biological_process	2.8124e-11	1.8501e-09	87.328	59	3646	147	20206	ENSG00000114686,ENSG00000262814,ENSG00000100226,ENSG00000243927,ENSG00000131368,ENSG00000134056,ENSG00000125901,ENSG00000143314,ENSG00000132313,ENSG00000158042,ENSG00000133706,ENSG00000101391,ENSG00000115364,ENSG00000136897,ENSG00000137449,ENSG00000116898,ENSG00000143436,ENSG00000178952,ENSG00000136522,ENSG00000163577,ENSG00000112339,ENSG00000181610,ENSG00000154719,ENSG00000185608,ENSG00000179271…
GO:0043067	regulation of programmed cell death	biological_process	3.0767e-11	2.0111e-09	86.9657	357	3646	1449	20206	ENSG00000184557,ENSG00000109919,ENSG00000167772,ENSG00000197548,ENSG00000116560,ENSG00000136244,ENSG00000072110,ENSG00000011422,ENSG00000116133,ENSG00000168374,ENSG00000198286,ENSG00000178999,ENSG00000147649,ENSG00000090447,ENSG00000141378,ENSG00000136448,ENSG00000164134,ENSG00000088808,ENSG00000131203,ENSG00000105976,ENSG00000144381,ENSG00000103423,ENSG00000134250,ENSG00000104312,ENSG00000090020…
GO:0031668	cellular response to extracellular stimulus	biological_process	3.3356e-11	2.1735e-09	86.6284	165	3646	571	20206	ENSG00000085733,ENSG00000183735,ENSG00000155090,ENSG00000168411,ENSG00000167088,ENSG00000063244,ENSG00000067057,ENSG00000113732,ENSG00000215305,ENSG00000165392,ENSG00000115020,ENSG00000099904,ENSG00000145782,ENSG00000105401,ENSG00000091409,ENSG00000068354,ENSG00000150867,ENSG00000159363,ENSG00000175792,ENSG00000153234,ENSG00000176171,ENSG00000138069,ENSG00000171346,ENSG00000025039,ENSG00000101844…
GO:0043623	cellular protein complex assembly	biological_process	3.5274e-11	2.2913e-09	86.3992	170	3646	597	20206	ENSG00000125746,ENSG00000277586,ENSG00000116903,ENSG00000169727,ENSG00000145494,ENSG00000100883,ENSG00000198793,ENSG00000138660,ENSG00000158828,ENSG00000101019,ENSG00000131504,ENSG00000119421,ENSG00000177885,ENSG00000154305,ENSG00000124126,ENSG00000101843,ENSG00000153207,ENSG00000155561,ENSG00000116489,ENSG00000159753,ENSG00000198786,ENSG00000102900,ENSG00000106089,ENSG00000179632,ENSG00000149798…
GO:0031669	cellular response to nutrient levels	biological_process	3.9168e-11	2.5283e-09	85.9717	159	3646	546	20206	ENSG00000105723,ENSG00000125454,ENSG00000152256,ENSG00000150907,ENSG00000166908,ENSG00000109971,ENSG00000165506,ENSG00000129515,ENSG00000139112,ENSG00000075785,ENSG00000185532,ENSG00000132170,ENSG00000169252,ENSG00000181830,ENSG00000112425,ENSG00000078237,ENSG00000116586,ENSG00000198742,ENSG00000110497,ENSG00000090054,ENSG00000171100,ENSG00000154277,ENSG00000148606,ENSG00000055483,ENSG00000110046…
GO:0032104	regulation of response to extracellular stimulus	biological_process	3.9794e-11	2.5481e-09	85.9378	69	3646	179	20206	ENSG00000160803,ENSG00000108773,ENSG00000176171,ENSG00000186951,ENSG00000175792,ENSG00000159363,ENSG00000175193,ENSG00000206418,ENSG00000150867,ENSG00000163251,ENSG00000047249,ENSG00000068354,ENSG00000115368,ENSG00000196235,ENSG00000117410,ENSG00000110497,ENSG00000113732,ENSG00000154277,ENSG00000148606,ENSG00000055483,ENSG00000090054,ENSG00000171100,ENSG00000112425,ENSG00000063244,ENSG00000183735…
GO:0032107	regulation of response to nutrient levels	biological_process	3.9794e-11	2.5481e-09	85.9378	69	3646	179	20206	ENSG00000126581,ENSG00000155097,ENSG00000087470,ENSG00000197548,ENSG00000116260,ENSG00000144566,ENSG00000276293,ENSG00000176749,ENSG00000100292,ENSG00000250565,ENSG00000132405,ENSG00000161011,ENSG00000131100,ENSG00000171055,ENSG00000100554,ENSG00000115317,ENSG00000144118,ENSG00000122779,ENSG00000104312,ENSG00000213585,ENSG00000019549,ENSG00000177169,ENSG00000136436,ENSG00000155506,ENSG00000158828…
GO:0031400	negative regulation of protein modification process	biological_process	3.9844e-11	2.5481e-09	85.9378	194	3646	693	20206	ENSG00000168078,ENSG00000153827,ENSG00000089053,ENSG00000167770,ENSG00000204619,ENSG00000109111,ENSG00000135842,ENSG00000068001,ENSG00000213024,ENSG00000131467,ENSG00000144635,ENSG00000143106,ENSG00000108344,ENSG00000169679,ENSG00000087088,ENSG00000135090,ENSG00000119335,ENSG00000105298,ENSG00000120694,ENSG00000185627,ENSG00000011485,ENSG00000143933,ENSG00000110880,ENSG00000186834,ENSG00000063978…
GO:0042273	ribosomal large subunit biogenesis	biological_process	4.1123e-11	2.6217e-09	85.8142	34	3646	64	20206	ENSG00000242485,ENSG00000165496,ENSG00000146223,ENSG00000179041,ENSG00000138442,ENSG00000173545,ENSG00000132603,ENSG00000047056,ENSG00000164346,ENSG00000001497,ENSG00000118246,ENSG00000111641,ENSG00000053372,ENSG00000145912,ENSG00000108592,ENSG00000120314,ENSG00000100029,ENSG00000048162,ENSG00000113460,ENSG00000117395,ENSG00000198301,ENSG00000156928,ENSG00000197498,ENSG00000136891,ENSG00000107937…
GO:0042981	regulation of apoptotic process	biological_process	4.2912e-11	2.7106e-09	85.6693	353	3646	1434	20206	ENSG00000197632,ENSG00000167601,ENSG00000126602,ENSG00000198176,ENSG00000077264,ENSG00000182871,ENSG00000173039,ENSG00000266094,ENSG00000171310,ENSG00000175193,ENSG00000065559,ENSG00000077782,ENSG00000277632,ENSG00000173545,ENSG00000102967,ENSG00000069399,ENSG00000153162,ENSG00000174775,ENSG00000164109,ENSG00000142168,ENSG00000176903,ENSG00000105568,ENSG00000165802,ENSG00000124216,ENSG00000135018…
GO:0006888	ER to Golgi vesicle-mediated transport	biological_process	4.402e-11	2.7637e-09	85.5851	68	3646	174	20206	ENSG00000176986,ENSG00000184500,ENSG00000197694,ENSG00000157020,ENSG00000073969,ENSG00000086598,ENSG00000134970,ENSG00000173898,ENSG00000138069,ENSG00000143761,ENSG00000196352,ENSG00000141551,ENSG00000148396,ENSG00000113719,ENSG00000114745,ENSG00000156232,ENSG00000152700,ENSG00000124333,ENSG00000101199,ENSG00000077380,ENSG00000114988,ENSG00000114354,ENSG00000164597,ENSG00000145817,ENSG00000206560…
GO:0043487	regulation of RNA stability	biological_process	4.6151e-11	2.8888e-09	85.3928	66	3646	168	20206	ENSG00000120948,ENSG00000142208,ENSG00000109971,ENSG00000065978,ENSG00000182872,ENSG00000075914,ENSG00000159352,ENSG00000126067,ENSG00000163932,ENSG00000178896,ENSG00000066044,ENSG00000173692,ENSG00000128016,ENSG00000114867,ENSG00000103035,ENSG00000100764,ENSG00000083312,ENSG00000101182,ENSG00000005007,ENSG00000100519,ENSG00000108671,ENSG00000126226,ENSG00000198492,ENSG00000161057,ENSG00000175166…
GO:0009267	cellular response to starvation	biological_process	4.6813e-11	2.9214e-09	85.3441	149	3646	504	20206	ENSG00000138069,ENSG00000176171,ENSG00000171346,ENSG00000025039,ENSG00000068354,ENSG00000150867,ENSG00000159363,ENSG00000175792,ENSG00000116688,ENSG00000196235,ENSG00000093010,ENSG00000101844,ENSG00000167196,ENSG00000133056,ENSG00000067057,ENSG00000113732,ENSG00000215305,ENSG00000165392,ENSG00000085733,ENSG00000183735,ENSG00000155090,ENSG00000168411,ENSG00000167088,ENSG00000063244,ENSG00000105401…
GO:2000058	regulation of protein ubiquitination involved in ubiquitin-dependent protein catabolic process	biological_process	4.8322e-11	3.0064e-09	85.2195	52	3646	120	20206	ENSG00000115233,ENSG00000163636,ENSG00000185627,ENSG00000136930,ENSG00000004897,ENSG00000130177,ENSG00000142507,ENSG00000166167,ENSG00000068878,ENSG00000176248,ENSG00000101843,ENSG00000099341,ENSG00000100804,ENSG00000103035,ENSG00000100764,ENSG00000167196,ENSG00000164109,ENSG00000089053,ENSG00000165916,ENSG00000108671,ENSG00000101182,ENSG00000100519,ENSG00000161057,ENSG00000169398,ENSG00000108344…
GO:0051168	nuclear export	biological_process	5.0301e-11	3.1202e-09	85.0582	72	3646	189	20206	ENSG00000031823,ENSG00000196313,ENSG00000122068,ENSG00000082701,ENSG00000198742,ENSG00000102898,ENSG00000125450,ENSG00000163166,ENSG00000124571,ENSG00000163634,ENSG00000063244,ENSG00000011243,ENSG00000111786,ENSG00000105329,ENSG00000140829,ENSG00000152332,ENSG00000091542,ENSG00000005007,ENSG00000041802,ENSG00000136243,ENSG00000179041,ENSG00000136810,ENSG00000163002,ENSG00000075218,ENSG00000198952…
GO:0006913	nucleocytoplasmic transport	biological_process	5.2961e-11	3.2753e-09	84.8475	143	3646	474	20206	ENSG00000124571,ENSG00000115306,ENSG00000163932,ENSG00000063244,ENSG00000167088,ENSG00000138757,ENSG00000125450,ENSG00000102898,ENSG00000163166,ENSG00000122068,ENSG00000142208,ENSG00000080824,ENSG00000172757,ENSG00000140943,ENSG00000205339,ENSG00000135521,ENSG00000182004,ENSG00000114503,ENSG00000065150,ENSG00000168610,ENSG00000113013,ENSG00000142599,ENSG00000064419,ENSG00000136810,ENSG00000075218…
GO:0051436	negative regulation of ubiquitin-protein ligase activity involved in mitotic cell cycle	biological_process	6.0361e-11	3.7108e-09	84.3053	48	3646	108	20206	ENSG00000197170,ENSG00000087191,ENSG00000125818,ENSG00000117399,ENSG00000013275,ENSG00000175063,ENSG00000100567,ENSG00000134057,ENSG00000159352,ENSG00000126067,ENSG00000112742,ENSG00000154473,ENSG00000170315,ENSG00000008018,ENSG00000173692,ENSG00000166851,ENSG00000277791,ENSG00000126226,ENSG00000108671,ENSG00000165916,ENSG00000089053,ENSG00000100519,ENSG00000101182,ENSG00000164109,ENSG00000100764…
GO:0051439	regulation of ubiquitin-protein ligase activity involved in mitotic cell cycle	biological_process	6.0361e-11	3.7108e-09	84.3053	48	3646	108	20206	ENSG00000161057,ENSG00000169679,ENSG00000153107,ENSG00000144635,ENSG00000143106,ENSG00000108344,ENSG00000131467,ENSG00000175166,ENSG00000156970,ENSG00000100764,ENSG00000164109,ENSG00000103035,ENSG00000108671,ENSG00000126226,ENSG00000089053,ENSG00000165916,ENSG00000100519,ENSG00000101182,ENSG00000130177,ENSG00000142507,ENSG00000101843,ENSG00000099341,ENSG00000176248,ENSG00000100804,ENSG00000120129…
GO:0016073	snRNA metabolic process	biological_process	7.006e-11	4.2689e-09	83.6968	41	3646	85	20206	ENSG00000173559,ENSG00000145912,ENSG00000164880,ENSG00000197780,ENSG00000181222,ENSG00000177700,ENSG00000114503,ENSG00000102978,ENSG00000099817,ENSG00000130826,ENSG00000105656,ENSG00000165684,ENSG00000188342,ENSG00000163882,ENSG00000090061,ENSG00000130713,ENSG00000178896,ENSG00000164975,ENSG00000148835,ENSG00000108506,ENSG00000064102,ENSG00000047315,ENSG00000118985,ENSG00000153767,ENSG00000123737…
GO:0006417	regulation of translation	biological_process	8.2587e-11	5.0174e-09	82.9952	105	3646	321	20206	ENSG00000114867,ENSG00000170515,ENSG00000116741,ENSG00000111361,ENSG00000128016,ENSG00000110888,ENSG00000126070,ENSG00000066044,ENSG00000254858,ENSG00000167657,ENSG00000183978,ENSG00000215301,ENSG00000123908,ENSG00000164024,ENSG00000163577,ENSG00000181163,ENSG00000129351,ENSG00000142208,ENSG00000126602,ENSG00000149100,ENSG00000087263,ENSG00000110321,ENSG00000151465,ENSG00000179134,ENSG00000184110…
GO:0080090	regulation of primary metabolic process	biological_process	1.0912e-10	6.5906e-09	81.8108	1260	3646	6064	20206	ENSG00000167625,ENSG00000100226,ENSG00000126778,ENSG00000196396,ENSG00000028277,ENSG00000164684,ENSG00000111802,ENSG00000185686,ENSG00000119508,ENSG00000127616,ENSG00000137409,ENSG00000101577,ENSG00000126457,ENSG00000030110,ENSG00000074319,ENSG00000104611,ENSG00000255302,ENSG00000153207,ENSG00000100325,ENSG00000115009,ENSG00000204394,ENSG00000089685,ENSG00000163162,ENSG00000142627,ENSG00000196639…
GO:0031401	positive regulation of protein modification process	biological_process	1.1117e-10	6.6947e-09	81.7427	298	3646	1184	20206	ENSG00000198730,ENSG00000266094,ENSG00000163251,ENSG00000075856,ENSG00000156642,ENSG00000108773,ENSG00000077264,ENSG00000150630,ENSG00000174775,ENSG00000164109,ENSG00000142168,ENSG00000090061,ENSG00000135018,ENSG00000165802,ENSG00000132471,ENSG00000143543,ENSG00000108671,ENSG00000065559,ENSG00000183207,ENSG00000108342,ENSG00000077782,ENSG00000277632,ENSG00000161057,ENSG00000153162,ENSG00000156970…
GO:0034248	regulation of cellular amide metabolic process	biological_process	1.5745e-10	9.3996e-09	80.2689	113	3646	358	20206	ENSG00000164024,ENSG00000123908,ENSG00000215301,ENSG00000183978,ENSG00000167657,ENSG00000142208,ENSG00000181163,ENSG00000129351,ENSG00000163577,ENSG00000066044,ENSG00000126070,ENSG00000111361,ENSG00000128016,ENSG00000110888,ENSG00000114867,ENSG00000170515,ENSG00000116741,ENSG00000254858,ENSG00000078237,ENSG00000163932,ENSG00000067704,ENSG00000198492,ENSG00000069399,ENSG00000120705,ENSG00000115211…
GO:0070126	mitochondrial translational termination	biological_process	1.7154e-10	1.0182e-08	79.9217	42	3646	93	20206	ENSG00000125901,ENSG00000134056,ENSG00000131368,ENSG00000243927,ENSG00000262814,ENSG00000114686,ENSG00000115364,ENSG00000158042,ENSG00000132313,ENSG00000143314,ENSG00000154719,ENSG00000181610,ENSG00000136522,ENSG00000143436,ENSG00000116898,ENSG00000136897,ENSG00000055950,ENSG00000179271,ENSG00000185608,ENSG00000128626,ENSG00000061794,ENSG00000112110,ENSG00000159111,ENSG00000149792,ENSG00000111639…
GO:0032269	negative regulation of cellular protein metabolic process	biological_process	1.7291e-10	1.0234e-08	79.8995	275	3646	1085	20206	ENSG00000107404,ENSG00000107937,ENSG00000151247,ENSG00000185043,ENSG00000175137,ENSG00000151952,ENSG00000125818,ENSG00000125538,ENSG00000197170,ENSG00000117676,ENSG00000166851,ENSG00000096384,ENSG00000276023,ENSG00000100567,ENSG00000135090,ENSG00000169679,ENSG00000068001,ENSG00000124102,ENSG00000168078,ENSG00000153827,ENSG00000089053,ENSG00000178913,ENSG00000070159,ENSG00000011485,ENSG00000185627…
GO:0007010	cytoskeleton organization	biological_process	2.137e-10	1.254e-08	79.017	297	3646	1174	20206	ENSG00000196396,ENSG00000149798,ENSG00000086015,ENSG00000125753,ENSG00000075624,ENSG00000064042,ENSG00000109171,ENSG00000100030,ENSG00000121621,ENSG00000076382,ENSG00000197045,ENSG00000130827,ENSG00000176749,ENSG00000237649,ENSG00000126581,ENSG00000136950,ENSG00000036257,ENSG00000186111,ENSG00000125746,ENSG00000277586,ENSG00000088986,ENSG00000186635,ENSG00000129810,ENSG00000138660,ENSG00000130402…
GO:0051444	negative regulation of ubiquitin-protein transferase activity	biological_process	2.1434e-10	1.2542e-08	79.0163	49	3646	114	20206	ENSG00000197170,ENSG00000013275,ENSG00000175063,ENSG00000087191,ENSG00000125818,ENSG00000117399,ENSG00000112742,ENSG00000100567,ENSG00000134057,ENSG00000159352,ENSG00000126067,ENSG00000008018,ENSG00000173692,ENSG00000166851,ENSG00000277791,ENSG00000170315,ENSG00000154473,ENSG00000100764,ENSG00000164109,ENSG00000103035,ENSG00000108671,ENSG00000126226,ENSG00000089053,ENSG00000165916,ENSG00000100519…
GO:0044087	regulation of cellular component biogenesis	biological_process	2.2533e-10	1.3148e-08	78.8114	212	3646	785	20206	ENSG00000186480,ENSG00000012061,ENSG00000118193,ENSG00000128340,ENSG00000183072,ENSG00000172534,ENSG00000148400,ENSG00000119185,ENSG00000110497,ENSG00000138071,ENSG00000141741,ENSG00000082701,ENSG00000099804,ENSG00000107263,ENSG00000171100,ENSG00000241685,ENSG00000140030,ENSG00000181163,ENSG00000166908,ENSG00000171943,ENSG00000109971,ENSG00000119541,ENSG00000111229,ENSG00000104884,ENSG00000215301…
GO:0007059	chromosome segregation	biological_process	2.2901e-10	1.3325e-08	78.7533	104	3646	323	20206	ENSG00000110713,ENSG00000166579,ENSG00000100401,ENSG00000115163,ENSG00000089685,ENSG00000115685,ENSG00000186185,ENSG00000123485,ENSG00000149503,ENSG00000134222,ENSG00000153207,ENSG00000071539,ENSG00000184661,ENSG00000175216,ENSG00000198900,ENSG00000153201,ENSG00000169679,ENSG00000129810,ENSG00000144635,ENSG00000237649,ENSG00000134057,ENSG00000058804,ENSG00000116560,ENSG00000130695,ENSG00000166851…
GO:0042594	response to starvation	biological_process	2.4556e-10	1.4208e-08	78.4747	154	3646	537	20206	ENSG00000101844,ENSG00000167196,ENSG00000133056,ENSG00000116688,ENSG00000196235,ENSG00000093010,ENSG00000068354,ENSG00000150867,ENSG00000175792,ENSG00000159363,ENSG00000176171,ENSG00000138069,ENSG00000171346,ENSG00000025039,ENSG00000115020,ENSG00000145782,ENSG00000099904,ENSG00000105401,ENSG00000085733,ENSG00000183735,ENSG00000155090,ENSG00000168411,ENSG00000167088,ENSG00000063244,ENSG00000067057…
GO:0051276	chromosome organization	biological_process	2.6263e-10	1.5069e-08	78.2192	288	3646	1154	20206	ENSG00000132475,ENSG00000113810,ENSG00000170315,ENSG00000108604,ENSG00000085185,ENSG00000115548,ENSG00000163930,ENSG00000028310,ENSG00000131778,ENSG00000142945,ENSG00000145907,ENSG00000135476,ENSG00000099991,ENSG00000134013,ENSG00000126012,ENSG00000164611,ENSG00000142453,ENSG00000276180,ENSG00000123485,ENSG00000089094,ENSG00000130479,ENSG00000127511,ENSG00000154767,ENSG00000140326,ENSG00000147162…
GO:0060548	negative regulation of cell death	biological_process	2.8434e-10	1.6224e-08	77.8984	239	3646	918	20206	ENSG00000169230,ENSG00000137331,ENSG00000198355,ENSG00000119541,ENSG00000109854,ENSG00000180370,ENSG00000149948,ENSG00000181163,ENSG00000150907,ENSG00000048392,ENSG00000135926,ENSG00000123358,ENSG00000143801,ENSG00000171552,ENSG00000204463,ENSG00000100625,ENSG00000010810,ENSG00000176915,ENSG00000119682,ENSG00000215301,ENSG00000078237,ENSG00000148400,ENSG00000023909,ENSG00000183072,ENSG00000106366…
GO:0051352	negative regulation of ligase activity	biological_process	3.1629e-10	1.7998e-08	77.4478	49	3646	115	20206	ENSG00000277791,ENSG00000166851,ENSG00000173692,ENSG00000008018,ENSG00000154473,ENSG00000170315,ENSG00000112742,ENSG00000126067,ENSG00000159352,ENSG00000134057,ENSG00000100567,ENSG00000175063,ENSG00000013275,ENSG00000117399,ENSG00000125818,ENSG00000087191,ENSG00000197170,ENSG00000142507,ENSG00000130177,ENSG00000100804,ENSG00000176248,ENSG00000099341,ENSG00000101843,ENSG00000163636,ENSG00000185627…
GO:0044765	single-organism transport	biological_process	3.8139e-10	2.1643e-08	76.6468	887	3646	4156	20206	ENSG00000138802,ENSG00000114030,ENSG00000130429,ENSG00000005059,ENSG00000165912,ENSG00000109103,ENSG00000018236,ENSG00000141252,ENSG00000136244,ENSG00000072110,ENSG00000164163,ENSG00000113811,ENSG00000197461,ENSG00000019169,ENSG00000138074,ENSG00000132405,ENSG00000122566,ENSG00000136448,ENSG00000084774,ENSG00000090615,ENSG00000139722,ENSG00000088808,ENSG00000106617,ENSG00000196937,ENSG00000185651…
GO:0061136	regulation of proteasomal protein catabolic process	biological_process	4.1068e-10	2.3241e-08	76.3375	71	3646	192	20206	ENSG00000160803,ENSG00000123159,ENSG00000169139,ENSG00000141551,ENSG00000120129,ENSG00000002822,ENSG00000116750,ENSG00000161057,ENSG00000034713,ENSG00000156970,ENSG00000173163,ENSG00000130311,ENSG00000164109,ENSG00000100764,ENSG00000167196,ENSG00000126787,ENSG00000177479,ENSG00000138778,ENSG00000126226,ENSG00000079482,ENSG00000135018,ENSG00000100519,ENSG00000116514,ENSG00000171100,ENSG00000133265…
GO:0016070	RNA metabolic process	biological_process	4.1305e-10	2.3311e-08	76.3244	1024	3646	4850	20206	ENSG00000165732,ENSG00000070061,ENSG00000205352,ENSG00000181817,ENSG00000117676,ENSG00000060138,ENSG00000115816,ENSG00000106290,ENSG00000129559,ENSG00000140548,ENSG00000131508,ENSG00000100292,ENSG00000159216,ENSG00000004534,ENSG00000134363,ENSG00000024048,ENSG00000117000,ENSG00000115946,ENSG00000139697,ENSG00000116525,ENSG00000144736,ENSG00000185129,ENSG00000197323,ENSG00000100109,ENSG00000123124…
GO:0048856	anatomical structure development	biological_process	4.2141e-10	2.3718e-08	76.2492	1098	3646	5230	20206	ENSG00000058866,ENSG00000124659,ENSG00000154122,ENSG00000028839,ENSG00000151552,ENSG00000111676,ENSG00000128591,ENSG00000150938,ENSG00000165506,ENSG00000119977,ENSG00000110090,ENSG00000197930,ENSG00000125878,ENSG00000174705,ENSG00000141503,ENSG00000173546,ENSG00000198742,ENSG00000060069,ENSG00000170525,ENSG00000143845,ENSG00000198727,ENSG00000090432,ENSG00000126953,ENSG00000113070,ENSG00000158747…
GO:0038095	Fc-epsilon receptor signaling pathway	biological_process	4.5257e-10	2.5403e-08	75.9511	60	3646	154	20206	ENSG00000100030,ENSG00000013275,ENSG00000087191,ENSG00000125818,ENSG00000131196,ENSG00000119508,ENSG00000160293,ENSG00000197170,ENSG00000180370,ENSG00000121879,ENSG00000213341,ENSG00000213281,ENSG00000277791,ENSG00000113558,ENSG00000101096,ENSG00000173692,ENSG00000008018,ENSG00000254087,ENSG00000170315,ENSG00000198286,ENSG00000113263,ENSG00000140992,ENSG00000055130,ENSG00000131508,ENSG00000126067…
GO:0043549	regulation of kinase activity	biological_process	4.6903e-10	2.6255e-08	75.8079	212	3646	792	20206	ENSG00000262919,ENSG00000036257,ENSG00000177283,ENSG00000254087,ENSG00000143507,ENSG00000101391,ENSG00000103653,ENSG00000170315,ENSG00000003393,ENSG00000006432,ENSG00000163249,ENSG00000140992,ENSG00000176749,ENSG00000140443,ENSG00000107949,ENSG00000130695,ENSG00000113161,ENSG00000269335,ENSG00000197045,ENSG00000103888,ENSG00000167264,ENSG00000100030,ENSG00000086061,ENSG00000184160,ENSG00000144118…
GO:0000460	maturation of 5.8S rRNA	biological_process	5.0287e-10	2.7923e-08	75.5404	22	3646	33	20206	ENSG00000197223,ENSG00000178896,ENSG00000120800,ENSG00000119616,ENSG00000100029,ENSG00000123737,ENSG00000039123,ENSG00000135698,ENSG00000261236,ENSG00000108592,ENSG00000120158,ENSG00000087269,ENSG00000075914,ENSG00000117133,ENSG00000001497,ENSG00000164346,ENSG00000047056,ENSG00000171824,ENSG00000138442,ENSG00000179041,ENSG00000146109,ENSG00000130713
GO:0010605	negative regulation of macromolecule metabolic process	biological_process	6.9565e-10	3.8524e-08	74.1427	568	3646	2531	20206	ENSG00000023734,ENSG00000112658,ENSG00000140326,ENSG00000102978,ENSG00000115233,ENSG00000106683,ENSG00000089094,ENSG00000155561,ENSG00000162407,ENSG00000163132,ENSG00000127511,ENSG00000164032,ENSG00000102794,ENSG00000115415,ENSG00000088305,ENSG00000163882,ENSG00000011201,ENSG00000187531,ENSG00000105656,ENSG00000153107,ENSG00000126883,ENSG00000167264,ENSG00000140992,ENSG00000125952,ENSG00000196975…
GO:0098781	ncRNA transcription	biological_process	8.9483e-10	4.9344e-08	73.0677	44	3646	100	20206	ENSG00000173559,ENSG00000119041,ENSG00000114503,ENSG00000102978,ENSG00000177700,ENSG00000197780,ENSG00000164880,ENSG00000181222,ENSG00000187531,ENSG00000188342,ENSG00000165684,ENSG00000105656,ENSG00000198793,ENSG00000099817,ENSG00000090061,ENSG00000163882,ENSG00000077235,ENSG00000174446,ENSG00000134058,ENSG00000148835,ENSG00000164975,ENSG00000118985,ENSG00000153767,ENSG00000108506,ENSG00000047315…
GO:0006997	nucleus organization	biological_process	8.9582e-10	4.9344e-08	73.0677	54	3646	133	20206	ENSG00000126883,ENSG00000153201,ENSG00000213024,ENSG00000166197,ENSG00000011243,ENSG00000131165,ENSG00000136243,ENSG00000028839,ENSG00000165476,ENSG00000109917,ENSG00000105568,ENSG00000083937,ENSG00000086065,ENSG00000163002,ENSG00000102900,ENSG00000068878,ENSG00000064393,ENSG00000091039,ENSG00000155561,ENSG00000153207,ENSG00000100029,ENSG00000110713,ENSG00000084073,ENSG00000109133,ENSG00000157456…
GO:0009451	RNA modification	biological_process	1.0043e-09	5.5171e-08	72.5829	53	3646	130	20206	ENSG00000165526,ENSG00000174173,ENSG00000091542,ENSG00000171103,ENSG00000100416,ENSG00000196449,ENSG00000135372,ENSG00000029639,ENSG00000071462,ENSG00000130826,ENSG00000173113,ENSG00000278619,ENSG00000166166,ENSG00000138385,ENSG00000167118,ENSG00000091127,ENSG00000037474,ENSG00000167112,ENSG00000124608,ENSG00000103707,ENSG00000086189,ENSG00000145912,ENSG00000137760,ENSG00000197381,ENSG00000169519…
GO:0097193	intrinsic apoptotic signaling pathway	biological_process	1.0299e-09	5.6431e-08	72.4848	93	3646	285	20206	ENSG00000185825,ENSG00000161642,ENSG00000196396,ENSG00000126453,ENSG00000115317,ENSG00000088808,ENSG00000116560,ENSG00000174307,ENSG00000011422,ENSG00000100292,ENSG00000185088,ENSG00000055130,ENSG00000143384,ENSG00000087470,ENSG00000170315,ENSG00000143799,ENSG00000060138,ENSG00000036257,ENSG00000110108,ENSG00000150995,ENSG00000131871,ENSG00000078140,ENSG00000143514,ENSG00000156709,ENSG00000172115…
GO:0010506	regulation of autophagy	biological_process	1.0398e-09	5.682e-08	72.455	86	3646	255	20206	ENSG00000176749,ENSG00000276293,ENSG00000100292,ENSG00000250565,ENSG00000167110,ENSG00000197548,ENSG00000116260,ENSG00000144566,ENSG00000155097,ENSG00000126581,ENSG00000087470,ENSG00000144118,ENSG00000105976,ENSG00000134242,ENSG00000100554,ENSG00000115317,ENSG00000147649,ENSG00000161011,ENSG00000132405,ENSG00000131100,ENSG00000171206,ENSG00000171055,ENSG00000155506,ENSG00000165699,ENSG00000004142…
GO:0051174	regulation of phosphorus metabolic process	biological_process	1.2087e-09	6.5542e-08	71.8348	394	3646	1668	20206	ENSG00000141198,ENSG00000276085,ENSG00000174842,ENSG00000161638,ENSG00000196455,ENSG00000182492,ENSG00000198825,ENSG00000128829,ENSG00000166923,ENSG00000196639,ENSG00000145386,ENSG00000153233,ENSG00000130340,ENSG00000105851,ENSG00000165280,ENSG00000013588,ENSG00000088986,ENSG00000111206,ENSG00000136158,ENSG00000198668,ENSG00000114738,ENSG00000114209,ENSG00000177885,ENSG00000115009,ENSG00000065135…
GO:0016197	endosomal transport	biological_process	1.2089e-09	6.5542e-08	71.8348	86	3646	255	20206	ENSG00000184014,ENSG00000119541,ENSG00000115020,ENSG00000142197,ENSG00000164961,ENSG00000169252,ENSG00000185359,ENSG00000124333,ENSG00000003056,ENSG00000165689,ENSG00000105339,ENSG00000075785,ENSG00000129515,ENSG00000117280,ENSG00000198324,ENSG00000155975,ENSG00000147457,ENSG00000151458,ENSG00000076201,ENSG00000171100,ENSG00000103966,ENSG00000215305,ENSG00000009844,ENSG00000083937,ENSG00000104142…
GO:0019637	organophosphate metabolic process	biological_process	1.2542e-09	6.7821e-08	71.6864	287	3646	1174	20206	ENSG00000126821,ENSG00000108179,ENSG00000133731,ENSG00000186951,ENSG00000051382,ENSG00000169860,ENSG00000114353,ENSG00000168890,ENSG00000198938,ENSG00000032444,ENSG00000143774,ENSG00000164023,ENSG00000111674,ENSG00000179091,ENSG00000100504,ENSG00000140650,ENSG00000140990,ENSG00000161647,ENSG00000087157,ENSG00000212907,ENSG00000133056,ENSG00000103502,ENSG00000106348,ENSG00000068383,ENSG00000131236…
GO:0051248	negative regulation of protein metabolic process	biological_process	1.4502e-09	7.8214e-08	71.0672	287	3646	1164	20206	ENSG00000149177,ENSG00000233276,ENSG00000123908,ENSG00000142208,ENSG00000144228,ENSG00000113575,ENSG00000154127,ENSG00000173692,ENSG00000118900,ENSG00000128016,ENSG00000170027,ENSG00000105825,ENSG00000186063,ENSG00000105185,ENSG00000159352,ENSG00000188976,ENSG00000136045,ENSG00000221867,ENSG00000107984,ENSG00000196422,ENSG00000119048,ENSG00000149187,ENSG00000100764,ENSG00000026508,ENSG00000126226…
GO:0000209	protein polyubiquitination	biological_process	1.855e-09	9.9523e-08	70.0208	91	3646	279	20206	ENSG00000130177,ENSG00000166167,ENSG00000063978,ENSG00000101843,ENSG00000176248,ENSG00000185651,ENSG00000067955,ENSG00000100804,ENSG00000115233,ENSG00000185627,ENSG00000163636,ENSG00000077152,ENSG00000113441,ENSG00000162298,ENSG00000153107,ENSG00000109332,ENSG00000024048,ENSG00000111961,ENSG00000108344,ENSG00000127191,ENSG00000143106,ENSG00000131467,ENSG00000132109,ENSG00000167770,ENSG00000001629…
GO:0070997	neuron death	biological_process	2.0138e-09	1.0777e-07	69.675	94	3646	289	20206	ENSG00000088808,ENSG00000171487,ENSG00000115317,ENSG00000134001,ENSG00000159388,ENSG00000119508,ENSG00000121879,ENSG00000126767,ENSG00000135766,ENSG00000142185,ENSG00000100600,ENSG00000126778,ENSG00000170315,ENSG00000143799,ENSG00000127445,ENSG00000119737,ENSG00000143384,ENSG00000182087,ENSG00000136854,ENSG00000096384,ENSG00000140992,ENSG00000176749,ENSG00000100292,ENSG00000116133,ENSG00000125952…
GO:1903321	negative regulation of protein modification by small protein conjugation or removal	biological_process	2.1799e-09	1.1635e-07	69.3423	67	3646	186	20206	ENSG00000107882,ENSG00000173692,ENSG00000159352,ENSG00000126067,ENSG00000112742,ENSG00000175063,ENSG00000010810,ENSG00000144228,ENSG00000099341,ENSG00000142507,ENSG00000004897,ENSG00000002822,ENSG00000136930,ENSG00000120129,ENSG00000156970,ENSG00000175166,ENSG00000254093,ENSG00000161057,ENSG00000101182,ENSG00000100519,ENSG00000108671,ENSG00000126226,ENSG00000100764,ENSG00000103035,ENSG00000164109…
GO:0009991	response to extracellular stimulus	biological_process	2.2129e-09	1.1781e-07	69.2882	207	3646	796	20206	ENSG00000215305,ENSG00000165392,ENSG00000113732,ENSG00000067057,ENSG00000063244,ENSG00000168411,ENSG00000155090,ENSG00000167088,ENSG00000183735,ENSG00000085733,ENSG00000091409,ENSG00000185122,ENSG00000105401,ENSG00000151726,ENSG00000142208,ENSG00000099904,ENSG00000145782,ENSG00000127948,ENSG00000115020,ENSG00000025039,ENSG00000171346,ENSG00000153234,ENSG00000186951,ENSG00000176171,ENSG00000138069…
GO:0031667	response to nutrient levels	biological_process	2.3722e-09	1.2597e-07	68.9973	201	3646	769	20206	ENSG00000163430,ENSG00000034713,ENSG00000131165,ENSG00000102967,ENSG00000167114,ENSG00000110092,ENSG00000185340,ENSG00000142168,ENSG00000117410,ENSG00000110046,ENSG00000091542,ENSG00000135018,ENSG00000129245,ENSG00000113739,ENSG00000125835,ENSG00000044574,ENSG00000108773,ENSG00000160803,ENSG00000131873,ENSG00000048544,ENSG00000197905,ENSG00000206418,ENSG00000175193,ENSG00000106638,ENSG00000173039…
GO:0030162	regulation of proteolysis	biological_process	2.509e-09	1.3255e-07	68.7762	200	3646	769	20206	ENSG00000185088,ENSG00000116133,ENSG00000011422,ENSG00000096384,ENSG00000198363,ENSG00000173334,ENSG00000100567,ENSG00000134057,ENSG00000136244,ENSG00000008018,ENSG00000166851,ENSG00000099992,ENSG00000165912,ENSG00000277791,ENSG00000154473,ENSG00000125538,ENSG00000185825,ENSG00000197170,ENSG00000144381,ENSG00000117676,ENSG00000115317,ENSG00000111667,ENSG00000107404,ENSG00000125818,ENSG00000090447…
GO:0043069	negative regulation of programmed cell death	biological_process	2.6565e-09	1.3998e-07	68.5393	221	3646	856	20206	ENSG00000161642,ENSG00000121879,ENSG00000105976,ENSG00000117676,ENSG00000144381,ENSG00000125538,ENSG00000134250,ENSG00000103423,ENSG00000185043,ENSG00000147649,ENSG00000178999,ENSG00000131203,ENSG00000164134,ENSG00000115317,ENSG00000141378,ENSG00000136244,ENSG00000197785,ENSG00000096384,ENSG00000168374,ENSG00000116133,ENSG00000011422,ENSG00000100292,ENSG00000196950,ENSG00000184557,ENSG00000141522…
GO:1902531	regulation of intracellular signal transduction	biological_process	2.7429e-09	1.4417e-07	68.4113	408	3646	1745	20206	ENSG00000116525,ENSG00000068001,ENSG00000127191,ENSG00000111961,ENSG00000129657,ENSG00000024048,ENSG00000109501,ENSG00000135090,ENSG00000079805,ENSG00000264522,ENSG00000143514,ENSG00000168078,ENSG00000143839,ENSG00000066777,ENSG00000160867,ENSG00000141564,ENSG00000169032,ENSG00000117450,ENSG00000064393,ENSG00000116191,ENSG00000019549,ENSG00000162298,ENSG00000134248,ENSG00000108561,ENSG00000105738…
GO:0019220	regulation of phosphate metabolic process	biological_process	2.7647e-09	1.4494e-07	68.3881	389	3646	1655	20206	ENSG00000154447,ENSG00000169398,ENSG00000186575,ENSG00000185551,ENSG00000170955,ENSG00000012223,ENSG00000154928,ENSG00000197386,ENSG00000105329,ENSG00000148572,ENSG00000143155,ENSG00000161692,ENSG00000108953,ENSG00000133789,ENSG00000034152,ENSG00000105053,ENSG00000091039,ENSG00000136928,ENSG00000100462,ENSG00000176170,ENSG00000106991,ENSG00000157193,ENSG00000072518,ENSG00000168610,ENSG00000185359…
GO:0002223	stimulatory C-type lectin receptor signaling pathway	biological_process	2.9594e-09	1.5476e-07	68.1034	49	3646	120	20206	ENSG00000125818,ENSG00000087191,ENSG00000010810,ENSG00000013275,ENSG00000166523,ENSG00000197170,ENSG00000180370,ENSG00000213281,ENSG00000213341,ENSG00000170315,ENSG00000254087,ENSG00000277791,ENSG00000113558,ENSG00000173692,ENSG00000008018,ENSG00000159352,ENSG00000126067,ENSG00000163932,ENSG00000269335,ENSG00000100567,ENSG00000198286,ENSG00000140992,ENSG00000131508,ENSG00000055130,ENSG00000175166…
GO:0034645	cellular macromolecule biosynthetic process	biological_process	3.0413e-09	1.5864e-07	67.9959	1074	3646	5165	20206	ENSG00000164045,ENSG00000142871,ENSG00000126062,ENSG00000064703,ENSG00000165891,ENSG00000011485,ENSG00000073417,ENSG00000020426,ENSG00000101346,ENSG00000067066,ENSG00000174136,ENSG00000071539,ENSG00000089154,ENSG00000102103,ENSG00000179627,ENSG00000198900,ENSG00000099817,ENSG00000180992,ENSG00000127191,ENSG00000184677,ENSG00000166200,ENSG00000160570,ENSG00000166851,ENSG00000064102,ENSG00000140986…
GO:0006259	DNA metabolic process	biological_process	3.2062e-09	1.6682e-07	67.7775	250	3646	998	20206	ENSG00000150753,ENSG00000124762,ENSG00000160049,ENSG00000029993,ENSG00000107815,ENSG00000130826,ENSG00000169727,ENSG00000101442,ENSG00000100865,ENSG00000137074,ENSG00000198793,ENSG00000088305,ENSG00000166923,ENSG00000163161,ENSG00000112249,ENSG00000165280,ENSG00000156709,ENSG00000160294,ENSG00000163882,ENSG00000105287,ENSG00000276180,ENSG00000100325,ENSG00000111206,ENSG00000198000,ENSG00000070501…
GO:0009059	macromolecule biosynthetic process	biological_process	3.3928e-09	1.7608e-07	67.5429	1106	3646	5337	20206	ENSG00000173068,ENSG00000132676,ENSG00000109111,ENSG00000213024,ENSG00000175040,ENSG00000242485,ENSG00000184428,ENSG00000149658,ENSG00000183258,ENSG00000134222,ENSG00000204389,ENSG00000115216,ENSG00000135930,ENSG00000015532,ENSG00000119335,ENSG00000166949,ENSG00000162302,ENSG00000171206,ENSG00000131788,ENSG00000155115,ENSG00000159200,ENSG00000115053,ENSG00000179119,ENSG00000103342,ENSG00000115738…
GO:1901214	regulation of neuron death	biological_process	3.6269e-09	1.8776e-07	67.264	85	3646	256	20206	ENSG00000100600,ENSG00000126767,ENSG00000135766,ENSG00000142185,ENSG00000121879,ENSG00000119508,ENSG00000159388,ENSG00000134001,ENSG00000115317,ENSG00000088808,ENSG00000269335,ENSG00000136244,ENSG00000116133,ENSG00000100292,ENSG00000140992,ENSG00000176749,ENSG00000096384,ENSG00000182087,ENSG00000136854,ENSG00000143384,ENSG00000119737,ENSG00000127445,ENSG00000143799,ENSG00000170315,ENSG00000126778…
GO:0051129	negative regulation of cellular component organization	biological_process	3.9277e-09	2.0283e-07	66.9287	168	3646	615	20206	ENSG00000101871,ENSG00000105186,ENSG00000101367,ENSG00000185043,ENSG00000131626,ENSG00000139437,ENSG00000095539,ENSG00000165912,ENSG00000092421,ENSG00000079337,ENSG00000166851,ENSG00000143799,ENSG00000154473,ENSG00000141376,ENSG00000141522,ENSG00000151239,ENSG00000004478,ENSG00000008083,ENSG00000145979,ENSG00000136842,ENSG00000134057,ENSG00000109103,ENSG00000203879,ENSG00000251322,ENSG00000144635…
GO:0010821	regulation of mitochondrion organization	biological_process	4.5603e-09	2.3491e-07	66.291	78	3646	233	20206	ENSG00000116199,ENSG00000011422,ENSG00000197548,ENSG00000101391,ENSG00000126581,ENSG00000087470,ENSG00000156928,ENSG00000100523,ENSG00000088808,ENSG00000153823,ENSG00000136448,ENSG00000115317,ENSG00000161011,ENSG00000163930,ENSG00000120910,ENSG00000030110,ENSG00000101019,ENSG00000158828,ENSG00000108561,ENSG00000100335,ENSG00000203485,ENSG00000264364,ENSG00000213585,ENSG00000198258,ENSG00000204389…
GO:1902532	negative regulation of intracellular signal transduction	biological_process	4.8096e-09	2.4713e-07	66.0707	132	3646	454	20206	ENSG00000011422,ENSG00000276023,ENSG00000145979,ENSG00000060138,ENSG00000155903,ENSG00000184557,ENSG00000114388,ENSG00000125538,ENSG00000161642,ENSG00000119487,ENSG00000159459,ENSG00000115317,ENSG00000185043,ENSG00000064545,ENSG00000149428,ENSG00000165699,ENSG00000162298,ENSG00000108561,ENSG00000120694,ENSG00000163904,ENSG00000204389,ENSG00000019549,ENSG00000264522,ENSG00000168078,ENSG00000129657…
GO:0045859	regulation of protein kinase activity	biological_process	5.6191e-09	2.8659e-07	65.4274	195	3646	738	20206	ENSG00000184557,ENSG00000085511,ENSG00000179295,ENSG00000166851,ENSG00000151893,ENSG00000114302,ENSG00000119986,ENSG00000109103,ENSG00000136244,ENSG00000276023,ENSG00000173334,ENSG00000096384,ENSG00000197461,ENSG00000175137,ENSG00000185043,ENSG00000171450,ENSG00000090447,ENSG00000070061,ENSG00000107404,ENSG00000107937,ENSG00000106617,ENSG00000125538,ENSG00000198612,ENSG00000134222,ENSG00000197019…
GO:0002220	innate immune response activating cell surface receptor signaling pathway	biological_process	5.9165e-09	3.0027e-07	65.2249	49	3646	122	20206	ENSG00000213341,ENSG00000213281,ENSG00000166523,ENSG00000197170,ENSG00000180370,ENSG00000010810,ENSG00000013275,ENSG00000125818,ENSG00000087191,ENSG00000131508,ENSG00000055130,ENSG00000140992,ENSG00000198286,ENSG00000163932,ENSG00000100567,ENSG00000269335,ENSG00000126067,ENSG00000159352,ENSG00000173692,ENSG00000008018,ENSG00000277791,ENSG00000113558,ENSG00000170315,ENSG00000254087,ENSG00000100764…
GO:0042325	regulation of phosphorylation	biological_process	6.6636e-09	3.3736e-07	64.7191	338	3646	1418	20206	ENSG00000133895,ENSG00000180370,ENSG00000167034,ENSG00000181163,ENSG00000010810,ENSG00000078237,ENSG00000105971,ENSG00000116586,ENSG00000152642,ENSG00000148925,ENSG00000118193,ENSG00000185737,ENSG00000164266,ENSG00000134058,ENSG00000107263,ENSG00000110888,ENSG00000154277,ENSG00000150457,ENSG00000128342,ENSG00000119185,ENSG00000105568,ENSG00000166260,ENSG00000143543,ENSG00000090061,ENSG00000173457…
GO:0043066	negative regulation of apoptotic process	biological_process	7.2779e-09	3.6756e-07	64.3467	216	3646	843	20206	ENSG00000196396,ENSG00000164442,ENSG00000163235,ENSG00000100600,ENSG00000204388,ENSG00000119508,ENSG00000185686,ENSG00000126453,ENSG00000071054,ENSG00000146648,ENSG00000161011,ENSG00000177189,ENSG00000159388,ENSG00000086061,ENSG00000124767,ENSG00000113161,ENSG00000140992,ENSG00000136854,ENSG00000140443,ENSG00000196975,ENSG00000127445,ENSG00000170315,ENSG00000126581,ENSG00000143384,ENSG00000198873…
GO:0006508	proteolysis	biological_process	8.0895e-09	4.0755e-07	63.8982	393	3646	1708	20206	ENSG00000008018,ENSG00000151893,ENSG00000165912,ENSG00000277791,ENSG00000162402,ENSG00000091140,ENSG00000154473,ENSG00000116133,ENSG00000171853,ENSG00000011422,ENSG00000173334,ENSG00000134057,ENSG00000136244,ENSG00000132388,ENSG00000159459,ENSG00000111667,ENSG00000108588,ENSG00000178999,ENSG00000122862,ENSG00000131507,ENSG00000184787,ENSG00000090447,ENSG00000198612,ENSG00000100418,ENSG00000144381…
GO:0031397	negative regulation of protein ubiquitination	biological_process	8.5361e-09	4.2901e-07	63.6753	63	3646	176	20206	ENSG00000108671,ENSG00000126226,ENSG00000165916,ENSG00000089053,ENSG00000153827,ENSG00000100519,ENSG00000101182,ENSG00000103035,ENSG00000100764,ENSG00000164109,ENSG00000167770,ENSG00000131467,ENSG00000175166,ENSG00000156970,ENSG00000161057,ENSG00000169679,ENSG00000153107,ENSG00000174842,ENSG00000144635,ENSG00000254093,ENSG00000108344,ENSG00000143106,ENSG00000198793,ENSG00000002822,ENSG00000004897…
GO:0051650	establishment of vesicle localization	biological_process	8.5615e-09	4.2924e-07	63.673	75	3646	220	20206	ENSG00000106636,ENSG00000130402,ENSG00000160218,ENSG00000138660,ENSG00000138073,ENSG00000065000,ENSG00000079805,ENSG00000196655,ENSG00000184840,ENSG00000170759,ENSG00000158828,ENSG00000204843,ENSG00000166579,ENSG00000170043,ENSG00000105063,ENSG00000101098,ENSG00000106089,ENSG00000127314,ENSG00000196072,ENSG00000163235,ENSG00000197535,ENSG00000138802,ENSG00000144566,ENSG00000186111,ENSG00000107651…
GO:0006368	transcription elongation from RNA polymerase II promoter	biological_process	9.3127e-09	4.6577e-07	63.3183	44	3646	105	20206	ENSG00000106290,ENSG00000163634,ENSG00000130699,ENSG00000137947,ENSG00000134014,ENSG00000148835,ENSG00000153767,ENSG00000118985,ENSG00000047315,ENSG00000060069,ENSG00000134058,ENSG00000154582,ENSG00000147669,ENSG00000163961,ENSG00000197265,ENSG00000141384,ENSG00000104884,ENSG00000166477,ENSG00000070061,ENSG00000188986,ENSG00000145736,ENSG00000005075,ENSG00000140307,ENSG00000130706,ENSG00000197780…
GO:0007275	multicellular organismal development	biological_process	9.9531e-09	4.9659e-07	63.04	1035	3646	4970	20206	ENSG00000112640,ENSG00000110107,ENSG00000162909,ENSG00000160293,ENSG00000164442,ENSG00000092140,ENSG00000198431,ENSG00000198886,ENSG00000115310,ENSG00000085433,ENSG00000101350,ENSG00000071127,ENSG00000116161,ENSG00000178950,ENSG00000160818,ENSG00000169604,ENSG00000011201,ENSG00000100296,ENSG00000163161,ENSG00000102794,ENSG00000088305,ENSG00000115415,ENSG00000181704,ENSG00000144647,ENSG00000134531…
GO:0065008	regulation of biological quality	biological_process	1.0002e-08	4.9784e-07	63.0291	773	3646	3628	20206	ENSG00000145194,ENSG00000164494,ENSG00000133627,ENSG00000105401,ENSG00000085721,ENSG00000142208,ENSG00000061676,ENSG00000065978,ENSG00000138594,ENSG00000100345,ENSG00000173692,ENSG00000085662,ENSG00000101152,ENSG00000066044,ENSG00000196876,ENSG00000069535,ENSG00000165392,ENSG00000105825,ENSG00000153066,ENSG00000128016,ENSG00000170027,ENSG00000153922,ENSG00000087586,ENSG00000124209,ENSG00000104863…
GO:1900034	regulation of cellular response to heat	biological_process	1.1852e-08	5.8849e-07	62.3026	39	3646	87	20206	ENSG00000109971,ENSG00000139496,ENSG00000095319,ENSG00000196313,ENSG00000204388,ENSG00000080824,ENSG00000100030,ENSG00000117748,ENSG00000185122,ENSG00000058804,ENSG00000096384,ENSG00000004478,ENSG00000204390,ENSG00000082701,ENSG00000111581,ENSG00000148660,ENSG00000125450,ENSG00000105821,ENSG00000151929,ENSG00000108953,ENSG00000132002,ENSG00000136243,ENSG00000110172,ENSG00000141564,ENSG00000213024…
GO:0016050	vesicle organization	biological_process	1.2295e-08	6.0901e-07	62.1538	104	3646	342	20206	ENSG00000215305,ENSG00000206560,ENSG00000009844,ENSG00000138768,ENSG00000105971,ENSG00000054356,ENSG00000117280,ENSG00000186480,ENSG00000085063,ENSG00000155975,ENSG00000147457,ENSG00000130202,ENSG00000167461,ENSG00000124333,ENSG00000152700,ENSG00000129515,ENSG00000075785,ENSG00000144747,ENSG00000186222,ENSG00000103496,ENSG00000119541,ENSG00000105649,ENSG00000114354,ENSG00000166900,ENSG00000042753…
GO:0007017	microtubule-based process	biological_process	1.2955e-08	6.4019e-07	61.9369	174	3646	646	20206	ENSG00000099901,ENSG00000129810,ENSG00000181789,ENSG00000127824,ENSG00000175216,ENSG00000125746,ENSG00000088986,ENSG00000277586,ENSG00000129250,ENSG00000136158,ENSG00000130479,ENSG00000264364,ENSG00000186185,ENSG00000089685,ENSG00000185963,ENSG00000132341,ENSG00000204843,ENSG00000131504,ENSG00000138182,ENSG00000107282,ENSG00000066629,ENSG00000109171,ENSG00000121621,ENSG00000142945,ENSG00000076382…
GO:0006521	regulation of cellular amino acid metabolic process	biological_process	1.3067e-08	6.4416e-07	61.9101	36	3646	80	20206	ENSG00000125618,ENSG00000173692,ENSG00000008018,ENSG00000277791,ENSG00000100567,ENSG00000126067,ENSG00000159352,ENSG00000087191,ENSG00000125818,ENSG00000013275,ENSG00000197170,ENSG00000101843,ENSG00000099341,ENSG00000100804,ENSG00000142507,ENSG00000068878,ENSG00000115233,ENSG00000136930,ENSG00000185627,ENSG00000163636,ENSG00000131467,ENSG00000175166,ENSG00000104904,ENSG00000093010,ENSG00000161057…
GO:0048731	system development	biological_process	1.3608e-08	6.6924e-07	61.7442	919	3646	4367	20206	ENSG00000182197,ENSG00000277632,ENSG00000157554,ENSG00000234289,ENSG00000065559,ENSG00000115211,ENSG00000175166,ENSG00000142168,ENSG00000174775,ENSG00000086598,ENSG00000114999,ENSG00000120708,ENSG00000133424,ENSG00000198753,ENSG00000134283,ENSG00000167601,ENSG00000173898,ENSG00000143761,ENSG00000130940,ENSG00000116455,ENSG00000153395,ENSG00000182871,ENSG00000042753,ENSG00000073921,ENSG00000146242…
GO:0006399	tRNA metabolic process	biological_process	1.3687e-08	6.7152e-07	61.7294	68	3646	197	20206	ENSG00000189007,ENSG00000101391,ENSG00000133706,ENSG00000113643,ENSG00000123737,ENSG00000144034,ENSG00000182173,ENSG00000196976,ENSG00000177192,ENSG00000167264,ENSG00000070061,ENSG00000104356,ENSG00000172409,ENSG00000139131,ENSG00000104907,ENSG00000188917,ENSG00000154719,ENSG00000174177,ENSG00000204394,ENSG00000151576,ENSG00000256525,ENSG00000179115,ENSG00000160193,ENSG00000011376,ENSG00000117593…
GO:0031324	negative regulation of cellular metabolic process	biological_process	1.4407e-08	7.0518e-07	61.517	552	3646	2502	20206	ENSG00000164032,ENSG00000102794,ENSG00000088305,ENSG00000115415,ENSG00000011201,ENSG00000187531,ENSG00000105656,ENSG00000153107,ENSG00000023734,ENSG00000112658,ENSG00000140326,ENSG00000115233,ENSG00000106683,ENSG00000089094,ENSG00000163132,ENSG00000162407,ENSG00000127511,ENSG00000164442,ENSG00000171033,ENSG00000179632,ENSG00000164611,ENSG00000126453,ENSG00000063438,ENSG00000177189,ENSG00000167264…
GO:0009199	ribonucleoside triphosphate metabolic process	biological_process	1.5098e-08	7.3725e-07	61.3239	83	3646	272	20206	ENSG00000168653,ENSG00000105220,ENSG00000145494,ENSG00000105953,ENSG00000165283,ENSG00000125877,ENSG00000239672,ENSG00000165280,ENSG00000172331,ENSG00000198899,ENSG00000172115,ENSG00000184076,ENSG00000109063,ENSG00000204389,ENSG00000198786,ENSG00000065135,ENSG00000187097,ENSG00000133805,ENSG00000143156,ENSG00000158828,ENSG00000147162,ENSG00000162433,ENSG00000119013,ENSG00000119421,ENSG00000198276…
GO:0043086	negative regulation of catalytic activity	biological_process	1.5262e-08	7.4177e-07	61.2973	218	3646	871	20206	ENSG00000134248,ENSG00000102265,ENSG00000142192,ENSG00000119335,ENSG00000185627,ENSG00000186834,ENSG00000110880,ENSG00000112419,ENSG00000178913,ENSG00000142546,ENSG00000101557,ENSG00000066777,ENSG00000089053,ENSG00000109072,ENSG00000204619,ENSG00000124102,ENSG00000068001,ENSG00000213024,ENSG00000131467,ENSG00000100767,ENSG00000144635,ENSG00000108344,ENSG00000143106,ENSG00000135090,ENSG00000184203…
GO:0042326	negative regulation of phosphorylation	biological_process	1.7854e-08	8.6368e-07	60.6365	125	3646	433	20206	ENSG00000153823,ENSG00000107404,ENSG00000086061,ENSG00000185043,ENSG00000090447,ENSG00000175137,ENSG00000109762,ENSG00000125538,ENSG00000196396,ENSG00000106617,ENSG00000134242,ENSG00000171033,ENSG00000114302,ENSG00000036257,ENSG00000166851,ENSG00000184557,ENSG00000143507,ENSG00000101391,ENSG00000254087,ENSG00000103653,ENSG00000127445,ENSG00000114388,ENSG00000173334,ENSG00000140992,ENSG00000140443…
GO:0018193	peptidyl-amino acid modification	biological_process	1.8105e-08	8.7175e-07	60.5961	298	3646	1236	20206	ENSG00000063978,ENSG00000130726,ENSG00000163904,ENSG00000162889,ENSG00000068971,ENSG00000135503,ENSG00000104312,ENSG00000143933,ENSG00000138675,ENSG00000213923,ENSG00000110713,ENSG00000142192,ENSG00000132507,ENSG00000162302,ENSG00000126091,ENSG00000119335,ENSG00000188706,ENSG00000116641,ENSG00000153201,ENSG00000087088,ENSG00000130758,ENSG00000109111,ENSG00000196715,ENSG00000213024,ENSG00000272333…
GO:0034605	cellular response to heat	biological_process	1.9779e-08	9.5015e-07	60.2221	48	3646	119	20206	ENSG00000117748,ENSG00000185122,ENSG00000115317,ENSG00000100030,ENSG00000134001,ENSG00000080824,ENSG00000196313,ENSG00000204388,ENSG00000139496,ENSG00000095319,ENSG00000109971,ENSG00000105821,ENSG00000125450,ENSG00000148660,ENSG00000254087,ENSG00000082701,ENSG00000111581,ENSG00000100292,ENSG00000204390,ENSG00000004478,ENSG00000096384,ENSG00000058804,ENSG00000153201,ENSG00000152137,ENSG00000126883…
GO:0051173	positive regulation of nitrogen compound metabolic process	biological_process	2.0779e-08	9.9354e-07	60.0281	437	3646	1909	20206	ENSG00000090447,ENSG00000147649,ENSG00000178999,ENSG00000197461,ENSG00000171206,ENSG00000151414,ENSG00000164134,ENSG00000135766,ENSG00000126767,ENSG00000105976,ENSG00000154832,ENSG00000022840,ENSG00000147669,ENSG00000115053,ENSG00000085511,ENSG00000115738,ENSG00000105821,ENSG00000047315,ENSG00000136244,ENSG00000134057,ENSG00000106153,ENSG00000198286,ENSG00000168374,ENSG00000130935,ENSG00000213024…
GO:1903829	positive regulation of cellular protein localization	biological_process	2.0853e-08	9.948e-07	60.0226	106	3646	354	20206	ENSG00000185043,ENSG00000171206,ENSG00000163930,ENSG00000088808,ENSG00000115317,ENSG00000136448,ENSG00000112697,ENSG00000185825,ENSG00000134242,ENSG00000125538,ENSG00000146648,ENSG00000126581,ENSG00000149541,ENSG00000143799,ENSG00000141376,ENSG00000166851,ENSG00000135679,ENSG00000079337,ENSG00000136244,ENSG00000103888,ENSG00000134057,ENSG00000085872,ENSG00000116199,ENSG00000140992,ENSG00000096384…
GO:0007030	Golgi organization	biological_process	2.0967e-08	9.979e-07	60.0091	42	3646	98	20206	ENSG00000113712,ENSG00000163539,ENSG00000081923,ENSG00000148248,ENSG00000122966,ENSG00000100030,ENSG00000184743,ENSG00000117280,ENSG00000138768,ENSG00000088833,ENSG00000166685,ENSG00000141376,ENSG00000100749,ENSG00000107651,ENSG00000167110,ENSG00000178950,ENSG00000066777,ENSG00000079805,ENSG00000086598,ENSG00000102606,ENSG00000119787,ENSG00000107863,ENSG00000120805,ENSG00000197386,ENSG00000182446…
GO:0006928	movement of cell or subcellular component	biological_process	2.1133e-08	1.0012e-06	59.9948	415	3646	1806	20206	ENSG00000139146,ENSG00000137845,ENSG00000158769,ENSG00000198752,ENSG00000072864,ENSG00000196262,ENSG00000103496,ENSG00000213281,ENSG00000171943,ENSG00000186222,ENSG00000157483,ENSG00000010810,ENSG00000140854,ENSG00000167657,ENSG00000166086,ENSG00000185737,ENSG00000118193,ENSG00000147010,ENSG00000152642,ENSG00000148400,ENSG00000173482,ENSG00000128340,ENSG00000149571,ENSG00000119185,ENSG00000136827…
GO:0051648	vesicle localization	biological_process	2.1522e-08	1.0173e-06	59.9255	77	3646	232	20206	ENSG00000105851,ENSG00000196655,ENSG00000079805,ENSG00000065000,ENSG00000138073,ENSG00000138660,ENSG00000160218,ENSG00000130402,ENSG00000106636,ENSG00000204843,ENSG00000166579,ENSG00000158828,ENSG00000170759,ENSG00000184840,ENSG00000197535,ENSG00000127314,ENSG00000196072,ENSG00000163235,ENSG00000106089,ENSG00000101098,ENSG00000170043,ENSG00000105063,ENSG00000180398,ENSG00000150961,ENSG00000136854…
GO:0051052	regulation of DNA metabolic process	biological_process	2.1645e-08	1.0208e-06	59.9106	106	3646	355	20206	ENSG00000146648,ENSG00000109079,ENSG00000121879,ENSG00000107937,ENSG00000148337,ENSG00000100030,ENSG00000153823,ENSG00000178999,ENSG00000131507,ENSG00000197461,ENSG00000151414,ENSG00000140443,ENSG00000182481,ENSG00000136244,ENSG00000116161,ENSG00000105821,ENSG00000143799,ENSG00000163191,ENSG00000114030,ENSG00000085511,ENSG00000167770,ENSG00000156709,ENSG00000160867,ENSG00000105287,ENSG00000100109…
GO:0006091	generation of precursor metabolites and energy	biological_process	2.2876e-08	1.0738e-06	59.6908	108	3646	379	20206	ENSG00000142208,ENSG00000213619,ENSG00000159399,ENSG00000105723,ENSG00000004779,ENSG00000169230,ENSG00000198804,ENSG00000198712,ENSG00000150768,ENSG00000173660,ENSG00000138399,ENSG00000114480,ENSG00000181649,ENSG00000198888,ENSG00000198727,ENSG00000078237,ENSG00000067177,ENSG00000067225,ENSG00000170525,ENSG00000067057,ENSG00000082701,ENSG00000136270,ENSG00000163754,ENSG00000151729,ENSG00000146701…
GO:0048583	regulation of response to stimulus	biological_process	2.3273e-08	1.0876e-06	59.6353	863	3646	4099	20206	ENSG00000088325,ENSG00000072274,ENSG00000113558,ENSG00000063245,ENSG00000101384,ENSG00000112773,ENSG00000157680,ENSG00000138757,ENSG00000168411,ENSG00000128989,ENSG00000136045,ENSG00000188976,ENSG00000183735,ENSG00000092020,ENSG00000103494,ENSG00000164736,ENSG00000130529,ENSG00000117748,ENSG00000091409,ENSG00000149177,ENSG00000233276,ENSG00000124333,ENSG00000155366,ENSG00000114354,ENSG00000143970…
GO:0006400	tRNA modification	biological_process	2.3398e-08	1.091e-06	59.6218	32	3646	67	20206	ENSG00000130299,ENSG00000167264,ENSG00000134014,ENSG00000177192,ENSG00000189007,ENSG00000156990,ENSG00000007376,ENSG00000101391,ENSG00000104907,ENSG00000037897,ENSG00000174177,ENSG00000072506,ENSG00000070061,ENSG00000141994,ENSG00000137760,ENSG00000124608,ENSG00000103707,ENSG00000037474,ENSG00000169718,ENSG00000089195,ENSG00000151576,ENSG00000160193,ENSG00000196449,ENSG00000100416,ENSG00000171103…
GO:0033044	regulation of chromosome organization	biological_process	2.469e-08	1.1461e-06	59.4078	86	3646	271	20206	ENSG00000178999,ENSG00000151414,ENSG00000100030,ENSG00000105127,ENSG00000135476,ENSG00000125538,ENSG00000179119,ENSG00000085511,ENSG00000143799,ENSG00000154473,ENSG00000126581,ENSG00000166851,ENSG00000036257,ENSG00000134057,ENSG00000116560,ENSG00000115548,ENSG00000008083,ENSG00000145391,ENSG00000150753,ENSG00000109111,ENSG00000130826,ENSG00000135372,ENSG00000169679,ENSG00000144635,ENSG00000088305…
GO:0000070	mitotic sister chromatid segregation	biological_process	2.6256e-08	1.2133e-06	59.1603	47	3646	118	20206	ENSG00000126226,ENSG00000105568,ENSG00000083937,ENSG00000112941,ENSG00000086065,ENSG00000126787,ENSG00000164109,ENSG00000179041,ENSG00000138778,ENSG00000156970,ENSG00000144535,ENSG00000011243,ENSG00000131165,ENSG00000169679,ENSG00000254093,ENSG00000144635,ENSG00000002822,ENSG00000004897,ENSG00000134690,ENSG00000120129,ENSG00000010292,ENSG00000134222,ENSG00000186185,ENSG00000119541,ENSG00000105127…
GO:0016049	cell growth	biological_process	2.8907e-08	1.3298e-06	58.7621	138	3646	494	20206	ENSG00000127870,ENSG00000087586,ENSG00000164736,ENSG00000085733,ENSG00000012232,ENSG00000178896,ENSG00000043143,ENSG00000113732,ENSG00000167085,ENSG00000142208,ENSG00000213619,ENSG00000057019,ENSG00000152661,ENSG00000113575,ENSG00000149177,ENSG00000118257,ENSG00000074800,ENSG00000176170,ENSG00000088930,ENSG00000176697,ENSG00000117475,ENSG00000177479,ENSG00000151615,ENSG00000175602,ENSG00000184937…
GO:0010648	negative regulation of cell communication	biological_process	2.9176e-08	1.3392e-06	58.7315	304	3646	1266	20206	ENSG00000159352,ENSG00000164736,ENSG00000103494,ENSG00000188976,ENSG00000186063,ENSG00000157680,ENSG00000138757,ENSG00000187800,ENSG00000063245,ENSG00000173692,ENSG00000113575,ENSG00000154127,ENSG00000142208,ENSG00000085721,ENSG00000213619,ENSG00000110031,ENSG00000091409,ENSG00000149177,ENSG00000233276,ENSG00000100387,ENSG00000114353,ENSG00000090565,ENSG00000092820,ENSG00000136930,ENSG00000120129…
GO:0043254	regulation of protein complex assembly	biological_process	3.1993e-08	1.4588e-06	58.36	113	3646	388	20206	ENSG00000085721,ENSG00000080824,ENSG00000138594,ENSG00000109971,ENSG00000119541,ENSG00000061676,ENSG00000133627,ENSG00000104884,ENSG00000111229,ENSG00000117748,ENSG00000215301,ENSG00000186480,ENSG00000115935,ENSG00000118193,ENSG00000012061,ENSG00000183072,ENSG00000125912,ENSG00000115306,ENSG00000163932,ENSG00000085733,ENSG00000172534,ENSG00000215305,ENSG00000138071,ENSG00000082701,ENSG00000241685…
GO:0097190	apoptotic signaling pathway	biological_process	3.2282e-08	1.4687e-06	58.3307	163	3646	613	20206	ENSG00000023909,ENSG00000090432,ENSG00000106366,ENSG00000196954,ENSG00000175467,ENSG00000082701,ENSG00000137275,ENSG00000137831,ENSG00000105176,ENSG00000103496,ENSG00000169230,ENSG00000180370,ENSG00000167034,ENSG00000105723,ENSG00000135926,ENSG00000048392,ENSG00000152256,ENSG00000167657,ENSG00000204463,ENSG00000127666,ENSG00000171552,ENSG00000197930,ENSG00000215301,ENSG00000010810,ENSG00000111321…
GO:0001701	in utero embryonic development	biological_process	3.4464e-08	1.5612e-06	58.0654	100	3646	329	20206	ENSG00000184557,ENSG00000003393,ENSG00000033170,ENSG00000036257,ENSG00000060138,ENSG00000116016,ENSG00000134057,ENSG00000150961,ENSG00000198886,ENSG00000121039,ENSG00000131437,ENSG00000107282,ENSG00000100030,ENSG00000013275,ENSG00000171487,ENSG00000136448,ENSG00000164442,ENSG00000135766,ENSG00000110107,ENSG00000146648,ENSG00000162909,ENSG00000163132,ENSG00000141873,ENSG00000169032,ENSG00000135503…
GO:0033238	regulation of cellular amine metabolic process	biological_process	3.5307e-08	1.5958e-06	57.9702	42	3646	103	20206	ENSG00000108671,ENSG00000165916,ENSG00000100519,ENSG00000101182,ENSG00000115758,ENSG00000103035,ENSG00000100764,ENSG00000180304,ENSG00000155096,ENSG00000175166,ENSG00000131467,ENSG00000104904,ENSG00000093010,ENSG00000161057,ENSG00000143106,ENSG00000108344,ENSG00000115233,ENSG00000185627,ENSG00000136930,ENSG00000163636,ENSG00000099341,ENSG00000153234,ENSG00000101843,ENSG00000153395,ENSG00000100804…
GO:0006839	mitochondrial transport	biological_process	3.5683e-08	1.6093e-06	57.9336	89	3646	292	20206	ENSG00000025772,ENSG00000140983,ENSG00000116688,ENSG00000110955,ENSG00000126003,ENSG00000165688,ENSG00000265354,ENSG00000177479,ENSG00000105197,ENSG00000108953,ENSG00000084090,ENSG00000108773,ENSG00000138035,ENSG00000099341,ENSG00000108179,ENSG00000176171,ENSG00000198176,ENSG00000175193,ENSG00000136930,ENSG00000164924,ENSG00000168610,ENSG00000175792,ENSG00000115368,ENSG00000163251,ENSG00000112110…
GO:0009141	nucleoside triphosphate metabolic process	biological_process	3.6495e-08	1.6424e-06	57.8452	87	3646	294	20206	ENSG00000140990,ENSG00000102144,ENSG00000105329,ENSG00000179091,ENSG00000110955,ENSG00000198840,ENSG00000111674,ENSG00000028839,ENSG00000212907,ENSG00000143252,ENSG00000171793,ENSG00000152556,ENSG00000186951,ENSG00000108179,ENSG00000143774,ENSG00000168610,ENSG00000111669,ENSG00000198938,ENSG00000074800,ENSG00000149925,ENSG00000198695,ENSG00000154518,ENSG00000241468,ENSG00000198712,ENSG00000173660…
GO:0042274	ribosomal small subunit biogenesis	biological_process	3.8879e-08	1.7345e-06	57.6083	32	3646	70	20206	ENSG00000108651,ENSG00000132591,ENSG00000135372,ENSG00000179041,ENSG00000011260,ENSG00000125445,ENSG00000146909,ENSG00000132467,ENSG00000007520,ENSG00000087269,ENSG00000120158,ENSG00000119285,ENSG00000189306,ENSG00000183520,ENSG00000135521,ENSG00000112578,ENSG00000164934,ENSG00000117597,ENSG00000124383,ENSG00000165733,ENSG00000183751,ENSG00000141076,ENSG00000146109,ENSG00000119616,ENSG00000100138…
GO:0009968	negative regulation of signal transduction	biological_process	4.3006e-08	1.9145e-06	57.1794	276	3646	1136	20206	ENSG00000113161,ENSG00000151718,ENSG00000140992,ENSG00000170315,ENSG00000254087,ENSG00000103653,ENSG00000185989,ENSG00000070423,ENSG00000109079,ENSG00000101997,ENSG00000204388,ENSG00000145907,ENSG00000134242,ENSG00000126453,ENSG00000136738,ENSG00000153823,ENSG00000163956,ENSG00000013275,ENSG00000023734,ENSG00000162734,ENSG00000163636,ENSG00000115233,ENSG00000100804,ENSG00000101843,ENSG00000166167…
GO:0006403	RNA localization	biological_process	4.3375e-08	1.9268e-06	57.1516	66	3646	191	20206	ENSG00000111786,ENSG00000111196,ENSG00000011243,ENSG00000171824,ENSG00000136243,ENSG00000140829,ENSG00000157020,ENSG00000005007,ENSG00000091542,ENSG00000138035,ENSG00000163002,ENSG00000198952,ENSG00000131378,ENSG00000114503,ENSG00000112110,ENSG00000122068,ENSG00000196313,ENSG00000163577,ENSG00000163166,ENSG00000125450,ENSG00000013364,ENSG00000138757,ENSG00000063244,ENSG00000124571,ENSG00000163634…
GO:0009161	ribonucleoside monophosphate metabolic process	biological_process	4.565e-08	2.0148e-06	56.9577	89	3646	302	20206	ENSG00000204389,ENSG00000198786,ENSG00000109063,ENSG00000147162,ENSG00000158828,ENSG00000162433,ENSG00000119013,ENSG00000119421,ENSG00000198276,ENSG00000187097,ENSG00000133805,ENSG00000105953,ENSG00000165283,ENSG00000178921,ENSG00000168653,ENSG00000105220,ENSG00000145494,ENSG00000172331,ENSG00000165280,ENSG00000198899,ENSG00000172115,ENSG00000184076,ENSG00000087470,ENSG00000156515,ENSG00000198763…
GO:0010647	positive regulation of cell communication	biological_process	4.7851e-08	2.1075e-06	56.7623	372	3646	1616	20206	ENSG00000221823,ENSG00000156427,ENSG00000175220,ENSG00000101843,ENSG00000114023,ENSG00000163132,ENSG00000100804,ENSG00000197442,ENSG00000076604,ENSG00000115233,ENSG00000164283,ENSG00000163636,ENSG00000177169,ENSG00000162734,ENSG00000111846,ENSG00000168092,ENSG00000198793,ENSG00000156265,ENSG00000168884,ENSG00000105287,ENSG00000112033,ENSG00000176390,ENSG00000165916,ENSG00000172531,ENSG00000149930…
GO:0040007	growth	biological_process	4.8659e-08	2.1382e-06	56.6995	238	3646	959	20206	ENSG00000077044,ENSG00000179242,ENSG00000159346,ENSG00000130827,ENSG00000060491,ENSG00000176749,ENSG00000115310,ENSG00000151718,ENSG00000159167,ENSG00000133083,ENSG00000127445,ENSG00000123737,ENSG00000114062,ENSG00000132475,ENSG00000126778,ENSG00000135414,ENSG00000055044,ENSG00000100600,ENSG00000088812,ENSG00000185686,ENSG00000127616,ENSG00000110107,ENSG00000146648,ENSG00000107282,ENSG00000161011…
GO:0006457	protein folding	biological_process	4.9726e-08	2.1762e-06	56.623	76	3646	239	20206	ENSG00000103423,ENSG00000065485,ENSG00000204388,ENSG00000144381,ENSG00000086061,ENSG00000163956,ENSG00000069345,ENSG00000109519,ENSG00000165661,ENSG00000096384,ENSG00000004478,ENSG00000105821,ENSG00000078369,ENSG00000140553,ENSG00000132002,ENSG00000153201,ENSG00000109501,ENSG00000173110,ENSG00000150753,ENSG00000151835,ENSG00000140403,ENSG00000115275,ENSG00000120694,ENSG00000187097,ENSG00000172354…
GO:0016311	dephosphorylation	biological_process	5.3021e-08	2.3154e-06	56.3537	124	3646	436	20206	ENSG00000113575,ENSG00000154127,ENSG00000111880,ENSG00000074211,ENSG00000145293,ENSG00000124383,ENSG00000108861,ENSG00000139505,ENSG00000163590,ENSG00000149177,ENSG00000176915,ENSG00000173482,ENSG00000068383,ENSG00000163932,ENSG00000078237,ENSG00000128989,ENSG00000155367,ENSG00000100241,ENSG00000076201,ENSG00000170525,ENSG00000060069,ENSG00000171100,ENSG00000130021,ENSG00000148660,ENSG00000105176…
GO:0009628	response to abiotic stimulus	biological_process	5.7699e-08	2.5068e-06	56.0088	271	3646	1120	20206	ENSG00000144381,ENSG00000135766,ENSG00000126767,ENSG00000103423,ENSG00000159200,ENSG00000140263,ENSG00000213445,ENSG00000117400,ENSG00000178999,ENSG00000136448,ENSG00000109103,ENSG00000134057,ENSG00000106153,ENSG00000136244,ENSG00000115738,ENSG00000105991,ENSG00000111581,ENSG00000085511,ENSG00000078369,ENSG00000167772,ENSG00000105821,ENSG00000197548,ENSG00000105887,ENSG00000106009,ENSG00000141030…
GO:0038061	NIK/NF-kappaB signaling	biological_process	5.7766e-08	2.5068e-06	56.0088	51	3646	136	20206	ENSG00000111961,ENSG00000143106,ENSG00000127191,ENSG00000108344,ENSG00000130402,ENSG00000161057,ENSG00000175166,ENSG00000131467,ENSG00000214078,ENSG00000100764,ENSG00000103035,ENSG00000061273,ENSG00000100519,ENSG00000101182,ENSG00000108671,ENSG00000165916,ENSG00000068878,ENSG00000166167,ENSG00000077150,ENSG00000142507,ENSG00000120889,ENSG00000100804,ENSG00000184216,ENSG00000099341,ENSG00000101843…
GO:0040008	regulation of growth	biological_process	6.4043e-08	2.7617e-06	55.5882	168	3646	638	20206	ENSG00000074800,ENSG00000092820,ENSG00000175792,ENSG00000168610,ENSG00000139197,ENSG00000123562,ENSG00000176170,ENSG00000138035,ENSG00000117475,ENSG00000176697,ENSG00000149187,ENSG00000184937,ENSG00000175602,ENSG00000113645,ENSG00000018189,ENSG00000169398,ENSG00000105329,ENSG00000130477,ENSG00000076356,ENSG00000104432,ENSG00000127870,ENSG00000163931,ENSG00000012232,ENSG00000085733,ENSG00000164736…
GO:0044712	single-organism catabolic process	biological_process	7.4255e-08	3.1888e-06	54.9637	319	3646	1374	20206	ENSG00000149557,ENSG00000068001,ENSG00000095059,ENSG00000125877,ENSG00000149782,ENSG00000169679,ENSG00000159720,ENSG00000109501,ENSG00000168397,ENSG00000197467,ENSG00000196611,ENSG00000141564,ENSG00000172331,ENSG00000169032,ENSG00000117450,ENSG00000162298,ENSG00000134248,ENSG00000073417,ENSG00000155506,ENSG00000085978,ENSG00000188554,ENSG00000134333,ENSG00000115317,ENSG00000121879,ENSG00000138356…
GO:0032386	regulation of intracellular transport	biological_process	7.6386e-08	3.2735e-06	54.8499	160	3646	604	20206	ENSG00000180304,ENSG00000088986,ENSG00000153989,ENSG00000077238,ENSG00000198825,ENSG00000166923,ENSG00000198793,ENSG00000124762,ENSG00000084463,ENSG00000158828,ENSG00000173598,ENSG00000030110,ENSG00000138182,ENSG00000131504,ENSG00000120910,ENSG00000100401,ENSG00000100335,ENSG00000198258,ENSG00000221823,ENSG00000264364,ENSG00000102900,ENSG00000101843,ENSG00000198668,ENSG00000146648,ENSG00000139496…
GO:0023057	negative regulation of signaling	biological_process	7.7733e-08	3.3243e-06	54.783	298	3646	1250	20206	ENSG00000109762,ENSG00000159459,ENSG00000011422,ENSG00000173334,ENSG00000251322,ENSG00000136244,ENSG00000145979,ENSG00000008018,ENSG00000155903,ENSG00000179295,ENSG00000277791,ENSG00000184557,ENSG00000170855,ENSG00000087088,ENSG00000108344,ENSG00000143106,ENSG00000213024,ENSG00000131467,ENSG00000102606,ENSG00000044115,ENSG00000165699,ENSG00000213923,ENSG00000166949,ENSG00000105298,ENSG00000204389…
GO:0006352	DNA-templated transcription, initiation	biological_process	7.8498e-08	3.3501e-06	54.7494	80	3646	255	20206	ENSG00000125482,ENSG00000197265,ENSG00000141384,ENSG00000104221,ENSG00000085721,ENSG00000117877,ENSG00000123358,ENSG00000005075,ENSG00000131408,ENSG00000166012,ENSG00000132170,ENSG00000104884,ENSG00000148400,ENSG00000183072,ENSG00000099917,ENSG00000133398,ENSG00000104973,ENSG00000134058,ENSG00000174446,ENSG00000103168,ENSG00000153767,ENSG00000148835,ENSG00000100519,ENSG00000272047,ENSG00000171453…
GO:0071426	ribonucleoprotein complex export from nucleus	biological_process	7.9904e-08	3.4031e-06	54.6813	48	3646	125	20206	ENSG00000133226,ENSG00000153201,ENSG00000126883,ENSG00000111786,ENSG00000011243,ENSG00000109111,ENSG00000014164,ENSG00000213024,ENSG00000136243,ENSG00000179041,ENSG00000100296,ENSG00000265241,ENSG00000091542,ENSG00000005007,ENSG00000123136,ENSG00000140829,ENSG00000198952,ENSG00000102900,ENSG00000163002,ENSG00000155561,ENSG00000162231,ENSG00000165699,ENSG00000110713,ENSG00000132507,ENSG00000141543…
GO:0044271	cellular nitrogen compound biosynthetic process	biological_process	8.11e-08	3.4469e-06	54.6257	1048	3646	5120	20206	ENSG00000171793,ENSG00000110321,ENSG00000077150,ENSG00000048544,ENSG00000042429,ENSG00000116750,ENSG00000136715,ENSG00000163430,ENSG00000027075,ENSG00000064313,ENSG00000167193,ENSG00000110092,ENSG00000173163,ENSG00000044574,ENSG00000101096,ENSG00000148606,ENSG00000082701,ENSG00000130021,ENSG00000254858,ENSG00000172534,ENSG00000115207,ENSG00000169252,ENSG00000113068,ENSG00000107960,ENSG00000117877…
GO:0009408	response to heat	biological_process	9.0085e-08	3.8209e-06	54.1783	60	3646	169	20206	ENSG00000086061,ENSG00000117748,ENSG00000115317,ENSG00000185122,ENSG00000100030,ENSG00000134001,ENSG00000069345,ENSG00000103423,ENSG00000080824,ENSG00000142208,ENSG00000196313,ENSG00000204388,ENSG00000139496,ENSG00000095319,ENSG00000109971,ENSG00000105821,ENSG00000125450,ENSG00000148660,ENSG00000082701,ENSG00000254087,ENSG00000111361,ENSG00000111581,ENSG00000100292,ENSG00000198727,ENSG00000204390…
GO:0048468	cell development	biological_process	9.6907e-08	4.1019e-06	53.8701	449	3646	1987	20206	ENSG00000178950,ENSG00000251493,ENSG00000130449,ENSG00000101391,ENSG00000254087,ENSG00000170315,ENSG00000169604,ENSG00000174437,ENSG00000003393,ENSG00000114383,ENSG00000140992,ENSG00000115310,ENSG00000136854,ENSG00000159167,ENSG00000115548,ENSG00000131437,ENSG00000133083,ENSG00000071127,ENSG00000137713,ENSG00000138623,ENSG00000006607,ENSG00000069956,ENSG00000184160,ENSG00000134775,ENSG00000110107…
GO:0009205	purine ribonucleoside triphosphate metabolic process	biological_process	1.0282e-07	4.3342e-06	53.6309	79	3646	266	20206	ENSG00000241468,ENSG00000154518,ENSG00000198712,ENSG00000173660,ENSG00000004779,ENSG00000159399,ENSG00000213619,ENSG00000116337,ENSG00000198804,ENSG00000109971,ENSG00000067225,ENSG00000067057,ENSG00000170525,ENSG00000198727,ENSG00000198888,ENSG00000078237,ENSG00000102144,ENSG00000140990,ENSG00000105329,ENSG00000111674,ENSG00000179091,ENSG00000110955,ENSG00000198840,ENSG00000143252,ENSG00000212907…
GO:0006405	RNA export from nucleus	biological_process	1.1538e-07	4.8441e-06	53.1479	48	3646	126	20206	ENSG00000163002,ENSG00000102900,ENSG00000198952,ENSG00000162231,ENSG00000155561,ENSG00000165699,ENSG00000110713,ENSG00000173598,ENSG00000164609,ENSG00000132341,ENSG00000114503,ENSG00000141543,ENSG00000132507,ENSG00000126883,ENSG00000111786,ENSG00000133226,ENSG00000153201,ENSG00000213024,ENSG00000014164,ENSG00000099901,ENSG00000109111,ENSG00000011243,ENSG00000136243,ENSG00000140829,ENSG00000123136…
GO:0000819	sister chromatid segregation	biological_process	1.2248e-07	5.1319e-06	52.8972	48	3646	127	20206	ENSG00000036257,ENSG00000166851,ENSG00000117650,ENSG00000154473,ENSG00000126581,ENSG00000121579,ENSG00000113810,ENSG00000121152,ENSG00000237649,ENSG00000112742,ENSG00000156831,ENSG00000147457,ENSG00000118193,ENSG00000134057,ENSG00000175063,ENSG00000140854,ENSG00000142945,ENSG00000121621,ENSG00000151503,ENSG00000076382,ENSG00000128944,ENSG00000135476,ENSG00000105127,ENSG00000119541,ENSG00000186185…
GO:0045786	negative regulation of cell cycle	biological_process	1.2523e-07	5.2362e-06	52.8098	130	3646	472	20206	ENSG00000106617,ENSG00000161642,ENSG00000213445,ENSG00000143294,ENSG00000134250,ENSG00000178999,ENSG00000090447,ENSG00000115317,ENSG00000088808,ENSG00000163870,ENSG00000134057,ENSG00000178053,ENSG00000185088,ENSG00000116133,ENSG00000106290,ENSG00000135249,ENSG00000115738,ENSG00000154473,ENSG00000166851,ENSG00000172716,ENSG00000143514,ENSG00000141564,ENSG00000159593,ENSG00000135090,ENSG00000087088…
GO:0010639	negative regulation of organelle organization	biological_process	1.3223e-07	5.5066e-06	52.5912	91	3646	302	20206	ENSG00000002822,ENSG00000136111,ENSG00000175193,ENSG00000120129,ENSG00000130755,ENSG00000108179,ENSG00000173898,ENSG00000176171,ENSG00000162063,ENSG00000108518,ENSG00000160803,ENSG00000175756,ENSG00000126226,ENSG00000133789,ENSG00000197694,ENSG00000119048,ENSG00000164109,ENSG00000166848,ENSG00000156970,ENSG00000157933,ENSG00000254093,ENSG00000137309,ENSG00000188976,ENSG00000183337,ENSG00000163932…
GO:0050657	nucleic acid transport	biological_process	1.3693e-07	5.6682e-06	52.4655	61	3646	176	20206	ENSG00000122068,ENSG00000163577,ENSG00000196313,ENSG00000095319,ENSG00000139496,ENSG00000164902,ENSG00000151247,ENSG00000122566,ENSG00000165271,ENSG00000088247,ENSG00000051596,ENSG00000108349,ENSG00000063244,ENSG00000138757,ENSG00000163634,ENSG00000124571,ENSG00000058804,ENSG00000125450,ENSG00000163166,ENSG00000119392,ENSG00000013364,ENSG00000111581,ENSG00000173744,ENSG00000160294,ENSG00000136243…
GO:0050658	RNA transport	biological_process	1.3693e-07	5.6682e-06	52.4655	61	3646	176	20206	ENSG00000173744,ENSG00000013364,ENSG00000111581,ENSG00000163166,ENSG00000125450,ENSG00000119392,ENSG00000124571,ENSG00000058804,ENSG00000163634,ENSG00000138757,ENSG00000108349,ENSG00000063244,ENSG00000051596,ENSG00000122566,ENSG00000165271,ENSG00000088247,ENSG00000151247,ENSG00000164902,ENSG00000196313,ENSG00000139496,ENSG00000095319,ENSG00000163577,ENSG00000122068,ENSG00000162231,ENSG00000153207…
GO:0051236	establishment of RNA localization	biological_process	1.3693e-07	5.6682e-06	52.4655	61	3646	176	20206	ENSG00000160294,ENSG00000136243,ENSG00000175216,ENSG00000123136,ENSG00000140829,ENSG00000157020,ENSG00000265241,ENSG00000100296,ENSG00000005007,ENSG00000091542,ENSG00000153201,ENSG00000133226,ENSG00000126883,ENSG00000111786,ENSG00000099901,ENSG00000109111,ENSG00000014164,ENSG00000213024,ENSG00000111196,ENSG00000011243,ENSG00000110713,ENSG00000165699,ENSG00000173598,ENSG00000131378,ENSG00000132341…
GO:0009301	snRNA transcription	biological_process	1.4378e-07	5.9044e-06	52.2882	32	3646	72	20206	ENSG00000104613,ENSG00000137947,ENSG00000106290,ENSG00000174446,ENSG00000134058,ENSG00000148835,ENSG00000164975,ENSG00000153767,ENSG00000118985,ENSG00000108506,ENSG00000047315,ENSG00000064102,ENSG00000028277,ENSG00000197265,ENSG00000147669,ENSG00000185085,ENSG00000005075,ENSG00000140307,ENSG00000164902,ENSG00000114503,ENSG00000102978,ENSG00000177700,ENSG00000164880,ENSG00000197780,ENSG00000181222…
GO:0042795	snRNA transcription from RNA polymerase II promoter	biological_process	1.4378e-07	5.9044e-06	52.2882	32	3646	72	20206	ENSG00000173559,ENSG00000102978,ENSG00000177700,ENSG00000114503,ENSG00000181222,ENSG00000197780,ENSG00000164880,ENSG00000188342,ENSG00000165684,ENSG00000105656,ENSG00000099817,ENSG00000090061,ENSG00000163882,ENSG00000134058,ENSG00000174446,ENSG00000118985,ENSG00000153767,ENSG00000064102,ENSG00000108506,ENSG00000047315,ENSG00000148835,ENSG00000164975,ENSG00000137947,ENSG00000104613,ENSG00000106290…
GO:0010565	regulation of cellular ketone metabolic process	biological_process	1.5238e-07	6.245e-06	52.0447	67	3646	205	20206	ENSG00000149639,ENSG00000158715,ENSG00000100804,ENSG00000101843,ENSG00000185627,ENSG00000163636,ENSG00000115233,ENSG00000147162,ENSG00000110435,ENSG00000108344,ENSG00000198793,ENSG00000143106,ENSG00000153201,ENSG00000131467,ENSG00000160867,ENSG00000115758,ENSG00000180304,ENSG00000131871,ENSG00000165916,ENSG00000277791,ENSG00000008018,ENSG00000091140,ENSG00000136244,ENSG00000100567,ENSG00000013275…
GO:0046777	protein autophosphorylation	biological_process	1.5389e-07	6.2946e-06	52.0103	76	3646	235	20206	ENSG00000068971,ENSG00000135503,ENSG00000198668,ENSG00000114738,ENSG00000130726,ENSG00000162889,ENSG00000177169,ENSG00000099875,ENSG00000143933,ENSG00000158828,ENSG00000198909,ENSG00000130758,ENSG00000141198,ENSG00000198793,ENSG00000135090,ENSG00000128829,ENSG00000166923,ENSG00000105287,ENSG00000173542,ENSG00000160867,ENSG00000100749,ENSG00000254087,ENSG00000179335,ENSG00000103653,ENSG00000006432…
GO:0008033	tRNA processing	biological_process	1.5705e-07	6.3984e-06	51.9393	49	3646	133	20206	ENSG00000072506,ENSG00000070061,ENSG00000132463,ENSG00000183665,ENSG00000172336,ENSG00000104356,ENSG00000141994,ENSG00000172409,ENSG00000188917,ENSG00000104907,ENSG00000037897,ENSG00000174177,ENSG00000189007,ENSG00000065427,ENSG00000101391,ENSG00000156990,ENSG00000007376,ENSG00000130299,ENSG00000144034,ENSG00000182173,ENSG00000196976,ENSG00000134014,ENSG00000167264,ENSG00000177192,ENSG00000167118…
GO:0009144	purine nucleoside triphosphate metabolic process	biological_process	1.6086e-07	6.5407e-06	51.8438	80	3646	273	20206	ENSG00000078237,ENSG00000198727,ENSG00000198888,ENSG00000067057,ENSG00000170525,ENSG00000067225,ENSG00000109971,ENSG00000198804,ENSG00000116337,ENSG00000213619,ENSG00000159399,ENSG00000004779,ENSG00000173660,ENSG00000198712,ENSG00000154518,ENSG00000241468,ENSG00000198695,ENSG00000111669,ENSG00000168610,ENSG00000143774,ENSG00000149925,ENSG00000074800,ENSG00000198938,ENSG00000186951,ENSG00000108179…
GO:0046034	ATP metabolic process	biological_process	1.9958e-07	8.0676e-06	50.9326	75	3646	252	20206	ENSG00000109063,ENSG00000204389,ENSG00000198786,ENSG00000187097,ENSG00000133805,ENSG00000147162,ENSG00000158828,ENSG00000162433,ENSG00000119013,ENSG00000119421,ENSG00000168653,ENSG00000105220,ENSG00000145494,ENSG00000165283,ENSG00000105953,ENSG00000165280,ENSG00000172331,ENSG00000198899,ENSG00000172115,ENSG00000184076,ENSG00000087470,ENSG00000198763,ENSG00000156515,ENSG00000091140,ENSG00000122882…
GO:0071900	regulation of protein serine/threonine kinase activity	biological_process	2.0108e-07	8.1124e-06	50.9085	125	3646	453	20206	ENSG00000171033,ENSG00000134242,ENSG00000106617,ENSG00000196396,ENSG00000163235,ENSG00000146648,ENSG00000144118,ENSG00000198612,ENSG00000125538,ENSG00000197461,ENSG00000171450,ENSG00000090447,ENSG00000185043,ENSG00000184160,ENSG00000086061,ENSG00000107937,ENSG00000100030,ENSG00000269335,ENSG00000103888,ENSG00000107949,ENSG00000113161,ENSG00000276023,ENSG00000176749,ENSG00000163249,ENSG00000096384…
GO:0009123	nucleoside monophosphate metabolic process	biological_process	2.081e-07	8.379e-06	50.7681	89	3646	312	20206	ENSG00000135318,ENSG00000212907,ENSG00000143252,ENSG00000105329,ENSG00000161647,ENSG00000140990,ENSG00000102144,ENSG00000102967,ENSG00000110955,ENSG00000198840,ENSG00000179091,ENSG00000111674,ENSG00000111669,ENSG00000168610,ENSG00000128059,ENSG00000143774,ENSG00000149925,ENSG00000198938,ENSG00000074800,ENSG00000198695,ENSG00000152556,ENSG00000108179,ENSG00000186951,ENSG00000116337,ENSG00000213619…
GO:0009653	anatomical structure morphogenesis	biological_process	2.1505e-07	8.6086e-06	50.6507	579	3646	2654	20206	ENSG00000164442,ENSG00000173218,ENSG00000170340,ENSG00000198353,ENSG00000197535,ENSG00000162909,ENSG00000160293,ENSG00000189120,ENSG00000023191,ENSG00000071127,ENSG00000105357,ENSG00000198431,ENSG00000136854,ENSG00000165650,ENSG00000115310,ENSG00000055130,ENSG00000159167,ENSG00000133083,ENSG00000131437,ENSG00000170315,ENSG00000169604,ENSG00000003393,ENSG00000130449,ENSG00000251493,ENSG00000118785…
GO:0015931	nucleobase-containing compound transport	biological_process	2.1568e-07	8.617e-06	50.6464	69	3646	212	20206	ENSG00000063244,ENSG00000138757,ENSG00000181830,ENSG00000163634,ENSG00000124571,ENSG00000125450,ENSG00000163166,ENSG00000137275,ENSG00000013364,ENSG00000122068,ENSG00000152661,ENSG00000125454,ENSG00000163577,ENSG00000196313,ENSG00000131378,ENSG00000112110,ENSG00000114503,ENSG00000198952,ENSG00000138035,ENSG00000163002,ENSG00000136243,ENSG00000005007,ENSG00000091542,ENSG00000140829,ENSG00000157020…
GO:0009167	purine ribonucleoside monophosphate metabolic process	biological_process	2.359e-07	9.3708e-06	50.2822	84	3646	291	20206	ENSG00000102144,ENSG00000140990,ENSG00000105329,ENSG00000161647,ENSG00000111674,ENSG00000179091,ENSG00000110955,ENSG00000198840,ENSG00000135318,ENSG00000143252,ENSG00000212907,ENSG00000152556,ENSG00000186951,ENSG00000108179,ENSG00000198938,ENSG00000074800,ENSG00000149925,ENSG00000128059,ENSG00000143774,ENSG00000111669,ENSG00000168610,ENSG00000198695,ENSG00000241468,ENSG00000154518,ENSG00000198712…
GO:0045935	positive regulation of nucleobase-containing compound metabolic process	biological_process	2.609e-07	1.0291e-05	49.8754	408	3646	1805	20206	ENSG00000131408,ENSG00000071626,ENSG00000162711,ENSG00000127666,ENSG00000160741,ENSG00000205213,ENSG00000132170,ENSG00000104884,ENSG00000133895,ENSG00000167034,ENSG00000140030,ENSG00000181163,ENSG00000133816,ENSG00000163961,ENSG00000131196,ENSG00000182759,ENSG00000134058,ENSG00000110888,ENSG00000125618,ENSG00000128342,ENSG00000120438,ENSG00000114650,ENSG00000119185,ENSG00000078237,ENSG00000148400…
GO:0009126	purine nucleoside monophosphate metabolic process	biological_process	2.7507e-07	1.0822e-05	49.6569	84	3646	292	20206	ENSG00000137806,ENSG00000198286,ENSG00000198886,ENSG00000105929,ENSG00000156110,ENSG00000087470,ENSG00000156515,ENSG00000198763,ENSG00000091140,ENSG00000122882,ENSG00000165704,ENSG00000169021,ENSG00000159199,ENSG00000106617,ENSG00000204388,ENSG00000171314,ENSG00000133020,ENSG00000179271,ENSG00000134333,ENSG00000153823,ENSG00000125356,ENSG00000178741,ENSG00000184983,ENSG00000147162,ENSG00000158828…
GO:0071166	ribonucleoprotein complex localization	biological_process	2.919e-07	1.1463e-05	49.407	50	3646	137	20206	ENSG00000132341,ENSG00000114503,ENSG00000164609,ENSG00000132507,ENSG00000135521,ENSG00000141543,ENSG00000165699,ENSG00000110713,ENSG00000162231,ENSG00000155561,ENSG00000163002,ENSG00000198952,ENSG00000102900,ENSG00000123136,ENSG00000140829,ENSG00000100296,ENSG00000265241,ENSG00000005007,ENSG00000091542,ENSG00000136243,ENSG00000179041,ENSG00000109111,ENSG00000213024,ENSG00000014164,ENSG00000011243…
GO:0034047	regulation of protein phosphatase type 2A activity	biological_process	2.9818e-07	1.1687e-05	49.323	16	3646	24	20206	ENSG00000176915,ENSG00000214517,ENSG00000197386,ENSG00000112640,ENSG00000074211,ENSG00000105568,ENSG00000143155,ENSG00000154001,ENSG00000068971,ENSG00000175470,ENSG00000066027,ENSG00000128989,ENSG00000073711,ENSG00000137713,ENSG00000078304,ENSG00000119335
GO:0032388	positive regulation of intracellular transport	biological_process	2.9922e-07	1.1706e-05	49.3159	104	3646	364	20206	ENSG00000075218,ENSG00000078549,ENSG00000108773,ENSG00000176170,ENSG00000198176,ENSG00000099341,ENSG00000143761,ENSG00000136930,ENSG00000092820,ENSG00000164924,ENSG00000175792,ENSG00000163251,ENSG00000065150,ENSG00000114503,ENSG00000115368,ENSG00000108342,ENSG00000105329,ENSG00000141577,ENSG00000153162,ENSG00000114346,ENSG00000104904,ENSG00000177479,ENSG00000147065,ENSG00000126003,ENSG00000018189…
GO:0006470	protein dephosphorylation	biological_process	3.0065e-07	1.1739e-05	49.3037	101	3646	347	20206	ENSG00000184661,ENSG00000172115,ENSG00000204619,ENSG00000154001,ENSG00000172531,ENSG00000153233,ENSG00000104695,ENSG00000080031,ENSG00000184203,ENSG00000163719,ENSG00000105656,ENSG00000066027,ENSG00000120910,ENSG00000143933,ENSG00000011485,ENSG00000104611,ENSG00000100034,ENSG00000164045,ENSG00000158828,ENSG00000165699,ENSG00000175470,ENSG00000166949,ENSG00000119335,ENSG00000143079,ENSG00000196850…
GO:0006998	nuclear envelope organization	biological_process	3.0175e-07	1.176e-05	49.2959	34	3646	80	20206	ENSG00000111581,ENSG00000100749,ENSG00000064102,ENSG00000166851,ENSG00000143337,ENSG00000136827,ENSG00000125450,ENSG00000058804,ENSG00000134057,ENSG00000088833,ENSG00000147457,ENSG00000168476,ENSG00000176915,ENSG00000139496,ENSG00000095319,ENSG00000196313,ENSG00000113575,ENSG00000136816,ENSG00000120948,ENSG00000091039,ENSG00000155561,ENSG00000163002,ENSG00000102900,ENSG00000110713,ENSG00000084073…
GO:0001932	regulation of protein phosphorylation	biological_process	3.1305e-07	1.2138e-05	49.1585	308	3646	1326	20206	ENSG00000121879,ENSG00000127314,ENSG00000105127,ENSG00000125538,ENSG00000185043,ENSG00000188554,ENSG00000171450,ENSG00000175137,ENSG00000054967,ENSG00000070061,ENSG00000101871,ENSG00000107404,ENSG00000107937,ENSG00000137936,ENSG00000096384,ENSG00000276023,ENSG00000151239,ENSG00000119986,ENSG00000166851,ENSG00000079337,ENSG00000168078,ENSG00000143839,ENSG00000173542,ENSG00000160867,ENSG00000141564…
GO:0009967	positive regulation of signal transduction	biological_process	3.132e-07	1.2138e-05	49.1585	332	3646	1447	20206	ENSG00000114346,ENSG00000166848,ENSG00000215021,ENSG00000100764,ENSG00000026508,ENSG00000164136,ENSG00000177889,ENSG00000113645,ENSG00000169860,ENSG00000025039,ENSG00000102471,ENSG00000134452,ENSG00000141551,ENSG00000109062,ENSG00000051382,ENSG00000176697,ENSG00000184216,ENSG00000164400,ENSG00000108179,ENSG00000136810,ENSG00000136930,ENSG00000143674,ENSG00000114353,ENSG00000233276,ENSG00000149177…
GO:0006974	cellular response to DNA damage stimulus	biological_process	3.1466e-07	1.2171e-05	49.1467	207	3646	844	20206	ENSG00000205250,ENSG00000140379,ENSG00000139842,ENSG00000169139,ENSG00000173559,ENSG00000148411,ENSG00000134452,ENSG00000141551,ENSG00000075218,ENSG00000068878,ENSG00000123562,ENSG00000177700,ENSG00000163605,ENSG00000100387,ENSG00000124535,ENSG00000137760,ENSG00000175792,ENSG00000130985,ENSG00000166848,ENSG00000175854,ENSG00000137337,ENSG00000167986,ENSG00000182446,ENSG00000143155,ENSG00000168090…
GO:0010557	positive regulation of macromolecule biosynthetic process	biological_process	3.2332e-07	1.2483e-05	49.0368	397	3646	1755	20206	ENSG00000176170,ENSG00000008838,ENSG00000185049,ENSG00000153234,ENSG00000169564,ENSG00000161021,ENSG00000168610,ENSG00000119285,ENSG00000106991,ENSG00000157193,ENSG00000123562,ENSG00000185551,ENSG00000012223,ENSG00000105329,ENSG00000196235,ENSG00000148516,ENSG00000171634,ENSG00000034152,ENSG00000126003,ENSG00000161692,ENSG00000197579,ENSG00000129514,ENSG00000152332,ENSG00000100519,ENSG00000275700…
GO:0031647	regulation of protein stability	biological_process	3.3094e-07	1.2753e-05	48.9439	73	3646	233	20206	ENSG00000187555,ENSG00000162735,ENSG00000136986,ENSG00000204463,ENSG00000105401,ENSG00000087095,ENSG00000104375,ENSG00000080824,ENSG00000109971,ENSG00000102096,ENSG00000167085,ENSG00000120438,ENSG00000136908,ENSG00000069849,ENSG00000090432,ENSG00000087586,ENSG00000125912,ENSG00000164736,ENSG00000156261,ENSG00000163932,ENSG00000172534,ENSG00000254093,ENSG00000186575,ENSG00000135624,ENSG00000063241…
GO:0042180	cellular ketone metabolic process	biological_process	3.5331e-07	1.359e-05	48.6678	81	3646	269	20206	ENSG00000104904,ENSG00000153162,ENSG00000184207,ENSG00000175166,ENSG00000161057,ENSG00000093010,ENSG00000101182,ENSG00000142178,ENSG00000100519,ENSG00000108671,ENSG00000090857,ENSG00000155096,ENSG00000100764,ENSG00000103035,ENSG00000186951,ENSG00000099341,ENSG00000068878,ENSG00000142507,ENSG00000108773,ENSG00000183077,ENSG00000159228,ENSG00000136930,ENSG00000110090,ENSG00000150768,ENSG00000131408…
GO:0007051	spindle organization	biological_process	3.6826e-07	1.4113e-05	48.5038	50	3646	138	20206	ENSG00000148335,ENSG00000090889,ENSG00000167110,ENSG00000166851,ENSG00000064102,ENSG00000088325,ENSG00000117650,ENSG00000101350,ENSG00000134057,ENSG00000112742,ENSG00000237649,ENSG00000087586,ENSG00000121957,ENSG00000178999,ENSG00000159433,ENSG00000047849,ENSG00000066279,ENSG00000066629,ENSG00000151414,ENSG00000137807,ENSG00000076382,ENSG00000135476,ENSG00000163539,ENSG00000204899,ENSG00000126524…
GO:0001933	negative regulation of protein phosphorylation	biological_process	3.7972e-07	1.4471e-05	48.395	112	3646	399	20206	ENSG00000163162,ENSG00000178913,ENSG00000114737,ENSG00000162951,ENSG00000162407,ENSG00000111206,ENSG00000198668,ENSG00000136158,ENSG00000101843,ENSG00000143933,ENSG00000030110,ENSG00000011485,ENSG00000158828,ENSG00000186834,ENSG00000197381,ENSG00000100034,ENSG00000110880,ENSG00000023734,ENSG00000105298,ENSG00000120694,ENSG00000198793,ENSG00000135090,ENSG00000182492,ENSG00000087088,ENSG00000169727…
GO:0033673	negative regulation of kinase activity	biological_process	3.85e-07	1.4646e-05	48.3428	79	3646	257	20206	ENSG00000013588,ENSG00000182492,ENSG00000153201,ENSG00000135090,ENSG00000068001,ENSG00000213024,ENSG00000124762,ENSG00000169727,ENSG00000100034,ENSG00000197381,ENSG00000110880,ENSG00000186834,ENSG00000066027,ENSG00000114737,ENSG00000162951,ENSG00000178913,ENSG00000136158,ENSG00000125538,ENSG00000106617,ENSG00000171033,ENSG00000134242,ENSG00000196396,ENSG00000086061,ENSG00000107404,ENSG00000175137…
GO:0010822	positive regulation of mitochondrion organization	biological_process	4.0202e-07	1.5265e-05	48.163	59	3646	175	20206	ENSG00000198176,ENSG00000114023,ENSG00000099341,ENSG00000176171,ENSG00000108179,ENSG00000185651,ENSG00000264364,ENSG00000198258,ENSG00000108773,ENSG00000221823,ENSG00000100335,ENSG00000163251,ENSG00000108561,ENSG00000115368,ENSG00000120910,ENSG00000136930,ENSG00000164924,ENSG00000030110,ENSG00000101019,ENSG00000175792,ENSG00000158828,ENSG00000084463,ENSG00000109332,ENSG00000165283,ENSG00000087088…
GO:0090407	organophosphate biosynthetic process	biological_process	4.363e-07	1.6476e-05	47.8315	162	3646	636	20206	ENSG00000158201,ENSG00000144559,ENSG00000162433,ENSG00000103485,ENSG00000100632,ENSG00000097021,ENSG00000138675,ENSG00000111666,ENSG00000120137,ENSG00000204310,ENSG00000163719,ENSG00000153933,ENSG00000162104,ENSG00000109501,ENSG00000165283,ENSG00000178921,ENSG00000239672,ENSG00000173868,ENSG00000112367,ENSG00000160867,ENSG00000198682,ENSG00000175283,ENSG00000165704,ENSG00000179295,ENSG00000171723…
GO:0009266	response to temperature stimulus	biological_process	4.5981e-07	1.7332e-05	47.6115	72	3646	228	20206	ENSG00000162129,ENSG00000175054,ENSG00000105993,ENSG00000128564,ENSG00000163002,ENSG00000184216,ENSG00000136243,ENSG00000110172,ENSG00000162616,ENSG00000142168,ENSG00000108953,ENSG00000151929,ENSG00000154928,ENSG00000115211,ENSG00000204390,ENSG00000198727,ENSG00000125450,ENSG00000176845,ENSG00000082701,ENSG00000111361,ENSG00000148660,ENSG00000150907,ENSG00000142208,ENSG00000080824,ENSG00000109971…
GO:2001233	regulation of apoptotic signaling pathway	biological_process	4.6282e-07	1.7406e-05	47.593	109	3646	393	20206	ENSG00000173039,ENSG00000175193,ENSG00000164924,ENSG00000176171,ENSG00000126602,ENSG00000108179,ENSG00000164400,ENSG00000153234,ENSG00000198176,ENSG00000120889,ENSG00000109062,ENSG00000148411,ENSG00000134452,ENSG00000105568,ENSG00000124216,ENSG00000108953,ENSG00000026508,ENSG00000135018,ENSG00000126003,ENSG00000142168,ENSG00000102871,ENSG00000154447,ENSG00000104432,ENSG00000132824,ENSG00000221867…
GO:0000959	mitochondrial RNA metabolic process	biological_process	4.6345e-07	1.7406e-05	47.593	19	3646	33	20206	ENSG00000177192,ENSG00000124608,ENSG00000099821,ENSG00000262814,ENSG00000215251,ENSG00000117593,ENSG00000162851,ENSG00000101391,ENSG00000138035,ENSG00000155846,ENSG00000143374,ENSG00000171103,ENSG00000174173,ENSG00000100416,ENSG00000139131,ENSG00000107815,ENSG00000006744,ENSG00000119705,ENSG00000072506
GO:0000910	cytokinesis	biological_process	5.0787e-07	1.9039e-05	47.2036	50	3646	138	20206	ENSG00000153207,ENSG00000149503,ENSG00000198668,ENSG00000111737,ENSG00000123159,ENSG00000108262,ENSG00000143933,ENSG00000165891,ENSG00000138182,ENSG00000090565,ENSG00000173846,ENSG00000136108,ENSG00000114346,ENSG00000196455,ENSG00000134278,ENSG00000138180,ENSG00000143543,ENSG00000130340,ENSG00000112984,ENSG00000127445,ENSG00000126581,ENSG00000036257,ENSG00000162413,ENSG00000090889,ENSG00000138071…
GO:0006260	DNA replication	biological_process	6.843e-07	2.5514e-05	45.9322	100	3646	353	20206	ENSG00000116161,ENSG00000136244,ENSG00000140443,ENSG00000129566,ENSG00000163191,ENSG00000143799,ENSG00000085511,ENSG00000105821,ENSG00000187790,ENSG00000109079,ENSG00000146648,ENSG00000103423,ENSG00000182117,ENSG00000198604,ENSG00000197461,ENSG00000151414,ENSG00000178999,ENSG00000140521,ENSG00000153823,ENSG00000148337,ENSG00000100030,ENSG00000107937,ENSG00000070501,ENSG00000140326,ENSG00000141499…
GO:0033157	regulation of intracellular protein transport	biological_process	7.2439e-07	2.696e-05	45.6928	109	3646	392	20206	ENSG00000110675,ENSG00000166923,ENSG00000109917,ENSG00000168502,ENSG00000120992,ENSG00000180304,ENSG00000213024,ENSG00000084463,ENSG00000068001,ENSG00000124762,ENSG00000109332,ENSG00000198793,ENSG00000100335,ENSG00000100401,ENSG00000166949,ENSG00000170759,ENSG00000138182,ENSG00000166579,ENSG00000173846,ENSG00000158828,ENSG00000090020,ENSG00000101843,ENSG00000067066,ENSG00000117450,ENSG00000185651…
GO:0008637	apoptotic mitochondrial changes	biological_process	7.8007e-07	2.8981e-05	45.3789	44	3646	120	20206	ENSG00000023909,ENSG00000105185,ENSG00000090432,ENSG00000011422,ENSG00000087470,ENSG00000143384,ENSG00000082701,ENSG00000109919,ENSG00000170027,ENSG00000169230,ENSG00000196072,ENSG00000105723,ENSG00000159399,ENSG00000142208,ENSG00000171552,ENSG00000171169,ENSG00000136448,ENSG00000088808,ENSG00000233276,ENSG00000042286,ENSG00000158828,ENSG00000175193,ENSG00000030110,ENSG00000164924,ENSG00000120910…
GO:0072594	establishment of protein localization to organelle	biological_process	8.0694e-07	2.9925e-05	45.2397	169	3646	677	20206	ENSG00000163932,ENSG00000115306,ENSG00000182934,ENSG00000138757,ENSG00000105185,ENSG00000063244,ENSG00000132432,ENSG00000170027,ENSG00000227057,ENSG00000125450,ENSG00000102898,ENSG00000099904,ENSG00000111670,ENSG00000080824,ENSG00000142208,ENSG00000205339,ENSG00000124333,ENSG00000140943,ENSG00000185359,ENSG00000172757,ENSG00000138018,ENSG00000139197,ENSG00000065150,ENSG00000175792,ENSG00000168610…
GO:0006367	transcription initiation from RNA polymerase II promoter	biological_process	8.4332e-07	3.1218e-05	45.0559	63	3646	192	20206	ENSG00000148835,ENSG00000047315,ENSG00000153767,ENSG00000134058,ENSG00000104973,ENSG00000133398,ENSG00000106290,ENSG00000160563,ENSG00000196782,ENSG00000099917,ENSG00000130699,ENSG00000183072,ENSG00000148400,ENSG00000137947,ENSG00000133997,ENSG00000132170,ENSG00000104884,ENSG00000013275,ENSG00000145736,ENSG00000140307,ENSG00000005075,ENSG00000131408,ENSG00000123358,ENSG00000087191,ENSG00000147669…
GO:0006354	DNA-templated transcription, elongation	biological_process	8.9826e-07	3.3192e-05	44.7897	51	3646	146	20206	ENSG00000185049,ENSG00000123297,ENSG00000020426,ENSG00000177700,ENSG00000114503,ENSG00000102978,ENSG00000120656,ENSG00000181222,ENSG00000130706,ENSG00000197780,ENSG00000198730,ENSG00000188342,ENSG00000109111,ENSG00000105656,ENSG00000011007,ENSG00000196235,ENSG00000064313,ENSG00000068654,ENSG00000099817,ENSG00000100296,ENSG00000272047,ENSG00000163161,ENSG00000090061,ENSG00000171453,ENSG00000163882…
GO:1903146	regulation of mitophagy	biological_process	9.0784e-07	3.3486e-05	44.7514	21	3646	40	20206	ENSG00000105723,ENSG00000099904,ENSG00000115317,ENSG00000084463,ENSG00000158828,ENSG00000159363,ENSG00000175792,ENSG00000175193,ENSG00000063244,ENSG00000115368,ENSG00000078237,ENSG00000085733,ENSG00000163251,ENSG00000213585,ENSG00000108773,ENSG00000197548,ENSG00000110497,ENSG00000087470,ENSG00000126581,ENSG00000055483,ENSG00000148606
GO:0006366	transcription from RNA polymerase II promoter	biological_process	9.1592e-07	3.3724e-05	44.7206	462	3646	2078	20206	ENSG00000145214,ENSG00000092820,ENSG00000164880,ENSG00000175792,ENSG00000171497,ENSG00000182004,ENSG00000114503,ENSG00000177700,ENSG00000100387,ENSG00000198681,ENSG00000169860,ENSG00000205250,ENSG00000136810,ENSG00000117475,ENSG00000186951,ENSG00000184937,ENSG00000100764,ENSG00000151615,ENSG00000127152,ENSG00000140829,ENSG00000125968,ENSG00000113645,ENSG00000150459,ENSG00000169744,ENSG00000167800…
GO:0009119	ribonucleoside metabolic process	biological_process	9.9036e-07	3.64e-05	44.389	105	3646	391	20206	ENSG00000067225,ENSG00000106348,ENSG00000170525,ENSG00000067057,ENSG00000198888,ENSG00000198727,ENSG00000078237,ENSG00000119139,ENSG00000197217,ENSG00000241468,ENSG00000154518,ENSG00000198712,ENSG00000173660,ENSG00000198805,ENSG00000123505,ENSG00000004779,ENSG00000159399,ENSG00000213619,ENSG00000116337,ENSG00000068120,ENSG00000157881,ENSG00000198804,ENSG00000109971,ENSG00000152556,ENSG00000132840…
GO:0023014	signal transduction by protein phosphorylation	biological_process	1.0026e-06	3.6786e-05	44.3432	227	3646	939	20206	ENSG00000173692,ENSG00000167085,ENSG00000154764,ENSG00000113558,ENSG00000116741,ENSG00000128016,ENSG00000126458,ENSG00000135932,ENSG00000186063,ENSG00000163932,ENSG00000115306,ENSG00000159352,ENSG00000172939,ENSG00000068078,ENSG00000149177,ENSG00000167258,ENSG00000185359,ENSG00000104375,ENSG00000142208,ENSG00000213341,ENSG00000113575,ENSG00000133059,ENSG00000109062,ENSG00000142507,ENSG00000169860…
GO:0007169	transmembrane receptor protein tyrosine kinase signaling pathway	biological_process	1.0187e-06	3.731e-05	44.2817	172	3646	676	20206	ENSG00000115904,ENSG00000109062,ENSG00000176697,ENSG00000051382,ENSG00000162434,ENSG00000091039,ENSG00000168610,ENSG00000160410,ENSG00000197555,ENSG00000062598,ENSG00000177700,ENSG00000114503,ENSG00000105329,ENSG00000103994,ENSG00000154928,ENSG00000169398,ENSG00000055163,ENSG00000204120,ENSG00000169813,ENSG00000113732,ENSG00000063245,ENSG00000177879,ENSG00000197965,ENSG00000163932,ENSG00000149177…
GO:0023056	positive regulation of signaling	biological_process	1.1006e-06	4.0224e-05	43.9551	361	3646	1598	20206	ENSG00000160410,ENSG00000168610,ENSG00000180900,ENSG00000106991,ENSG00000068878,ENSG00000115904,ENSG00000148411,ENSG00000123159,ENSG00000142507,ENSG00000176170,ENSG00000176171,ENSG00000140474,ENSG00000099341,ENSG00000091039,ENSG00000126003,ENSG00000034152,ENSG00000101182,ENSG00000129514,ENSG00000100519,ENSG00000157020,ENSG00000108953,ENSG00000105329,ENSG00000197386,ENSG00000012223,ENSG00000170955…
GO:0051028	mRNA transport	biological_process	1.1031e-06	4.0224e-05	43.9551	50	3646	142	20206	ENSG00000138757,ENSG00000108349,ENSG00000063244,ENSG00000058804,ENSG00000163634,ENSG00000125450,ENSG00000119392,ENSG00000163166,ENSG00000173744,ENSG00000013364,ENSG00000111581,ENSG00000122068,ENSG00000196313,ENSG00000095319,ENSG00000139496,ENSG00000163577,ENSG00000122566,ENSG00000088247,ENSG00000151247,ENSG00000051596,ENSG00000110713,ENSG00000114503,ENSG00000164609,ENSG00000132507,ENSG00000141543…
GO:0006900	membrane budding	biological_process	1.1041e-06	4.0224e-05	43.9551	44	3646	120	20206	ENSG00000141551,ENSG00000148396,ENSG00000184840,ENSG00000138069,ENSG00000143761,ENSG00000154305,ENSG00000073921,ENSG00000042753,ENSG00000074319,ENSG00000114745,ENSG00000160218,ENSG00000138073,ENSG00000176986,ENSG00000157107,ENSG00000131165,ENSG00000086598,ENSG00000196655,ENSG00000170248,ENSG00000157020,ENSG00000073969,ENSG00000086065,ENSG00000083937,ENSG00000206560,ENSG00000107651,ENSG00000009844…
GO:0070584	mitochondrion morphogenesis	biological_process	1.1755e-06	4.2748e-05	43.6908	13	3646	19	20206	ENSG00000105357,ENSG00000106028,ENSG00000004142,ENSG00000145494,ENSG00000171552,ENSG00000171100,ENSG00000087470,ENSG00000125741,ENSG00000153823,ENSG00000256525,ENSG00000119705,ENSG00000138035,ENSG00000087088
GO:0050793	regulation of developmental process	biological_process	1.187e-06	4.3093e-05	43.6559	513	3646	2345	20206	ENSG00000113013,ENSG00000092820,ENSG00000136930,ENSG00000169139,ENSG00000141551,ENSG00000164400,ENSG00000176697,ENSG00000215021,ENSG00000149187,ENSG00000184937,ENSG00000170468,ENSG00000151615,ENSG00000125968,ENSG00000126226,ENSG00000164136,ENSG00000114346,ENSG00000161791,ENSG00000136045,ENSG00000092020,ENSG00000183576,ENSG00000164736,ENSG00000162775,ENSG00000072274,ENSG00000113758,ENSG00000043143…
GO:0030490	maturation of SSU-rRNA	biological_process	1.2063e-06	4.3714e-05	43.5938	24	3646	51	20206	ENSG00000130935,ENSG00000119285,ENSG00000120158,ENSG00000129460,ENSG00000087269,ENSG00000164934,ENSG00000112578,ENSG00000065183,ENSG00000120800,ENSG00000167721,ENSG00000227057,ENSG00000007520,ENSG00000119616,ENSG00000100138,ENSG00000011260,ENSG00000179041,ENSG00000165733,ENSG00000124383,ENSG00000146109,ENSG00000141076,ENSG00000132467,ENSG00000183751,ENSG00000117597,ENSG00000108651
GO:0051098	regulation of binding	biological_process	1.2118e-06	4.3835e-05	43.5818	86	3646	292	20206	ENSG00000163904,ENSG00000175029,ENSG00000130726,ENSG00000008294,ENSG00000064726,ENSG00000163132,ENSG00000142453,ENSG00000123485,ENSG00000064393,ENSG00000067066,ENSG00000030110,ENSG00000213923,ENSG00000076604,ENSG00000141543,ENSG00000157978,ENSG00000142192,ENSG00000166949,ENSG00000132341,ENSG00000127191,ENSG00000087088,ENSG00000102606,ENSG00000109072,ENSG00000239672,ENSG00000132600,ENSG00000172531…
GO:0006278	RNA-dependent DNA replication	biological_process	1.241e-06	4.4815e-05	43.4858	26	3646	57	20206	ENSG00000182117,ENSG00000196262,ENSG00000100030,ENSG00000254093,ENSG00000135624,ENSG00000130826,ENSG00000135372,ENSG00000107960,ENSG00000166226,ENSG00000178999,ENSG00000150753,ENSG00000166848,ENSG00000151414,ENSG00000145912,ENSG00000175054,ENSG00000163468,ENSG00000141499,ENSG00000156261,ENSG00000198952,ENSG00000115484,ENSG00000120438,ENSG00000117650,ENSG00000085511,ENSG00000129566,ENSG00000110958…
GO:0006903	vesicle targeting	biological_process	1.2615e-06	4.5475e-05	43.4223	33	3646	80	20206	ENSG00000170043,ENSG00000152700,ENSG00000105063,ENSG00000163539,ENSG00000163235,ENSG00000114354,ENSG00000138802,ENSG00000036257,ENSG00000167110,ENSG00000206560,ENSG00000107651,ENSG00000054116,ENSG00000138768,ENSG00000085063,ENSG00000180398,ENSG00000150961,ENSG00000265808,ENSG00000106636,ENSG00000176986,ENSG00000092531,ENSG00000138073,ENSG00000138660,ENSG00000160218,ENSG00000157020,ENSG00000073969…
GO:0034976	response to endoplasmic reticulum stress	biological_process	1.2739e-06	4.5842e-05	43.3874	84	3646	285	20206	ENSG00000178719,ENSG00000198356,ENSG00000135842,ENSG00000074842,ENSG00000104695,ENSG00000138073,ENSG00000127191,ENSG00000159720,ENSG00000109501,ENSG00000087088,ENSG00000128829,ENSG00000078140,ENSG00000101557,ENSG00000165916,ENSG00000150995,ENSG00000131871,ENSG00000156709,ENSG00000165280,ENSG00000068971,ENSG00000197442,ENSG00000204389,ENSG00000143183,ENSG00000162298,ENSG00000144867,ENSG00000204843…
GO:0034504	protein localization to nucleus	biological_process	1.3213e-06	4.7293e-05	43.252	102	3646	361	20206	ENSG00000264522,ENSG00000166923,ENSG00000109917,ENSG00000160294,ENSG00000124207,ENSG00000213024,ENSG00000124762,ENSG00000068001,ENSG00000099901,ENSG00000198793,ENSG00000126883,ENSG00000153201,ENSG00000204569,ENSG00000137040,ENSG00000166949,ENSG00000132341,ENSG00000141232,ENSG00000110713,ENSG00000155561,ENSG00000090020,ENSG00000163132,ENSG00000101843,ENSG00000117408,ENSG00000117450,ENSG00000102900…
GO:0006986	response to unfolded protein	biological_process	1.3252e-06	4.7293e-05	43.252	58	3646	177	20206	ENSG00000068971,ENSG00000174851,ENSG00000162298,ENSG00000115541,ENSG00000144867,ENSG00000120694,ENSG00000204843,ENSG00000106638,ENSG00000030110,ENSG00000109133,ENSG00000149428,ENSG00000157014,ENSG00000198356,ENSG00000110092,ENSG00000116688,ENSG00000074842,ENSG00000137076,ENSG00000138073,ENSG00000173110,ENSG00000159720,ENSG00000109501,ENSG00000087088,ENSG00000106803,ENSG00000106080,ENSG00000058262…
GO:0007006	mitochondrial membrane organization	biological_process	1.3257e-06	4.7293e-05	43.252	39	3646	103	20206	ENSG00000176171,ENSG00000108179,ENSG00000198176,ENSG00000090020,ENSG00000204389,ENSG00000221823,ENSG00000264364,ENSG00000139197,ENSG00000051620,ENSG00000100216,ENSG00000158828,ENSG00000168610,ENSG00000184831,ENSG00000030110,ENSG00000164924,ENSG00000120910,ENSG00000116688,ENSG00000168924,ENSG00000087088,ENSG00000140983,ENSG00000141385,ENSG00000108953,ENSG00000143514,ENSG00000088986,ENSG00000170606…
GO:0007167	enzyme linked receptor protein signaling pathway	biological_process	1.3367e-06	4.7603e-05	43.2237	239	3646	990	20206	ENSG00000111229,ENSG00000075785,ENSG00000129515,ENSG00000157483,ENSG00000010810,ENSG00000143801,ENSG00000169252,ENSG00000117877,ENSG00000163590,ENSG00000184481,ENSG00000005075,ENSG00000150907,ENSG00000137845,ENSG00000158769,ENSG00000105723,ENSG00000180370,ENSG00000130725,ENSG00000167034,ENSG00000133895,ENSG00000213281,ENSG00000171241,ENSG00000173546,ENSG00000198742,ENSG00000128342,ENSG00000138071…
GO:0048524	positive regulation of viral process	biological_process	1.3551e-06	4.8177e-05	43.1716	39	3646	103	20206	ENSG00000171497,ENSG00000177700,ENSG00000102978,ENSG00000074319,ENSG00000197381,ENSG00000181222,ENSG00000155506,ENSG00000185049,ENSG00000108518,ENSG00000083937,ENSG00000163882,ENSG00000188342,ENSG00000196235,ENSG00000099817,ENSG00000167986,ENSG00000137947,ENSG00000148400,ENSG00000105971,ENSG00000153922,ENSG00000179262,ENSG00000060069,ENSG00000238227,ENSG00000047315,ENSG00000154370,ENSG00000119541…
GO:0000154	rRNA modification	biological_process	1.408e-06	4.9973e-05	43.0126	17	3646	30	20206	ENSG00000127804,ENSG00000108592,ENSG00000162851,ENSG00000130305,ENSG00000111641,ENSG00000169519,ENSG00000086189,ENSG00000145912,ENSG00000101361,ENSG00000173113,ENSG00000278619,ENSG00000130826,ENSG00000029639,ENSG00000135372,ENSG00000071462,ENSG00000182117,ENSG00000055044
GO:0006446	regulation of translational initiation	biological_process	1.5701e-06	5.5439e-05	42.5618	34	3646	85	20206	ENSG00000119392,ENSG00000183655,ENSG00000130811,ENSG00000114867,ENSG00000111361,ENSG00000106263,ENSG00000215301,ENSG00000123908,ENSG00000084623,ENSG00000134001,ENSG00000181163,ENSG00000149100,ENSG00000100664,ENSG00000151465,ENSG00000110321,ENSG00000149658,ENSG00000173812,ENSG00000158417,ENSG00000107581,ENSG00000114503,ENSG00000079785,ENSG00000184110,ENSG00000175634,ENSG00000106682,ENSG00000075151…
GO:0051493	regulation of cytoskeleton organization	biological_process	1.5818e-06	5.5756e-05	42.5371	119	3646	439	20206	ENSG00000185043,ENSG00000101367,ENSG00000197461,ENSG00000109171,ENSG00000101871,ENSG00000146425,ENSG00000100030,ENSG00000121621,ENSG00000134775,ENSG00000076382,ENSG00000163466,ENSG00000162614,ENSG00000149798,ENSG00000125753,ENSG00000128944,ENSG00000131626,ENSG00000162909,ENSG00000126581,ENSG00000136950,ENSG00000099849,ENSG00000151239,ENSG00000141376,ENSG00000141522,ENSG00000130429,ENSG00000166851…
GO:0032879	regulation of localization	biological_process	1.8142e-06	6.3731e-05	41.9565	542	3646	2507	20206	ENSG00000259207,ENSG00000118515,ENSG00000068001,ENSG00000127191,ENSG00000264522,ENSG00000143514,ENSG00000079805,ENSG00000109917,ENSG00000168502,ENSG00000154429,ENSG00000067066,ENSG00000117450,ENSG00000070159,ENSG00000122861,ENSG00000157978,ENSG00000114554,ENSG00000120694,ENSG00000142871,ENSG00000171450,ENSG00000107404,ENSG00000107937,ENSG00000080371,ENSG00000137135,ENSG00000107130,ENSG00000166523…
GO:0006406	mRNA export from nucleus	biological_process	1.836e-06	6.428e-05	41.9192	41	3646	110	20206	ENSG00000173744,ENSG00000111581,ENSG00000125450,ENSG00000163166,ENSG00000119392,ENSG00000058804,ENSG00000163634,ENSG00000063244,ENSG00000108349,ENSG00000051596,ENSG00000122566,ENSG00000151247,ENSG00000139496,ENSG00000095319,ENSG00000196313,ENSG00000122068,ENSG00000162231,ENSG00000155561,ENSG00000163002,ENSG00000102900,ENSG00000198952,ENSG00000164609,ENSG00000114503,ENSG00000141543,ENSG00000132507…
GO:0071427	mRNA-containing ribonucleoprotein complex export from nucleus	biological_process	1.836e-06	6.428e-05	41.9192	41	3646	110	20206	ENSG00000111581,ENSG00000173744,ENSG00000119392,ENSG00000125450,ENSG00000163166,ENSG00000163634,ENSG00000058804,ENSG00000063244,ENSG00000108349,ENSG00000051596,ENSG00000151247,ENSG00000122566,ENSG00000139496,ENSG00000095319,ENSG00000196313,ENSG00000122068,ENSG00000155561,ENSG00000162231,ENSG00000102900,ENSG00000198952,ENSG00000163002,ENSG00000141543,ENSG00000132507,ENSG00000164609,ENSG00000114503…
GO:0090114	COPII-coated vesicle budding	biological_process	1.8721e-06	6.5432e-05	41.8421	29	3646	67	20206	ENSG00000036257,ENSG00000148396,ENSG00000167110,ENSG00000141551,ENSG00000206560,ENSG00000107651,ENSG00000138802,ENSG00000154305,ENSG00000138069,ENSG00000085063,ENSG00000186480,ENSG00000150961,ENSG00000180398,ENSG00000265808,ENSG00000114745,ENSG00000054116,ENSG00000138768,ENSG00000138073,ENSG00000160218,ENSG00000176986,ENSG00000170043,ENSG00000152700,ENSG00000105063,ENSG00000114354,ENSG00000196655…
GO:0009116	nucleoside metabolic process	biological_process	2.1631e-06	7.5349e-05	41.2292	109	3646	415	20206	ENSG00000187097,ENSG00000143156,ENSG00000133805,ENSG00000119013,ENSG00000147162,ENSG00000158828,ENSG00000162433,ENSG00000100632,ENSG00000097021,ENSG00000119421,ENSG00000198276,ENSG00000109063,ENSG00000204389,ENSG00000151576,ENSG00000198786,ENSG00000065135,ENSG00000088305,ENSG00000239672,ENSG00000198899,ENSG00000172331,ENSG00000165280,ENSG00000184076,ENSG00000172115,ENSG00000168653,ENSG00000158467…
GO:0051336	regulation of hydrolase activity	biological_process	2.1717e-06	7.5518e-05	41.2195	314	3646	1375	20206	ENSG00000140992,ENSG00000137713,ENSG00000084070,ENSG00000185989,ENSG00000087470,ENSG00000003393,ENSG00000160293,ENSG00000137449,ENSG00000164611,ENSG00000112640,ENSG00000126453,ENSG00000006607,ENSG00000170043,ENSG00000105063,ENSG00000177189,ENSG00000106028,ENSG00000115233,ENSG00000132906,ENSG00000156427,ENSG00000114023,ENSG00000175220,ENSG00000197442,ENSG00000011201,ENSG00000206073,ENSG00000156709…
GO:0071495	cellular response to endogenous stimulus	biological_process	2.317e-06	8.0302e-05	40.9527	263	3646	1113	20206	ENSG00000160867,ENSG00000172380,ENSG00000141564,ENSG00000197323,ENSG00000079805,ENSG00000109917,ENSG00000143839,ENSG00000024048,ENSG00000099817,ENSG00000159720,ENSG00000106397,ENSG00000162104,ENSG00000068001,ENSG00000104435,ENSG00000142871,ENSG00000141543,ENSG00000134248,ENSG00000111737,ENSG00000019549,ENSG00000188522,ENSG00000064393,ENSG00000174136,ENSG00000125538,ENSG00000143545,ENSG00000122779…
GO:0015980	energy derivation by oxidation of organic compounds	biological_process	2.3394e-06	8.0942e-05	40.9183	79	3646	279	20206	ENSG00000184983,ENSG00000178741,ENSG00000125356,ENSG00000153823,ENSG00000106617,ENSG00000121879,ENSG00000169021,ENSG00000100412,ENSG00000119508,ENSG00000198763,ENSG00000164182,ENSG00000170315,ENSG00000091140,ENSG00000137806,ENSG00000198886,ENSG00000168653,ENSG00000145494,ENSG00000105953,ENSG00000184203,ENSG00000198793,ENSG00000172531,ENSG00000131871,ENSG00000165280,ENSG00000184076,ENSG00000172115…
GO:0048199	vesicle targeting, to, from or within Golgi	biological_process	2.4357e-06	8.4135e-05	40.7502	29	3646	68	20206	ENSG00000163235,ENSG00000073969,ENSG00000157020,ENSG00000196655,ENSG00000114354,ENSG00000086598,ENSG00000170043,ENSG00000176986,ENSG00000105063,ENSG00000152700,ENSG00000138073,ENSG00000138660,ENSG00000160218,ENSG00000114745,ENSG00000054116,ENSG00000138768,ENSG00000085063,ENSG00000150961,ENSG00000180398,ENSG00000265808,ENSG00000138802,ENSG00000138069,ENSG00000184840,ENSG00000036257,ENSG00000148396…
GO:0016239	positive regulation of macroautophagy	biological_process	2.448e-06	8.4417e-05	40.7357	22	3646	45	20206	ENSG00000168092,ENSG00000196235,ENSG00000161011,ENSG00000169252,ENSG00000144118,ENSG00000166908,ENSG00000110497,ENSG00000197548,ENSG00000126581,ENSG00000104312,ENSG00000090054,ENSG00000176171,ENSG00000276293,ENSG00000206418,ENSG00000112425,ENSG00000155506,ENSG00000158828,ENSG00000150867,ENSG00000100292,ENSG00000183735,ENSG00000136436,ENSG00000177169
GO:0010033	response to organic substance	biological_process	2.4886e-06	8.5676e-05	40.6714	616	3646	2902	20206	ENSG00000087191,ENSG00000119508,ENSG00000116266,ENSG00000127616,ENSG00000196396,ENSG00000157450,ENSG00000186174,ENSG00000127445,ENSG00000127418,ENSG00000169692,ENSG00000143384,ENSG00000140443,ENSG00000124875,ENSG00000182492,ENSG00000107815,ENSG00000105851,ENSG00000141458,ENSG00000077238,ENSG00000165280,ENSG00000196639,ENSG00000145386,ENSG00000131871,ENSG00000172572,ENSG00000089685,ENSG00000142627…
GO:0006283	transcription-coupled nucleotide-excision repair	biological_process	2.7842e-06	9.5373e-05	40.2057	32	3646	81	20206	ENSG00000163161,ENSG00000272047,ENSG00000168090,ENSG00000163882,ENSG00000141030,ENSG00000021776,ENSG00000169727,ENSG00000099817,ENSG00000167986,ENSG00000005156,ENSG00000100387,ENSG00000102978,ENSG00000177700,ENSG00000020426,ENSG00000181222,ENSG00000139842,ENSG00000110107,ENSG00000147669,ENSG00000198612,ENSG00000145736,ENSG00000005075,ENSG00000187555,ENSG00000062822,ENSG00000111652,ENSG00000104884…
GO:0046128	purine ribonucleoside metabolic process	biological_process	3.055e-06	0.0001043	39.8172	97	3646	362	20206	ENSG00000113161,ENSG00000156110,ENSG00000105929,ENSG00000198886,ENSG00000198286,ENSG00000137806,ENSG00000165704,ENSG00000122882,ENSG00000091140,ENSG00000198763,ENSG00000198682,ENSG00000156515,ENSG00000087470,ENSG00000106617,ENSG00000204388,ENSG00000159199,ENSG00000169021,ENSG00000184983,ENSG00000125356,ENSG00000153823,ENSG00000178741,ENSG00000179271,ENSG00000134333,ENSG00000133020,ENSG00000171314…
GO:0010942	positive regulation of cell death	biological_process	3.136e-06	0.00010689	39.7106	158	3646	626	20206	ENSG00000150459,ENSG00000108953,ENSG00000167136,ENSG00000126003,ENSG00000114346,ENSG00000105329,ENSG00000115541,ENSG00000171497,ENSG00000180900,ENSG00000038382,ENSG00000120129,ENSG00000108179,ENSG00000176171,ENSG00000140379,ENSG00000115904,ENSG00000109062,ENSG00000148411,ENSG00000134452,ENSG00000142208,ENSG00000104375,ENSG00000091409,ENSG00000042286,ENSG00000185122,ENSG00000163932,ENSG00000117318…
GO:0036498	IRE1-mediated unfolded protein response	biological_process	3.4405e-06	0.00011708	39.3152	28	3646	66	20206	ENSG00000105723,ENSG00000065485,ENSG00000106080,ENSG00000106803,ENSG00000044574,ENSG00000058262,ENSG00000154832,ENSG00000196396,ENSG00000109501,ENSG00000159720,ENSG00000087088,ENSG00000138073,ENSG00000074842,ENSG00000137076,ENSG00000101199,ENSG00000198356,ENSG00000109133,ENSG00000149428,ENSG00000157014,ENSG00000204843,ENSG00000030110,ENSG00000012232,ENSG00000144867,ENSG00000182934,ENSG00000162298…
GO:0000226	microtubule cytoskeleton organization	biological_process	3.4618e-06	0.00011761	39.2956	122	3646	453	20206	ENSG00000146425,ENSG00000101871,ENSG00000142945,ENSG00000107404,ENSG00000121621,ENSG00000076382,ENSG00000170037,ENSG00000185043,ENSG00000101367,ENSG00000151414,ENSG00000066629,ENSG00000109171,ENSG00000178999,ENSG00000128944,ENSG00000135476,ENSG00000197102,ENSG00000198901,ENSG00000131462,ENSG00000167110,ENSG00000064102,ENSG00000166851,ENSG00000013810,ENSG00000126581,ENSG00000154473,ENSG00000148335…
GO:0035567	non-canonical Wnt signaling pathway	biological_process	3.5499e-06	0.00012028	39.1981	55	3646	168	20206	ENSG00000103035,ENSG00000100764,ENSG00000108854,ENSG00000165916,ENSG00000108671,ENSG00000101182,ENSG00000100519,ENSG00000161057,ENSG00000075275,ENSG00000143106,ENSG00000149782,ENSG00000108344,ENSG00000131467,ENSG00000175166,ENSG00000213923,ENSG00000115233,ENSG00000163636,ENSG00000156299,ENSG00000185627,ENSG00000143933,ENSG00000136930,ENSG00000163251,ENSG00000221823,ENSG00000142507,ENSG00000108518…
GO:0000165	MAPK cascade	biological_process	3.552e-06	0.00012028	39.1981	218	3646	908	20206	ENSG00000163251,ENSG00000156642,ENSG00000156299,ENSG00000107581,ENSG00000101447,ENSG00000077264,ENSG00000173898,ENSG00000204209,ENSG00000105568,ENSG00000164086,ENSG00000108671,ENSG00000112079,ENSG00000174775,ENSG00000103035,ENSG00000163291,ENSG00000142168,ENSG00000138166,ENSG00000167193,ENSG00000153162,ENSG00000175166,ENSG00000173545,ENSG00000065559,ENSG00000277632,ENSG00000077782,ENSG00000161057…
GO:0070585	protein localization to mitochondrion	biological_process	3.6061e-06	0.00012191	39.1396	62	3646	200	20206	ENSG00000198258,ENSG00000108773,ENSG00000099800,ENSG00000221823,ENSG00000264364,ENSG00000099341,ENSG00000185651,ENSG00000198176,ENSG00000158828,ENSG00000100216,ENSG00000175193,ENSG00000120910,ENSG00000164924,ENSG00000136930,ENSG00000175792,ENSG00000120694,ENSG00000115368,ENSG00000163251,ENSG00000025772,ENSG00000087088,ENSG00000109332,ENSG00000141385,ENSG00000084463,ENSG00000116688,ENSG00000134375…
GO:0032434	regulation of proteasomal ubiquitin-dependent protein catabolic process	biological_process	3.6153e-06	0.00012201	39.136	52	3646	156	20206	ENSG00000213923,ENSG00000120129,ENSG00000173846,ENSG00000002822,ENSG00000123159,ENSG00000160803,ENSG00000169139,ENSG00000141551,ENSG00000101843,ENSG00000167196,ENSG00000164109,ENSG00000165280,ENSG00000126787,ENSG00000177479,ENSG00000138778,ENSG00000001629,ENSG00000126226,ENSG00000078140,ENSG00000101557,ENSG00000135018,ENSG00000168078,ENSG00000169679,ENSG00000146535,ENSG00000144635,ENSG00000174842…
GO:0010508	positive regulation of autophagy	biological_process	3.6208e-06	0.00012201	39.136	31	3646	76	20206	ENSG00000169252,ENSG00000147649,ENSG00000196235,ENSG00000161011,ENSG00000118046,ENSG00000171206,ENSG00000168092,ENSG00000128829,ENSG00000166908,ENSG00000150907,ENSG00000186815,ENSG00000144118,ENSG00000132109,ENSG00000126581,ENSG00000051382,ENSG00000176171,ENSG00000090054,ENSG00000104312,ENSG00000197548,ENSG00000110497,ENSG00000102096,ENSG00000183735,ENSG00000177169,ENSG00000136436,ENSG00000112425…
GO:0090559	regulation of membrane permeability	biological_process	3.6555e-06	0.00012298	39.1017	31	3646	76	20206	ENSG00000198793,ENSG00000140983,ENSG00000088808,ENSG00000087088,ENSG00000136448,ENSG00000171169,ENSG00000171552,ENSG00000158769,ENSG00000105723,ENSG00000088986,ENSG00000159399,ENSG00000143514,ENSG00000196072,ENSG00000108953,ENSG00000264364,ENSG00000204389,ENSG00000221823,ENSG00000170027,ENSG00000198176,ENSG00000109919,ENSG00000090020,ENSG00000082701,ENSG00000108179,ENSG00000176171,ENSG00000168610…
GO:0098813	nuclear chromosome segregation	biological_process	3.919e-06	0.00013142	38.8134	63	3646	203	20206	ENSG00000058804,ENSG00000134057,ENSG00000121152,ENSG00000237649,ENSG00000112742,ENSG00000156831,ENSG00000147457,ENSG00000118193,ENSG00000126581,ENSG00000154473,ENSG00000121579,ENSG00000113810,ENSG00000187790,ENSG00000036257,ENSG00000166851,ENSG00000138071,ENSG00000117650,ENSG00000135476,ENSG00000105127,ENSG00000119541,ENSG00000164611,ENSG00000161800,ENSG00000128944,ENSG00000204463,ENSG00000178999…
GO:0006734	NADH metabolic process	biological_process	3.9868e-06	0.00013347	38.7462	19	3646	37	20206	ENSG00000156515,ENSG00000170525,ENSG00000067057,ENSG00000152556,ENSG00000067225,ENSG00000078237,ENSG00000152642,ENSG00000149925,ENSG00000074800,ENSG00000101365,ENSG00000111669,ENSG00000111674,ENSG00000105220,ENSG00000105953,ENSG00000171314,ENSG00000102144,ENSG00000159399,ENSG00000146701,ENSG00000165280
GO:1901652	response to peptide	biological_process	3.9985e-06	0.00013365	38.7403	115	3646	429	20206	ENSG00000147162,ENSG00000165699,ENSG00000102265,ENSG00000172354,ENSG00000109787,ENSG00000100401,ENSG00000051523,ENSG00000149639,ENSG00000114737,ENSG00000090020,ENSG00000104312,ENSG00000177885,ENSG00000128524,ENSG00000277586,ENSG00000172380,ENSG00000115415,ENSG00000145386,ENSG00000131871,ENSG00000070785,ENSG00000198793,ENSG00000159720,ENSG00000162104,ENSG00000168243,ENSG00000140992,ENSG00000250565…
GO:0044839	cell cycle G2/M phase transition	biological_process	4.0709e-06	0.00013585	38.6694	63	3646	200	20206	ENSG00000077380,ENSG00000101367,ENSG00000122966,ENSG00000167461,ENSG00000138107,ENSG00000184481,ENSG00000005249,ENSG00000072864,ENSG00000181163,ENSG00000136811,ENSG00000080824,ENSG00000149948,ENSG00000119541,ENSG00000131462,ENSG00000171033,ENSG00000105127,ENSG00000197102,ENSG00000113558,ENSG00000176101,ENSG00000117650,ENSG00000166851,ENSG00000088325,ENSG00000170027,ENSG00000170315,ENSG00000135249…
GO:0050794	regulation of cellular process	biological_process	4.1647e-06	0.0001383	38.5918	2120	3646	11006	20206	ENSG00000197555,ENSG00000116580,ENSG00000143674,ENSG00000088930,ENSG00000117475,ENSG00000137812,ENSG00000139842,ENSG00000013016,ENSG00000159840,ENSG00000143418,ENSG00000125733,ENSG00000197694,ENSG00000150459,ENSG00000151929,ENSG00000026508,ENSG00000185838,ENSG00000145555,ENSG00000081041,ENSG00000104432,ENSG00000078902,ENSG00000069535,ENSG00000197157,ENSG00000105825,ENSG00000126458,ENSG00000144228…
GO:0001558	regulation of cell growth	biological_process	4.202e-06	0.00013932	38.5599	107	3646	391	20206	ENSG00000105176,ENSG00000178896,ENSG00000198742,ENSG00000167085,ENSG00000110888,ENSG00000082701,ENSG00000060069,ENSG00000143537,ENSG00000101544,ENSG00000127870,ENSG00000185737,ENSG00000118193,ENSG00000090432,ENSG00000113070,ENSG00000164736,ENSG00000085733,ENSG00000012232,ENSG00000149177,ENSG00000132170,ENSG00000215301,ENSG00000142208,ENSG00000213619,ENSG00000149547,ENSG00000105723,ENSG00000057019…
GO:0045930	negative regulation of mitotic cell cycle	biological_process	4.2296e-06	0.00013975	38.5465	67	3646	218	20206	ENSG00000169679,ENSG00000170855,ENSG00000087088,ENSG00000135090,ENSG00000144635,ENSG00000124762,ENSG00000141198,ENSG00000159593,ENSG00000116017,ENSG00000145386,ENSG00000172716,ENSG00000070159,ENSG00000142453,ENSG00000158435,ENSG00000173846,ENSG00000165891,ENSG00000166949,ENSG00000154767,ENSG00000126457,ENSG00000169372,ENSG00000159388,ENSG00000143294,ENSG00000146648,ENSG00000127616,ENSG00000161642…
GO:0000470	maturation of LSU-rRNA	biological_process	4.2351e-06	0.00013975	38.5465	15	3646	26	20206	ENSG00000117133,ENSG00000001497,ENSG00000197498,ENSG00000145912,ENSG00000146223,ENSG00000111641,ENSG00000047056,ENSG00000100029,ENSG00000136891,ENSG00000138442,ENSG00000108592,ENSG00000261236,ENSG00000107937,ENSG00000100138,ENSG00000164346
GO:0000904	cell morphogenesis involved in differentiation	biological_process	4.3853e-06	0.00014401	38.4161	187	3646	748	20206	ENSG00000065320,ENSG00000174775,ENSG00000142168,ENSG00000124216,ENSG00000114999,ENSG00000165802,ENSG00000079482,ENSG00000092445,ENSG00000157554,ENSG00000182197,ENSG00000179542,ENSG00000116957,ENSG00000167193,ENSG00000118046,ENSG00000156299,ENSG00000144674,ENSG00000114745,ENSG00000167601,ENSG00000110321,ENSG00000198753,ENSG00000182871,ENSG00000073921,ENSG00000077264,ENSG00000101447,ENSG00000173898…
GO:2001242	regulation of intrinsic apoptotic signaling pathway	biological_process	4.5367e-06	0.00014875	38.2754	50	3646	152	20206	ENSG00000185825,ENSG00000161642,ENSG00000167034,ENSG00000196396,ENSG00000126453,ENSG00000142208,ENSG00000085721,ENSG00000048392,ENSG00000213619,ENSG00000171552,ENSG00000215301,ENSG00000115317,ENSG00000233276,ENSG00000116560,ENSG00000188976,ENSG00000139644,ENSG00000011422,ENSG00000143384,ENSG00000087470,ENSG00000170315,ENSG00000143799,ENSG00000060138,ENSG00000105176,ENSG00000124216,ENSG00000131871…
GO:0043902	positive regulation of multi-organism process	biological_process	4.6441e-06	0.00015203	38.1807	54	3646	167	20206	ENSG00000108518,ENSG00000172572,ENSG00000169860,ENSG00000185049,ENSG00000135503,ENSG00000074319,ENSG00000197381,ENSG00000181222,ENSG00000155506,ENSG00000171497,ENSG00000102978,ENSG00000051523,ENSG00000177700,ENSG00000108561,ENSG00000099817,ENSG00000167986,ENSG00000111961,ENSG00000188342,ENSG00000196235,ENSG00000153162,ENSG00000108854,ENSG00000163882,ENSG00000102794,ENSG00000083937,ENSG00000047315…
GO:0042278	purine nucleoside metabolic process	biological_process	4.7671e-06	0.00015581	38.074	97	3646	365	20206	ENSG00000078237,ENSG00000119139,ENSG00000198888,ENSG00000198727,ENSG00000170525,ENSG00000067057,ENSG00000106348,ENSG00000067225,ENSG00000109971,ENSG00000198804,ENSG00000157881,ENSG00000116337,ENSG00000068120,ENSG00000213619,ENSG00000159399,ENSG00000004779,ENSG00000123505,ENSG00000198805,ENSG00000173660,ENSG00000198712,ENSG00000241468,ENSG00000154518,ENSG00000198695,ENSG00000168610,ENSG00000111669…
GO:0032989	cellular component morphogenesis	biological_process	4.8584e-06	0.00015846	38.0008	303	3646	1308	20206	ENSG00000139437,ENSG00000163466,ENSG00000110400,ENSG00000161642,ENSG00000147459,ENSG00000095539,ENSG00000107404,ENSG00000146425,ENSG00000184640,ENSG00000080371,ENSG00000185043,ENSG00000138347,ENSG00000105948,ENSG00000124772,ENSG00000203879,ENSG00000165704,ENSG00000141522,ENSG00000173744,ENSG00000112367,ENSG00000164818,ENSG00000079805,ENSG00000141385,ENSG00000159720,ENSG00000106397,ENSG00000259207…
GO:0008654	phospholipid biosynthetic process	biological_process	4.8635e-06	0.00015846	38.0008	80	3646	274	20206	ENSG00000011422,ENSG00000211456,ENSG00000276293,ENSG00000176454,ENSG00000175283,ENSG00000169692,ENSG00000179295,ENSG00000186111,ENSG00000085719,ENSG00000155252,ENSG00000277161,ENSG00000040933,ENSG00000100523,ENSG00000121879,ENSG00000049860,ENSG00000155189,ENSG00000185813,ENSG00000197461,ENSG00000067064,ENSG00000110721,ENSG00000178773,ENSG00000174915,ENSG00000144559,ENSG00000101577,ENSG00000138675…
GO:0000387	spliceosomal snRNP assembly	biological_process	4.9588e-06	0.00016131	37.9234	23	3646	51	20206	ENSG00000143977,ENSG00000131043,ENSG00000110107,ENSG00000152147,ENSG00000132600,ENSG00000125835,ENSG00000105618,ENSG00000124562,ENSG00000125743,ENSG00000101161,ENSG00000100462,ENSG00000082516,ENSG00000179409,ENSG00000116455,ENSG00000175467,ENSG00000074201,ENSG00000064703,ENSG00000117360,ENSG00000167088,ENSG00000023734,ENSG00000174231,ENSG00000075856,ENSG00000182004
GO:0048207	vesicle targeting, rough ER to cis-Golgi	biological_process	5.0145e-06	0.0001626	37.8888	27	3646	63	20206	ENSG00000138069,ENSG00000138802,ENSG00000107651,ENSG00000206560,ENSG00000141551,ENSG00000167110,ENSG00000036257,ENSG00000148396,ENSG00000138768,ENSG00000054116,ENSG00000114745,ENSG00000265808,ENSG00000180398,ENSG00000150961,ENSG00000085063,ENSG00000105063,ENSG00000152700,ENSG00000170043,ENSG00000176986,ENSG00000160218,ENSG00000138073,ENSG00000073969,ENSG00000157020,ENSG00000163235,ENSG00000086598…
GO:0048208	COPII vesicle coating	biological_process	5.0145e-06	0.0001626	37.8888	27	3646	63	20206	ENSG00000141551,ENSG00000107651,ENSG00000206560,ENSG00000148396,ENSG00000036257,ENSG00000167110,ENSG00000138069,ENSG00000138802,ENSG00000265808,ENSG00000085063,ENSG00000180398,ENSG00000150961,ENSG00000114745,ENSG00000054116,ENSG00000138768,ENSG00000160218,ENSG00000138073,ENSG00000170043,ENSG00000176986,ENSG00000152700,ENSG00000105063,ENSG00000196655,ENSG00000114354,ENSG00000086598,ENSG00000157020…
GO:0038127	ERBB signaling pathway	biological_process	5.0868e-06	0.00016469	37.8333	49	3646	145	20206	ENSG00000063245,ENSG00000089159,ENSG00000122705,ENSG00000170315,ENSG00000013364,ENSG00000103653,ENSG00000179295,ENSG00000070423,ENSG00000085719,ENSG00000077044,ENSG00000113070,ENSG00000147010,ENSG00000011422,ENSG00000168374,ENSG00000140992,ENSG00000140945,ENSG00000185359,ENSG00000105401,ENSG00000129515,ENSG00000184160,ENSG00000075785,ENSG00000100030,ENSG00000149177,ENSG00000213281,ENSG00000100600…
GO:0007050	cell cycle arrest	biological_process	5.868e-06	0.00018909	37.2333	74	3646	250	20206	ENSG00000169372,ENSG00000179271,ENSG00000090447,ENSG00000159388,ENSG00000106615,ENSG00000134250,ENSG00000161642,ENSG00000106617,ENSG00000036257,ENSG00000135679,ENSG00000170315,ENSG00000115738,ENSG00000176749,ENSG00000055130,ENSG00000116133,ENSG00000178053,ENSG00000134057,ENSG00000198793,ENSG00000087088,ENSG00000170855,ENSG00000108094,ENSG00000124762,ENSG00000176390,ENSG00000141564,ENSG00000116017…
GO:0006353	DNA-templated transcription, termination	biological_process	5.9604e-06	0.00019158	37.1765	43	3646	124	20206	ENSG00000147669,ENSG00000125482,ENSG00000143977,ENSG00000161980,ENSG00000104884,ENSG00000172409,ENSG00000051596,ENSG00000181817,ENSG00000117877,ENSG00000145736,ENSG00000166012,ENSG00000108349,ENSG00000063244,ENSG00000163634,ENSG00000134058,ENSG00000103168,ENSG00000171453,ENSG00000163882,ENSG00000123136,ENSG00000140829,ENSG00000116830,ENSG00000125835,ENSG00000272047,ENSG00000100296,ENSG00000163161…
GO:0007052	mitotic spindle organization	biological_process	6.0871e-06	0.00019494	37.101	34	3646	88	20206	ENSG00000134057,ENSG00000101350,ENSG00000121957,ENSG00000087586,ENSG00000237649,ENSG00000112742,ENSG00000064102,ENSG00000166851,ENSG00000088325,ENSG00000117650,ENSG00000167110,ENSG00000090889,ENSG00000198901,ENSG00000197102,ENSG00000119541,ENSG00000204899,ENSG00000163539,ENSG00000126524,ENSG00000161800,ENSG00000066629,ENSG00000178999,ENSG00000047849,ENSG00000137807,ENSG00000132341,ENSG00000165660…
GO:0043434	response to peptide hormone	biological_process	6.2418e-06	0.00019958	36.9988	106	3646	393	20206	ENSG00000159720,ENSG00000070785,ENSG00000198793,ENSG00000168243,ENSG00000162104,ENSG00000128524,ENSG00000277586,ENSG00000172380,ENSG00000115415,ENSG00000131871,ENSG00000145386,ENSG00000114737,ENSG00000149639,ENSG00000177885,ENSG00000090020,ENSG00000165699,ENSG00000147162,ENSG00000051523,ENSG00000100401,ENSG00000172354,ENSG00000102265,ENSG00000100554,ENSG00000084774,ENSG00000153823,ENSG00000100030…
GO:0010563	negative regulation of phosphorus metabolic process	biological_process	6.2628e-06	0.00019964	36.9975	145	3646	564	20206	ENSG00000111206,ENSG00000162407,ENSG00000101843,ENSG00000136158,ENSG00000198668,ENSG00000065135,ENSG00000114737,ENSG00000162951,ENSG00000163162,ENSG00000023734,ENSG00000066027,ENSG00000030110,ENSG00000100034,ENSG00000197381,ENSG00000104611,ENSG00000158828,ENSG00000169727,ENSG00000105656,ENSG00000124762,ENSG00000198793,ENSG00000182492,ENSG00000166923,ENSG00000198825,ENSG00000153233,ENSG00000088986…
GO:0045936	negative regulation of phosphate metabolic process	biological_process	6.2628e-06	0.00019964	36.9975	145	3646	564	20206	ENSG00000186575,ENSG00000185551,ENSG00000105329,ENSG00000107984,ENSG00000196422,ENSG00000105053,ENSG00000119048,ENSG00000133789,ENSG00000143155,ENSG00000108953,ENSG00000109062,ENSG00000117152,ENSG00000186951,ENSG00000108179,ENSG00000136928,ENSG00000137812,ENSG00000120129,ENSG00000092820,ENSG00000168610,ENSG00000106991,ENSG00000114353,ENSG00000060237,ENSG00000149177,ENSG00000175063,ENSG00000142208…
GO:1903902	positive regulation of viral life cycle	biological_process	6.3014e-06	0.00020056	36.9776	36	3646	97	20206	ENSG00000060069,ENSG00000047315,ENSG00000154370,ENSG00000137947,ENSG00000148400,ENSG00000105971,ENSG00000179262,ENSG00000153922,ENSG00000005075,ENSG00000090447,ENSG00000124214,ENSG00000215301,ENSG00000188986,ENSG00000139722,ENSG00000112343,ENSG00000096063,ENSG00000119541,ENSG00000109971,ENSG00000127616,ENSG00000196262,ENSG00000147669,ENSG00000185049,ENSG00000108518,ENSG00000171497,ENSG00000102978…
GO:0006275	regulation of DNA replication	biological_process	6.4368e-06	0.00020455	36.892	56	3646	175	20206	ENSG00000117318,ENSG00000140443,ENSG00000136244,ENSG00000116161,ENSG00000156261,ENSG00000120438,ENSG00000117650,ENSG00000163191,ENSG00000085511,ENSG00000132466,ENSG00000146648,ENSG00000109079,ENSG00000113575,ENSG00000125482,ENSG00000133895,ENSG00000107937,ENSG00000148337,ENSG00000132170,ENSG00000100030,ENSG00000153823,ENSG00000107960,ENSG00000178999,ENSG00000136891,ENSG00000197461,ENSG00000151414…
GO:0031175	neuron projection development	biological_process	6.4868e-06	0.00020551	36.8717	202	3646	826	20206	ENSG00000239672,ENSG00000079805,ENSG00000066777,ENSG00000109917,ENSG00000112367,ENSG00000149557,ENSG00000044115,ENSG00000104435,ENSG00000118515,ENSG00000107290,ENSG00000116641,ENSG00000141385,ENSG00000149294,ENSG00000142192,ENSG00000130559,ENSG00000173621,ENSG00000114554,ENSG00000170759,ENSG00000166579,ENSG00000169032,ENSG00000102103,ENSG00000068971,ENSG00000111737,ENSG00000161681,ENSG00000196072…
GO:0006901	vesicle coating	biological_process	6.5528e-06	0.00020728	36.8344	31	3646	78	20206	ENSG00000196655,ENSG00000114354,ENSG00000086598,ENSG00000163235,ENSG00000157020,ENSG00000073969,ENSG00000138073,ENSG00000160218,ENSG00000157107,ENSG00000170043,ENSG00000176986,ENSG00000105063,ENSG00000152700,ENSG00000085063,ENSG00000180398,ENSG00000150961,ENSG00000265808,ENSG00000114745,ENSG00000054116,ENSG00000138768,ENSG00000148396,ENSG00000036257,ENSG00000167110,ENSG00000141551,ENSG00000107651…
GO:0000466	maturation of 5.8S rRNA from tricistronic rRNA transcript (SSU-rRNA, 5.8S rRNA, LSU-rRNA)	biological_process	6.5636e-06	0.00020731	36.8338	13	3646	21	20206	ENSG00000138442,ENSG00000108592,ENSG00000261236,ENSG00000100029,ENSG00000123737,ENSG00000119616,ENSG00000120800,ENSG00000130713,ENSG00000075914,ENSG00000146109,ENSG00000087269,ENSG00000179041,ENSG00000120158
GO:0001738	morphogenesis of a polarized epithelium	biological_process	7.3504e-06	0.00023039	36.3754	49	3646	148	20206	ENSG00000108854,ENSG00000204104,ENSG00000147065,ENSG00000100764,ENSG00000103035,ENSG00000100519,ENSG00000101182,ENSG00000108671,ENSG00000165916,ENSG00000143106,ENSG00000108344,ENSG00000075275,ENSG00000161057,ENSG00000175166,ENSG00000131467,ENSG00000185627,ENSG00000156299,ENSG00000136930,ENSG00000163636,ENSG00000115233,ENSG00000163251,ENSG00000068878,ENSG00000108518,ENSG00000109062,ENSG00000142507…
GO:0035966	response to topologically incorrect protein	biological_process	7.4488e-06	0.00023312	36.3242	60	3646	194	20206	ENSG00000174851,ENSG00000068971,ENSG00000109133,ENSG00000149428,ENSG00000157014,ENSG00000106638,ENSG00000204843,ENSG00000030110,ENSG00000144867,ENSG00000120694,ENSG00000162298,ENSG00000115541,ENSG00000087088,ENSG00000109501,ENSG00000159720,ENSG00000138073,ENSG00000173110,ENSG00000110092,ENSG00000137076,ENSG00000074842,ENSG00000116688,ENSG00000198356,ENSG00000165280,ENSG00000162616,ENSG00000170606…
GO:0051170	nuclear import	biological_process	7.4639e-06	0.00023324	36.322	87	3646	307	20206	ENSG00000155561,ENSG00000090020,ENSG00000082516,ENSG00000101843,ENSG00000117450,ENSG00000117408,ENSG00000102900,ENSG00000130726,ENSG00000019549,ENSG00000221823,ENSG00000204569,ENSG00000166949,ENSG00000137040,ENSG00000132341,ENSG00000141232,ENSG00000064703,ENSG00000110713,ENSG00000124762,ENSG00000213024,ENSG00000068001,ENSG00000099901,ENSG00000198793,ENSG00000126883,ENSG00000153201,ENSG00000166923…
GO:0090305	nucleic acid phosphodiester bond hydrolysis	biological_process	7.5219e-06	0.0002347	36.2949	80	3646	280	20206	ENSG00000123908,ENSG00000104884,ENSG00000062822,ENSG00000172336,ENSG00000117748,ENSG00000185122,ENSG00000155508,ENSG00000042088,ENSG00000189266,ENSG00000165733,ENSG00000165799,ENSG00000165392,ENSG00000178896,ENSG00000197157,ENSG00000171865,ENSG00000119616,ENSG00000079313,ENSG00000261236,ENSG00000198791,ENSG00000012061,ENSG00000075914,ENSG00000167986,ENSG00000176102,ENSG00000135900,ENSG00000171824…
GO:0090316	positive regulation of intracellular protein transport	biological_process	7.5445e-06	0.00023476	36.2938	78	3646	268	20206	ENSG00000168502,ENSG00000180304,ENSG00000166923,ENSG00000110675,ENSG00000109917,ENSG00000109332,ENSG00000084463,ENSG00000068001,ENSG00000173846,ENSG00000138182,ENSG00000158828,ENSG00000100335,ENSG00000170759,ENSG00000166949,ENSG00000130726,ENSG00000102900,ENSG00000221823,ENSG00000198258,ENSG00000090020,ENSG00000185651,ENSG00000125538,ENSG00000146648,ENSG00000112697,ENSG00000185825,ENSG00000134242…
GO:0050789	regulation of biological process	biological_process	7.5625e-06	0.00023476	36.2938	2234	3646	11660	20206	ENSG00000155561,ENSG00000067082,ENSG00000108509,ENSG00000136100,ENSG00000088256,ENSG00000156427,ENSG00000175634,ENSG00000154767,ENSG00000162734,ENSG00000115233,ENSG00000182512,ENSG00000153107,ENSG00000104695,ENSG00000126883,ENSG00000100296,ENSG00000088305,ENSG00000156709,ENSG00000011201,ENSG00000116017,ENSG00000169604,ENSG00000020577,ENSG00000063587,ENSG00000085185,ENSG00000070423,ENSG00000071127…
GO:0009452	7-methylguanosine RNA capping	biological_process	7.5693e-06	0.00023476	36.2938	21	3646	45	20206	ENSG00000047315,ENSG00000160193,ENSG00000134058,ENSG00000181222,ENSG00000177700,ENSG00000114503,ENSG00000102978,ENSG00000020426,ENSG00000104884,ENSG00000099817,ENSG00000145736,ENSG00000196235,ENSG00000005075,ENSG00000173113,ENSG00000188342,ENSG00000163882,ENSG00000147669,ENSG00000111880,ENSG00000037897,ENSG00000272047,ENSG00000163161
GO:0036260	RNA capping	biological_process	7.5693e-06	0.00023476	36.2938	21	3646	45	20206	ENSG00000099817,ENSG00000104884,ENSG00000188342,ENSG00000173113,ENSG00000005075,ENSG00000145736,ENSG00000196235,ENSG00000037897,ENSG00000111880,ENSG00000147669,ENSG00000163882,ENSG00000163161,ENSG00000272047,ENSG00000047315,ENSG00000134058,ENSG00000160193,ENSG00000181222,ENSG00000020426,ENSG00000102978,ENSG00000114503,ENSG00000177700
GO:0050821	protein stabilization	biological_process	7.8359e-06	0.00024267	36.1498	48	3646	144	20206	ENSG00000135624,ENSG00000124762,ENSG00000150753,ENSG00000166226,ENSG00000109501,ENSG00000151929,ENSG00000119048,ENSG00000215021,ENSG00000168884,ENSG00000163132,ENSG00000162407,ENSG00000114209,ENSG00000146731,ENSG00000115484,ENSG00000134265,ENSG00000075218,ENSG00000108518,ENSG00000204389,ENSG00000162298,ENSG00000166949,ENSG00000163468,ENSG00000158828,ENSG00000165699,ENSG00000204463,ENSG00000105401…
GO:0050000	chromosome localization	biological_process	8.3689e-06	0.00025801	35.8836	27	3646	65	20206	ENSG00000140854,ENSG00000254093,ENSG00000142945,ENSG00000121621,ENSG00000131165,ENSG00000126787,ENSG00000119048,ENSG00000072864,ENSG00000179041,ENSG00000138778,ENSG00000119541,ENSG00000086065,ENSG00000083937,ENSG00000138071,ENSG00000036257,ENSG00000134222,ENSG00000126581,ENSG00000101447,ENSG00000164949,ENSG00000110713,ENSG00000118193,ENSG00000134690,ENSG00000147457,ENSG00000237649,ENSG00000166579…
GO:0019674	NAD metabolic process	biological_process	8.5169e-06	0.00026218	35.814	25	3646	59	20206	ENSG00000102144,ENSG00000134333,ENSG00000105953,ENSG00000171314,ENSG00000105220,ENSG00000198805,ENSG00000111674,ENSG00000146701,ENSG00000159399,ENSG00000165280,ENSG00000105835,ENSG00000157064,ENSG00000067225,ENSG00000152556,ENSG00000170525,ENSG00000067057,ENSG00000156515,ENSG00000111669,ENSG00000149925,ENSG00000152642,ENSG00000103485,ENSG00000074800,ENSG00000101365,ENSG00000183077,ENSG00000078237
GO:1901991	negative regulation of mitotic cell cycle phase transition	biological_process	8.7551e-06	0.00026911	35.7007	49	3646	148	20206	ENSG00000075218,ENSG00000136273,ENSG00000148411,ENSG00000198176,ENSG00000205250,ENSG00000142453,ENSG00000158435,ENSG00000116691,ENSG00000173846,ENSG00000165891,ENSG00000120129,ENSG00000002822,ENSG00000126457,ENSG00000144635,ENSG00000087088,ENSG00000169679,ENSG00000170855,ENSG00000135090,ENSG00000159593,ENSG00000110092,ENSG00000156970,ENSG00000124762,ENSG00000164109,ENSG00000204120,ENSG00000116017…
GO:0007062	sister chromatid cohesion	biological_process	8.8424e-06	0.00027139	35.6641	43	3646	125	20206	ENSG00000157020,ENSG00000143228,ENSG00000105568,ENSG00000175216,ENSG00000112941,ENSG00000164109,ENSG00000215021,ENSG00000138778,ENSG00000163535,ENSG00000156970,ENSG00000153201,ENSG00000169679,ENSG00000174442,ENSG00000129810,ENSG00000002822,ENSG00000100401,ENSG00000115163,ENSG00000134690,ENSG00000110713,ENSG00000186871,ENSG00000166579,ENSG00000149503,ENSG00000153207,ENSG00000137812,ENSG00000130779…
GO:0006605	protein targeting	biological_process	8.8799e-06	0.00027214	35.6521	174	3646	721	20206	ENSG00000160087,ENSG00000105723,ENSG00000075336,ENSG00000109971,ENSG00000196313,ENSG00000140854,ENSG00000162735,ENSG00000075785,ENSG00000162711,ENSG00000204390,ENSG00000128340,ENSG00000102910,ENSG00000198742,ENSG00000119185,ENSG00000055483,ENSG00000082701,ENSG00000107882,ENSG00000148606,ENSG00000152056,ENSG00000175115,ENSG00000105197,ENSG00000165688,ENSG00000086598,ENSG00000131475,ENSG00000131016…
GO:0002758	innate immune response-activating signal transduction	biological_process	9.2649e-06	0.00028352	35.4742	81	3646	283	20206	ENSG00000173692,ENSG00000113558,ENSG00000137275,ENSG00000163932,ENSG00000159352,ENSG00000183735,ENSG00000126067,ENSG00000135047,ENSG00000205213,ENSG00000187908,ENSG00000010810,ENSG00000127666,ENSG00000085449,ENSG00000132466,ENSG00000213341,ENSG00000213281,ENSG00000180370,ENSG00000142507,ENSG00000068878,ENSG00000184216,ENSG00000099341,ENSG00000077264,ENSG00000173039,ENSG00000131378,ENSG00000136930…
GO:0043065	positive regulation of apoptotic process	biological_process	9.4636e-06	0.00028917	35.3885	148	3646	588	20206	ENSG00000176749,ENSG00000113161,ENSG00000174307,ENSG00000137713,ENSG00000170315,ENSG00000254087,ENSG00000127445,ENSG00000143384,ENSG00000006432,ENSG00000087470,ENSG00000119508,ENSG00000137409,ENSG00000160293,ENSG00000132792,ENSG00000169372,ENSG00000086061,ENSG00000134001,ENSG00000161011,ENSG00000140961,ENSG00000120910,ENSG00000030110,ENSG00000132906,ENSG00000100034,ENSG00000158828,ENSG00000132382…
GO:0043068	positive regulation of programmed cell death	biological_process	1.0268e-05	0.00031284	35.0468	149	3646	593	20206	ENSG00000120129,ENSG00000180900,ENSG00000038382,ENSG00000171497,ENSG00000115541,ENSG00000134452,ENSG00000148411,ENSG00000109062,ENSG00000115904,ENSG00000140379,ENSG00000108179,ENSG00000176171,ENSG00000126003,ENSG00000167136,ENSG00000108953,ENSG00000150459,ENSG00000105329,ENSG00000114346,ENSG00000105185,ENSG00000117318,ENSG00000163932,ENSG00000170027,ENSG00000104375,ENSG00000142208,ENSG00000185122…
GO:1901657	glycosyl compound metabolic process	biological_process	1.0341e-05	0.00031458	35.0227	111	3646	436	20206	ENSG00000004779,ENSG00000159399,ENSG00000213619,ENSG00000068120,ENSG00000116337,ENSG00000157881,ENSG00000198804,ENSG00000109971,ENSG00000197217,ENSG00000154518,ENSG00000241468,ENSG00000198712,ENSG00000173660,ENSG00000198805,ENSG00000123505,ENSG00000198888,ENSG00000198727,ENSG00000078237,ENSG00000119139,ENSG00000129187,ENSG00000085662,ENSG00000067225,ENSG00000106348,ENSG00000130021,ENSG00000170525…
GO:0072655	establishment of protein localization to mitochondrion	biological_process	1.0368e-05	0.00031493	35.0179	60	3646	197	20206	ENSG00000116688,ENSG00000084463,ENSG00000141385,ENSG00000109332,ENSG00000025772,ENSG00000087088,ENSG00000084090,ENSG00000143514,ENSG00000110675,ENSG00000108953,ENSG00000177479,ENSG00000265354,ENSG00000170606,ENSG00000105197,ENSG00000126003,ENSG00000088986,ENSG00000165688,ENSG00000134375,ENSG00000198176,ENSG00000185651,ENSG00000099341,ENSG00000264364,ENSG00000099800,ENSG00000221823,ENSG00000198258…
GO:0030036	actin cytoskeleton organization	biological_process	1.0475e-05	0.00031681	34.992	146	3646	575	20206	ENSG00000243156,ENSG00000198752,ENSG00000133816,ENSG00000161800,ENSG00000140030,ENSG00000158769,ENSG00000100625,ENSG00000167657,ENSG00000185532,ENSG00000111229,ENSG00000183072,ENSG00000128340,ENSG00000183688,ENSG00000166086,ENSG00000103647,ENSG00000241685,ENSG00000119185,ENSG00000141503,ENSG00000138071,ENSG00000241360,ENSG00000142669,ENSG00000079482,ENSG00000165458,ENSG00000157827,ENSG00000174775…
GO:0051100	negative regulation of binding	biological_process	1.0475e-05	0.00031681	34.992	45	3646	133	20206	ENSG00000183207,ENSG00000142655,ENSG00000087088,ENSG00000107984,ENSG00000214078,ENSG00000125968,ENSG00000044574,ENSG00000172531,ENSG00000100109,ENSG00000163904,ENSG00000169860,ENSG00000075218,ENSG00000008294,ENSG00000134452,ENSG00000163132,ENSG00000142453,ENSG00000186951,ENSG00000067066,ENSG00000213923,ENSG00000141543,ENSG00000162735,ENSG00000163956,ENSG00000107937,ENSG00000107404,ENSG00000101367…
GO:0006733	oxidoreduction coenzyme metabolic process	biological_process	1.0536e-05	0.00031817	34.9734	46	3646	139	20206	ENSG00000169738,ENSG00000152642,ENSG00000153574,ENSG00000113161,ENSG00000078237,ENSG00000163931,ENSG00000157064,ENSG00000163050,ENSG00000110871,ENSG00000067225,ENSG00000122882,ENSG00000067057,ENSG00000170525,ENSG00000091140,ENSG00000156515,ENSG00000159399,ENSG00000105835,ENSG00000106617,ENSG00000134333,ENSG00000164494,ENSG00000171314,ENSG00000198805,ENSG00000168610,ENSG00000111669,ENSG00000110435…
GO:1901653	cellular response to peptide	biological_process	1.0968e-05	0.00033026	34.8114	86	3646	305	20206	ENSG00000132170,ENSG00000185122,ENSG00000010810,ENSG00000167461,ENSG00000123358,ENSG00000184481,ENSG00000142208,ENSG00000005249,ENSG00000150907,ENSG00000105723,ENSG00000127948,ENSG00000133895,ENSG00000085662,ENSG00000113732,ENSG00000170027,ENSG00000177879,ENSG00000196954,ENSG00000155090,ENSG00000105971,ENSG00000163932,ENSG00000105329,ENSG00000103994,ENSG00000169398,ENSG00000117410,ENSG00000168461…
GO:2001252	positive regulation of chromosome organization	biological_process	1.1401e-05	0.00034279	34.6497	48	3646	145	20206	ENSG00000150753,ENSG00000166226,ENSG00000011243,ENSG00000130826,ENSG00000135624,ENSG00000183207,ENSG00000105329,ENSG00000088305,ENSG00000177889,ENSG00000132471,ENSG00000163938,ENSG00000126787,ENSG00000105287,ENSG00000146731,ENSG00000185049,ENSG00000019549,ENSG00000108773,ENSG00000130726,ENSG00000115484,ENSG00000075856,ENSG00000141499,ENSG00000163468,ENSG00000162302,ENSG00000175054,ENSG00000147162…
GO:2001235	positive regulation of apoptotic signaling pathway	biological_process	1.1684e-05	0.00035079	34.5495	56	3646	180	20206	ENSG00000105723,ENSG00000104375,ENSG00000185825,ENSG00000123689,ENSG00000167034,ENSG00000180370,ENSG00000136448,ENSG00000115317,ENSG00000111321,ENSG00000169372,ENSG00000088808,ENSG00000167657,ENSG00000171552,ENSG00000090447,ENSG00000011422,ENSG00000105185,ENSG00000137713,ENSG00000116560,ENSG00000163932,ENSG00000160570,ENSG00000143384,ENSG00000087470,ENSG00000137275,ENSG00000170315,ENSG00000170027…
GO:0007032	endosome organization	biological_process	1.1786e-05	0.00035334	34.5181	26	3646	62	20206	ENSG00000155975,ENSG00000074319,ENSG00000147457,ENSG00000124209,ENSG00000198324,ENSG00000135823,ENSG00000009844,ENSG00000136100,ENSG00000003393,ENSG00000116903,ENSG00000135956,ENSG00000136738,ENSG00000170248,ENSG00000119541,ENSG00000184056,ENSG00000083937,ENSG00000104142,ENSG00000131475,ENSG00000086065,ENSG00000124198,ENSG00000111540,ENSG00000136051,ENSG00000139722,ENSG00000178038,ENSG00000131165…
GO:0048699	generation of neurons	biological_process	1.1827e-05	0.00035404	34.5095	310	3646	1351	20206	ENSG00000165704,ENSG00000141522,ENSG00000155256,ENSG00000159216,ENSG00000110367,ENSG00000203879,ENSG00000004478,ENSG00000124772,ENSG00000166200,ENSG00000171450,ENSG00000185043,ENSG00000151247,ENSG00000107404,ENSG00000146425,ENSG00000115317,ENSG00000080371,ENSG00000110400,ENSG00000196072,ENSG00000107130,ENSG00000095539,ENSG00000187957,ENSG00000143545,ENSG00000169032,ENSG00000102103,ENSG00000064393…
GO:0045787	positive regulation of cell cycle	biological_process	1.1909e-05	0.00035599	34.4856	90	3646	324	20206	ENSG00000124762,ENSG00000099901,ENSG00000144635,ENSG00000087088,ENSG00000170855,ENSG00000175592,ENSG00000176390,ENSG00000132109,ENSG00000116017,ENSG00000163132,ENSG00000068971,ENSG00000142453,ENSG00000158435,ENSG00000101843,ENSG00000134222,ENSG00000135111,ENSG00000142192,ENSG00000126457,ENSG00000132382,ENSG00000138182,ENSG00000165891,ENSG00000173846,ENSG00000004142,ENSG00000178999,ENSG00000181817…
GO:0032212	positive regulation of telomere maintenance via telomerase	biological_process	1.2069e-05	0.00036026	34.4338	17	3646	33	20206	ENSG00000175054,ENSG00000156261,ENSG00000163468,ENSG00000141499,ENSG00000115484,ENSG00000117650,ENSG00000120438,ENSG00000085511,ENSG00000146731,ENSG00000100030,ENSG00000130826,ENSG00000135624,ENSG00000151414,ENSG00000107960,ENSG00000178999,ENSG00000150753,ENSG00000166226
GO:0048585	negative regulation of response to stimulus	biological_process	1.2248e-05	0.00036401	34.3889	330	3646	1467	20206	ENSG00000068912,ENSG00000170955,ENSG00000066032,ENSG00000186575,ENSG00000105329,ENSG00000012223,ENSG00000197386,ENSG00000154447,ENSG00000116688,ENSG00000061273,ENSG00000105053,ENSG00000101182,ENSG00000100519,ENSG00000142507,ENSG00000068878,ENSG00000140474,ENSG00000099341,ENSG00000153234,ENSG00000173020,ENSG00000148908,ENSG00000185359,ENSG00000104375,ENSG00000152661,ENSG00000161203,ENSG00000087095…
GO:0044106	cellular amine metabolic process	biological_process	1.2459e-05	0.00036976	34.3208	66	3646	224	20206	ENSG00000087191,ENSG00000125818,ENSG00000131203,ENSG00000110721,ENSG00000013275,ENSG00000197170,ENSG00000116649,ENSG00000165704,ENSG00000176454,ENSG00000130164,ENSG00000277791,ENSG00000008018,ENSG00000100567,ENSG00000131467,ENSG00000143106,ENSG00000108344,ENSG00000095059,ENSG00000165916,ENSG00000173868,ENSG00000115758,ENSG00000180304,ENSG00000100804,ENSG00000158201,ENSG00000101843,ENSG00000164687…
GO:0006469	negative regulation of protein kinase activity	biological_process	1.2581e-05	0.00037285	34.2847	71	3646	241	20206	ENSG00000005249,ENSG00000142208,ENSG00000108861,ENSG00000181163,ENSG00000113575,ENSG00000180370,ENSG00000133895,ENSG00000154127,ENSG00000175063,ENSG00000149177,ENSG00000129515,ENSG00000186063,ENSG00000163932,ENSG00000119185,ENSG00000154277,ENSG00000013364,ENSG00000170027,ENSG00000150457,ENSG00000116741,ENSG00000110172,ENSG00000112079,ENSG00000163291,ENSG00000105568,ENSG00000164086,ENSG00000185551…
GO:0044281	small molecule metabolic process	biological_process	1.2954e-05	0.00038334	34.1642	451	3646	2115	20206	ENSG00000130021,ENSG00000136003,ENSG00000153904,ENSG00000090054,ENSG00000182551,ENSG00000170525,ENSG00000099797,ENSG00000065427,ENSG00000104267,ENSG00000185352,ENSG00000173546,ENSG00000119139,ENSG00000102910,ENSG00000059804,ENSG00000120697,ENSG00000247626,ENSG00000023909,ENSG00000198727,ENSG00000052802,ENSG00000186480,ENSG00000148834,ENSG00000136908,ENSG00000169738,ENSG00000062282,ENSG00000110090…
GO:0000469	cleavage involved in rRNA processing	biological_process	1.339e-05	0.00039511	34.0328	14	3646	25	20206	ENSG00000146109,ENSG00000075914,ENSG00000130713,ENSG00000001497,ENSG00000179041,ENSG00000120158,ENSG00000145912,ENSG00000087269,ENSG00000165733,ENSG00000123737,ENSG00000261236,ENSG00000167721,ENSG00000120800,ENSG00000119616
GO:0000462	maturation of SSU-rRNA from tricistronic rRNA transcript (SSU-rRNA, 5.8S rRNA, LSU-rRNA)	biological_process	1.3614e-05	0.00040114	33.967	19	3646	40	20206	ENSG00000129460,ENSG00000087269,ENSG00000120158,ENSG00000119285,ENSG00000065183,ENSG00000112578,ENSG00000164934,ENSG00000119616,ENSG00000167721,ENSG00000227057,ENSG00000120800,ENSG00000165733,ENSG00000011260,ENSG00000179041,ENSG00000183751,ENSG00000132467,ENSG00000146109,ENSG00000108651,ENSG00000117597
GO:0010628	positive regulation of gene expression	biological_process	1.3823e-05	0.00040672	33.907	408	3646	1857	20206	ENSG00000161057,ENSG00000277632,ENSG00000108342,ENSG00000183207,ENSG00000112237,ENSG00000069399,ENSG00000153162,ENSG00000095397,ENSG00000124920,ENSG00000112242,ENSG00000174775,ENSG00000086598,ENSG00000171453,ENSG00000132471,ENSG00000124216,ENSG00000090061,ENSG00000108773,ENSG00000151465,ENSG00000198176,ENSG00000073921,ENSG00000120656,ENSG00000173039,ENSG00000198730,ENSG00000167565,ENSG00000163251…
GO:0055114	oxidation-reduction process	biological_process	1.3999e-05	0.00041132	33.8582	231	3646	1007	20206	ENSG00000169710,ENSG00000198727,ENSG00000052802,ENSG00000152642,ENSG00000114480,ENSG00000105607,ENSG00000169738,ENSG00000102910,ENSG00000078237,ENSG00000067177,ENSG00000067225,ENSG00000182551,ENSG00000082701,ENSG00000136270,ENSG00000170525,ENSG00000099797,ENSG00000133816,ENSG00000105723,ENSG00000159399,ENSG00000128928,ENSG00000120254,ENSG00000048392,ENSG00000169230,ENSG00000198804,ENSG00000174705…
GO:0032880	regulation of protein localization	biological_process	1.4095e-05	0.00041357	33.8345	228	3646	973	20206	ENSG00000076382,ENSG00000086061,ENSG00000184160,ENSG00000153823,ENSG00000163930,ENSG00000146648,ENSG00000071054,ENSG00000144118,ENSG00000106089,ENSG00000171033,ENSG00000139496,ENSG00000134242,ENSG00000112697,ENSG00000196396,ENSG00000101997,ENSG00000135679,ENSG00000126778,ENSG00000164182,ENSG00000087470,ENSG00000126581,ENSG00000103653,ENSG00000254087,ENSG00000127445,ENSG00000148672,ENSG00000133083…
GO:2001243	negative regulation of intrinsic apoptotic signaling pathway	biological_process	1.4574e-05	0.00042701	33.6956	35	3646	97	20206	ENSG00000161642,ENSG00000196396,ENSG00000126453,ENSG00000142208,ENSG00000085721,ENSG00000213619,ENSG00000048392,ENSG00000171552,ENSG00000233276,ENSG00000215301,ENSG00000115317,ENSG00000139644,ENSG00000188976,ENSG00000011422,ENSG00000143384,ENSG00000105176,ENSG00000060138,ENSG00000026508,ENSG00000124216,ENSG00000131871,ENSG00000178719,ENSG00000165637,ENSG00000170855,ENSG00000109501,ENSG00000221867…
GO:0032091	negative regulation of protein binding	biological_process	1.4752e-05	0.00043162	33.649	31	3646	81	20206	ENSG00000125968,ENSG00000044574,ENSG00000172531,ENSG00000100109,ENSG00000167034,ENSG00000144118,ENSG00000107984,ENSG00000178999,ENSG00000101367,ENSG00000169252,ENSG00000142655,ENSG00000087088,ENSG00000163956,ENSG00000107937,ENSG00000107404,ENSG00000183207,ENSG00000163932,ENSG00000139644,ENSG00000087586,ENSG00000213923,ENSG00000143537,ENSG00000142453,ENSG00000186951,ENSG00000082701,ENSG00000127445…
GO:0022008	neurogenesis	biological_process	1.4837e-05	0.00043304	33.6347	328	3646	1444	20206	ENSG00000105186,ENSG00000134245,ENSG00000136271,ENSG00000022840,ENSG00000090932,ENSG00000115738,ENSG00000142949,ENSG00000138802,ENSG00000179295,ENSG00000154370,ENSG00000092421,ENSG00000018236,ENSG00000251322,ENSG00000136244,ENSG00000168374,ENSG00000044115,ENSG00000087088,ENSG00000105953,ENSG00000116641,ENSG00000107290,ENSG00000151466,ENSG00000070785,ENSG00000105887,ENSG00000239672,ENSG00000171316…
GO:0031328	positive regulation of cellular biosynthetic process	biological_process	1.4843e-05	0.00043304	33.6347	414	3646	1887	20206	ENSG00000091409,ENSG00000123908,ENSG00000148840,ENSG00000197063,ENSG00000188157,ENSG00000143970,ENSG00000124782,ENSG00000085721,ENSG00000142208,ENSG00000108001,ENSG00000136319,ENSG00000065978,ENSG00000163577,ENSG00000095794,ENSG00000162775,ENSG00000103671,ENSG00000125450,ENSG00000066044,ENSG00000104973,ENSG00000101384,ENSG00000131236,ENSG00000153922,ENSG00000198791,ENSG00000128989,ENSG00000135363…
GO:0016477	cell migration	biological_process	1.4874e-05	0.00043335	33.6316	286	3646	1251	20206	ENSG00000167601,ENSG00000198753,ENSG00000182871,ENSG00000077264,ENSG00000101447,ENSG00000150630,ENSG00000162704,ENSG00000116691,ENSG00000277632,ENSG00000077782,ENSG00000157554,ENSG00000108854,ENSG00000065320,ENSG00000174775,ENSG00000165802,ENSG00000124216,ENSG00000136827,ENSG00000119185,ENSG00000149571,ENSG00000064999,ENSG00000147010,ENSG00000118193,ENSG00000185737,ENSG00000166086,ENSG00000128340…
GO:1901800	positive regulation of proteasomal protein catabolic process	biological_process	1.523e-05	0.00044246	33.5413	34	3646	92	20206	ENSG00000001629,ENSG00000177479,ENSG00000126787,ENSG00000165280,ENSG00000100764,ENSG00000167196,ENSG00000100519,ENSG00000135018,ENSG00000165916,ENSG00000161057,ENSG00000173846,ENSG00000213923,ENSG00000141551,ENSG00000169139,ENSG00000101843,ENSG00000142208,ENSG00000104969,ENSG00000135476,ENSG00000113712,ENSG00000185825,ENSG00000107404,ENSG00000111667,ENSG00000013275,ENSG00000103549,ENSG00000087191…
GO:0070887	cellular response to chemical stimulus	biological_process	1.5812e-05	0.00045874	33.3843	566	3646	2681	20206	ENSG00000178773,ENSG00000087191,ENSG00000119508,ENSG00000127616,ENSG00000196396,ENSG00000157450,ENSG00000186174,ENSG00000186111,ENSG00000127445,ENSG00000127418,ENSG00000169692,ENSG00000143384,ENSG00000140443,ENSG00000124875,ENSG00000182492,ENSG00000186810,ENSG00000107815,ENSG00000105851,ENSG00000077238,ENSG00000141458,ENSG00000165280,ENSG00000196639,ENSG00000131871,ENSG00000145386,ENSG00000172572…
GO:0000478	endonucleolytic cleavage involved in rRNA processing	biological_process	1.5887e-05	0.00046025	33.3701	10	3646	14	20206	ENSG00000119616,ENSG00000120800,ENSG00000167721,ENSG00000261236,ENSG00000087269,ENSG00000165733,ENSG00000120158,ENSG00000179041,ENSG00000001497,ENSG00000146109
GO:1902591	single-organism membrane budding	biological_process	1.6523e-05	0.000478	33.2057	30	3646	77	20206	ENSG00000160218,ENSG00000138073,ENSG00000170043,ENSG00000176986,ENSG00000105063,ENSG00000152700,ENSG00000196655,ENSG00000114354,ENSG00000086598,ENSG00000073969,ENSG00000157020,ENSG00000163235,ENSG00000141551,ENSG00000206560,ENSG00000107651,ENSG00000148396,ENSG00000036257,ENSG00000167110,ENSG00000154305,ENSG00000138069,ENSG00000184840,ENSG00000138802,ENSG00000265808,ENSG00000085063,ENSG00000186480…
GO:0060341	regulation of cellular localization	biological_process	1.6588e-05	0.00047921	33.1947	291	3646	1286	20206	ENSG00000082701,ENSG00000148606,ENSG00000107882,ENSG00000090432,ENSG00000148834,ENSG00000186480,ENSG00000171552,ENSG00000110090,ENSG00000160087,ENSG00000161800,ENSG00000105723,ENSG00000170498,ENSG00000135926,ENSG00000167470,ENSG00000198355,ENSG00000149948,ENSG00000078549,ENSG00000152556,ENSG00000049245,ENSG00000166900,ENSG00000119878,ENSG00000011347,ENSG00000164924,ENSG00000156299,ENSG00000168993…
GO:0090501	RNA phosphodiester bond hydrolysis	biological_process	1.7098e-05	0.00049327	33.0692	43	3646	130	20206	ENSG00000088930,ENSG00000138035,ENSG00000087269,ENSG00000120158,ENSG00000145912,ENSG00000001497,ENSG00000083520,ENSG00000114503,ENSG00000101811,ENSG00000105171,ENSG00000176102,ENSG00000172922,ENSG00000144535,ENSG00000171824,ENSG00000006744,ENSG00000135900,ENSG00000179041,ENSG00000130713,ENSG00000100697,ENSG00000026297,ENSG00000076043,ENSG00000119616,ENSG00000171865,ENSG00000178896,ENSG00000120800…
GO:0000086	G2/M transition of mitotic cell cycle	biological_process	1.7314e-05	0.00049881	33.0206	59	3646	191	20206	ENSG00000111206,ENSG00000166167,ENSG00000136273,ENSG00000141551,ENSG00000142192,ENSG00000110274,ENSG00000020426,ENSG00000204843,ENSG00000173846,ENSG00000116691,ENSG00000157456,ENSG00000164045,ENSG00000213923,ENSG00000159593,ENSG00000110092,ENSG00000188229,ENSG00000124762,ENSG00000141577,ENSG00000064313,ENSG00000135090,ENSG00000079805,ENSG00000127824,ENSG00000105568,ENSG00000175216,ENSG00000108953…
GO:0006289	nucleotide-excision repair	biological_process	1.7596e-05	0.00050621	32.9567	42	3646	125	20206	ENSG00000134058,ENSG00000170315,ENSG00000143799,ENSG00000047315,ENSG00000154328,ENSG00000076924,ENSG00000166200,ENSG00000012061,ENSG00000179262,ENSG00000188827,ENSG00000005075,ENSG00000145736,ENSG00000117748,ENSG00000187555,ENSG00000131778,ENSG00000062822,ENSG00000111652,ENSG00000104884,ENSG00000157450,ENSG00000147669,ENSG00000110107,ENSG00000198612,ENSG00000139842,ENSG00000169139,ENSG00000136273…
GO:0051345	positive regulation of hydrolase activity	biological_process	1.8125e-05	0.0005207	32.8341	218	3646	922	20206	ENSG00000169372,ENSG00000006607,ENSG00000170043,ENSG00000213390,ENSG00000174791,ENSG00000170456,ENSG00000160293,ENSG00000137409,ENSG00000146648,ENSG00000149798,ENSG00000196396,ENSG00000185989,ENSG00000087470,ENSG00000003393,ENSG00000197226,ENSG00000127445,ENSG00000140992,ENSG00000113263,ENSG00000084070,ENSG00000186635,ENSG00000138073,ENSG00000099901,ENSG00000196935,ENSG00000276085,ENSG00000277586…
GO:1901988	negative regulation of cell cycle phase transition	biological_process	1.8263e-05	0.00052394	32.8072	51	3646	160	20206	ENSG00000126457,ENSG00000002822,ENSG00000116691,ENSG00000173846,ENSG00000165891,ENSG00000120129,ENSG00000198176,ENSG00000205250,ENSG00000158435,ENSG00000142453,ENSG00000075218,ENSG00000136273,ENSG00000148411,ENSG00000172716,ENSG00000145386,ENSG00000126226,ENSG00000164109,ENSG00000204120,ENSG00000116017,ENSG00000159593,ENSG00000156970,ENSG00000110092,ENSG00000124762,ENSG00000144635,ENSG00000169679…
GO:0043393	regulation of protein binding	biological_process	1.8346e-05	0.0005256	32.7934	55	3646	176	20206	ENSG00000107984,ENSG00000102606,ENSG00000108342,ENSG00000127191,ENSG00000183207,ENSG00000142655,ENSG00000087088,ENSG00000132600,ENSG00000044574,ENSG00000125968,ENSG00000172531,ENSG00000100109,ENSG00000109072,ENSG00000064726,ENSG00000142453,ENSG00000064393,ENSG00000186951,ENSG00000163904,ENSG00000075218,ENSG00000008294,ENSG00000157978,ENSG00000142192,ENSG00000132341,ENSG00000030110,ENSG00000156299…
GO:1901184	regulation of ERBB signaling pathway	biological_process	1.8629e-05	0.00053225	32.7388	31	3646	82	20206	ENSG00000100600,ENSG00000115325,ENSG00000163235,ENSG00000146648,ENSG00000161203,ENSG00000127527,ENSG00000013588,ENSG00000136738,ENSG00000142208,ENSG00000129667,ENSG00000102606,ENSG00000213024,ENSG00000140945,ENSG00000185359,ENSG00000129515,ENSG00000075785,ENSG00000184160,ENSG00000186635,ENSG00000149177,ENSG00000142192,ENSG00000011422,ENSG00000147010,ENSG00000160410,ENSG00000177885,ENSG00000063245…
GO:0051303	establishment of chromosome localization	biological_process	1.9326e-05	0.00055061	32.5916	26	3646	64	20206	ENSG00000134057,ENSG00000002822,ENSG00000118193,ENSG00000134690,ENSG00000147457,ENSG00000166579,ENSG00000237649,ENSG00000134222,ENSG00000164949,ENSG00000101447,ENSG00000126581,ENSG00000138071,ENSG00000036257,ENSG00000119541,ENSG00000083937,ENSG00000086065,ENSG00000126787,ENSG00000179041,ENSG00000138778,ENSG00000072864,ENSG00000119048,ENSG00000131165,ENSG00000121621,ENSG00000142945,ENSG00000254093…
GO:0090175	regulation of establishment of planar polarity	biological_process	1.9546e-05	0.00055613	32.5482	42	3646	125	20206	ENSG00000103035,ENSG00000100764,ENSG00000108854,ENSG00000165916,ENSG00000108671,ENSG00000101182,ENSG00000100519,ENSG00000161057,ENSG00000075275,ENSG00000108344,ENSG00000143106,ENSG00000131467,ENSG00000175166,ENSG00000115233,ENSG00000163636,ENSG00000136930,ENSG00000185627,ENSG00000156299,ENSG00000163251,ENSG00000142507,ENSG00000108518,ENSG00000068878,ENSG00000099341,ENSG00000101843,ENSG00000042753…
GO:0007088	regulation of mitotic nuclear division	biological_process	1.9916e-05	0.00056452	32.4832	43	3646	129	20206	ENSG00000100462,ENSG00000130177,ENSG00000175756,ENSG00000002822,ENSG00000004897,ENSG00000120129,ENSG00000180198,ENSG00000138182,ENSG00000099901,ENSG00000156970,ENSG00000141198,ENSG00000131165,ENSG00000169679,ENSG00000144635,ENSG00000105329,ENSG00000126226,ENSG00000086065,ENSG00000083937,ENSG00000154429,ENSG00000215021,ENSG00000164109,ENSG00000126787,ENSG00000138778,ENSG00000154473,ENSG00000126581…
GO:0007004	telomere maintenance via telomerase	biological_process	1.9923e-05	0.00056452	32.4832	23	3646	54	20206	ENSG00000115484,ENSG00000198952,ENSG00000117650,ENSG00000120438,ENSG00000085511,ENSG00000146731,ENSG00000145912,ENSG00000175054,ENSG00000156261,ENSG00000141499,ENSG00000163468,ENSG00000254093,ENSG00000100030,ENSG00000135372,ENSG00000130826,ENSG00000135624,ENSG00000166848,ENSG00000151414,ENSG00000178999,ENSG00000107960,ENSG00000166226,ENSG00000150753,ENSG00000182117
GO:0006979	response to oxidative stress	biological_process	1.9996e-05	0.0005658	32.4734	105	3646	401	20206	ENSG00000184983,ENSG00000124214,ENSG00000198736,ENSG00000177556,ENSG00000134333,ENSG00000115317,ENSG00000105976,ENSG00000142185,ENSG00000135766,ENSG00000204388,ENSG00000088812,ENSG00000119508,ENSG00000146648,ENSG00000115204,ENSG00000137449,ENSG00000174437,ENSG00000143799,ENSG00000103415,ENSG00000143384,ENSG00000003393,ENSG00000089159,ENSG00000033170,ENSG00000135679,ENSG00000136244,ENSG00000116016…
GO:0010970	microtubule-based transport	biological_process	2.0044e-05	0.0005664	32.4688	37	3646	104	20206	ENSG00000090889,ENSG00000176101,ENSG00000170315,ENSG00000154277,ENSG00000177879,ENSG00000131437,ENSG00000105948,ENSG00000101350,ENSG00000080371,ENSG00000137807,ENSG00000107282,ENSG00000124333,ENSG00000072864,ENSG00000196072,ENSG00000186222,ENSG00000130479,ENSG00000070718,ENSG00000138069,ENSG00000163811,ENSG00000204843,ENSG00000166579,ENSG00000175582,ENSG00000142192,ENSG00000163820,ENSG00000185963…
GO:0007399	nervous system development	biological_process	2.0277e-05	0.00057142	32.4304	474	3646	2182	20206	ENSG00000136877,ENSG00000022840,ENSG00000136271,ENSG00000134250,ENSG00000159200,ENSG00000105254,ENSG00000134245,ENSG00000105186,ENSG00000172409,ENSG00000116983,ENSG00000136244,ENSG00000018236,ENSG00000251322,ENSG00000168374,ENSG00000008083,ENSG00000138802,ENSG00000142949,ENSG00000160360,ENSG00000090932,ENSG00000115738,ENSG00000105991,ENSG00000092421,ENSG00000154370,ENSG00000171723,ENSG00000179295…
GO:1904358	positive regulation of telomere maintenance via telomere lengthening	biological_process	2.0648e-05	0.00058107	32.3577	17	3646	34	20206	ENSG00000135624,ENSG00000130826,ENSG00000151414,ENSG00000107960,ENSG00000178999,ENSG00000166226,ENSG00000150753,ENSG00000100030,ENSG00000085511,ENSG00000146731,ENSG00000115484,ENSG00000117650,ENSG00000120438,ENSG00000156261,ENSG00000163468,ENSG00000141499,ENSG00000175054
GO:0051783	regulation of nuclear division	biological_process	2.0828e-05	0.00058533	32.326	49	3646	153	20206	ENSG00000117399,ENSG00000167657,ENSG00000175063,ENSG00000163235,ENSG00000135476,ENSG00000119541,ENSG00000125538,ENSG00000011426,ENSG00000127445,ENSG00000154473,ENSG00000126581,ENSG00000036257,ENSG00000241360,ENSG00000117650,ENSG00000128342,ENSG00000166851,ENSG00000130695,ENSG00000105971,ENSG00000134057,ENSG00000112742,ENSG00000087586,ENSG00000156831,ENSG00000131165,ENSG00000181773,ENSG00000141198…
GO:0051054	positive regulation of DNA metabolic process	biological_process	2.1051e-05	0.0005908	32.2856	59	3646	195	20206	ENSG00000166923,ENSG00000161692,ENSG00000177889,ENSG00000167136,ENSG00000160867,ENSG00000105287,ENSG00000119048,ENSG00000174775,ENSG00000163938,ENSG00000130826,ENSG00000135624,ENSG00000153162,ENSG00000150753,ENSG00000166226,ENSG00000077782,ENSG00000105329,ENSG00000065559,ENSG00000127586,ENSG00000087088,ENSG00000165283,ENSG00000163468,ENSG00000141499,ENSG00000188486,ENSG00000165891,ENSG00000064545…
GO:0019362	pyridine nucleotide metabolic process	biological_process	2.1244e-05	0.0005946	32.2578	42	3646	126	20206	ENSG00000067225,ENSG00000157064,ENSG00000156515,ENSG00000170525,ENSG00000122882,ENSG00000067057,ENSG00000091140,ENSG00000152642,ENSG00000169738,ENSG00000078237,ENSG00000163931,ENSG00000153574,ENSG00000171314,ENSG00000134333,ENSG00000198805,ENSG00000159399,ENSG00000106617,ENSG00000105835,ENSG00000152556,ENSG00000169299,ENSG00000142657,ENSG00000161513,ENSG00000186951,ENSG00000149925,ENSG00000110435…
GO:0046496	nicotinamide nucleotide metabolic process	biological_process	2.1244e-05	0.0005946	32.2578	42	3646	126	20206	ENSG00000159399,ENSG00000106617,ENSG00000105835,ENSG00000171314,ENSG00000134333,ENSG00000198805,ENSG00000152642,ENSG00000169738,ENSG00000078237,ENSG00000163931,ENSG00000153574,ENSG00000067225,ENSG00000157064,ENSG00000156515,ENSG00000067057,ENSG00000122882,ENSG00000170525,ENSG00000091140,ENSG00000146701,ENSG00000172331,ENSG00000165280,ENSG00000105953,ENSG00000060762,ENSG00000102144,ENSG00000111674…
GO:0007093	mitotic cell cycle checkpoint	biological_process	2.1462e-05	0.00059988	32.2194	52	3646	165	20206	ENSG00000159593,ENSG00000137337,ENSG00000124762,ENSG00000110092,ENSG00000156970,ENSG00000144635,ENSG00000105329,ENSG00000135090,ENSG00000169679,ENSG00000174442,ENSG00000170855,ENSG00000087088,ENSG00000126226,ENSG00000145386,ENSG00000204120,ENSG00000116017,ENSG00000164109,ENSG00000174775,ENSG00000198176,ENSG00000158435,ENSG00000142453,ENSG00000205250,ENSG00000136273,ENSG00000075218,ENSG00000173559…
GO:0007173	epidermal growth factor receptor signaling pathway	biological_process	2.2148e-05	0.00061824	32.0884	42	3646	124	20206	ENSG00000149177,ENSG00000129515,ENSG00000184160,ENSG00000075785,ENSG00000185359,ENSG00000140945,ENSG00000136738,ENSG00000142208,ENSG00000146648,ENSG00000161203,ENSG00000127527,ENSG00000121879,ENSG00000163235,ENSG00000213281,ENSG00000115325,ENSG00000179295,ENSG00000070423,ENSG00000170315,ENSG00000122705,ENSG00000103653,ENSG00000063245,ENSG00000089159,ENSG00000168374,ENSG00000140992,ENSG00000011422…
GO:0045333	cellular respiration	biological_process	2.2222e-05	0.00061947	32.0798	53	3646	182	20206	ENSG00000198886,ENSG00000138399,ENSG00000137806,ENSG00000198888,ENSG00000198727,ENSG00000136270,ENSG00000091140,ENSG00000164182,ENSG00000198763,ENSG00000119508,ENSG00000213619,ENSG00000100412,ENSG00000169021,ENSG00000004779,ENSG00000121879,ENSG00000169230,ENSG00000198804,ENSG00000125356,ENSG00000198712,ENSG00000178741,ENSG00000184983,ENSG00000150768,ENSG00000173660,ENSG00000166411,ENSG00000119421…
GO:0046474	glycerophospholipid biosynthetic process	biological_process	2.258e-05	0.00062858	32.0164	67	3646	228	20206	ENSG00000173868,ENSG00000160867,ENSG00000112367,ENSG00000105851,ENSG00000160216,ENSG00000198825,ENSG00000196455,ENSG00000163719,ENSG00000204310,ENSG00000138675,ENSG00000111666,ENSG00000144559,ENSG00000101577,ENSG00000156427,ENSG00000158201,ENSG00000156471,ENSG00000177885,ENSG00000164687,ENSG00000155189,ENSG00000121879,ENSG00000040933,ENSG00000100523,ENSG00000178773,ENSG00000174915,ENSG00000110721…
GO:0046902	regulation of mitochondrial membrane permeability	biological_process	2.2815e-05	0.00063429	31.9771	28	3646	71	20206	ENSG00000051620,ENSG00000120910,ENSG00000164924,ENSG00000030110,ENSG00000168610,ENSG00000090432,ENSG00000109919,ENSG00000082701,ENSG00000090020,ENSG00000198176,ENSG00000170027,ENSG00000108179,ENSG00000176171,ENSG00000264364,ENSG00000221823,ENSG00000204389,ENSG00000196072,ENSG00000143514,ENSG00000108953,ENSG00000105723,ENSG00000088986,ENSG00000159399,ENSG00000171552,ENSG00000171169,ENSG00000088808…
GO:0042058	regulation of epidermal growth factor receptor signaling pathway	biological_process	2.3002e-05	0.00063862	31.9476	30	3646	79	20206	ENSG00000011422,ENSG00000147010,ENSG00000160410,ENSG00000142192,ENSG00000070423,ENSG00000115904,ENSG00000136158,ENSG00000177885,ENSG00000063245,ENSG00000170315,ENSG00000122705,ENSG00000042753,ENSG00000127527,ENSG00000161203,ENSG00000013588,ENSG00000146648,ENSG00000136738,ENSG00000142208,ENSG00000115325,ENSG00000163235,ENSG00000184160,ENSG00000075785,ENSG00000129515,ENSG00000186635,ENSG00000149177…
GO:0070925	organelle assembly	biological_process	2.3904e-05	0.00066189	31.7921	149	3646	602	20206	ENSG00000100578,ENSG00000158828,ENSG00000157954,ENSG00000074319,ENSG00000112658,ENSG00000100379,ENSG00000089685,ENSG00000136100,ENSG00000109063,ENSG00000125445,ENSG00000131437,ENSG00000113966,ENSG00000237649,ENSG00000117758,ENSG00000101350,ENSG00000071127,ENSG00000130734,ENSG00000126581,ENSG00000197498,ENSG00000179151,ENSG00000136738,ENSG00000144118,ENSG00000197102,ENSG00000146109,ENSG00000100554…
GO:0033674	positive regulation of kinase activity	biological_process	2.4319e-05	0.00067246	31.7233	129	3646	505	20206	ENSG00000163235,ENSG00000196396,ENSG00000146648,ENSG00000160293,ENSG00000144118,ENSG00000184160,ENSG00000100030,ENSG00000103888,ENSG00000269335,ENSG00000140992,ENSG00000176749,ENSG00000003393,ENSG00000006432,ENSG00000170315,ENSG00000254087,ENSG00000103653,ENSG00000177283,ENSG00000262919,ENSG00000130340,ENSG00000166923,ENSG00000149930,ENSG00000105851,ENSG00000156265,ENSG00000124762,ENSG00000141198…
GO:0002218	activation of innate immune response	biological_process	2.4506e-05	0.00067674	31.6958	81	3646	290	20206	ENSG00000131508,ENSG00000055130,ENSG00000140992,ENSG00000198286,ENSG00000269335,ENSG00000100567,ENSG00000008018,ENSG00000277791,ENSG00000170315,ENSG00000254087,ENSG00000204388,ENSG00000100600,ENSG00000134242,ENSG00000144381,ENSG00000166523,ENSG00000197170,ENSG00000013275,ENSG00000125818,ENSG00000134644,ENSG00000087191,ENSG00000177189,ENSG00000019169,ENSG00000115233,ENSG00000163636,ENSG00000185627…
GO:1903649	regulation of cytoplasmic transport	biological_process	2.4787e-05	0.00068359	31.652	117	3646	452	20206	ENSG00000128340,ENSG00000163932,ENSG00000124571,ENSG00000204390,ENSG00000063244,ENSG00000148834,ENSG00000186480,ENSG00000138757,ENSG00000105185,ENSG00000076201,ENSG00000107882,ENSG00000082701,ENSG00000148606,ENSG00000055483,ENSG00000227057,ENSG00000102898,ENSG00000163166,ENSG00000099904,ENSG00000154127,ENSG00000145817,ENSG00000160087,ENSG00000105723,ENSG00000080824,ENSG00000162711,ENSG00000124333…
GO:0060284	regulation of cell development	biological_process	2.4932e-05	0.00068667	31.6325	208	3646	871	20206	ENSG00000113575,ENSG00000163539,ENSG00000112893,ENSG00000163975,ENSG00000085721,ENSG00000124782,ENSG00000142208,ENSG00000172757,ENSG00000124333,ENSG00000172260,ENSG00000085733,ENSG00000133961,ENSG00000087586,ENSG00000127870,ENSG00000134569,ENSG00000101384,ENSG00000170027,ENSG00000114867,ENSG00000164038,ENSG00000043143,ENSG00000066044,ENSG00000113758,ENSG00000154764,ENSG00000129514,ENSG00000018189…
GO:1901185	negative regulation of ERBB signaling pathway	biological_process	2.54e-05	0.00069768	31.5634	20	3646	44	20206	ENSG00000100600,ENSG00000136738,ENSG00000127527,ENSG00000161203,ENSG00000013588,ENSG00000146648,ENSG00000185359,ENSG00000213024,ENSG00000102606,ENSG00000149177,ENSG00000075785,ENSG00000129515,ENSG00000147010,ENSG00000170315,ENSG00000122705,ENSG00000042753,ENSG00000136158,ENSG00000177885,ENSG00000063245,ENSG00000070423
GO:0032106	positive regulation of response to extracellular stimulus	biological_process	2.5724e-05	0.00070471	31.5199	22	3646	51	20206	ENSG00000161011,ENSG00000196235,ENSG00000169252,ENSG00000168092,ENSG00000166908,ENSG00000144118,ENSG00000126581,ENSG00000104312,ENSG00000176171,ENSG00000090054,ENSG00000110497,ENSG00000197548,ENSG00000183735,ENSG00000136436,ENSG00000177169,ENSG00000276293,ENSG00000206418,ENSG00000155506,ENSG00000112425,ENSG00000158828,ENSG00000100292,ENSG00000150867
GO:0032109	positive regulation of response to nutrient levels	biological_process	2.5724e-05	0.00070471	31.5199	22	3646	51	20206	ENSG00000169252,ENSG00000196235,ENSG00000161011,ENSG00000168092,ENSG00000166908,ENSG00000144118,ENSG00000090054,ENSG00000176171,ENSG00000104312,ENSG00000126581,ENSG00000197548,ENSG00000110497,ENSG00000177169,ENSG00000136436,ENSG00000183735,ENSG00000100292,ENSG00000150867,ENSG00000158828,ENSG00000155506,ENSG00000112425,ENSG00000206418,ENSG00000276293
GO:0007018	microtubule-based movement	biological_process	2.6545e-05	0.00072528	31.3949	66	3646	223	20206	ENSG00000176101,ENSG00000122705,ENSG00000170315,ENSG00000237649,ENSG00000131437,ENSG00000105948,ENSG00000101350,ENSG00000121621,ENSG00000142945,ENSG00000080371,ENSG00000107282,ENSG00000196072,ENSG00000197102,ENSG00000130479,ENSG00000186185,ENSG00000129250,ENSG00000166579,ENSG00000204843,ENSG00000138182,ENSG00000142192,ENSG00000185963,ENSG00000170759,ENSG00000144635,ENSG00000107863,ENSG00000181789…
GO:0051254	positive regulation of RNA metabolic process	biological_process	2.6585e-05	0.00072541	31.3942	351	3646	1575	20206	ENSG00000143970,ENSG00000085721,ENSG00000142208,ENSG00000124782,ENSG00000095794,ENSG00000065978,ENSG00000136319,ENSG00000108001,ENSG00000148840,ENSG00000091409,ENSG00000123908,ENSG00000188157,ENSG00000197063,ENSG00000135363,ENSG00000198791,ENSG00000153922,ENSG00000183576,ENSG00000164736,ENSG00000183735,ENSG00000125450,ENSG00000162775,ENSG00000103671,ENSG00000128016,ENSG00000101384,ENSG00000104973…
GO:0042255	ribosome assembly	biological_process	2.67e-05	0.00072728	31.383	22	3646	54	20206	ENSG00000140986,ENSG00000113460,ENSG00000167721,ENSG00000185088,ENSG00000254858,ENSG00000053372,ENSG00000189306,ENSG00000118246,ENSG00000108561,ENSG00000117133,ENSG00000215301,ENSG00000132153,ENSG00000132603,ENSG00000132591,ENSG00000181163,ENSG00000165733,ENSG00000125445,ENSG00000197498,ENSG00000242485,ENSG00000165496,ENSG00000146109,ENSG00000126524
GO:0072524	pyridine-containing compound metabolic process	biological_process	2.6724e-05	0.00072728	31.383	44	3646	135	20206	ENSG00000111669,ENSG00000168610,ENSG00000103485,ENSG00000101365,ENSG00000147162,ENSG00000074800,ENSG00000110435,ENSG00000149925,ENSG00000082212,ENSG00000183077,ENSG00000187097,ENSG00000161513,ENSG00000142657,ENSG00000169299,ENSG00000152556,ENSG00000186951,ENSG00000165280,ENSG00000172331,ENSG00000146701,ENSG00000102144,ENSG00000060762,ENSG00000105953,ENSG00000105220,ENSG00000111674,ENSG00000169738…
GO:0043409	negative regulation of MAPK cascade	biological_process	2.6993e-05	0.00073278	31.3503	49	3646	152	20206	ENSG00000086061,ENSG00000149177,ENSG00000134242,ENSG00000133895,ENSG00000196396,ENSG00000113575,ENSG00000108861,ENSG00000125538,ENSG00000150907,ENSG00000142208,ENSG00000107263,ENSG00000116741,ENSG00000143507,ENSG00000254087,ENSG00000127445,ENSG00000103653,ENSG00000154277,ENSG00000167085,ENSG00000128342,ENSG00000119185,ENSG00000163932,ENSG00000113161,ENSG00000276023,ENSG00000140443,ENSG00000186063…
GO:0006409	tRNA export from nucleus	biological_process	2.7073e-05	0.00073291	31.3495	16	3646	31	20206	ENSG00000095319,ENSG00000139496,ENSG00000196313,ENSG00000136243,ENSG00000213024,ENSG00000165271,ENSG00000126883,ENSG00000153201,ENSG00000058804,ENSG00000132341,ENSG00000110713,ENSG00000111581,ENSG00000155561,ENSG00000125450,ENSG00000102900,ENSG00000163002
GO:0071431	tRNA-containing ribonucleoprotein complex export from nucleus	biological_process	2.7073e-05	0.00073291	31.3495	16	3646	31	20206	ENSG00000136243,ENSG00000196313,ENSG00000139496,ENSG00000095319,ENSG00000153201,ENSG00000126883,ENSG00000165271,ENSG00000213024,ENSG00000110713,ENSG00000132341,ENSG00000058804,ENSG00000163002,ENSG00000102900,ENSG00000125450,ENSG00000155561,ENSG00000111581
GO:0009891	positive regulation of biosynthetic process	biological_process	2.7984e-05	0.0007566	31.2113	417	3646	1915	20206	ENSG00000140030,ENSG00000133816,ENSG00000181163,ENSG00000131196,ENSG00000182759,ENSG00000133895,ENSG00000167034,ENSG00000160741,ENSG00000205213,ENSG00000132170,ENSG00000104884,ENSG00000131408,ENSG00000162711,ENSG00000183978,ENSG00000127666,ENSG00000262814,ENSG00000116604,ENSG00000197451,ENSG00000156261,ENSG00000148400,ENSG00000183072,ENSG00000128342,ENSG00000120438,ENSG00000114650,ENSG00000119185…
GO:0071310	cellular response to organic substance	biological_process	2.8432e-05	0.00076771	31.148	480	3646	2246	20206	ENSG00000110092,ENSG00000137076,ENSG00000188342,ENSG00000135900,ENSG00000157933,ENSG00000163430,ENSG00000106080,ENSG00000044574,ENSG00000113739,ENSG00000142178,ENSG00000103035,ENSG00000147065,ENSG00000117410,ENSG00000185340,ENSG00000102871,ENSG00000214078,ENSG00000120889,ENSG00000108518,ENSG00000102003,ENSG00000047249,ENSG00000136111,ENSG00000169045,ENSG00000041982,ENSG00000157014,ENSG00000156299…
GO:0010243	response to organonitrogen compound	biological_process	2.9164e-05	0.0007854	31.0491	185	3646	774	20206	ENSG00000143545,ENSG00000125538,ENSG00000122779,ENSG00000121879,ENSG00000127314,ENSG00000180914,ENSG00000142330,ENSG00000157500,ENSG00000109606,ENSG00000159459,ENSG00000134333,ENSG00000084774,ENSG00000164171,ENSG00000096384,ENSG00000100292,ENSG00000105929,ENSG00000136244,ENSG00000114302,ENSG00000179295,ENSG00000078369,ENSG00000079337,ENSG00000184557,ENSG00000165704,ENSG00000155097,ENSG00000143799…
GO:0030433	ER-associated ubiquitin-dependent protein catabolic process	biological_process	2.9472e-05	0.00079268	31.009	29	3646	76	20206	ENSG00000131871,ENSG00000044574,ENSG00000185825,ENSG00000106803,ENSG00000165916,ENSG00000100519,ENSG00000115307,ENSG00000135018,ENSG00000101557,ENSG00000165280,ENSG00000100350,ENSG00000160087,ENSG00000104969,ENSG00000177239,ENSG00000100764,ENSG00000087191,ENSG00000184787,ENSG00000136986,ENSG00000109501,ENSG00000013275,ENSG00000161057,ENSG00000182446,ENSG00000163527,ENSG00000108588,ENSG00000113194…
GO:0032469	endoplasmic reticulum calcium ion homeostasis	biological_process	3.1064e-05	0.00083331	30.7919	12	3646	20	20206	ENSG00000150995,ENSG00000185825,ENSG00000139644,ENSG00000143183,ENSG00000142192,ENSG00000198959,ENSG00000030110,ENSG00000174437,ENSG00000178719,ENSG00000109501,ENSG00000087088,ENSG00000100379
GO:0030705	cytoskeleton-dependent intracellular transport	biological_process	3.1765e-05	0.00085102	30.7006	42	3646	125	20206	ENSG00000090889,ENSG00000176101,ENSG00000170315,ENSG00000154277,ENSG00000177879,ENSG00000131437,ENSG00000118193,ENSG00000105948,ENSG00000101350,ENSG00000080371,ENSG00000137807,ENSG00000107282,ENSG00000124333,ENSG00000159433,ENSG00000072864,ENSG00000186222,ENSG00000196072,ENSG00000130479,ENSG00000070718,ENSG00000129250,ENSG00000163811,ENSG00000138069,ENSG00000166579,ENSG00000204843,ENSG00000175582…
GO:0006383	transcription from RNA polymerase III promoter	biological_process	3.2699e-05	0.00087378	30.586	23	3646	55	20206	ENSG00000100413,ENSG00000164975,ENSG00000148606,ENSG00000174446,ENSG00000177700,ENSG00000148308,ENSG00000119041,ENSG00000100888,ENSG00000099817,ENSG00000161980,ENSG00000198793,ENSG00000165684,ENSG00000113356,ENSG00000105656,ENSG00000115207,ENSG00000058600,ENSG00000141564,ENSG00000171453,ENSG00000077235,ENSG00000163882,ENSG00000147669,ENSG00000155115,ENSG00000179632
GO:0051668	localization within membrane	biological_process	3.3292e-05	0.00088733	30.5191	32	3646	87	20206	ENSG00000170043,ENSG00000140945,ENSG00000152700,ENSG00000105063,ENSG00000163235,ENSG00000114354,ENSG00000138802,ENSG00000036257,ENSG00000167110,ENSG00000206560,ENSG00000107651,ENSG00000054116,ENSG00000138768,ENSG00000058804,ENSG00000085063,ENSG00000186480,ENSG00000180398,ENSG00000150961,ENSG00000265808,ENSG00000176986,ENSG00000138073,ENSG00000160218,ENSG00000073969,ENSG00000157020,ENSG00000196655…
GO:0017038	protein import	biological_process	3.3485e-05	0.00089133	30.4996	91	3646	336	20206	ENSG00000141385,ENSG00000198793,ENSG00000153201,ENSG00000126883,ENSG00000099901,ENSG00000213024,ENSG00000124762,ENSG00000068001,ENSG00000170606,ENSG00000160294,ENSG00000124207,ENSG00000134375,ENSG00000166923,ENSG00000109917,ENSG00000130726,ENSG00000102900,ENSG00000221823,ENSG00000019549,ENSG00000155561,ENSG00000090020,ENSG00000117450,ENSG00000117408,ENSG00000101843,ENSG00000141232,ENSG00000100216…
GO:0071901	negative regulation of protein serine/threonine kinase activity	biological_process	3.4783e-05	0.00092468	30.3401	43	3646	130	20206	ENSG00000090447,ENSG00000185043,ENSG00000086061,ENSG00000149177,ENSG00000175063,ENSG00000133895,ENSG00000134242,ENSG00000171033,ENSG00000106617,ENSG00000196396,ENSG00000113575,ENSG00000108861,ENSG00000125538,ENSG00000005249,ENSG00000116741,ENSG00000101391,ENSG00000143507,ENSG00000254087,ENSG00000150457,ENSG00000170027,ENSG00000154277,ENSG00000166851,ENSG00000036257,ENSG00000114302,ENSG00000163932…
GO:0050767	regulation of neurogenesis	biological_process	3.5094e-05	0.00093176	30.307	165	3646	670	20206	ENSG00000112658,ENSG00000106683,ENSG00000135622,ENSG00000138182,ENSG00000176248,ENSG00000124126,ENSG00000142453,ENSG00000088305,ENSG00000128829,ENSG00000118785,ENSG00000198825,ENSG00000277586,ENSG00000099901,ENSG00000113273,ENSG00000198793,ENSG00000130827,ENSG00000179242,ENSG00000071127,ENSG00000132359,ENSG00000115310,ENSG00000176749,ENSG00000115844,ENSG00000143507,ENSG00000101391,ENSG00000254087…
GO:0051704	multi-organism process	biological_process	3.5789e-05	0.00094898	30.2274	521	3646	2512	20206	ENSG00000175115,ENSG00000128342,ENSG00000013297,ENSG00000155975,ENSG00000164266,ENSG00000204390,ENSG00000187908,ENSG00000075785,ENSG00000205213,ENSG00000010810,ENSG00000160741,ENSG00000104884,ENSG00000119541,ENSG00000180370,ENSG00000143761,ENSG00000042753,ENSG00000071859,ENSG00000167601,ENSG00000163468,ENSG00000163251,ENSG00000182134,ENSG00000180198,ENSG00000087365,ENSG00000135624,ENSG00000277632…
GO:0032210	regulation of telomere maintenance via telomerase	biological_process	3.5987e-05	0.00095301	30.209	20	3646	45	20206	ENSG00000100030,ENSG00000254093,ENSG00000107960,ENSG00000178999,ENSG00000166226,ENSG00000150753,ENSG00000151414,ENSG00000130826,ENSG00000135624,ENSG00000135372,ENSG00000175054,ENSG00000163468,ENSG00000141499,ENSG00000156261,ENSG00000120438,ENSG00000117650,ENSG00000198952,ENSG00000115484,ENSG00000146731,ENSG00000085511
GO:0060071	Wnt signaling pathway, planar cell polarity pathway	biological_process	3.6876e-05	0.0009753	30.1086	41	3646	124	20206	ENSG00000161203,ENSG00000173218,ENSG00000197170,ENSG00000013275,ENSG00000107404,ENSG00000087191,ENSG00000125818,ENSG00000100567,ENSG00000126067,ENSG00000159352,ENSG00000008018,ENSG00000173692,ENSG00000277791,ENSG00000198742,ENSG00000170315,ENSG00000100764,ENSG00000103035,ENSG00000108854,ENSG00000108671,ENSG00000165916,ENSG00000100519,ENSG00000101182,ENSG00000075275,ENSG00000161057,ENSG00000143106…
GO:0010833	telomere maintenance via telomere lengthening	biological_process	3.9081e-05	0.0010297	29.8729	25	3646	63	20206	ENSG00000254093,ENSG00000100030,ENSG00000166848,ENSG00000151414,ENSG00000107960,ENSG00000166226,ENSG00000178999,ENSG00000150753,ENSG00000135372,ENSG00000130826,ENSG00000135624,ENSG00000182117,ENSG00000005007,ENSG00000117650,ENSG00000120438,ENSG00000115484,ENSG00000198952,ENSG00000146731,ENSG00000143799,ENSG00000085511,ENSG00000175054,ENSG00000145912,ENSG00000156261,ENSG00000141499,ENSG00000163468
GO:0018107	peptidyl-threonine phosphorylation	biological_process	3.9262e-05	0.0010331	29.8586	30	3646	79	20206	ENSG00000173020,ENSG00000172939,ENSG00000060237,ENSG00000164715,ENSG00000103888,ENSG00000163932,ENSG00000140992,ENSG00000072518,ENSG00000112742,ENSG00000143933,ENSG00000176749,ENSG00000135932,ENSG00000082701,ENSG00000100749,ENSG00000198668,ENSG00000064393,ENSG00000136158,ENSG00000104312,ENSG00000135503,ENSG00000176170,ENSG00000166851,ENSG00000078140,ENSG00000106617,ENSG00000087095,ENSG00000142208…
GO:1901698	response to nitrogen compound	biological_process	3.9327e-05	0.0010335	29.8569	203	3646	866	20206	ENSG00000141564,ENSG00000172380,ENSG00000128524,ENSG00000135750,ENSG00000143839,ENSG00000079805,ENSG00000239672,ENSG00000153201,ENSG00000159720,ENSG00000070785,ENSG00000127191,ENSG00000024048,ENSG00000044115,ENSG00000162104,ENSG00000112972,ENSG00000165699,ENSG00000011485,ENSG00000051523,ENSG00000079785,ENSG00000166949,ENSG00000109787,ENSG00000172354,ENSG00000142192,ENSG00000134248,ENSG00000102265…
GO:0051302	regulation of cell division	biological_process	4.0508e-05	0.0010618	29.7396	76	3646	272	20206	ENSG00000178999,ENSG00000197461,ENSG00000117399,ENSG00000185043,ENSG00000135476,ENSG00000163235,ENSG00000125538,ENSG00000127445,ENSG00000126581,ENSG00000154473,ENSG00000166851,ENSG00000036257,ENSG00000134057,ENSG00000130695,ENSG00000101350,ENSG00000141198,ENSG00000099901,ENSG00000181773,ENSG00000196455,ENSG00000169679,ENSG00000144635,ENSG00000154429,ENSG00000198668,ENSG00000163132,ENSG00000130177…
GO:0055086	nucleobase-containing small molecule metabolic process	biological_process	4.0717e-05	0.001066	29.7224	176	3646	757	20206	ENSG00000013375,ENSG00000067057,ENSG00000106348,ENSG00000104687,ENSG00000163931,ENSG00000112541,ENSG00000129187,ENSG00000198888,ENSG00000131236,ENSG00000147224,ENSG00000173660,ENSG00000154518,ENSG00000233276,ENSG00000241468,ENSG00000157881,ENSG00000159921,ENSG00000004779,ENSG00000179958,ENSG00000213619,ENSG00000116337,ENSG00000108179,ENSG00000186951,ENSG00000136810,ENSG00000136928,ENSG00000132840…
GO:0048284	organelle fusion	biological_process	4.1348e-05	0.0010811	29.6613	58	3646	193	20206	ENSG00000135823,ENSG00000068354,ENSG00000170759,ENSG00000136111,ENSG00000136436,ENSG00000198863,ENSG00000204634,ENSG00000011347,ENSG00000153531,ENSG00000107021,ENSG00000148343,ENSG00000030110,ENSG00000074319,ENSG00000180488,ENSG00000166900,ENSG00000175073,ENSG00000049245,ENSG00000176171,ENSG00000140379,ENSG00000065882,ENSG00000135966,ENSG00000065135,ENSG00000160803,ENSG00000164674,ENSG00000104142…
GO:0007034	vacuolar transport	biological_process	4.1432e-05	0.0010819	29.6581	35	3646	99	20206	ENSG00000206418,ENSG00000074319,ENSG00000013016,ENSG00000143761,ENSG00000136100,ENSG00000135966,ENSG00000102471,ENSG00000104142,ENSG00000131475,ENSG00000086065,ENSG00000143376,ENSG00000141458,ENSG00000131165,ENSG00000113273,ENSG00000103174,ENSG00000077782,ENSG00000166747,ENSG00000196455,ENSG00000141252,ENSG00000147457,ENSG00000126581,ENSG00000171100,ENSG00000215305,ENSG00000178950,ENSG00000198742…
GO:1904356	regulation of telomere maintenance via telomere lengthening	biological_process	4.2929e-05	0.0011196	29.5094	21	3646	49	20206	ENSG00000163468,ENSG00000141499,ENSG00000156261,ENSG00000175054,ENSG00000143799,ENSG00000085511,ENSG00000146731,ENSG00000115484,ENSG00000198952,ENSG00000120438,ENSG00000117650,ENSG00000130826,ENSG00000135624,ENSG00000135372,ENSG00000150753,ENSG00000107960,ENSG00000178999,ENSG00000166226,ENSG00000151414,ENSG00000100030,ENSG00000254093
GO:0018210	peptidyl-threonine modification	biological_process	4.32e-05	0.0011253	29.4873	31	3646	83	20206	ENSG00000060237,ENSG00000173020,ENSG00000172939,ENSG00000103888,ENSG00000163932,ENSG00000164715,ENSG00000072518,ENSG00000112742,ENSG00000140992,ENSG00000143933,ENSG00000176749,ENSG00000135932,ENSG00000100749,ENSG00000082701,ENSG00000135503,ENSG00000198668,ENSG00000064393,ENSG00000136158,ENSG00000104312,ENSG00000166851,ENSG00000176170,ENSG00000078140,ENSG00000106617,ENSG00000142208,ENSG00000087095…
GO:1903311	regulation of mRNA metabolic process	biological_process	4.4502e-05	0.0011559	29.3708	42	3646	127	20206	ENSG00000005007,ENSG00000152332,ENSG00000265241,ENSG00000150459,ENSG00000196235,ENSG00000109111,ENSG00000111786,ENSG00000108561,ENSG00000141543,ENSG00000134815,ENSG00000114503,ENSG00000141232,ENSG00000125944,ENSG00000090060,ENSG00000198730,ENSG00000104824,ENSG00000138035,ENSG00000099995,ENSG00000109971,ENSG00000110107,ENSG00000011304,ENSG00000159140,ENSG00000103549,ENSG00000071626,ENSG00000182872…
GO:0006644	phospholipid metabolic process	biological_process	4.472e-05	0.001159	29.3592	111	3646	430	20206	ENSG00000136908,ENSG00000171608,ENSG00000152642,ENSG00000143845,ENSG00000113070,ENSG00000084710,ENSG00000120697,ENSG00000143393,ENSG00000163932,ENSG00000068383,ENSG00000176095,ENSG00000110497,ENSG00000090054,ENSG00000171100,ENSG00000138678,ENSG00000166908,ENSG00000176485,ENSG00000115020,ENSG00000167508,ENSG00000182372,ENSG00000139163,ENSG00000010810,ENSG00000138018,ENSG00000197601,ENSG00000068078…
GO:0001736	establishment of planar polarity	biological_process	4.6115e-05	0.0011922	29.2365	44	3646	137	20206	ENSG00000143106,ENSG00000108344,ENSG00000075275,ENSG00000161057,ENSG00000131467,ENSG00000175166,ENSG00000108854,ENSG00000100764,ENSG00000103035,ENSG00000100519,ENSG00000101182,ENSG00000108671,ENSG00000165916,ENSG00000068878,ENSG00000108518,ENSG00000142507,ENSG00000042753,ENSG00000100804,ENSG00000099341,ENSG00000101843,ENSG00000185627,ENSG00000136930,ENSG00000156299,ENSG00000163636,ENSG00000115233…
GO:0007164	establishment of tissue polarity	biological_process	4.6115e-05	0.0011922	29.2365	44	3646	137	20206	ENSG00000163636,ENSG00000185627,ENSG00000156299,ENSG00000136930,ENSG00000115233,ENSG00000163251,ENSG00000068878,ENSG00000142507,ENSG00000108518,ENSG00000100804,ENSG00000042753,ENSG00000101843,ENSG00000099341,ENSG00000108854,ENSG00000100764,ENSG00000103035,ENSG00000101182,ENSG00000100519,ENSG00000165916,ENSG00000108671,ENSG00000143106,ENSG00000108344,ENSG00000161057,ENSG00000075275,ENSG00000175166…
GO:0042590	antigen processing and presentation of exogenous peptide antigen via MHC class I	biological_process	4.6731e-05	0.0012051	29.1898	34	3646	98	20206	ENSG00000100804,ENSG00000099341,ENSG00000101843,ENSG00000068878,ENSG00000082781,ENSG00000142507,ENSG00000113441,ENSG00000051523,ENSG00000136930,ENSG00000185627,ENSG00000163636,ENSG00000115233,ENSG00000131467,ENSG00000175166,ENSG00000143106,ENSG00000108344,ENSG00000161057,ENSG00000100519,ENSG00000101182,ENSG00000108671,ENSG00000165916,ENSG00000103035,ENSG00000100764,ENSG00000277791,ENSG00000173692…
GO:0051306	mitotic sister chromatid separation	biological_process	4.6931e-05	0.0012087	29.1768	20	3646	46	20206	ENSG00000144535,ENSG00000156970,ENSG00000169679,ENSG00000175063,ENSG00000144635,ENSG00000126226,ENSG00000105568,ENSG00000135476,ENSG00000126787,ENSG00000164109,ENSG00000138778,ENSG00000154473,ENSG00000166851,ENSG00000036257,ENSG00000134057,ENSG00000002822,ENSG00000004897,ENSG00000120129,ENSG00000156831,ENSG00000112742
GO:0002009	morphogenesis of an epithelium	biological_process	4.7549e-05	0.0012231	29.1254	141	3646	563	20206	ENSG00000155366,ENSG00000161203,ENSG00000152661,ENSG00000104375,ENSG00000124782,ENSG00000163539,ENSG00000173692,ENSG00000162775,ENSG00000154764,ENSG00000101384,ENSG00000133961,ENSG00000164736,ENSG00000103494,ENSG00000159352,ENSG00000075275,ENSG00000105329,ENSG00000184937,ENSG00000215021,ENSG00000100764,ENSG00000100519,ENSG00000129514,ENSG00000101182,ENSG00000142507,ENSG00000109062,ENSG00000068878…
GO:0032204	regulation of telomere maintenance	biological_process	4.8535e-05	0.0012469	29.0417	26	3646	67	20206	ENSG00000175054,ENSG00000012061,ENSG00000163468,ENSG00000141499,ENSG00000156261,ENSG00000120438,ENSG00000117650,ENSG00000198952,ENSG00000115484,ENSG00000146731,ENSG00000143799,ENSG00000085511,ENSG00000163938,ENSG00000100030,ENSG00000187555,ENSG00000254093,ENSG00000150753,ENSG00000107960,ENSG00000178999,ENSG00000166226,ENSG00000188827,ENSG00000166848,ENSG00000151414,ENSG00000130826,ENSG00000135624…
GO:0048869	cellular developmental process	biological_process	4.8761e-05	0.0012512	29.0267	818	3646	4004	20206	ENSG00000109111,ENSG00000102606,ENSG00000044115,ENSG00000064932,ENSG00000087088,ENSG00000116641,ENSG00000151466,ENSG00000204469,ENSG00000140526,ENSG00000165410,ENSG00000114416,ENSG00000239672,ENSG00000174306,ENSG00000183258,ENSG00000104312,ENSG00000135503,ENSG00000133393,ENSG00000090020,ENSG00000068971,ENSG00000130726,ENSG00000130559,ENSG00000166949,ENSG00000149294,ENSG00000004142,ENSG00000100632…
GO:0048666	neuron development	biological_process	4.915e-05	0.0012596	28.9977	228	3646	975	20206	ENSG00000179295,ENSG00000155256,ENSG00000092421,ENSG00000141522,ENSG00000115738,ENSG00000138802,ENSG00000142949,ENSG00000165704,ENSG00000124772,ENSG00000004478,ENSG00000168374,ENSG00000018236,ENSG00000251322,ENSG00000203879,ENSG00000159216,ENSG00000136244,ENSG00000115317,ENSG00000080371,ENSG00000107404,ENSG00000146425,ENSG00000105186,ENSG00000185043,ENSG00000143545,ENSG00000136271,ENSG00000095539…
GO:0051292	nuclear pore complex assembly	biological_process	5.1303e-05	0.0013131	28.817	8	3646	10	20206	ENSG00000111581,ENSG00000153207,ENSG00000155561,ENSG00000102900,ENSG00000058804,ENSG00000110713,ENSG00000109133,ENSG00000115310
GO:0009308	amine metabolic process	biological_process	5.3143e-05	0.0013568	28.6748	66	3646	233	20206	ENSG00000176485,ENSG00000123505,ENSG00000105607,ENSG00000088826,ENSG00000163932,ENSG00000159352,ENSG00000126067,ENSG00000173692,ENSG00000069535,ENSG00000090054,ENSG00000125618,ENSG00000100764,ENSG00000103035,ENSG00000136699,ENSG00000155096,ENSG00000103066,ENSG00000108671,ENSG00000189221,ENSG00000101182,ENSG00000100519,ENSG00000161057,ENSG00000093010,ENSG00000102172,ENSG00000175166,ENSG00000164023…
GO:0030397	membrane disassembly	biological_process	5.3204e-05	0.0013568	28.6748	20	3646	46	20206	ENSG00000058804,ENSG00000134057,ENSG00000110713,ENSG00000157456,ENSG00000166579,ENSG00000155561,ENSG00000111581,ENSG00000100749,ENSG00000163002,ENSG00000166851,ENSG00000125450,ENSG00000102900,ENSG00000139496,ENSG00000095319,ENSG00000196313,ENSG00000136243,ENSG00000213024,ENSG00000011243,ENSG00000126883,ENSG00000153201
GO:0051081	nuclear envelope disassembly	biological_process	5.3204e-05	0.0013568	28.6748	20	3646	46	20206	ENSG00000058804,ENSG00000134057,ENSG00000110713,ENSG00000166579,ENSG00000157456,ENSG00000100749,ENSG00000155561,ENSG00000111581,ENSG00000166851,ENSG00000163002,ENSG00000125450,ENSG00000102900,ENSG00000196313,ENSG00000095319,ENSG00000139496,ENSG00000136243,ENSG00000213024,ENSG00000011243,ENSG00000153201,ENSG00000126883
GO:0046931	pore complex assembly	biological_process	5.3449e-05	0.0013613	28.6605	10	3646	15	20206	ENSG00000058804,ENSG00000163468,ENSG00000156261,ENSG00000115310,ENSG00000110713,ENSG00000109133,ENSG00000111581,ENSG00000155561,ENSG00000153207,ENSG00000102900
GO:0009117	nucleotide metabolic process	biological_process	5.401e-05	0.0013739	28.6204	162	3646	692	20206	ENSG00000133020,ENSG00000171314,ENSG00000153823,ENSG00000125356,ENSG00000178741,ENSG00000119125,ENSG00000179271,ENSG00000172269,ENSG00000159199,ENSG00000143179,ENSG00000204388,ENSG00000154328,ENSG00000173540,ENSG00000198763,ENSG00000156515,ENSG00000087470,ENSG00000122882,ENSG00000198886,ENSG00000153574,ENSG00000113161,ENSG00000156110,ENSG00000060762,ENSG00000145494,ENSG00000105220,ENSG00000198899…
GO:0007080	mitotic metaphase plate congression	biological_process	5.4123e-05	0.0013751	28.6167	17	3646	36	20206	ENSG00000036257,ENSG00000134222,ENSG00000126581,ENSG00000134690,ENSG00000118193,ENSG00000147457,ENSG00000237649,ENSG00000134057,ENSG00000254093,ENSG00000121621,ENSG00000142945,ENSG00000131165,ENSG00000179041,ENSG00000138778,ENSG00000119541,ENSG00000086065,ENSG00000083937
GO:0051983	regulation of chromosome segregation	biological_process	5.5115e-05	0.0013986	28.5431	28	3646	75	20206	ENSG00000126581,ENSG00000154473,ENSG00000117650,ENSG00000166851,ENSG00000036257,ENSG00000134057,ENSG00000002822,ENSG00000116560,ENSG00000004897,ENSG00000120129,ENSG00000156831,ENSG00000112742,ENSG00000134644,ENSG00000178999,ENSG00000156970,ENSG00000114346,ENSG00000076382,ENSG00000169679,ENSG00000142945,ENSG00000175063,ENSG00000144635,ENSG00000126226,ENSG00000135476,ENSG00000126787,ENSG00000164109…
GO:0031344	regulation of cell projection organization	biological_process	5.5843e-05	0.0014136	28.4967	136	3646	542	20206	ENSG00000135679,ENSG00000178950,ENSG00000135387,ENSG00000254087,ENSG00000132359,ENSG00000176749,ENSG00000115310,ENSG00000179242,ENSG00000130827,ENSG00000128567,ENSG00000138623,ENSG00000069956,ENSG00000134470,ENSG00000117399,ENSG00000071054,ENSG00000149798,ENSG00000112697,ENSG00000159753,ENSG00000142627,ENSG00000100379,ENSG00000124126,ENSG00000142453,ENSG00000136158,ENSG00000176248,ENSG00000135622…
GO:0032870	cellular response to hormone stimulus	biological_process	5.5969e-05	0.001415	28.4924	132	3646	527	20206	ENSG00000119508,ENSG00000197535,ENSG00000173153,ENSG00000137449,ENSG00000146648,ENSG00000196396,ENSG00000100030,ENSG00000153823,ENSG00000088205,ENSG00000100554,ENSG00000131100,ENSG00000140992,ENSG00000125952,ENSG00000115548,ENSG00000159167,ENSG00000250565,ENSG00000140443,ENSG00000159346,ENSG00000135679,ENSG00000103653,ENSG00000254087,ENSG00000127588,ENSG00000089159,ENSG00000156709,ENSG00000141458…
GO:0007033	vacuole organization	biological_process	5.6258e-05	0.0014206	28.4753	48	3646	154	20206	ENSG00000138069,ENSG00000143761,ENSG00000160803,ENSG00000068354,ENSG00000136436,ENSG00000011347,ENSG00000085978,ENSG00000150867,ENSG00000074319,ENSG00000158828,ENSG00000157954,ENSG00000149557,ENSG00000113273,ENSG00000034713,ENSG00000103174,ENSG00000168397,ENSG00000086065,ENSG00000104142,ENSG00000135018,ENSG00000101844,ENSG00000112367,ENSG00000110046,ENSG00000165280,ENSG00000126581,ENSG00000171100…
GO:0051310	metaphase plate congression	biological_process	5.7242e-05	0.0014437	28.4052	20	3646	46	20206	ENSG00000101447,ENSG00000126581,ENSG00000164949,ENSG00000134222,ENSG00000036257,ENSG00000134057,ENSG00000002822,ENSG00000237649,ENSG00000134690,ENSG00000118193,ENSG00000147457,ENSG00000131165,ENSG00000254093,ENSG00000121621,ENSG00000142945,ENSG00000086065,ENSG00000083937,ENSG00000119541,ENSG00000138778,ENSG00000179041
GO:0010501	RNA secondary structure unwinding	biological_process	5.8099e-05	0.0014635	28.3461	22	3646	52	20206	ENSG00000178105,ENSG00000105671,ENSG00000126070,ENSG00000183258,ENSG00000278053,ENSG00000111364,ENSG00000064703,ENSG00000174243,ENSG00000110367,ENSG00000079785,ENSG00000141543,ENSG00000215301,ENSG00000088205,ENSG00000125485,ENSG00000123064,ENSG00000123908,ENSG00000165732,ENSG00000185163,ENSG00000089737,ENSG00000123136,ENSG00000124228,ENSG00000136271
GO:0000075	cell cycle checkpoint	biological_process	5.8207e-05	0.0014645	28.3431	68	3646	238	20206	ENSG00000185515,ENSG00000104419,ENSG00000168411,ENSG00000087586,ENSG00000198791,ENSG00000112742,ENSG00000184481,ENSG00000155508,ENSG00000171552,ENSG00000117748,ENSG00000149948,ENSG00000181163,ENSG00000142208,ENSG00000205250,ENSG00000139842,ENSG00000137812,ENSG00000198176,ENSG00000173559,ENSG00000136273,ENSG00000075218,ENSG00000002822,ENSG00000037474,ENSG00000120129,ENSG00000175054,ENSG00000156970…
GO:0051171	regulation of nitrogen compound metabolic process	biological_process	5.8313e-05	0.0014653	28.3407	919	3646	4541	20206	ENSG00000149600,ENSG00000170100,ENSG00000167281,ENSG00000011304,ENSG00000087095,ENSG00000067334,ENSG00000006459,ENSG00000152661,ENSG00000080824,ENSG00000144747,ENSG00000130254,ENSG00000132740,ENSG00000089048,ENSG00000111145,ENSG00000102096,ENSG00000117650,ENSG00000024526,ENSG00000111361,ENSG00000134569,ENSG00000060339,ENSG00000114867,ENSG00000070404,ENSG00000113649,ENSG00000075539,ENSG00000163932…
GO:0030029	actin filament-based process	biological_process	5.9481e-05	0.0014929	28.2597	160	3646	660	20206	ENSG00000100034,ENSG00000106683,ENSG00000131504,ENSG00000132341,ENSG00000112658,ENSG00000163739,ENSG00000079819,ENSG00000116489,ENSG00000159753,ENSG00000082781,ENSG00000177885,ENSG00000136068,ENSG00000124126,ENSG00000109063,ENSG00000168334,ENSG00000196923,ENSG00000088986,ENSG00000149930,ENSG00000130402,ENSG00000138660,ENSG00000198793,ENSG00000186635,ENSG00000159167,ENSG00000140992,ENSG00000176749…
GO:0071375	cellular response to peptide hormone stimulus	biological_process	6.0086e-05	0.0015062	28.2212	79	3646	287	20206	ENSG00000159720,ENSG00000168243,ENSG00000162104,ENSG00000172380,ENSG00000128524,ENSG00000145386,ENSG00000115415,ENSG00000131871,ENSG00000114737,ENSG00000149639,ENSG00000177885,ENSG00000090020,ENSG00000165699,ENSG00000147162,ENSG00000100401,ENSG00000051523,ENSG00000172354,ENSG00000100554,ENSG00000100030,ENSG00000153823,ENSG00000131100,ENSG00000137449,ENSG00000173153,ENSG00000125538,ENSG00000119508…
GO:0002479	antigen processing and presentation of exogenous peptide antigen via MHC class I, TAP-dependent	biological_process	6.0781e-05	0.0015218	28.1764	33	3646	95	20206	ENSG00000131467,ENSG00000175166,ENSG00000161057,ENSG00000108344,ENSG00000143106,ENSG00000165916,ENSG00000108671,ENSG00000101182,ENSG00000100519,ENSG00000103035,ENSG00000100764,ENSG00000101843,ENSG00000099341,ENSG00000100804,ENSG00000142507,ENSG00000082781,ENSG00000068878,ENSG00000051523,ENSG00000115233,ENSG00000163636,ENSG00000185627,ENSG00000136930,ENSG00000125818,ENSG00000087191,ENSG00000013275…
GO:0048584	positive regulation of response to stimulus	biological_process	6.118e-05	0.0015281	28.1585	453	3646	2132	20206	ENSG00000092445,ENSG00000157933,ENSG00000173327,ENSG00000027075,ENSG00000164054,ENSG00000132824,ENSG00000167193,ENSG00000138166,ENSG00000102871,ENSG00000214078,ENSG00000103035,ENSG00000131016,ENSG00000152413,ENSG00000164086,ENSG00000120889,ENSG00000166900,ENSG00000204209,ENSG00000164924,ENSG00000156299,ENSG00000111321,ENSG00000111229,ENSG00000166813,ENSG00000171552,ENSG00000169252,ENSG00000066279…
GO:0000479	endonucleolytic cleavage of tricistronic rRNA transcript (SSU-rRNA, 5.8S rRNA, LSU-rRNA)	biological_process	6.1463e-05	0.0015333	28.1437	9	3646	13	20206	ENSG00000120800,ENSG00000167721,ENSG00000119616,ENSG00000261236,ENSG00000120158,ENSG00000179041,ENSG00000165733,ENSG00000087269,ENSG00000146109
GO:0045860	positive regulation of protein kinase activity	biological_process	6.1635e-05	0.0015357	28.1369	120	3646	473	20206	ENSG00000166923,ENSG00000149930,ENSG00000130340,ENSG00000105851,ENSG00000141564,ENSG00000130758,ENSG00000162104,ENSG00000259207,ENSG00000124762,ENSG00000141198,ENSG00000156265,ENSG00000111961,ENSG00000127191,ENSG00000087088,ENSG00000135090,ENSG00000120694,ENSG00000162734,ENSG00000143933,ENSG00000030110,ENSG00000076604,ENSG00000142871,ENSG00000158828,ENSG00000198909,ENSG00000124145,ENSG00000197442…
GO:0030334	regulation of cell migration	biological_process	6.3329e-05	0.0015742	28.0294	166	3646	689	20206	ENSG00000092421,ENSG00000127837,ENSG00000085719,ENSG00000141376,ENSG00000141522,ENSG00000173334,ENSG00000100292,ENSG00000198420,ENSG00000065613,ENSG00000136244,ENSG00000107937,ENSG00000070061,ENSG00000164171,ENSG00000137135,ENSG00000101367,ENSG00000185043,ENSG00000140945,ENSG00000197461,ENSG00000113811,ENSG00000162614,ENSG00000147459,ENSG00000105976,ENSG00000095539,ENSG00000122861,ENSG00000008294…
GO:1903008	organelle disassembly	biological_process	6.3955e-05	0.0015859	27.9972	64	3646	223	20206	ENSG00000105401,ENSG00000185532,ENSG00000165506,ENSG00000139112,ENSG00000145782,ENSG00000099904,ENSG00000152256,ENSG00000105723,ENSG00000055483,ENSG00000148606,ENSG00000067057,ENSG00000110497,ENSG00000198742,ENSG00000085733,ENSG00000078237,ENSG00000063244,ENSG00000168411,ENSG00000181830,ENSG00000167088,ENSG00000116688,ENSG00000034713,ENSG00000125835,ENSG00000101844,ENSG00000110046,ENSG00000232119…
GO:0051031	tRNA transport	biological_process	6.4923e-05	0.0016061	27.9423	16	3646	33	20206	ENSG00000111581,ENSG00000155561,ENSG00000163002,ENSG00000125450,ENSG00000102900,ENSG00000132341,ENSG00000058804,ENSG00000110713,ENSG00000213024,ENSG00000153201,ENSG00000165271,ENSG00000126883,ENSG00000196313,ENSG00000095319,ENSG00000139496,ENSG00000136243
GO:0009719	response to endogenous stimulus	biological_process	6.5008e-05	0.0016062	27.942	337	3646	1534	20206	ENSG00000108773,ENSG00000119630,ENSG00000197046,ENSG00000128059,ENSG00000173039,ENSG00000171310,ENSG00000198695,ENSG00000156642,ENSG00000183207,ENSG00000077782,ENSG00000111786,ENSG00000102967,ENSG00000198840,ENSG00000153162,ENSG00000118046,ENSG00000115211,ENSG00000108854,ENSG00000140564,ENSG00000142168,ENSG00000165802,ENSG00000165458,ENSG00000132471,ENSG00000105176,ENSG00000114650,ENSG00000119185…
GO:0051304	chromosome separation	biological_process	6.7157e-05	0.0016573	27.806	24	3646	61	20206	ENSG00000010292,ENSG00000112742,ENSG00000156831,ENSG00000120129,ENSG00000004897,ENSG00000134057,ENSG00000002822,ENSG00000187790,ENSG00000036257,ENSG00000166851,ENSG00000154473,ENSG00000138778,ENSG00000164109,ENSG00000126787,ENSG00000135476,ENSG00000105568,ENSG00000126226,ENSG00000144635,ENSG00000169689,ENSG00000175063,ENSG00000151503,ENSG00000169679,ENSG00000144535,ENSG00000156970
GO:0042059	negative regulation of epidermal growth factor receptor signaling pathway	biological_process	6.7409e-05	0.0016598	27.7994	19	3646	43	20206	ENSG00000147010,ENSG00000122705,ENSG00000042753,ENSG00000170315,ENSG00000136158,ENSG00000177885,ENSG00000063245,ENSG00000070423,ENSG00000136738,ENSG00000161203,ENSG00000127527,ENSG00000013588,ENSG00000146648,ENSG00000185359,ENSG00000213024,ENSG00000102606,ENSG00000149177,ENSG00000075785,ENSG00000129515
GO:0006753	nucleoside phosphate metabolic process	biological_process	6.9012e-05	0.001693	27.7134	163	3646	700	20206	ENSG00000067057,ENSG00000013375,ENSG00000106348,ENSG00000129187,ENSG00000112541,ENSG00000163931,ENSG00000147224,ENSG00000131236,ENSG00000198888,ENSG00000173660,ENSG00000233276,ENSG00000154518,ENSG00000241468,ENSG00000159921,ENSG00000157881,ENSG00000116337,ENSG00000213619,ENSG00000179958,ENSG00000004779,ENSG00000136928,ENSG00000186951,ENSG00000108179,ENSG00000131459,ENSG00000114353,ENSG00000168610…
GO:0045740	positive regulation of DNA replication	biological_process	7.1214e-05	0.0017436	27.5855	33	3646	95	20206	ENSG00000156261,ENSG00000136244,ENSG00000116161,ENSG00000140443,ENSG00000085511,ENSG00000120438,ENSG00000117650,ENSG00000109079,ENSG00000146648,ENSG00000178999,ENSG00000107960,ENSG00000197461,ENSG00000151414,ENSG00000148337,ENSG00000100030,ENSG00000163468,ENSG00000141499,ENSG00000175054,ENSG00000165891,ENSG00000164400,ENSG00000146731,ENSG00000115484,ENSG00000161692,ENSG00000166923,ENSG00000174775…
GO:0043484	regulation of RNA splicing	biological_process	7.4772e-05	0.0018256	27.3859	36	3646	105	20206	ENSG00000181222,ENSG00000124942,ENSG00000152601,ENSG00000169045,ENSG00000108561,ENSG00000141543,ENSG00000132819,ENSG00000104824,ENSG00000102103,ENSG00000149187,ENSG00000169813,ENSG00000150459,ENSG00000109917,ENSG00000265241,ENSG00000152332,ENSG00000111786,ENSG00000107290,ENSG00000126254,ENSG00000063244,ENSG00000197976,ENSG00000061936,ENSG00000179335,ENSG00000159140,ENSG00000110107,ENSG00000011304…
GO:0031123	RNA 3'-end processing	biological_process	7.6658e-05	0.0018651	27.293	42	3646	131	20206	ENSG00000196235,ENSG00000130826,ENSG00000006744,ENSG00000014164,ENSG00000111786,ENSG00000176102,ENSG00000133226,ENSG00000265241,ENSG00000100296,ENSG00000140829,ENSG00000130713,ENSG00000123136,ENSG00000187772,ENSG00000125755,ENSG00000138035,ENSG00000141543,ENSG00000101811,ENSG00000142192,ENSG00000164609,ENSG00000114503,ENSG00000141232,ENSG00000198730,ENSG00000090060,ENSG00000103549,ENSG00000051596…
GO:0006732	coenzyme metabolic process	biological_process	7.6937e-05	0.0018697	27.2823	83	3646	311	20206	ENSG00000157881,ENSG00000105835,ENSG00000159399,ENSG00000151726,ENSG00000068120,ENSG00000152256,ENSG00000120254,ENSG00000198805,ENSG00000062282,ENSG00000123505,ENSG00000150768,ENSG00000197601,ENSG00000164494,ENSG00000167508,ENSG00000078237,ENSG00000163931,ENSG00000152642,ENSG00000105607,ENSG00000169710,ENSG00000169738,ENSG00000067057,ENSG00000099797,ENSG00000170525,ENSG00000067225,ENSG00000123130…
GO:0043491	protein kinase B signaling	biological_process	7.856e-05	0.0019069	27.1967	48	3646	155	20206	ENSG00000153208,ENSG00000136810,ENSG00000136158,ENSG00000091039,ENSG00000167601,ENSG00000109062,ENSG00000142627,ENSG00000175634,ENSG00000111846,ENSG00000108561,ENSG00000173846,ENSG00000158828,ENSG00000118046,ENSG00000074842,ENSG00000068001,ENSG00000198793,ENSG00000105329,ENSG00000107290,ENSG00000092445,ENSG00000108342,ENSG00000277632,ENSG00000170955,ENSG00000169398,ENSG00000198825,ENSG00000066777…
GO:0090263	positive regulation of canonical Wnt signaling pathway	biological_process	8.1472e-05	0.0019706	27.054	43	3646	135	20206	ENSG00000068878,ENSG00000142507,ENSG00000141551,ENSG00000100804,ENSG00000099341,ENSG00000101843,ENSG00000163636,ENSG00000185627,ENSG00000136930,ENSG00000213923,ENSG00000115233,ENSG00000143106,ENSG00000108344,ENSG00000161057,ENSG00000131467,ENSG00000175166,ENSG00000108854,ENSG00000103035,ENSG00000100764,ENSG00000101182,ENSG00000100519,ENSG00000165916,ENSG00000108671,ENSG00000277791,ENSG00000154764…
GO:0031047	gene silencing by RNA	biological_process	8.5959e-05	0.0020743	26.8313	51	3646	173	20206	ENSG00000105329,ENSG00000126883,ENSG00000099817,ENSG00000153201,ENSG00000135900,ENSG00000213024,ENSG00000136243,ENSG00000187772,ENSG00000163882,ENSG00000149187,ENSG00000114416,ENSG00000100697,ENSG00000102900,ENSG00000163002,ENSG00000169032,ENSG00000155561,ENSG00000158435,ENSG00000276180,ENSG00000182134,ENSG00000168610,ENSG00000110713,ENSG00000181222,ENSG00000166949,ENSG00000114503,ENSG00000177700…
GO:0045017	glycerolipid biosynthetic process	biological_process	8.7236e-05	0.0021026	26.7724	71	3646	255	20206	ENSG00000115020,ENSG00000166908,ENSG00000138678,ENSG00000068078,ENSG00000138018,ENSG00000197601,ENSG00000139163,ENSG00000062282,ENSG00000139505,ENSG00000065357,ENSG00000131408,ENSG00000103043,ENSG00000143845,ENSG00000152642,ENSG00000136908,ENSG00000171608,ENSG00000143393,ENSG00000120697,ENSG00000171100,ENSG00000214078,ENSG00000103502,ENSG00000133056,ENSG00000087157,ENSG00000165458,ENSG00000142178…
GO:0071453	cellular response to oxygen levels	biological_process	9.0037e-05	0.0021651	26.6452	47	3646	151	20206	ENSG00000152256,ENSG00000142208,ENSG00000150907,ENSG00000154582,ENSG00000137449,ENSG00000164442,ENSG00000135766,ENSG00000167034,ENSG00000132170,ENSG00000197930,ENSG00000117400,ENSG00000100292,ENSG00000131508,ENSG00000159167,ENSG00000139644,ENSG00000078237,ENSG00000116016,ENSG00000148400,ENSG00000134057,ENSG00000106153,ENSG00000104419,ENSG00000197548,ENSG00000135679,ENSG00000112759,ENSG00000078369…
GO:0042542	response to hydrogen peroxide	biological_process	9.2318e-05	0.0022097	26.5567	39	3646	121	20206	ENSG00000104695,ENSG00000137074,ENSG00000107290,ENSG00000114346,ENSG00000142168,ENSG00000156709,ENSG00000167136,ENSG00000115415,ENSG00000175592,ENSG00000167601,ENSG00000102900,ENSG00000198786,ENSG00000176171,ENSG00000136810,ENSG00000108179,ENSG00000126602,ENSG00000114209,ENSG00000197442,ENSG00000173039,ENSG00000158828,ENSG00000120129,ENSG00000030110,ENSG00000011485,ENSG00000120694,ENSG00000198695…
GO:0051186	cofactor metabolic process	biological_process	9.5495e-05	0.002283	26.4149	95	3646	369	20206	ENSG00000012660,ENSG00000244005,ENSG00000171723,ENSG00000110871,ENSG00000122882,ENSG00000103415,ENSG00000091140,ENSG00000156515,ENSG00000149084,ENSG00000100292,ENSG00000116096,ENSG00000160688,ENSG00000153574,ENSG00000113161,ENSG00000196511,ENSG00000134333,ENSG00000171314,ENSG00000138074,ENSG00000013306,ENSG00000131473,ENSG00000136877,ENSG00000106617,ENSG00000161513,ENSG00000173638,ENSG00000097021…
GO:0030154	cell differentiation	biological_process	9.6366e-05	0.0023012	26.3805	759	3646	3715	20206	ENSG00000065000,ENSG00000132600,ENSG00000157557,ENSG00000105887,ENSG00000148848,ENSG00000171316,ENSG00000109072,ENSG00000078399,ENSG00000140299,ENSG00000272333,ENSG00000164466,ENSG00000105953,ENSG00000070785,ENSG00000107290,ENSG00000173621,ENSG00000142192,ENSG00000165699,ENSG00000135316,ENSG00000070610,ENSG00000138675,ENSG00000135829,ENSG00000124145,ENSG00000033327,ENSG00000008294,ENSG00000213585…
GO:0006370	7-methylguanosine mRNA capping	biological_process	9.7275e-05	0.0023175	26.3498	18	3646	41	20206	ENSG00000188342,ENSG00000005075,ENSG00000145736,ENSG00000196235,ENSG00000099817,ENSG00000104884,ENSG00000272047,ENSG00000163161,ENSG00000111880,ENSG00000147669,ENSG00000163882,ENSG00000134058,ENSG00000047315,ENSG00000020426,ENSG00000177700,ENSG00000102978,ENSG00000114503,ENSG00000181222
GO:2000026	regulation of multicellular organismal development	biological_process	9.739e-05	0.0023176	26.3496	379	3646	1747	20206	ENSG00000106683,ENSG00000147162,ENSG00000115233,ENSG00000135622,ENSG00000163636,ENSG00000112658,ENSG00000023734,ENSG00000111846,ENSG00000159753,ENSG00000156427,ENSG00000136689,ENSG00000088256,ENSG00000142453,ENSG00000101843,ENSG00000276180,ENSG00000176248,ENSG00000100804,ENSG00000163132,ENSG00000112033,ENSG00000105287,ENSG00000088305,ENSG00000115415,ENSG00000165916,ENSG00000118785,ENSG00000198793…
GO:1903747	regulation of establishment of protein localization to mitochondrion	biological_process	0.00010003	0.002375	26.2434	43	3646	137	20206	ENSG00000221823,ENSG00000198258,ENSG00000108773,ENSG00000264364,ENSG00000185651,ENSG00000099341,ENSG00000198176,ENSG00000158828,ENSG00000175792,ENSG00000175193,ENSG00000164924,ENSG00000136930,ENSG00000120910,ENSG00000115368,ENSG00000120694,ENSG00000163251,ENSG00000109332,ENSG00000084463,ENSG00000126003,ENSG00000088986,ENSG00000177479,ENSG00000108953,ENSG00000143514,ENSG00000084090,ENSG00000110675…
GO:0051960	regulation of nervous system development	biological_process	0.00010104	0.0023935	26.2097	181	3646	758	20206	ENSG00000085733,ENSG00000127870,ENSG00000133961,ENSG00000170027,ENSG00000101384,ENSG00000134569,ENSG00000114867,ENSG00000113758,ENSG00000154764,ENSG00000043143,ENSG00000085721,ENSG00000142208,ENSG00000112893,ENSG00000172757,ENSG00000124333,ENSG00000188157,ENSG00000172260,ENSG00000130347,ENSG00000157193,ENSG00000168610,ENSG00000072518,ENSG00000197555,ENSG00000176697,ENSG00000130779,ENSG00000100462…
GO:0006904	vesicle docking involved in exocytosis	biological_process	0.00010747	0.00254	25.9517	17	3646	37	20206	ENSG00000166900,ENSG00000049245,ENSG00000136854,ENSG00000167461,ENSG00000130477,ENSG00000106636,ENSG00000184178,ENSG00000198722,ENSG00000104142,ENSG00000184056,ENSG00000101298,ENSG00000106089,ENSG00000143545,ENSG00000116903,ENSG00000116266,ENSG00000144118,ENSG00000136933
GO:0032206	positive regulation of telomere maintenance	biological_process	0.0001076	0.0025402	25.9513	20	3646	48	20206	ENSG00000130826,ENSG00000135624,ENSG00000188827,ENSG00000151414,ENSG00000107960,ENSG00000150753,ENSG00000178999,ENSG00000166226,ENSG00000100030,ENSG00000163938,ENSG00000085511,ENSG00000146731,ENSG00000115484,ENSG00000117650,ENSG00000120438,ENSG00000156261,ENSG00000141499,ENSG00000163468,ENSG00000175054,ENSG00000012061
GO:0042775	mitochondrial ATP synthesis coupled electron transport	biological_process	0.00011147	0.0026225	25.8128	30	3646	95	20206	ENSG00000198763,ENSG00000091140,ENSG00000198786,ENSG00000198695,ENSG00000198727,ENSG00000158828,ENSG00000198938,ENSG00000198888,ENSG00000137806,ENSG00000119013,ENSG00000119421,ENSG00000198886,ENSG00000173660,ENSG00000168653,ENSG00000145494,ENSG00000179091,ENSG00000184983,ENSG00000198840,ENSG00000140990,ENSG00000198712,ENSG00000125356,ENSG00000178741,ENSG00000143252,ENSG00000198804,ENSG00000212907…
GO:1903749	positive regulation of establishment of protein localization to mitochondrion	biological_process	0.0001117	0.0026248	25.809	40	3646	125	20206	ENSG00000163930,ENSG00000088808,ENSG00000138018,ENSG00000136448,ENSG00000115317,ENSG00000099904,ENSG00000160087,ENSG00000105723,ENSG00000170027,ENSG00000148606,ENSG00000055483,ENSG00000227057,ENSG00000128340,ENSG00000204390,ENSG00000116199,ENSG00000063244,ENSG00000105185,ENSG00000084463,ENSG00000109332,ENSG00000143514,ENSG00000084090,ENSG00000110675,ENSG00000108953,ENSG00000177479,ENSG00000126003…
GO:0022406	membrane docking	biological_process	0.00011296	0.0026516	25.7649	27	3646	73	20206	ENSG00000166900,ENSG00000049245,ENSG00000135823,ENSG00000138768,ENSG00000105971,ENSG00000139197,ENSG00000117758,ENSG00000092820,ENSG00000136854,ENSG00000106636,ENSG00000130477,ENSG00000167461,ENSG00000184178,ENSG00000075785,ENSG00000104142,ENSG00000198722,ENSG00000073969,ENSG00000103496,ENSG00000101298,ENSG00000184056,ENSG00000106089,ENSG00000116903,ENSG00000116266,ENSG00000144118,ENSG00000143545…
GO:0098609	cell-cell adhesion	biological_process	0.00011441	0.0026824	25.7148	281	3646	1259	20206	ENSG00000035403,ENSG00000170017,ENSG00000070495,ENSG00000214517,ENSG00000128567,ENSG00000196396,ENSG00000125753,ENSG00000116266,ENSG00000119508,ENSG00000146648,ENSG00000127527,ENSG00000075624,ENSG00000163191,ENSG00000127418,ENSG00000002834,ENSG00000186111,ENSG00000179242,ENSG00000177697,ENSG00000176749,ENSG00000113263,ENSG00000103335,ENSG00000120265,ENSG00000161204,ENSG00000161638,ENSG00000174842…
GO:0061025	membrane fusion	biological_process	0.00011855	0.0027711	25.5735	67	3646	240	20206	ENSG00000092531,ENSG00000116688,ENSG00000164674,ENSG00000135018,ENSG00000104142,ENSG00000184056,ENSG00000139973,ENSG00000073969,ENSG00000134265,ENSG00000135966,ENSG00000160803,ENSG00000166900,ENSG00000175073,ENSG00000176171,ENSG00000049245,ENSG00000140379,ENSG00000011347,ENSG00000107021,ENSG00000135823,ENSG00000068354,ENSG00000198863,ENSG00000136111,ENSG00000075785,ENSG00000169252,ENSG00000167461…
GO:0000212	meiotic spindle organization	biological_process	0.00011859	0.0027711	25.5735	8	3646	11	20206	ENSG00000066279,ENSG00000167110,ENSG00000131462,ENSG00000105568,ENSG00000100345,ENSG00000135476,ENSG00000087586,ENSG00000164961
GO:0022904	respiratory electron transport chain	biological_process	0.00011883	0.0027734	25.5699	34	3646	112	20206	ENSG00000212907,ENSG00000143252,ENSG00000184076,ENSG00000172115,ENSG00000198840,ENSG00000179091,ENSG00000145494,ENSG00000168653,ENSG00000140990,ENSG00000198695,ENSG00000132382,ENSG00000119421,ENSG00000119013,ENSG00000198938,ENSG00000158828,ENSG00000117118,ENSG00000198786,ENSG00000256525,ENSG00000198804,ENSG00000213619,ENSG00000169021,ENSG00000004779,ENSG00000184983,ENSG00000173660,ENSG00000198712…
GO:0051085	chaperone mediated protein folding requiring cofactor	biological_process	0.00011991	0.0027956	25.5352	7	3646	9	20206	ENSG00000136827,ENSG00000136816,ENSG00000132002,ENSG00000120694,ENSG00000115541,ENSG00000109971,ENSG00000197930
GO:0072384	organelle transport along microtubule	biological_process	0.00012159	0.0028315	25.4798	19	3646	44	20206	ENSG00000140983,ENSG00000197386,ENSG00000107863,ENSG00000142655,ENSG00000181789,ENSG00000137807,ENSG00000124333,ENSG00000072864,ENSG00000130479,ENSG00000170315,ENSG00000138069,ENSG00000163811,ENSG00000166579,ENSG00000175582,ENSG00000131437,ENSG00000101350,ENSG00000163820,ENSG00000185963,ENSG00000170759
GO:0042770	signal transduction in response to DNA damage	biological_process	0.00012243	0.0028479	25.4548	41	3646	130	20206	ENSG00000165891,ENSG00000173846,ENSG00000132906,ENSG00000175054,ENSG00000126457,ENSG00000163904,ENSG00000075218,ENSG00000019549,ENSG00000163132,ENSG00000111206,ENSG00000198176,ENSG00000101843,ENSG00000142453,ENSG00000158435,ENSG00000064393,ENSG00000177885,ENSG00000205250,ENSG00000067066,ENSG00000116017,ENSG00000026508,ENSG00000124216,ENSG00000196586,ENSG00000087088,ENSG00000170855,ENSG00000069399…
GO:0006650	glycerophospholipid metabolic process	biological_process	0.00012403	0.0028818	25.4034	88	3646	333	20206	ENSG00000115020,ENSG00000176485,ENSG00000166908,ENSG00000138678,ENSG00000138018,ENSG00000010810,ENSG00000197601,ENSG00000068078,ENSG00000139163,ENSG00000125505,ENSG00000065357,ENSG00000139505,ENSG00000103043,ENSG00000152642,ENSG00000143845,ENSG00000171608,ENSG00000136908,ENSG00000068383,ENSG00000113070,ENSG00000120697,ENSG00000143393,ENSG00000084710,ENSG00000176095,ENSG00000171100,ENSG00000136699…
GO:0048870	cell motility	biological_process	0.00012456	0.0028876	25.3946	302	3646	1368	20206	ENSG00000119705,ENSG00000101367,ENSG00000113811,ENSG00000197461,ENSG00000140263,ENSG00000162614,ENSG00000105976,ENSG00000092421,ENSG00000033170,ENSG00000085719,ENSG00000179295,ENSG00000162402,ENSG00000142949,ENSG00000173334,ENSG00000168374,ENSG00000128578,ENSG00000136244,ENSG00000140526,ENSG00000105953,ENSG00000087088,ENSG00000171680,ENSG00000102606,ENSG00000044115,ENSG00000149091,ENSG00000106009…
GO:0051674	localization of cell	biological_process	0.00012456	0.0028876	25.3946	302	3646	1368	20206	ENSG00000176170,ENSG00000123159,ENSG00000115904,ENSG00000075218,ENSG00000091039,ENSG00000153234,ENSG00000162434,ENSG00000138069,ENSG00000142599,ENSG00000062598,ENSG00000072518,ENSG00000180900,ENSG00000213654,ENSG00000168610,ENSG00000106991,ENSG00000139197,ENSG00000169398,ENSG00000066032,ENSG00000075275,ENSG00000186575,ENSG00000185551,ENSG00000154928,ENSG00000105329,ENSG00000110955,ENSG00000061273…
GO:0051299	centrosome separation	biological_process	0.00012731	0.0029449	25.3093	8	3646	11	20206	ENSG00000166579,ENSG00000072864,ENSG00000087586,ENSG00000130695,ENSG00000101350,ENSG00000117650,ENSG00000170037,ENSG00000099901
GO:1901215	negative regulation of neuron death	biological_process	0.00012837	0.0029615	25.2849	51	3646	170	20206	ENSG00000092445,ENSG00000108342,ENSG00000127191,ENSG00000065559,ENSG00000109501,ENSG00000087088,ENSG00000105220,ENSG00000142168,ENSG00000277586,ENSG00000174775,ENSG00000100764,ENSG00000109917,ENSG00000167601,ENSG00000089685,ENSG00000169139,ENSG00000089094,ENSG00000176697,ENSG00000153234,ENSG00000064393,ENSG00000186951,ENSG00000011485,ENSG00000168610,ENSG00000159363,ENSG00000158828,ENSG00000149428…
GO:0001649	osteoblast differentiation	biological_process	0.00012846	0.0029615	25.2849	59	3646	204	20206	ENSG00000108588,ENSG00000165732,ENSG00000107937,ENSG00000138623,ENSG00000205213,ENSG00000130529,ENSG00000188554,ENSG00000142208,ENSG00000173153,ENSG00000152661,ENSG00000167460,ENSG00000144028,ENSG00000133895,ENSG00000197157,ENSG00000167085,ENSG00000101384,ENSG00000107882,ENSG00000233608,ENSG00000115738,ENSG00000160712,ENSG00000117318,ENSG00000169710,ENSG00000116604,ENSG00000136244,ENSG00000148400…
GO:0019058	viral life cycle	biological_process	0.00012929	0.0029772	25.2619	126	3646	521	20206	ENSG00000130726,ENSG00000175029,ENSG00000102900,ENSG00000204389,ENSG00000123124,ENSG00000082781,ENSG00000155561,ENSG00000073008,ENSG00000155506,ENSG00000085978,ENSG00000181222,ENSG00000197381,ENSG00000106785,ENSG00000074319,ENSG00000110713,ENSG00000149294,ENSG00000134248,ENSG00000132341,ENSG00000102978,ENSG00000161638,ENSG00000153201,ENSG00000099817,ENSG00000126883,ENSG00000259207,ENSG00000116525…
GO:0030030	cell projection organization	biological_process	0.00012959	0.0029808	25.2567	283	3646	1262	20206	ENSG00000143545,ENSG00000107130,ENSG00000139437,ENSG00000196072,ENSG00000163466,ENSG00000110400,ENSG00000095539,ENSG00000146425,ENSG00000107404,ENSG00000184640,ENSG00000080371,ENSG00000164171,ENSG00000185043,ENSG00000140945,ENSG00000004478,ENSG00000124772,ENSG00000115183,ENSG00000105948,ENSG00000203879,ENSG00000155256,ENSG00000144566,ENSG00000165704,ENSG00000141376,ENSG00000141522,ENSG00000112367…
GO:0040011	locomotion	biological_process	0.00013513	0.0030957	25.0924	362	3646	1672	20206	ENSG00000157554,ENSG00000277632,ENSG00000077782,ENSG00000182197,ENSG00000108854,ENSG00000065320,ENSG00000174775,ENSG00000124216,ENSG00000165802,ENSG00000167601,ENSG00000198753,ENSG00000150630,ENSG00000101447,ENSG00000182871,ENSG00000077264,ENSG00000173898,ENSG00000116691,ENSG00000162704,ENSG00000102753,ENSG00000010810,ENSG00000185803,ENSG00000167657,ENSG00000198752,ENSG00000072864,ENSG00000196262…
GO:0042773	ATP synthesis coupled electron transport	biological_process	0.00013588	0.0031048	25.0797	30	3646	96	20206	ENSG00000212907,ENSG00000143252,ENSG00000198804,ENSG00000172115,ENSG00000213619,ENSG00000184076,ENSG00000169021,ENSG00000004779,ENSG00000145494,ENSG00000179091,ENSG00000184983,ENSG00000198840,ENSG00000173660,ENSG00000168653,ENSG00000140990,ENSG00000125356,ENSG00000198712,ENSG00000178741,ENSG00000198695,ENSG00000119421,ENSG00000198886,ENSG00000198888,ENSG00000158828,ENSG00000198938,ENSG00000198727…
GO:0000715	nucleotide-excision repair, DNA damage recognition	biological_process	0.00015254	0.0034777	24.5871	12	3646	23	20206	ENSG00000139842,ENSG00000169727,ENSG00000143799,ENSG00000170315,ENSG00000167986,ENSG00000111652,ENSG00000154767,ENSG00000168090,ENSG00000100387,ENSG00000166200,ENSG00000198612,ENSG00000141030
GO:0065007	biological regulation	biological_process	0.0001529	0.0034822	24.5815	2311	3646	12194	20206	ENSG00000095539,ENSG00000143545,ENSG00000122779,ENSG00000146425,ENSG00000137135,ENSG00000160570,ENSG00000105929,ENSG00000198363,ENSG00000182481,ENSG00000198420,ENSG00000166200,ENSG00000122705,ENSG00000149541,ENSG00000129566,ENSG00000155097,ENSG00000172057,ENSG00000120800,ENSG00000135750,ENSG00000179627,ENSG00000162104,ENSG00000181773,ENSG00000135090,ENSG00000020426,ENSG00000073417,ENSG00000105738…
GO:1902680	positive regulation of RNA biosynthetic process	biological_process	0.00015851	0.0036059	24.4299	336	3646	1533	20206	ENSG00000157450,ENSG00000028277,ENSG00000173153,ENSG00000146648,ENSG00000127616,ENSG00000164916,ENSG00000119508,ENSG00000141568,ENSG00000087191,ENSG00000161011,ENSG00000025800,ENSG00000100030,ENSG00000269335,ENSG00000116016,ENSG00000170577,ENSG00000130699,ENSG00000145391,ENSG00000182158,ENSG00000115844,ENSG00000127445,ENSG00000114062,ENSG00000148334,ENSG00000126778,ENSG00000186174,ENSG00000145386…
GO:0007044	cell-substrate junction assembly	biological_process	0.00016417	0.0037265	24.287	31	3646	88	20206	ENSG00000163539,ENSG00000157227,ENSG00000166923,ENSG00000149930,ENSG00000164171,ENSG00000073712,ENSG00000058085,ENSG00000169398,ENSG00000161638,ENSG00000178209,ENSG00000091409,ENSG00000149177,ENSG00000102606,ENSG00000053747,ENSG00000167657,ENSG00000137076,ENSG00000259207,ENSG00000110880,ENSG00000100034,ENSG00000165699,ENSG00000177697,ENSG00000140992,ENSG00000156232,ENSG00000085733,ENSG00000166949…
GO:0030308	negative regulation of cell growth	biological_process	0.00016556	0.0037538	24.2553	49	3646	163	20206	ENSG00000175602,ENSG00000184937,ENSG00000112033,ENSG00000176390,ENSG00000065320,ENSG00000105568,ENSG00000166923,ENSG00000118785,ENSG00000105329,ENSG00000118046,ENSG00000168243,ENSG00000068001,ENSG00000124762,ENSG00000135622,ENSG00000074800,ENSG00000166949,ENSG00000167565,ENSG00000135503,ENSG00000134222,ENSG00000163132,ENSG00000149547,ENSG00000105723,ENSG00000057019,ENSG00000213445,ENSG00000152661…
GO:0006458	'de novo' protein folding	biological_process	0.00016917	0.0038231	24.1758	11	3646	20	20206	ENSG00000197930,ENSG00000166226,ENSG00000136827,ENSG00000105821,ENSG00000144381,ENSG00000109971,ENSG00000115541,ENSG00000187097,ENSG00000120694,ENSG00000132002,ENSG00000136816
GO:0042455	ribonucleoside biosynthetic process	biological_process	0.00017587	0.0039615	24.0214	37	3646	119	20206	ENSG00000165280,ENSG00000099810,ENSG00000198899,ENSG00000135318,ENSG00000239672,ENSG00000105329,ENSG00000165283,ENSG00000102967,ENSG00000110955,ENSG00000120137,ENSG00000198276,ENSG00000143774,ENSG00000168610,ENSG00000097021,ENSG00000162433,ENSG00000158828,ENSG00000149925,ENSG00000143156,ENSG00000171793,ENSG00000151576,ENSG00000159199,ENSG00000068120,ENSG00000157881,ENSG00000143179,ENSG00000106617…
GO:0008610	lipid biosynthetic process	biological_process	0.00017975	0.0040447	23.9311	160	3646	680	20206	ENSG00000176485,ENSG00000127948,ENSG00000115020,ENSG00000142208,ENSG00000151726,ENSG00000004779,ENSG00000125505,ENSG00000065357,ENSG00000139505,ENSG00000104549,ENSG00000138018,ENSG00000164494,ENSG00000068078,ENSG00000163932,ENSG00000171608,ENSG00000078124,ENSG00000085662,ENSG00000087157,ENSG00000103502,ENSG00000133056,ENSG00000143418,ENSG00000136699,ENSG00000164023,ENSG00000095380,ENSG00000132196…
GO:0070482	response to oxygen levels	biological_process	0.00018011	0.0040483	23.9273	81	3646	306	20206	ENSG00000143801,ENSG00000197930,ENSG00000104884,ENSG00000132170,ENSG00000167034,ENSG00000152256,ENSG00000150907,ENSG00000142208,ENSG00000067225,ENSG00000114650,ENSG00000148400,ENSG00000078237,ENSG00000104419,ENSG00000139644,ENSG00000198727,ENSG00000105329,ENSG00000113739,ENSG00000091542,ENSG00000135018,ENSG00000167136,ENSG00000186951,ENSG00000176171,ENSG00000119630,ENSG00000153234,ENSG00000184216…
GO:1901699	cellular response to nitrogen compound	biological_process	0.00018319	0.0041042	23.8677	131	3646	535	20206	ENSG00000173039,ENSG00000128059,ENSG00000047249,ENSG00000136111,ENSG00000142168,ENSG00000117410,ENSG00000165802,ENSG00000135900,ENSG00000090432,ENSG00000196954,ENSG00000023909,ENSG00000105971,ENSG00000116586,ENSG00000126070,ENSG00000241360,ENSG00000107263,ENSG00000105723,ENSG00000181163,ENSG00000150907,ENSG00000133895,ENSG00000010810,ENSG00000132170,ENSG00000184481,ENSG00000123358,ENSG00000171552…
GO:0022900	electron transport chain	biological_process	0.00018372	0.0041115	23.86	34	3646	114	20206	ENSG00000198886,ENSG00000198727,ENSG00000137806,ENSG00000198888,ENSG00000091140,ENSG00000198763,ENSG00000164182,ENSG00000213619,ENSG00000169021,ENSG00000004779,ENSG00000198804,ENSG00000125356,ENSG00000198712,ENSG00000178741,ENSG00000184983,ENSG00000173660,ENSG00000119421,ENSG00000158828,ENSG00000198938,ENSG00000119013,ENSG00000198695,ENSG00000132382,ENSG00000198786,ENSG00000256525,ENSG00000117118…
GO:0044088	regulation of vacuole organization	biological_process	0.00018594	0.0041477	23.8219	18	3646	42	20206	ENSG00000144118,ENSG00000115020,ENSG00000166908,ENSG00000075785,ENSG00000171055,ENSG00000149557,ENSG00000169252,ENSG00000132405,ENSG00000150867,ENSG00000158828,ENSG00000276293,ENSG00000068354,ENSG00000136436,ENSG00000160803,ENSG00000144566,ENSG00000215305,ENSG00000110497,ENSG00000171100
GO:0071158	positive regulation of cell cycle arrest	biological_process	0.00018594	0.0041477	23.8219	31	3646	91	20206	ENSG00000149948,ENSG00000161642,ENSG00000181163,ENSG00000116017,ENSG00000176390,ENSG00000124762,ENSG00000159388,ENSG00000155508,ENSG00000184481,ENSG00000170855,ENSG00000087088,ENSG00000169372,ENSG00000105329,ENSG00000134057,ENSG00000126457,ENSG00000132382,ENSG00000087586,ENSG00000165891,ENSG00000198791,ENSG00000176749,ENSG00000173846,ENSG00000104973,ENSG00000158435,ENSG00000142453,ENSG00000205250…
GO:0030330	DNA damage response, signal transduction by p53 class mediator	biological_process	0.00019008	0.0042356	23.7309	37	3646	116	20206	ENSG00000090447,ENSG00000155508,ENSG00000159388,ENSG00000169372,ENSG00000161642,ENSG00000181163,ENSG00000170315,ENSG00000135679,ENSG00000104419,ENSG00000134057,ENSG00000198791,ENSG00000087586,ENSG00000103194,ENSG00000069399,ENSG00000124762,ENSG00000196586,ENSG00000087088,ENSG00000170855,ENSG00000026508,ENSG00000124216,ENSG00000116017,ENSG00000111206,ENSG00000163132,ENSG00000198176,ENSG00000101843…
GO:0001510	RNA methylation	biological_process	0.00019117	0.0042552	23.7108	24	3646	64	20206	ENSG00000029639,ENSG00000071462,ENSG00000146834,ENSG00000166166,ENSG00000173113,ENSG00000278619,ENSG00000072506,ENSG00000174173,ENSG00000171103,ENSG00000037897,ENSG00000104907,ENSG00000188917,ENSG00000130305,ENSG00000160193,ENSG00000108592,ENSG00000162851,ENSG00000127804,ENSG00000089195,ENSG00000037474,ENSG00000130299,ENSG00000086189,ENSG00000169519,ENSG00000111641,ENSG00000137760
GO:0006606	protein import into nucleus	biological_process	0.00019228	0.0042661	23.6997	77	3646	286	20206	ENSG00000114030,ENSG00000111581,ENSG00000143799,ENSG00000085872,ENSG00000096384,ENSG00000182481,ENSG00000186432,ENSG00000170577,ENSG00000136244,ENSG00000100030,ENSG00000086200,ENSG00000025800,ENSG00000146648,ENSG00000125538,ENSG00000095319,ENSG00000171033,ENSG00000134242,ENSG00000139496,ENSG00000055044,ENSG00000101997,ENSG00000221823,ENSG00000019549,ENSG00000130726,ENSG00000102900,ENSG00000117450…
GO:0044744	protein targeting to nucleus	biological_process	0.00019228	0.0042661	23.6997	77	3646	286	20206	ENSG00000086200,ENSG00000025800,ENSG00000100030,ENSG00000171033,ENSG00000139496,ENSG00000095319,ENSG00000134242,ENSG00000101997,ENSG00000055044,ENSG00000146648,ENSG00000125538,ENSG00000143799,ENSG00000114030,ENSG00000111581,ENSG00000186432,ENSG00000136244,ENSG00000170577,ENSG00000182481,ENSG00000096384,ENSG00000085872,ENSG00000068001,ENSG00000124762,ENSG00000213024,ENSG00000099901,ENSG00000126883…
GO:1902593	single-organism nuclear import	biological_process	0.00019228	0.0042661	23.6997	77	3646	286	20206	ENSG00000095319,ENSG00000171033,ENSG00000139496,ENSG00000134242,ENSG00000101997,ENSG00000055044,ENSG00000146648,ENSG00000125538,ENSG00000086200,ENSG00000025800,ENSG00000100030,ENSG00000186432,ENSG00000136244,ENSG00000170577,ENSG00000182481,ENSG00000096384,ENSG00000085872,ENSG00000111581,ENSG00000143799,ENSG00000114030,ENSG00000109917,ENSG00000166923,ENSG00000124207,ENSG00000160294,ENSG00000068001…
GO:0050684	regulation of mRNA processing	biological_process	0.00019318	0.004277	23.6886	36	3646	110	20206	ENSG00000159140,ENSG00000011304,ENSG00000110107,ENSG00000099995,ENSG00000109971,ENSG00000143368,ENSG00000122566,ENSG00000166477,ENSG00000096063,ENSG00000123908,ENSG00000070495,ENSG00000182872,ENSG00000167281,ENSG00000071626,ENSG00000159388,ENSG00000103549,ENSG00000126254,ENSG00000198791,ENSG00000063244,ENSG00000134057,ENSG00000163166,ENSG00000061936,ENSG00000128016,ENSG00000150459,ENSG00000152332…
GO:0007091	metaphase/anaphase transition of mitotic cell cycle	biological_process	0.00019903	0.0044004	23.5651	18	3646	43	20206	ENSG00000120129,ENSG00000156831,ENSG00000112742,ENSG00000002822,ENSG00000134057,ENSG00000004897,ENSG00000166851,ENSG00000036257,ENSG00000154473,ENSG00000126787,ENSG00000164109,ENSG00000138778,ENSG00000126226,ENSG00000135476,ENSG00000169679,ENSG00000144635,ENSG00000175063,ENSG00000156970
GO:0022603	regulation of anatomical structure morphogenesis	biological_process	0.0001994	0.0044004	23.5651	238	3646	1053	20206	ENSG00000100335,ENSG00000111846,ENSG00000023734,ENSG00000112658,ENSG00000131504,ENSG00000163636,ENSG00000158828,ENSG00000135622,ENSG00000106683,ENSG00000115233,ENSG00000100804,ENSG00000163132,ENSG00000124126,ENSG00000142453,ENSG00000114209,ENSG00000101843,ENSG00000176248,ENSG00000142627,ENSG00000100379,ENSG00000136689,ENSG00000118785,ENSG00000149930,ENSG00000166923,ENSG00000115415,ENSG00000165916…
GO:0070979	protein K11-linked ubiquitination	biological_process	0.00020182	0.0044491	23.5173	13	3646	27	20206	ENSG00000129055,ENSG00000119048,ENSG00000089053,ENSG00000077152,ENSG00000004897,ENSG00000108106,ENSG00000130177,ENSG00000063978,ENSG00000175063,ENSG00000153107,ENSG00000109332,ENSG00000185651,ENSG00000176248
GO:0043009	chordate embryonic development	biological_process	0.00020219	0.0044525	23.514	140	3646	576	20206	ENSG00000136720,ENSG00000163251,ENSG00000112578,ENSG00000198730,ENSG00000171310,ENSG00000108518,ENSG00000108773,ENSG00000124216,ENSG00000204104,ENSG00000086598,ENSG00000131446,ENSG00000157933,ENSG00000077782,ENSG00000182197,ENSG00000183072,ENSG00000076924,ENSG00000148400,ENSG00000143845,ENSG00000177963,ENSG00000150457,ENSG00000107882,ENSG00000110497,ENSG00000128342,ENSG00000167034,ENSG00000136280…
GO:0090068	positive regulation of cell cycle process	biological_process	0.00020279	0.0044609	23.5058	69	3646	253	20206	ENSG00000163235,ENSG00000135476,ENSG00000161642,ENSG00000125538,ENSG00000181817,ENSG00000178999,ENSG00000159388,ENSG00000169372,ENSG00000101350,ENSG00000134057,ENSG00000116560,ENSG00000176749,ENSG00000170315,ENSG00000126581,ENSG00000115738,ENSG00000036257,ENSG00000135679,ENSG00000176390,ENSG00000116017,ENSG00000124762,ENSG00000099901,ENSG00000144635,ENSG00000170855,ENSG00000087088,ENSG00000142192…
GO:0006006	glucose metabolic process	biological_process	0.00020365	0.0044752	23.4919	57	3646	200	20206	ENSG00000111669,ENSG00000149925,ENSG00000074800,ENSG00000147162,ENSG00000149639,ENSG00000158715,ENSG00000169299,ENSG00000152556,ENSG00000108773,ENSG00000186951,ENSG00000164687,ENSG00000112033,ENSG00000106009,ENSG00000146701,ENSG00000173281,ENSG00000172331,ENSG00000142178,ENSG00000165458,ENSG00000172531,ENSG00000166260,ENSG00000131871,ENSG00000198793,ENSG00000102144,ENSG00000153201,ENSG00000105220…
GO:0006611	protein export from nucleus	biological_process	0.0002057	0.0045153	23.4531	22	3646	57	20206	ENSG00000113013,ENSG00000132507,ENSG00000169180,ENSG00000100401,ENSG00000132341,ENSG00000124571,ENSG00000102898,ENSG00000075218,ENSG00000198742,ENSG00000079337,ENSG00000179295,ENSG00000135679,ENSG00000082701,ENSG00000136810,ENSG00000067066,ENSG00000136243,ENSG00000125538,ENSG00000124207,ENSG00000152332,ENSG00000105329,ENSG00000126883,ENSG00000031823
GO:0036503	ERAD pathway	biological_process	0.00021125	0.0046274	23.3466	33	3646	99	20206	ENSG00000163527,ENSG00000108588,ENSG00000013275,ENSG00000204463,ENSG00000184787,ENSG00000136986,ENSG00000101294,ENSG00000087191,ENSG00000160087,ENSG00000177239,ENSG00000104969,ENSG00000115307,ENSG00000185825,ENSG00000128228,ENSG00000136827,ENSG00000159461,ENSG00000182087,ENSG00000113194,ENSG00000182446,ENSG00000109501,ENSG00000068912,ENSG00000161057,ENSG00000165280,ENSG00000100350,ENSG00000100764…
GO:0051258	protein polymerization	biological_process	0.00021312	0.0046635	23.3129	66	3646	240	20206	ENSG00000159753,ENSG00000116489,ENSG00000124126,ENSG00000134222,ENSG00000177885,ENSG00000158828,ENSG00000131504,ENSG00000166579,ENSG00000198793,ENSG00000138660,ENSG00000104435,ENSG00000109072,ENSG00000277586,ENSG00000137822,ENSG00000066777,ENSG00000125746,ENSG00000078140,ENSG00000105887,ENSG00000130429,ENSG00000167110,ENSG00000087470,ENSG00000136950,ENSG00000151239,ENSG00000113966,ENSG00000004478…
GO:0006090	pyruvate metabolic process	biological_process	0.00021713	0.004746	23.2367	34	3646	104	20206	ENSG00000156515,ENSG00000091140,ENSG00000129596,ENSG00000067057,ENSG00000122882,ENSG00000170525,ENSG00000067225,ENSG00000078237,ENSG00000063854,ENSG00000150768,ENSG00000171314,ENSG00000124767,ENSG00000134333,ENSG00000106617,ENSG00000159399,ENSG00000119508,ENSG00000152256,ENSG00000186951,ENSG00000152556,ENSG00000187097,ENSG00000074800,ENSG00000147162,ENSG00000149925,ENSG00000110435,ENSG00000111669…
GO:0009792	embryo development ending in birth or egg hatching	biological_process	0.00022129	0.0048268	23.1634	141	3646	582	20206	ENSG00000182197,ENSG00000157933,ENSG00000077782,ENSG00000124216,ENSG00000086598,ENSG00000131446,ENSG00000204104,ENSG00000108518,ENSG00000108773,ENSG00000163251,ENSG00000136720,ENSG00000112578,ENSG00000171310,ENSG00000198730,ENSG00000171552,ENSG00000100625,ENSG00000157483,ENSG00000104884,ENSG00000167034,ENSG00000108861,ENSG00000137845,ENSG00000125878,ENSG00000120254,ENSG00000136280,ENSG00000150457…
GO:0000045	autophagosome assembly	biological_process	0.00022194	0.0048294	23.1611	27	3646	76	20206	ENSG00000110497,ENSG00000144566,ENSG00000130734,ENSG00000123395,ENSG00000126581,ENSG00000138069,ENSG00000171100,ENSG00000085978,ENSG00000276293,ENSG00000117758,ENSG00000150867,ENSG00000157954,ENSG00000158828,ENSG00000034713,ENSG00000139112,ENSG00000168397,ENSG00000075785,ENSG00000149557,ENSG00000132405,ENSG00000171055,ENSG00000144118,ENSG00000110046,ENSG00000166908,ENSG00000145782,ENSG00000135018…
GO:0035372	protein localization to microtubule	biological_process	0.0002228	0.0048343	23.1567	7	3646	9	20206	ENSG00000101871,ENSG00000107404,ENSG00000131504,ENSG00000138182,ENSG00000119878,ENSG00000082701,ENSG00000101367
GO:0044723	single-organism carbohydrate metabolic process	biological_process	0.00022345	0.0048431	23.1488	165	3646	704	20206	ENSG00000115275,ENSG00000119523,ENSG00000102100,ENSG00000129562,ENSG00000104812,ENSG00000147162,ENSG00000111846,ENSG00000187097,ENSG00000104331,ENSG00000158089,ENSG00000164687,ENSG00000198668,ENSG00000103044,ENSG00000112033,ENSG00000141458,ENSG00000153989,ENSG00000165280,ENSG00000196639,ENSG00000172531,ENSG00000131871,ENSG00000198793,ENSG00000102393,ENSG00000144647,ENSG00000105220,ENSG00000008513…
GO:0007077	mitotic nuclear envelope disassembly	biological_process	0.0002307	0.0049952	23.0145	18	3646	43	20206	ENSG00000166851,ENSG00000163002,ENSG00000102900,ENSG00000125450,ENSG00000155561,ENSG00000111581,ENSG00000100749,ENSG00000110713,ENSG00000157456,ENSG00000134057,ENSG00000058804,ENSG00000126883,ENSG00000153201,ENSG00000213024,ENSG00000136243,ENSG00000139496,ENSG00000095319,ENSG00000196313
GO:0009163	nucleoside biosynthetic process	biological_process	0.00023321	0.0050442	22.9721	39	3646	129	20206	ENSG00000153823,ENSG00000154518,ENSG00000241468,ENSG00000084774,ENSG00000123505,ENSG00000114491,ENSG00000068120,ENSG00000159199,ENSG00000143179,ENSG00000106617,ENSG00000157881,ENSG00000106348,ENSG00000067225,ENSG00000165704,ENSG00000198682,ENSG00000130021,ENSG00000156110,ENSG00000105929,ENSG00000129187,ENSG00000105329,ENSG00000165283,ENSG00000110955,ENSG00000102967,ENSG00000120137,ENSG00000135318…
GO:0071417	cellular response to organonitrogen compound	biological_process	0.00023381	0.005052	22.9654	117	3646	472	20206	ENSG00000159459,ENSG00000100030,ENSG00000153823,ENSG00000100554,ENSG00000131100,ENSG00000119508,ENSG00000125538,ENSG00000143545,ENSG00000197535,ENSG00000137449,ENSG00000162909,ENSG00000173153,ENSG00000146648,ENSG00000196396,ENSG00000127314,ENSG00000121879,ENSG00000142330,ENSG00000157500,ENSG00000134242,ENSG00000114302,ENSG00000079337,ENSG00000135679,ENSG00000078369,ENSG00000179295,ENSG00000127588…
GO:0043436	oxoacid metabolic process	biological_process	0.00023736	0.0051232	22.9046	251	3646	1138	20206	ENSG00000059804,ENSG00000102910,ENSG00000078237,ENSG00000126067,ENSG00000247626,ENSG00000023909,ENSG00000074416,ENSG00000128683,ENSG00000156017,ENSG00000105607,ENSG00000169710,ENSG00000052802,ENSG00000169738,ENSG00000186480,ENSG00000148834,ENSG00000153904,ENSG00000170525,ENSG00000099797,ENSG00000125618,ENSG00000182551,ENSG00000185352,ENSG00000130821,ENSG00000065427,ENSG00000067225,ENSG00000173546…
GO:0000902	cell morphogenesis	biological_process	0.00023872	0.0051471	22.8844	274	3646	1226	20206	ENSG00000071127,ENSG00000105357,ENSG00000115310,ENSG00000136854,ENSG00000165650,ENSG00000113966,ENSG00000133083,ENSG00000131437,ENSG00000159167,ENSG00000169604,ENSG00000170315,ENSG00000003393,ENSG00000130449,ENSG00000251493,ENSG00000134013,ENSG00000049860,ENSG00000170340,ENSG00000138623,ENSG00000111846,ENSG00000023734,ENSG00000160796,ENSG00000177169,ENSG00000112658,ENSG00000132906,ENSG00000132640…
GO:0016051	carbohydrate biosynthetic process	biological_process	0.00023964	0.0051563	22.8766	56	3646	197	20206	ENSG00000082701,ENSG00000141349,ENSG00000170315,ENSG00000033170,ENSG00000085662,ENSG00000125166,ENSG00000136244,ENSG00000117394,ENSG00000163931,ENSG00000128989,ENSG00000114480,ENSG00000062282,ENSG00000171314,ENSG00000160741,ENSG00000170340,ENSG00000123213,ENSG00000174684,ENSG00000142208,ENSG00000150907,ENSG00000140263,ENSG00000105723,ENSG00000110958,ENSG00000103044,ENSG00000186951,ENSG00000133731…
GO:0010975	regulation of neuron projection development	biological_process	0.00024022	0.0051633	22.8707	104	3646	408	20206	ENSG00000132359,ENSG00000124772,ENSG00000115310,ENSG00000176749,ENSG00000004478,ENSG00000203879,ENSG00000130827,ENSG00000251322,ENSG00000018236,ENSG00000179242,ENSG00000136244,ENSG00000135679,ENSG00000092421,ENSG00000178950,ENSG00000135387,ENSG00000141522,ENSG00000142949,ENSG00000254087,ENSG00000071054,ENSG00000136271,ENSG00000095539,ENSG00000112697,ENSG00000107130,ENSG00000080371,ENSG00000069956…
GO:0044773	mitotic DNA damage checkpoint	biological_process	0.00024092	0.0051729	22.8627	35	3646	108	20206	ENSG00000110092,ENSG00000124762,ENSG00000137337,ENSG00000170855,ENSG00000087088,ENSG00000135090,ENSG00000145386,ENSG00000116017,ENSG00000204120,ENSG00000205250,ENSG00000158435,ENSG00000142453,ENSG00000198176,ENSG00000075218,ENSG00000136273,ENSG00000126457,ENSG00000154767,ENSG00000173846,ENSG00000165891,ENSG00000155508,ENSG00000184481,ENSG00000159388,ENSG00000117748,ENSG00000169372,ENSG00000161642…
GO:0036258	multivesicular body assembly	biological_process	0.0002419	0.0051888	22.8493	14	3646	30	20206	ENSG00000185359,ENSG00000131165,ENSG00000136100,ENSG00000139722,ENSG00000009844,ENSG00000083937,ENSG00000086065,ENSG00000131475,ENSG00000119541,ENSG00000136738,ENSG00000170248,ENSG00000155975,ENSG00000074319,ENSG00000147457
GO:0032436	positive regulation of proteasomal ubiquitin-dependent protein catabolic process	biological_process	0.0002424	0.0051941	22.8449	27	3646	76	20206	ENSG00000173334,ENSG00000173846,ENSG00000213923,ENSG00000156831,ENSG00000087586,ENSG00000116514,ENSG00000036257,ENSG00000166851,ENSG00000135679,ENSG00000169139,ENSG00000141551,ENSG00000082701,ENSG00000101843,ENSG00000133265,ENSG00000142208,ENSG00000177479,ENSG00000001629,ENSG00000104969,ENSG00000167196,ENSG00000126787,ENSG00000165280,ENSG00000135476,ENSG00000135018,ENSG00000185825,ENSG00000113712…
GO:0044801	single-organism membrane fusion	biological_process	0.00024356	0.0052081	22.8332	59	3646	210	20206	ENSG00000106089,ENSG00000103496,ENSG00000105649,ENSG00000271601,ENSG00000124333,ENSG00000090674,ENSG00000169252,ENSG00000167461,ENSG00000105186,ENSG00000132405,ENSG00000075785,ENSG00000167291,ENSG00000153823,ENSG00000138768,ENSG00000105971,ENSG00000265808,ENSG00000090432,ENSG00000136854,ENSG00000117758,ENSG00000067208,ENSG00000197226,ENSG00000215305,ENSG00000099992,ENSG00000139973,ENSG00000073969…
GO:0051716	cellular response to stimulus	biological_process	0.00024809	0.0052994	22.7577	1456	3646	7516	20206	ENSG00000113594,ENSG00000171100,ENSG00000064999,ENSG00000099804,ENSG00000105176,ENSG00000136827,ENSG00000148400,ENSG00000128340,ENSG00000074416,ENSG00000126067,ENSG00000173482,ENSG00000143393,ENSG00000147010,ENSG00000166086,ENSG00000112425,ENSG00000162711,ENSG00000204463,ENSG00000127666,ENSG00000065526,ENSG00000137331,ENSG00000177464,ENSG00000048392,ENSG00000119630,ENSG00000197905,ENSG00000101447…
GO:0032535	regulation of cellular component size	biological_process	0.00025399	0.0054087	22.6691	91	3646	351	20206	ENSG00000151239,ENSG00000136950,ENSG00000003393,ENSG00000092421,ENSG00000130429,ENSG00000144566,ENSG00000071127,ENSG00000136842,ENSG00000251322,ENSG00000130827,ENSG00000179242,ENSG00000197045,ENSG00000115310,ENSG00000176749,ENSG00000096384,ENSG00000132359,ENSG00000138623,ENSG00000080371,ENSG00000134775,ENSG00000163466,ENSG00000095539,ENSG00000149798,ENSG00000125753,ENSG00000160293,ENSG00000177885…
GO:0045926	negative regulation of growth	biological_process	0.00026024	0.005536	22.568	63	3646	229	20206	ENSG00000163785,ENSG00000113575,ENSG00000139437,ENSG00000006831,ENSG00000095539,ENSG00000100600,ENSG00000213619,ENSG00000127616,ENSG00000105723,ENSG00000149547,ENSG00000104375,ENSG00000057019,ENSG00000213445,ENSG00000152661,ENSG00000171169,ENSG00000169252,ENSG00000161011,ENSG00000140961,ENSG00000149177,ENSG00000132170,ENSG00000068078,ENSG00000215301,ENSG00000164736,ENSG00000130827,ENSG00000159346…
GO:0002474	antigen processing and presentation of peptide antigen via MHC class I	biological_process	0.00026255	0.0055795	22.534	43	3646	142	20206	ENSG00000115233,ENSG00000163636,ENSG00000185627,ENSG00000136930,ENSG00000051523,ENSG00000113441,ENSG00000142507,ENSG00000082781,ENSG00000068878,ENSG00000101843,ENSG00000099341,ENSG00000100804,ENSG00000100764,ENSG00000103035,ENSG00000165916,ENSG00000108671,ENSG00000157020,ENSG00000101182,ENSG00000100519,ENSG00000161057,ENSG00000108344,ENSG00000143106,ENSG00000175166,ENSG00000131467,ENSG00000176986…
GO:2000145	regulation of cell motility	biological_process	0.00026311	0.0055855	22.5294	172	3646	738	20206	ENSG00000114209,ENSG00000154305,ENSG00000115009,ENSG00000162407,ENSG00000142627,ENSG00000159753,ENSG00000156427,ENSG00000112658,ENSG00000163739,ENSG00000111846,ENSG00000023734,ENSG00000135622,ENSG00000100034,ENSG00000197381,ENSG00000138182,ENSG00000131504,ENSG00000196935,ENSG00000113273,ENSG00000130402,ENSG00000186810,ENSG00000146535,ENSG00000180921,ENSG00000124875,ENSG00000138660,ENSG00000161638…
GO:0048278	vesicle docking	biological_process	0.00026536	0.0056276	22.4968	23	3646	61	20206	ENSG00000167461,ENSG00000130477,ENSG00000106636,ENSG00000184178,ENSG00000143545,ENSG00000116903,ENSG00000116266,ENSG00000144118,ENSG00000136933,ENSG00000198722,ENSG00000104142,ENSG00000101298,ENSG00000184056,ENSG00000106089,ENSG00000073969,ENSG00000103496,ENSG00000166900,ENSG00000049245,ENSG00000136854,ENSG00000117758,ENSG00000138768,ENSG00000105971,ENSG00000135823
GO:0000079	regulation of cyclin-dependent protein serine/threonine kinase activity	biological_process	0.00027582	0.0058207	22.3502	30	3646	89	20206	ENSG00000142208,ENSG00000146648,ENSG00000090061,ENSG00000133895,ENSG00000123975,ENSG00000145386,ENSG00000107937,ENSG00000175063,ENSG00000185551,ENSG00000090447,ENSG00000171450,ENSG00000105401,ENSG00000124762,ENSG00000112237,ENSG00000110092,ENSG00000163249,ENSG00000176749,ENSG00000186834,ENSG00000164045,ENSG00000107949,ENSG00000020426,ENSG00000262919,ENSG00000036257,ENSG00000166851,ENSG00000150457…
GO:0043087	regulation of GTPase activity	biological_process	0.00027659	0.0058207	22.3502	163	3646	689	20206	ENSG00000165219,ENSG00000157680,ENSG00000115306,ENSG00000088387,ENSG00000024526,ENSG00000111361,ENSG00000100241,ENSG00000187239,ENSG00000116741,ENSG00000184014,ENSG00000135905,ENSG00000091409,ENSG00000068078,ENSG00000105339,ENSG00000101199,ENSG00000188157,ENSG00000177548,ENSG00000038382,ENSG00000180900,ENSG00000151693,ENSG00000197555,ENSG00000148908,ENSG00000198863,ENSG00000083520,ENSG00000068354…
GO:0010965	regulation of mitotic sister chromatid separation	biological_process	0.000277	0.0058207	22.3502	18	3646	44	20206	ENSG00000156831,ENSG00000120129,ENSG00000112742,ENSG00000002822,ENSG00000134057,ENSG00000004897,ENSG00000166851,ENSG00000036257,ENSG00000154473,ENSG00000164109,ENSG00000126787,ENSG00000138778,ENSG00000126226,ENSG00000135476,ENSG00000169679,ENSG00000175063,ENSG00000144635,ENSG00000156970
GO:0044784	metaphase/anaphase transition of cell cycle	biological_process	0.000277	0.0058207	22.3502	18	3646	44	20206	ENSG00000126226,ENSG00000135476,ENSG00000126787,ENSG00000164109,ENSG00000138778,ENSG00000156970,ENSG00000169679,ENSG00000144635,ENSG00000175063,ENSG00000002822,ENSG00000134057,ENSG00000004897,ENSG00000120129,ENSG00000156831,ENSG00000112742,ENSG00000154473,ENSG00000166851,ENSG00000036257
GO:0018209	peptidyl-serine modification	biological_process	0.00028447	0.0059597	22.2478	72	3646	268	20206	ENSG00000175054,ENSG00000164715,ENSG00000173020,ENSG00000141551,ENSG00000136810,ENSG00000164318,ENSG00000163291,ENSG00000105053,ENSG00000112079,ENSG00000026508,ENSG00000152332,ENSG00000027075,ENSG00000105329,ENSG00000108342,ENSG00000166848,ENSG00000107984,ENSG00000152642,ENSG00000135932,ENSG00000112742,ENSG00000163932,ENSG00000136045,ENSG00000183735,ENSG00000128342,ENSG00000169118,ENSG00000099308…
GO:0009156	ribonucleoside monophosphate biosynthetic process	biological_process	0.00028448	0.0059597	22.2478	28	3646	84	20206	ENSG00000114491,ENSG00000110955,ENSG00000102967,ENSG00000241468,ENSG00000154518,ENSG00000178921,ENSG00000153823,ENSG00000105329,ENSG00000084774,ENSG00000165283,ENSG00000143179,ENSG00000106617,ENSG00000159199,ENSG00000116337,ENSG00000165280,ENSG00000198899,ENSG00000165704,ENSG00000067225,ENSG00000106348,ENSG00000105929,ENSG00000133805,ENSG00000156110,ENSG00000128059,ENSG00000198276,ENSG00000168610…
GO:0090630	activation of GTPase activity	biological_process	0.00029221	0.0061154	22.1358	28	3646	79	20206	ENSG00000141376,ENSG00000197226,ENSG00000067208,ENSG00000099992,ENSG00000065882,ENSG00000142627,ENSG00000100664,ENSG00000145979,ENSG00000136111,ENSG00000198863,ENSG00000204634,ENSG00000068354,ENSG00000180900,ENSG00000107021,ENSG00000156299,ENSG00000153531,ENSG00000166579,ENSG00000165699,ENSG00000110880,ENSG00000197555,ENSG00000114346,ENSG00000132405,ENSG00000174373,ENSG00000116641,ENSG00000167291…
GO:0050852	T cell receptor signaling pathway	biological_process	0.00029267	0.0061188	22.1333	61	3646	221	20206	ENSG00000131378,ENSG00000092820,ENSG00000136930,ENSG00000185627,ENSG00000163636,ENSG00000115233,ENSG00000173039,ENSG00000051382,ENSG00000077264,ENSG00000100804,ENSG00000104312,ENSG00000099341,ENSG00000101843,ENSG00000068878,ENSG00000166167,ENSG00000159753,ENSG00000142507,ENSG00000100519,ENSG00000101182,ENSG00000177889,ENSG00000108671,ENSG00000165916,ENSG00000105287,ENSG00000100764,ENSG00000103035…
GO:0008283	cell proliferation	biological_process	0.00029625	0.0061874	22.0849	423	3646	2012	20206	ENSG00000120889,ENSG00000232119,ENSG00000166900,ENSG00000100867,ENSG00000171793,ENSG00000004897,ENSG00000041982,ENSG00000112578,ENSG00000130396,ENSG00000078304,ENSG00000111641,ENSG00000111845,ENSG00000185634,ENSG00000110092,ENSG00000157933,ENSG00000173327,ENSG00000027075,ENSG00000123975,ENSG00000110851,ENSG00000163938,ENSG00000106244,ENSG00000110497,ENSG00000101096,ENSG00000173546,ENSG00000137309…
GO:0006735	NADH regeneration	biological_process	0.00030377	0.0063252	21.9893	13	3646	27	20206	ENSG00000152556,ENSG00000171314,ENSG00000067225,ENSG00000102144,ENSG00000111674,ENSG00000156515,ENSG00000105220,ENSG00000170525,ENSG00000067057,ENSG00000074800,ENSG00000159399,ENSG00000149925,ENSG00000111669
GO:0061621	canonical glycolysis	biological_process	0.00030377	0.0063252	21.9893	13	3646	27	20206	ENSG00000074800,ENSG00000159399,ENSG00000149925,ENSG00000111669,ENSG00000111674,ENSG00000156515,ENSG00000105220,ENSG00000067057,ENSG00000170525,ENSG00000067225,ENSG00000152556,ENSG00000171314,ENSG00000102144
GO:0061718	glucose catabolic process to pyruvate	biological_process	0.00030377	0.0063252	21.9893	13	3646	27	20206	ENSG00000156515,ENSG00000111674,ENSG00000067057,ENSG00000170525,ENSG00000105220,ENSG00000171314,ENSG00000152556,ENSG00000067225,ENSG00000102144,ENSG00000149925,ENSG00000159399,ENSG00000074800,ENSG00000111669
GO:0051084	'de novo' posttranslational protein folding	biological_process	0.00030453	0.0063348	21.9827	9	3646	15	20206	ENSG00000136816,ENSG00000109971,ENSG00000115541,ENSG00000187097,ENSG00000120694,ENSG00000132002,ENSG00000136827,ENSG00000197930,ENSG00000166226
GO:0072331	signal transduction by p53 class mediator	biological_process	0.00030797	0.006399	21.9389	75	3646	283	20206	ENSG00000143514,ENSG00000116017,ENSG00000124762,ENSG00000170855,ENSG00000087088,ENSG00000196586,ENSG00000132382,ENSG00000126457,ENSG00000186834,ENSG00000173846,ENSG00000181026,ENSG00000165891,ENSG00000197780,ENSG00000067066,ENSG00000064393,ENSG00000101843,ENSG00000142453,ENSG00000158435,ENSG00000111206,ENSG00000163132,ENSG00000025293,ENSG00000019549,ENSG00000163904,ENSG00000106617,ENSG00000161642…
GO:0048013	ephrin receptor signaling pathway	biological_process	0.00030824	0.006399	21.9389	29	3646	85	20206	ENSG00000142627,ENSG00000130429,ENSG00000138071,ENSG00000179295,ENSG00000184009,ENSG00000241685,ENSG00000254087,ENSG00000077264,ENSG00000042753,ENSG00000064999,ENSG00000197555,ENSG00000176749,ENSG00000156299,ENSG00000162704,ENSG00000108262,ENSG00000169398,ENSG00000010810,ENSG00000154928,ENSG00000111229,ENSG00000102606,ENSG00000143801,ENSG00000167193,ENSG00000137845,ENSG00000075624,ENSG00000160293…
GO:0070848	response to growth factor	biological_process	0.00030884	0.0064049	21.9349	149	3646	626	20206	ENSG00000068078,ENSG00000118257,ENSG00000087095,ENSG00000011304,ENSG00000142208,ENSG00000133059,ENSG00000154764,ENSG00000134569,ENSG00000128016,ENSG00000070404,ENSG00000105185,ENSG00000155090,ENSG00000115661,ENSG00000105329,ENSG00000073712,ENSG00000169398,ENSG00000148516,ENSG00000107984,ENSG00000159840,ENSG00000171634,ENSG00000026508,ENSG00000125968,ENSG00000169813,ENSG00000135966,ENSG00000115904…
GO:0042327	positive regulation of phosphorylation	biological_process	0.00031331	0.0064717	21.8898	215	3646	957	20206	ENSG00000179271,ENSG00000100030,ENSG00000138623,ENSG00000184160,ENSG00000161011,ENSG00000144118,ENSG00000146648,ENSG00000160293,ENSG00000163235,ENSG00000196396,ENSG00000134242,ENSG00000262919,ENSG00000135414,ENSG00000177283,ENSG00000170315,ENSG00000103653,ENSG00000254087,ENSG00000127445,ENSG00000006432,ENSG00000003393,ENSG00000176749,ENSG00000140992,ENSG00000113161,ENSG00000103888,ENSG00000269335…
GO:0033108	mitochondrial respiratory chain complex assembly	biological_process	0.00031598	0.0065139	21.8616	28	3646	89	20206	ENSG00000140990,ENSG00000138495,ENSG00000125356,ENSG00000178057,ENSG00000168653,ENSG00000183978,ENSG00000145494,ENSG00000198840,ENSG00000184983,ENSG00000004779,ENSG00000075336,ENSG00000213619,ENSG00000184076,ENSG00000181924,ENSG00000198786,ENSG00000164182,ENSG00000198763,ENSG00000133028,ENSG00000198888,ENSG00000137806,ENSG00000119013,ENSG00000119421,ENSG00000198886,ENSG00000101019,ENSG00000113845…
GO:0031571	mitotic G1 DNA damage checkpoint	biological_process	0.00032832	0.006748	21.7082	27	3646	78	20206	ENSG00000205250,ENSG00000158435,ENSG00000142453,ENSG00000170315,ENSG00000198176,ENSG00000135679,ENSG00000075218,ENSG00000126457,ENSG00000134057,ENSG00000087586,ENSG00000185088,ENSG00000168411,ENSG00000173846,ENSG00000198791,ENSG00000165891,ENSG00000155508,ENSG00000110092,ENSG00000159388,ENSG00000124762,ENSG00000170855,ENSG00000087088,ENSG00000117748,ENSG00000169372,ENSG00000161642,ENSG00000116017…
GO:0044819	mitotic G1/S transition checkpoint	biological_process	0.00032832	0.006748	21.7082	27	3646	78	20206	ENSG00000116017,ENSG00000181163,ENSG00000204120,ENSG00000161642,ENSG00000170855,ENSG00000087088,ENSG00000117748,ENSG00000169372,ENSG00000110092,ENSG00000155508,ENSG00000159388,ENSG00000124762,ENSG00000087586,ENSG00000168411,ENSG00000185088,ENSG00000173846,ENSG00000165891,ENSG00000198791,ENSG00000134057,ENSG00000126457,ENSG00000135679,ENSG00000075218,ENSG00000205250,ENSG00000158435,ENSG00000142453…
GO:0048513	organ development	biological_process	0.00033389	0.0068557	21.6395	651	3646	3195	20206	ENSG00000066629,ENSG00000189120,ENSG00000138495,ENSG00000173218,ENSG00000164442,ENSG00000146109,ENSG00000115204,ENSG00000197535,ENSG00000198353,ENSG00000170315,ENSG00000101391,ENSG00000103653,ENSG00000112759,ENSG00000251493,ENSG00000160818,ENSG00000105357,ENSG00000071127,ENSG00000116161,ENSG00000131437,ENSG00000133083,ENSG00000159167,ENSG00000125952,ENSG00000055130,ENSG00000115310,ENSG00000198886…
GO:0006520	cellular amino acid metabolic process	biological_process	0.00033557	0.0068701	21.6304	109	3646	447	20206	ENSG00000099341,ENSG00000068878,ENSG00000171793,ENSG00000142507,ENSG00000132840,ENSG00000183077,ENSG00000131459,ENSG00000128059,ENSG00000136930,ENSG00000104904,ENSG00000132824,ENSG00000102172,ENSG00000175166,ENSG00000067704,ENSG00000161057,ENSG00000093010,ENSG00000101182,ENSG00000100519,ENSG00000108671,ENSG00000166165,ENSG00000151552,ENSG00000155096,ENSG00000100764,ENSG00000103035,ENSG00000099810…
GO:0044766	multi-organism transport	biological_process	0.00033559	0.0068701	21.6304	32	3646	97	20206	ENSG00000132341,ENSG00000102753,ENSG00000110713,ENSG00000074319,ENSG00000155561,ENSG00000163002,ENSG00000102900,ENSG00000100296,ENSG00000136243,ENSG00000213024,ENSG00000153201,ENSG00000126883,ENSG00000058804,ENSG00000117280,ENSG00000186432,ENSG00000163634,ENSG00000105971,ENSG00000155975,ENSG00000168394,ENSG00000182481,ENSG00000170315,ENSG00000114030,ENSG00000111581,ENSG00000120438,ENSG00000125450…
GO:1902579	multi-organism localization	biological_process	0.00033559	0.0068701	21.6304	32	3646	97	20206	ENSG00000105971,ENSG00000163634,ENSG00000058804,ENSG00000186432,ENSG00000117280,ENSG00000182481,ENSG00000168394,ENSG00000155975,ENSG00000114030,ENSG00000111581,ENSG00000170315,ENSG00000125450,ENSG00000120438,ENSG00000095319,ENSG00000139496,ENSG00000196313,ENSG00000136986,ENSG00000051596,ENSG00000146425,ENSG00000139722,ENSG00000102753,ENSG00000132341,ENSG00000110713,ENSG00000074319,ENSG00000155561…
GO:0036294	cellular response to decreased oxygen levels	biological_process	0.00033782	0.006909	21.6058	43	3646	142	20206	ENSG00000152256,ENSG00000142208,ENSG00000154582,ENSG00000137449,ENSG00000164442,ENSG00000135766,ENSG00000167034,ENSG00000197930,ENSG00000117400,ENSG00000100292,ENSG00000131508,ENSG00000159167,ENSG00000139644,ENSG00000078237,ENSG00000148400,ENSG00000116016,ENSG00000106153,ENSG00000104419,ENSG00000134057,ENSG00000078369,ENSG00000112759,ENSG00000135679,ENSG00000170315,ENSG00000112033,ENSG00000156709…
GO:1901998	toxin transport	biological_process	0.00033918	0.0069298	21.5928	16	3646	37	20206	ENSG00000160741,ENSG00000109736,ENSG00000086061,ENSG00000150753,ENSG00000166226,ENSG00000135624,ENSG00000044574,ENSG00000103671,ENSG00000163297,ENSG00000150712,ENSG00000120438,ENSG00000115484,ENSG00000176171,ENSG00000100083,ENSG00000156261,ENSG00000163468
GO:0007155	cell adhesion	biological_process	0.00033969	0.0069335	21.5905	388	3646	1817	20206	ENSG00000100034,ENSG00000142634,ENSG00000100401,ENSG00000082781,ENSG00000142627,ENSG00000136068,ENSG00000124126,ENSG00000065054,ENSG00000177885,ENSG00000073008,ENSG00000136696,ENSG00000072134,ENSG00000013588,ENSG00000090776,ENSG00000105851,ENSG00000077238,ENSG00000130340,ENSG00000089327,ENSG00000166923,ENSG00000157227,ENSG00000128829,ENSG00000130402,ENSG00000186810,ENSG00000174842,ENSG00000161638…
GO:1901659	glycosyl compound biosynthetic process	biological_process	0.00034077	0.0069431	21.5845	39	3646	131	20206	ENSG00000156110,ENSG00000105929,ENSG00000129187,ENSG00000165704,ENSG00000130021,ENSG00000198682,ENSG00000067225,ENSG00000106348,ENSG00000157881,ENSG00000143179,ENSG00000106617,ENSG00000159199,ENSG00000068120,ENSG00000114491,ENSG00000123505,ENSG00000154518,ENSG00000241468,ENSG00000153823,ENSG00000084774,ENSG00000143156,ENSG00000198276,ENSG00000143774,ENSG00000097021,ENSG00000168610,ENSG00000162433…
GO:0031346	positive regulation of cell projection organization	biological_process	0.00034084	0.0069431	21.5845	81	3646	308	20206	ENSG00000110880,ENSG00000106683,ENSG00000166579,ENSG00000112658,ENSG00000100379,ENSG00000159753,ENSG00000161681,ENSG00000176248,ENSG00000068971,ENSG00000169032,ENSG00000277586,ENSG00000112367,ENSG00000239672,ENSG00000079805,ENSG00000198793,ENSG00000107290,ENSG00000186635,ENSG00000099901,ENSG00000104435,ENSG00000113273,ENSG00000102606,ENSG00000149557,ENSG00000124772,ENSG00000251322,ENSG00000018236…
GO:0000463	maturation of LSU-rRNA from tricistronic rRNA transcript (SSU-rRNA, 5.8S rRNA, LSU-rRNA)	biological_process	0.00034407	0.0070022	21.5477	7	3646	10	20206	ENSG00000100029,ENSG00000261236,ENSG00000138442,ENSG00000108592,ENSG00000107937,ENSG00000197498,ENSG00000146223
GO:1904029	regulation of cyclin-dependent protein kinase activity	biological_process	0.00034738	0.0070624	21.5105	30	3646	90	20206	ENSG00000124762,ENSG00000112237,ENSG00000110092,ENSG00000171450,ENSG00000090447,ENSG00000105401,ENSG00000185551,ENSG00000107937,ENSG00000175063,ENSG00000145386,ENSG00000123975,ENSG00000133895,ENSG00000090061,ENSG00000146648,ENSG00000142208,ENSG00000134222,ENSG00000197019,ENSG00000101843,ENSG00000134058,ENSG00000101391,ENSG00000150457,ENSG00000166851,ENSG00000036257,ENSG00000262919,ENSG00000020426…
GO:0090503	RNA phosphodiester bond hydrolysis, exonucleolytic	biological_process	0.00034938	0.0070961	21.4898	15	3646	34	20206	ENSG00000171824,ENSG00000077348,ENSG00000123737,ENSG00000144535,ENSG00000155508,ENSG00000178896,ENSG00000088930,ENSG00000138035,ENSG00000076043,ENSG00000075914,ENSG00000083520,ENSG00000130713,ENSG00000198791,ENSG00000103005,ENSG00000143319
GO:0006082	organic acid metabolic process	biological_process	0.00035131	0.0071283	21.4701	253	3646	1155	20206	ENSG00000143374,ENSG00000173692,ENSG00000067057,ENSG00000115419,ENSG00000102743,ENSG00000147224,ENSG00000159352,ENSG00000012232,ENSG00000233276,ENSG00000137513,ENSG00000123131,ENSG00000081923,ENSG00000142208,ENSG00000151726,ENSG00000005249,ENSG00000004779,ENSG00000127948,ENSG00000095794,ENSG00000176485,ENSG00000159921,ENSG00000068878,ENSG00000132840,ENSG00000142507,ENSG00000099341,ENSG00000186951…
GO:0022610	biological adhesion	biological_process	0.00035329	0.0071569	21.4528	389	3646	1823	20206	ENSG00000109072,ENSG00000171316,ENSG00000148848,ENSG00000065000,ENSG00000196586,ENSG00000087088,ENSG00000154175,ENSG00000102606,ENSG00000044115,ENSG00000142864,ENSG00000179950,ENSG00000165699,ENSG00000110880,ENSG00000149294,ENSG00000142192,ENSG00000166949,ENSG00000204389,ENSG00000090020,ENSG00000124145,ENSG00000104312,ENSG00000104881,ENSG00000213445,ENSG00000103423,ENSG00000144381,ENSG00000131203…
GO:0044774	mitotic DNA integrity checkpoint	biological_process	0.00035341	0.0071569	21.4528	36	3646	114	20206	ENSG00000170315,ENSG00000135249,ENSG00000135679,ENSG00000134057,ENSG00000198791,ENSG00000087586,ENSG00000168411,ENSG00000185088,ENSG00000155508,ENSG00000184481,ENSG00000159388,ENSG00000169372,ENSG00000117748,ENSG00000149948,ENSG00000161642,ENSG00000181163,ENSG00000198176,ENSG00000158435,ENSG00000142453,ENSG00000205250,ENSG00000136273,ENSG00000075218,ENSG00000126457,ENSG00000154767,ENSG00000165891…
GO:0034661	ncRNA catabolic process	biological_process	0.00035397	0.0071611	21.4502	12	3646	24	20206	ENSG00000187772,ENSG00000083520,ENSG00000130713,ENSG00000075914,ENSG00000160570,ENSG00000138035,ENSG00000178896,ENSG00000144535,ENSG00000123737,ENSG00000077348,ENSG00000104356,ENSG00000171824
GO:0002097	tRNA wobble base modification	biological_process	0.00035552	0.0071854	21.4355	8	3646	12	20206	ENSG00000189007,ENSG00000167118,ENSG00000070061,ENSG00000134014,ENSG00000174177,ENSG00000137760,ENSG00000130299,ENSG00000100416
GO:0008608	attachment of spindle microtubules to kinetochore	biological_process	0.00035847	0.0072382	21.4037	13	3646	27	20206	ENSG00000134057,ENSG00000138778,ENSG00000165660,ENSG00000161800,ENSG00000128944,ENSG00000114346,ENSG00000137812,ENSG00000126581,ENSG00000154473,ENSG00000178999,ENSG00000129810,ENSG00000076382,ENSG00000117650
GO:0034330	cell junction organization	biological_process	0.00035903	0.0072424	21.4012	71	3646	261	20206	ENSG00000103653,ENSG00000141376,ENSG00000186111,ENSG00000071127,ENSG00000072110,ENSG00000065613,ENSG00000179242,ENSG00000177697,ENSG00000140992,ENSG00000163531,ENSG00000035403,ENSG00000147649,ENSG00000140945,ENSG00000178209,ENSG00000058085,ENSG00000164171,ENSG00000110400,ENSG00000127314,ENSG00000143545,ENSG00000125753,ENSG00000075624,ENSG00000124145,ENSG00000090020,ENSG00000073008,ENSG00000019549…
GO:0035304	regulation of protein dephosphorylation	biological_process	0.00036159	0.0072868	21.3746	49	3646	167	20206	ENSG00000105656,ENSG00000184203,ENSG00000197386,ENSG00000105329,ENSG00000143155,ENSG00000133789,ENSG00000108953,ENSG00000105568,ENSG00000165802,ENSG00000173457,ENSG00000176658,ENSG00000154001,ENSG00000204619,ENSG00000184661,ENSG00000196422,ENSG00000105053,ENSG00000198668,ENSG00000125755,ENSG00000068971,ENSG00000137812,ENSG00000115685,ENSG00000155846,ENSG00000078304,ENSG00000119335,ENSG00000166949…
GO:0000963	mitochondrial RNA processing	biological_process	0.00036232	0.0072944	21.3701	9	3646	15	20206	ENSG00000100416,ENSG00000215251,ENSG00000174173,ENSG00000177192,ENSG00000171103,ENSG00000072506,ENSG00000138035,ENSG00000101391,ENSG00000006744
GO:0043162	ubiquitin-dependent protein catabolic process via the multivesicular body sorting pathway	biological_process	0.00036281	0.0072972	21.3684	10	3646	18	20206	ENSG00000119541,ENSG00000165006,ENSG00000131475,ENSG00000074319,ENSG00000155975,ENSG00000141198,ENSG00000131507,ENSG00000076201,ENSG00000070423,ENSG00000136100
GO:0044262	cellular carbohydrate metabolic process	biological_process	0.00036641	0.0073625	21.3297	74	3646	280	20206	ENSG00000172331,ENSG00000172531,ENSG00000066777,ENSG00000131871,ENSG00000196639,ENSG00000153201,ENSG00000184203,ENSG00000198793,ENSG00000080608,ENSG00000104812,ENSG00000147162,ENSG00000257335,ENSG00000143933,ENSG00000187097,ENSG00000149639,ENSG00000158715,ENSG00000104331,ENSG00000198668,ENSG00000103044,ENSG00000110958,ENSG00000140263,ENSG00000127080,ENSG00000170340,ENSG00000106617,ENSG00000123213…
GO:0010629	negative regulation of gene expression	biological_process	0.00036739	0.0073749	21.3224	342	3646	1597	20206	ENSG00000164032,ENSG00000183741,ENSG00000102794,ENSG00000115415,ENSG00000088305,ENSG00000112033,ENSG00000163882,ENSG00000187772,ENSG00000132109,ENSG00000187531,ENSG00000124762,ENSG00000162961,ENSG00000126883,ENSG00000023734,ENSG00000102978,ENSG00000132341,ENSG00000112658,ENSG00000186416,ENSG00000163132,ENSG00000155561,ENSG00000089094,ENSG00000129911,ENSG00000101843,ENSG00000276180,ENSG00000166167…
GO:0036257	multivesicular body organization	biological_process	0.00036972	0.0074001	21.3076	14	3646	31	20206	ENSG00000086065,ENSG00000131475,ENSG00000083937,ENSG00000119541,ENSG00000170248,ENSG00000136738,ENSG00000155975,ENSG00000074319,ENSG00000147457,ENSG00000131165,ENSG00000185359,ENSG00000139722,ENSG00000136100,ENSG00000009844
GO:0000338	protein deneddylation	biological_process	0.00037269	0.0074452	21.2812	7	3646	10	20206	ENSG00000168090,ENSG00000169727,ENSG00000166200,ENSG00000141030,ENSG00000136827,ENSG00000111652,ENSG00000198612
GO:1901700	response to oxygen-containing compound	biological_process	0.0003733	0.0074502	21.2783	313	3646	1455	20206	ENSG00000127314,ENSG00000121879,ENSG00000142330,ENSG00000105127,ENSG00000180914,ENSG00000125538,ENSG00000143545,ENSG00000122779,ENSG00000109189,ENSG00000054967,ENSG00000134333,ENSG00000151247,ENSG00000164171,ENSG00000115317,ENSG00000105929,ENSG00000186432,ENSG00000096384,ENSG00000100292,ENSG00000143799,ENSG00000155097,ENSG00000079337,ENSG00000079805,ENSG00000143839,ENSG00000172380,ENSG00000141564…
GO:1901701	cellular response to oxygen-containing compound	biological_process	0.00037539	0.0074845	21.2584	208	3646	921	20206	ENSG00000116586,ENSG00000023909,ENSG00000105971,ENSG00000106366,ENSG00000196954,ENSG00000101544,ENSG00000107263,ENSG00000241360,ENSG00000198355,ENSG00000103496,ENSG00000133895,ENSG00000105723,ENSG00000134602,ENSG00000150907,ENSG00000123358,ENSG00000062282,ENSG00000184481,ENSG00000127666,ENSG00000110090,ENSG00000171552,ENSG00000162711,ENSG00000010810,ENSG00000132170,ENSG00000198843,ENSG00000136111…
GO:0001503	ossification	biological_process	0.00038255	0.00762	21.1805	94	3646	369	20206	ENSG00000068078,ENSG00000130529,ENSG00000205213,ENSG00000104884,ENSG00000169252,ENSG00000152661,ENSG00000142208,ENSG00000133895,ENSG00000144028,ENSG00000126524,ENSG00000167085,ENSG00000197157,ENSG00000198742,ENSG00000233608,ENSG00000107882,ENSG00000134569,ENSG00000101384,ENSG00000169710,ENSG00000155090,ENSG00000116604,ENSG00000183688,ENSG00000117318,ENSG00000160712,ENSG00000070404,ENSG00000183337…
GO:2001234	negative regulation of apoptotic signaling pathway	biological_process	0.00040262	0.0080043	20.9668	60	3646	220	20206	ENSG00000023909,ENSG00000139644,ENSG00000085733,ENSG00000188976,ENSG00000100292,ENSG00000011422,ENSG00000106366,ENSG00000137275,ENSG00000143384,ENSG00000105176,ENSG00000060138,ENSG00000161642,ENSG00000196396,ENSG00000169230,ENSG00000204388,ENSG00000085721,ENSG00000126453,ENSG00000142208,ENSG00000213619,ENSG00000125538,ENSG00000135926,ENSG00000048392,ENSG00000171552,ENSG00000091409,ENSG00000233276…
GO:0050434	positive regulation of viral transcription	biological_process	0.00040775	0.0080985	20.916	18	3646	45	20206	ENSG00000060069,ENSG00000185049,ENSG00000047315,ENSG00000108518,ENSG00000177700,ENSG00000102978,ENSG00000137947,ENSG00000181222,ENSG00000153922,ENSG00000005075,ENSG00000188342,ENSG00000090447,ENSG00000196235,ENSG00000099817,ENSG00000188986,ENSG00000163882,ENSG00000147669,ENSG00000127616
GO:0019081	viral translation	biological_process	0.00041255	0.0081782	20.8734	7	3646	10	20206	ENSG00000130811,ENSG00000138385,ENSG00000128829,ENSG00000106263,ENSG00000100353,ENSG00000011304,ENSG00000107581
GO:0051896	regulation of protein kinase B signaling	biological_process	0.00041595	0.0082297	20.8462	38	3646	123	20206	ENSG00000158828,ENSG00000111846,ENSG00000108561,ENSG00000167601,ENSG00000109062,ENSG00000142627,ENSG00000136810,ENSG00000091039,ENSG00000136158,ENSG00000214078,ENSG00000105851,ENSG00000198825,ENSG00000066777,ENSG00000198793,ENSG00000105329,ENSG00000108342,ENSG00000277632,ENSG00000170955,ENSG00000169398,ENSG00000118046,ENSG00000068001,ENSG00000074842,ENSG00000173918,ENSG00000090432,ENSG00000113070…
GO:0044783	G1 DNA damage checkpoint	biological_process	0.00041934	0.008289	20.815	27	3646	79	20206	ENSG00000185088,ENSG00000087586,ENSG00000168411,ENSG00000165891,ENSG00000198791,ENSG00000173846,ENSG00000134057,ENSG00000126457,ENSG00000135679,ENSG00000075218,ENSG00000142453,ENSG00000158435,ENSG00000205250,ENSG00000170315,ENSG00000198176,ENSG00000181163,ENSG00000204120,ENSG00000116017,ENSG00000161642,ENSG00000117748,ENSG00000170855,ENSG00000087088,ENSG00000169372,ENSG00000124762,ENSG00000110092…
GO:0030968	endoplasmic reticulum unfolded protein response	biological_process	0.00042898	0.0084552	20.7288	40	3646	133	20206	ENSG00000198356,ENSG00000110092,ENSG00000074842,ENSG00000137076,ENSG00000138073,ENSG00000109501,ENSG00000159720,ENSG00000087088,ENSG00000106080,ENSG00000106803,ENSG00000044574,ENSG00000113739,ENSG00000131871,ENSG00000058262,ENSG00000165280,ENSG00000068971,ENSG00000174851,ENSG00000162298,ENSG00000144867,ENSG00000204843,ENSG00000106638,ENSG00000030110,ENSG00000109133,ENSG00000149428,ENSG00000157014…
GO:0071363	cellular response to growth factor stimulus	biological_process	0.00044868	0.008835	20.5379	143	3646	602	20206	ENSG00000159840,ENSG00000171634,ENSG00000026508,ENSG00000125968,ENSG00000169813,ENSG00000105329,ENSG00000073712,ENSG00000169398,ENSG00000148516,ENSG00000107984,ENSG00000106991,ENSG00000177700,ENSG00000157193,ENSG00000114503,ENSG00000115904,ENSG00000135966,ENSG00000141551,ENSG00000123159,ENSG00000087095,ENSG00000142208,ENSG00000011304,ENSG00000133059,ENSG00000068078,ENSG00000118257,ENSG00000070404…
GO:0006999	nuclear pore organization	biological_process	0.00045371	0.0089171	20.4978	9	3646	15	20206	ENSG00000058804,ENSG00000110713,ENSG00000109133,ENSG00000115310,ENSG00000153207,ENSG00000111581,ENSG00000155561,ENSG00000163002,ENSG00000102900
GO:0033045	regulation of sister chromatid segregation	biological_process	0.00045502	0.0089259	20.4935	19	3646	49	20206	ENSG00000134057,ENSG00000002822,ENSG00000004897,ENSG00000120129,ENSG00000156831,ENSG00000112742,ENSG00000154473,ENSG00000126581,ENSG00000166851,ENSG00000036257,ENSG00000126226,ENSG00000135476,ENSG00000126787,ENSG00000164109,ENSG00000138778,ENSG00000156970,ENSG00000169679,ENSG00000144635,ENSG00000175063
GO:0033047	regulation of mitotic sister chromatid segregation	biological_process	0.00045502	0.0089259	20.4935	19	3646	49	20206	ENSG00000126787,ENSG00000164109,ENSG00000138778,ENSG00000126226,ENSG00000135476,ENSG00000169679,ENSG00000144635,ENSG00000175063,ENSG00000156970,ENSG00000120129,ENSG00000156831,ENSG00000112742,ENSG00000134057,ENSG00000002822,ENSG00000004897,ENSG00000166851,ENSG00000036257,ENSG00000126581,ENSG00000154473
GO:2000027	regulation of organ morphogenesis	biological_process	0.00045788	0.0089728	20.4707	71	3646	267	20206	ENSG00000008018,ENSG00000277791,ENSG00000126778,ENSG00000170315,ENSG00000138802,ENSG00000100567,ENSG00000170577,ENSG00000013275,ENSG00000189120,ENSG00000107404,ENSG00000125818,ENSG00000197461,ENSG00000087191,ENSG00000134245,ENSG00000173218,ENSG00000197170,ENSG00000164442,ENSG00000019549,ENSG00000142453,ENSG00000101843,ENSG00000100804,ENSG00000163132,ENSG00000115233,ENSG00000163636,ENSG00000185627…
GO:0061615	glycolytic process through fructose-6-phosphate	biological_process	0.00046049	0.0089989	20.4581	13	3646	28	20206	ENSG00000111674,ENSG00000156515,ENSG00000105220,ENSG00000067057,ENSG00000170525,ENSG00000067225,ENSG00000152556,ENSG00000171314,ENSG00000102144,ENSG00000074800,ENSG00000159399,ENSG00000149925,ENSG00000111669
GO:0061620	glycolytic process through glucose-6-phosphate	biological_process	0.00046049	0.0089989	20.4581	13	3646	28	20206	ENSG00000074800,ENSG00000149925,ENSG00000159399,ENSG00000111669,ENSG00000111674,ENSG00000156515,ENSG00000105220,ENSG00000067057,ENSG00000170525,ENSG00000152556,ENSG00000171314,ENSG00000067225,ENSG00000102144
GO:0045727	positive regulation of translation	biological_process	0.00046859	0.0091486	20.3865	30	3646	91	20206	ENSG00000152332,ENSG00000163577,ENSG00000128829,ENSG00000107929,ENSG00000181163,ENSG00000135842,ENSG00000069399,ENSG00000183978,ENSG00000215301,ENSG00000164171,ENSG00000100030,ENSG00000198793,ENSG00000198492,ENSG00000108561,ENSG00000141543,ENSG00000136244,ENSG00000132507,ENSG00000175634,ENSG00000158828,ENSG00000185088,ENSG00000254858,ENSG00000155506,ENSG00000101019,ENSG00000149658,ENSG00000101391…
GO:0031330	negative regulation of cellular catabolic process	biological_process	0.00046924	0.0091491	20.3862	50	3646	175	20206	ENSG00000171100,ENSG00000154473,ENSG00000133028,ENSG00000107882,ENSG00000116260,ENSG00000166851,ENSG00000197548,ENSG00000167110,ENSG00000078237,ENSG00000134057,ENSG00000112742,ENSG00000096384,ENSG00000125818,ENSG00000171055,ENSG00000204463,ENSG00000132405,ENSG00000119705,ENSG00000134242,ENSG00000105976,ENSG00000135766,ENSG00000105723,ENSG00000142208,ENSG00000070159,ENSG00000186951,ENSG00000123159…
GO:0035303	regulation of dephosphorylation	biological_process	0.0004695	0.0091491	20.3862	50	3646	173	20206	ENSG00000196950,ENSG00000127445,ENSG00000118900,ENSG00000105176,ENSG00000163932,ENSG00000137713,ENSG00000128989,ENSG00000096384,ENSG00000073711,ENSG00000105063,ENSG00000151952,ENSG00000176915,ENSG00000164171,ENSG00000214517,ENSG00000124383,ENSG00000112640,ENSG00000074211,ENSG00000125755,ENSG00000198668,ENSG00000137812,ENSG00000068971,ENSG00000115685,ENSG00000198952,ENSG00000155846,ENSG00000078304…
GO:0030071	regulation of mitotic metaphase/anaphase transition	biological_process	0.00047506	0.0092487	20.3392	17	3646	42	20206	ENSG00000036257,ENSG00000166851,ENSG00000154473,ENSG00000112742,ENSG00000156831,ENSG00000120129,ENSG00000134057,ENSG00000002822,ENSG00000144635,ENSG00000175063,ENSG00000169679,ENSG00000156970,ENSG00000138778,ENSG00000164109,ENSG00000126787,ENSG00000135476,ENSG00000126226
GO:0045664	regulation of neuron differentiation	biological_process	0.00047661	0.0092625	20.3327	133	3646	551	20206	ENSG00000136271,ENSG00000095539,ENSG00000107130,ENSG00000080371,ENSG00000107404,ENSG00000151247,ENSG00000185043,ENSG00000105186,ENSG00000124772,ENSG00000004478,ENSG00000203879,ENSG00000251322,ENSG00000110367,ENSG00000018236,ENSG00000136244,ENSG00000092421,ENSG00000115738,ENSG00000141522,ENSG00000142949,ENSG00000140299,ENSG00000112367,ENSG00000239672,ENSG00000079805,ENSG00000107290,ENSG00000104435…
GO:0036473	cell death in response to oxidative stress	biological_process	0.00047696	0.0092625	20.3327	23	3646	64	20206	ENSG00000102900,ENSG00000197442,ENSG00000143799,ENSG00000143384,ENSG00000114209,ENSG00000126602,ENSG00000136810,ENSG00000158828,ENSG00000120694,ENSG00000163932,ENSG00000116560,ENSG00000233276,ENSG00000115317,ENSG00000173545,ENSG00000119508,ENSG00000167136,ENSG00000134602,ENSG00000142208,ENSG00000152256,ENSG00000142168,ENSG00000135018,ENSG00000142185,ENSG00000105976
GO:0000723	telomere maintenance	biological_process	0.00049213	0.0095195	20.2139	39	3646	133	20206	ENSG00000100109,ENSG00000005007,ENSG00000163938,ENSG00000166848,ENSG00000166226,ENSG00000150753,ENSG00000135372,ENSG00000135624,ENSG00000130826,ENSG00000254093,ENSG00000141499,ENSG00000163468,ENSG00000175054,ENSG00000145912,ENSG00000146731,ENSG00000067066,ENSG00000276180,ENSG00000110958,ENSG00000115484,ENSG00000198952,ENSG00000182117,ENSG00000188827,ENSG00000151414,ENSG00000107960,ENSG00000178999…
GO:0071456	cellular response to hypoxia	biological_process	0.00049808	0.0096063	20.1744	41	3646	136	20206	ENSG00000090020,ENSG00000176171,ENSG00000114023,ENSG00000064393,ENSG00000184216,ENSG00000173846,ENSG00000106638,ENSG00000158828,ENSG00000149428,ENSG00000100387,ENSG00000198793,ENSG00000109332,ENSG00000108094,ENSG00000112033,ENSG00000167136,ENSG00000135018,ENSG00000145386,ENSG00000113739,ENSG00000078369,ENSG00000112759,ENSG00000135679,ENSG00000170315,ENSG00000100292,ENSG00000131508,ENSG00000159167…
GO:0007100	mitotic centrosome separation	biological_process	0.00049955	0.0096257	20.1657	7	3646	10	20206	ENSG00000072864,ENSG00000166579,ENSG00000117650,ENSG00000087586,ENSG00000101350,ENSG00000130695,ENSG00000099901
GO:0006595	polyamine metabolic process	biological_process	0.00050164	0.0096568	20.1517	9	3646	16	20206	ENSG00000116649,ENSG00000088826,ENSG00000155096,ENSG00000180304,ENSG00000115758,ENSG00000095059,ENSG00000123505,ENSG00000104904,ENSG00000102172
GO:0061640	cytoskeleton-dependent cytokinesis	biological_process	0.00050572	0.0097236	20.1217	17	3646	41	20206	ENSG00000138182,ENSG00000136108,ENSG00000115306,ENSG00000090889,ENSG00000166851,ENSG00000138071,ENSG00000161800,ENSG00000011426,ENSG00000164961,ENSG00000159140,ENSG00000112984,ENSG00000138180,ENSG00000130340,ENSG00000134278,ENSG00000137807,ENSG00000170037,ENSG00000178999
GO:0032508	DNA duplex unwinding	biological_process	0.00050604	0.0097236	20.1217	28	3646	82	20206	ENSG00000175792,ENSG00000153922,ENSG00000100387,ENSG00000137309,ENSG00000079785,ENSG00000154767,ENSG00000165392,ENSG00000134452,ENSG00000170315,ENSG00000135829,ENSG00000143799,ENSG00000139842,ENSG00000112249,ENSG00000272047,ENSG00000163161,ENSG00000185129,ENSG00000132740,ENSG00000145907,ENSG00000183207,ENSG00000131778,ENSG00000104884,ENSG00000107290,ENSG00000167986,ENSG00000215301,ENSG00000100888…
GO:0090090	negative regulation of canonical Wnt signaling pathway	biological_process	0.00051085	0.0098067	20.0848	52	3646	185	20206	ENSG00000008018,ENSG00000173692,ENSG00000036257,ENSG00000277791,ENSG00000107263,ENSG00000150457,ENSG00000082701,ENSG00000134569,ENSG00000170315,ENSG00000100567,ENSG00000148400,ENSG00000164736,ENSG00000183072,ENSG00000126067,ENSG00000159352,ENSG00000013275,ENSG00000107404,ENSG00000087191,ENSG00000125818,ENSG00000105723,ENSG00000104375,ENSG00000150907,ENSG00000145907,ENSG00000113712,ENSG00000197170…
GO:0071214	cellular response to abiotic stimulus	biological_process	0.00051342	0.0098443	20.0682	74	3646	281	20206	ENSG00000064545,ENSG00000143933,ENSG00000030110,ENSG00000164045,ENSG00000132906,ENSG00000188486,ENSG00000051523,ENSG00000154767,ENSG00000088256,ENSG00000135631,ENSG00000019549,ENSG00000090020,ENSG00000177885,ENSG00000198668,ENSG00000128829,ENSG00000105887,ENSG00000079805,ENSG00000168078,ENSG00000170855,ENSG00000087088,ENSG00000101442,ENSG00000124762,ENSG00000068001,ENSG00000111142,ENSG00000110108…
GO:0018105	peptidyl-serine phosphorylation	biological_process	0.00051376	0.0098443	20.0682	68	3646	255	20206	ENSG00000105287,ENSG00000130758,ENSG00000118515,ENSG00000116641,ENSG00000198793,ENSG00000087088,ENSG00000162302,ENSG00000177169,ENSG00000099875,ENSG00000030110,ENSG00000095752,ENSG00000158828,ENSG00000100034,ENSG00000213923,ENSG00000114738,ENSG00000104312,ENSG00000114209,ENSG00000136158,ENSG00000064393,ENSG00000162889,ENSG00000121879,ENSG00000086015,ENSG00000069020,ENSG00000178999,ENSG00000100030…
GO:0045089	positive regulation of innate immune response	biological_process	0.00051427	0.0098449	20.0679	87	3646	343	20206	ENSG00000102794,ENSG00000165916,ENSG00000078140,ENSG00000168884,ENSG00000131467,ENSG00000113356,ENSG00000196455,ENSG00000129657,ENSG00000166747,ENSG00000109332,ENSG00000143106,ENSG00000108344,ENSG00000105298,ENSG00000051523,ENSG00000108561,ENSG00000115233,ENSG00000185627,ENSG00000163636,ENSG00000104312,ENSG00000114738,ENSG00000101843,ENSG00000073008,ENSG00000100804,ENSG00000204389,ENSG00000162889…
GO:0051646	mitochondrion localization	biological_process	0.0005174	0.0098936	20.0465	13	3646	28	20206	ENSG00000132361,ENSG00000108773,ENSG00000140983,ENSG00000130479,ENSG00000171100,ENSG00000116688,ENSG00000170315,ENSG00000149557,ENSG00000130202,ENSG00000090432,ENSG00000106009,ENSG00000072518,ENSG00000125459
GO:0007020	microtubule nucleation	biological_process	0.00051777	0.0098936	20.0465	11	3646	21	20206	ENSG00000109171,ENSG00000141551,ENSG00000167110,ENSG00000125746,ENSG00000131462,ENSG00000163539,ENSG00000100503,ENSG00000204899,ENSG00000137822,ENSG00000072864,ENSG00000166579
GO:0016925	protein sumoylation	biological_process	0.00051876	0.0099034	20.0422	43	3646	144	20206	ENSG00000143799,ENSG00000111581,ENSG00000135679,ENSG00000125450,ENSG00000165392,ENSG00000078902,ENSG00000058804,ENSG00000090432,ENSG00000156831,ENSG00000126261,ENSG00000119231,ENSG00000178999,ENSG00000131788,ENSG00000130529,ENSG00000095319,ENSG00000139496,ENSG00000196313,ENSG00000055044,ENSG00000163961,ENSG00000149503,ENSG00000067066,ENSG00000155561,ENSG00000089685,ENSG00000163002,ENSG00000102900…
GO:0006596	polyamine biosynthetic process	biological_process	0.00051966	0.0099115	20.0386	8	3646	13	20206	ENSG00000116649,ENSG00000088826,ENSG00000155096,ENSG00000180304,ENSG00000115758,ENSG00000123505,ENSG00000104904,ENSG00000102172
GO:0044843	cell cycle G1/S phase transition	biological_process	0.00052809	0.010026	19.9887	67	3646	251	20206	ENSG00000099804,ENSG00000150457,ENSG00000134058,ENSG00000148660,ENSG00000102096,ENSG00000198791,ENSG00000087586,ENSG00000168411,ENSG00000118193,ENSG00000146834,ENSG00000155508,ENSG00000215301,ENSG00000117748,ENSG00000133895,ENSG00000132466,ENSG00000142208,ENSG00000181163,ENSG00000139842,ENSG00000101447,ENSG00000198176,ENSG00000006634,ENSG00000205250,ENSG00000075218,ENSG00000148411,ENSG00000128059…
GO:0030182	neuron differentiation	biological_process	0.00053105	0.010073	19.9684	272	3646	1229	20206	ENSG00000213923,ENSG00000070610,ENSG00000142192,ENSG00000149294,ENSG00000173621,ENSG00000130559,ENSG00000161681,ENSG00000008294,ENSG00000068971,ENSG00000124145,ENSG00000140299,ENSG00000239672,ENSG00000105887,ENSG00000151466,ENSG00000116641,ENSG00000107290,ENSG00000105953,ENSG00000044115,ENSG00000168374,ENSG00000136244,ENSG00000251322,ENSG00000018236,ENSG00000092421,ENSG00000179295,ENSG00000142949…
GO:1901216	positive regulation of neuron death	biological_process	0.00053611	0.01016	19.9311	24	3646	67	20206	ENSG00000065559,ENSG00000198793,ENSG00000088808,ENSG00000277632,ENSG00000087088,ENSG00000173327,ENSG00000134001,ENSG00000156709,ENSG00000143514,ENSG00000126767,ENSG00000130725,ENSG00000142185,ENSG00000077264,ENSG00000073921,ENSG00000127445,ENSG00000082701,ENSG00000143799,ENSG00000197442,ENSG00000099804,ENSG00000143384,ENSG00000204209,ENSG00000176749,ENSG00000132906,ENSG00000181220
GO:0019752	carboxylic acid metabolic process	biological_process	0.00053855	0.010196	19.9157	226	3646	1030	20206	ENSG00000213965,ENSG00000185627,ENSG00000097021,ENSG00000166411,ENSG00000070610,ENSG00000103485,ENSG00000101365,ENSG00000082212,ENSG00000141543,ENSG00000124608,ENSG00000158715,ENSG00000179115,ENSG00000256525,ENSG00000162889,ENSG00000173638,ENSG00000110958,ENSG00000117593,ENSG00000104524,ENSG00000160867,ENSG00000137411,ENSG00000120992,ENSG00000172331,ENSG00000178921,ENSG00000108344,ENSG00000095059…
GO:0070201	regulation of establishment of protein localization	biological_process	0.000548	0.010366	19.8439	189	3646	836	20206	ENSG00000063244,ENSG00000138757,ENSG00000105185,ENSG00000165219,ENSG00000139644,ENSG00000172375,ENSG00000115306,ENSG00000163932,ENSG00000124571,ENSG00000227057,ENSG00000102898,ENSG00000170027,ENSG00000142208,ENSG00000152661,ENSG00000080824,ENSG00000099904,ENSG00000138018,ENSG00000130529,ENSG00000167461,ENSG00000124333,ENSG00000140943,ENSG00000090565,ENSG00000175792,ENSG00000159363,ENSG00000136930…
GO:0009185	ribonucleoside diphosphate metabolic process	biological_process	0.00055301	0.010442	19.8122	31	3646	96	20206	ENSG00000156515,ENSG00000186951,ENSG00000170525,ENSG00000122882,ENSG00000165609,ENSG00000067057,ENSG00000067225,ENSG00000152556,ENSG00000119139,ENSG00000187097,ENSG00000078237,ENSG00000133805,ENSG00000147162,ENSG00000162433,ENSG00000074800,ENSG00000149925,ENSG00000198286,ENSG00000143774,ENSG00000168610,ENSG00000111669,ENSG00000111674,ENSG00000105220,ENSG00000171314,ENSG00000105953,ENSG00000197217…
GO:0001890	placenta development	biological_process	0.00055462	0.010462	19.8039	42	3646	140	20206	ENSG00000142871,ENSG00000100220,ENSG00000165891,ENSG00000105993,ENSG00000163251,ENSG00000136720,ENSG00000162063,ENSG00000130726,ENSG00000163904,ENSG00000177885,ENSG00000147383,ENSG00000164400,ENSG00000169032,ENSG00000086598,ENSG00000142168,ENSG00000112033,ENSG00000124216,ENSG00000113739,ENSG00000118785,ENSG00000175592,ENSG00000185551,ENSG00000169398,ENSG00000181649,ENSG00000143845,ENSG00000159167…
GO:0031098	stress-activated protein kinase signaling cascade	biological_process	0.00055591	0.010477	19.7976	70	3646	262	20206	ENSG00000163251,ENSG00000143674,ENSG00000156299,ENSG00000092820,ENSG00000184216,ENSG00000204209,ENSG00000174775,ENSG00000154447,ENSG00000173545,ENSG00000173327,ENSG00000154928,ENSG00000065559,ENSG00000090432,ENSG00000186063,ENSG00000128016,ENSG00000137275,ENSG00000141503,ENSG00000085662,ENSG00000154764,ENSG00000113558,ENSG00000133895,ENSG00000213341,ENSG00000108861,ENSG00000104375,ENSG00000136280…
GO:0034453	microtubule anchoring	biological_process	0.00056324	0.010606	19.7445	18	3646	45	20206	ENSG00000133393,ENSG00000126581,ENSG00000154473,ENSG00000137812,ENSG00000117650,ENSG00000134057,ENSG00000185963,ENSG00000165660,ENSG00000178999,ENSG00000114346,ENSG00000076382,ENSG00000142655,ENSG00000129810,ENSG00000163539,ENSG00000100503,ENSG00000128944,ENSG00000161800,ENSG00000138778
GO:0044380	protein localization to cytoskeleton	biological_process	0.00056483	0.010616	19.7404	15	3646	34	20206	ENSG00000119878,ENSG00000087586,ENSG00000112742,ENSG00000131504,ENSG00000138182,ENSG00000141577,ENSG00000141551,ENSG00000076382,ENSG00000107404,ENSG00000162413,ENSG00000101871,ENSG00000180921,ENSG00000101367,ENSG00000082701,ENSG00000101447
GO:0071156	regulation of cell cycle arrest	biological_process	0.0005659	0.010627	19.7359	35	3646	113	20206	ENSG00000132382,ENSG00000126457,ENSG00000173846,ENSG00000165891,ENSG00000111206,ENSG00000198176,ENSG00000068971,ENSG00000205250,ENSG00000158435,ENSG00000142453,ENSG00000075218,ENSG00000090061,ENSG00000176390,ENSG00000116017,ENSG00000110092,ENSG00000124762,ENSG00000105329,ENSG00000170855,ENSG00000087088,ENSG00000134057,ENSG00000176749,ENSG00000198791,ENSG00000087586,ENSG00000170315,ENSG00000115738…
GO:0031167	rRNA methylation	biological_process	0.00057097	0.010712	19.7013	11	3646	22	20206	ENSG00000127804,ENSG00000278619,ENSG00000173113,ENSG00000162851,ENSG00000108592,ENSG00000029639,ENSG00000071462,ENSG00000130305,ENSG00000169519,ENSG00000111641,ENSG00000086189
GO:0015988	energy coupled proton transmembrane transport, against electrochemical gradient	biological_process	0.00058564	0.010948	19.6067	14	3646	32	20206	ENSG00000159720,ENSG00000113732,ENSG00000154518,ENSG00000105409,ENSG00000131100,ENSG00000110955,ENSG00000155097,ENSG00000117410,ENSG00000250565,ENSG00000128524,ENSG00000159199,ENSG00000163399,ENSG00000047249,ENSG00000105929
GO:0015991	ATP hydrolysis coupled proton transport	biological_process	0.00058564	0.010948	19.6067	14	3646	32	20206	ENSG00000155097,ENSG00000110955,ENSG00000131100,ENSG00000105409,ENSG00000154518,ENSG00000159720,ENSG00000113732,ENSG00000105929,ENSG00000047249,ENSG00000163399,ENSG00000159199,ENSG00000128524,ENSG00000250565,ENSG00000117410
GO:0000447	endonucleolytic cleavage in ITS1 to separate SSU-rRNA from 5.8S rRNA and LSU-rRNA from tricistronic rRNA transcript (SSU-rRNA, 5.8S rRNA, LSU-rRNA)	biological_process	0.00058752	0.010963	19.6007	6	3646	8	20206	ENSG00000119616,ENSG00000087269,ENSG00000120800,ENSG00000120158,ENSG00000179041,ENSG00000146109
GO:0000002	mitochondrial genome maintenance	biological_process	0.00059136	0.011024	19.5766	13	3646	28	20206	ENSG00000158042,ENSG00000107815,ENSG00000143799,ENSG00000140521,ENSG00000005156,ENSG00000165283,ENSG00000256525,ENSG00000153823,ENSG00000154719,ENSG00000115204,ENSG00000103423,ENSG00000151729,ENSG00000048392
GO:0035794	positive regulation of mitochondrial membrane permeability	biological_process	0.00059339	0.011052	19.5656	22	3646	60	20206	ENSG00000176171,ENSG00000198176,ENSG00000170027,ENSG00000082701,ENSG00000090020,ENSG00000204389,ENSG00000221823,ENSG00000264364,ENSG00000051620,ENSG00000090432,ENSG00000120910,ENSG00000030110,ENSG00000164924,ENSG00000087088,ENSG00000136448,ENSG00000140983,ENSG00000088808,ENSG00000108953,ENSG00000143514,ENSG00000196072,ENSG00000088986,ENSG00000105723
GO:0006007	glucose catabolic process	biological_process	0.00059688	0.011097	19.5479	14	3646	32	20206	ENSG00000105220,ENSG00000067057,ENSG00000170525,ENSG00000111674,ENSG00000156515,ENSG00000102144,ENSG00000152556,ENSG00000171314,ENSG00000067225,ENSG00000078237,ENSG00000111669,ENSG00000074800,ENSG00000149925,ENSG00000159399
[truncated: 9,157 more rows]

## Sheet: Fig
GO_accession	Description	Term_type	Over_represented_pValue	Corrected_pValue	()-LOG10(P)	DEG_item	DEG_list	Bg_item	Bg_list	Gene_names
GO:0006288	base-excision repair, DNA ligation	biological_process	0.077168	0.48606	3.1331	2	3646	3	20206	ENSG00000005156,ENSG00000070501
[truncated: 23 more rows]
