# Supplementary material for: Cytological Assessments and Transcriptome Profiling Demonstrate that Evodiamine Inhibits Growth and Induces Apoptosis in a Renal Carcinoma Cell Line
Source: Sci Rep. 2017 Oct 3;7:12572. doi: 10.1038/s41598-017-12918-y (PMC5626725; doi:10.1038/s41598-017-12918-y)
Supplement: Supplementary file 6 — Dataset 5 [file 41598_2017_12918_MOESM6_ESM.xls]

## Sheet: Sheet1
Table S5 Primer sequences for RT-qPCR.
Name	Forward sequence (5'-3')	Reverse sequence(5'-3')	TM	Product length
GAPDH	5' TCTGATTTGGTCGTATTGGG 3'	5' GGAAGATGGTGATGGGATT 3'	54	207
β-actin	5' CTCTTTTCCAGCCTTCCTT 3'	5'ACAGCACTGTGTTGGCATAC 3'	54	120
AIF	5' GAGAGGGGGTTAAGGTGAT 3'	5'CCCAGATGTTAGAGCGTGC 3'	54	231
CYTOC	5'GGCCCCTGGATACTCTTAC 3'	5' TCTGCCCTTTCTTCCTTCT 3'	54	153
ENDOG	5' TGCCCCACCTCAACCAGA 3'	5'CGTAGGATTTCCCATCAGCC 3'	54	135
IL1	5'GCAATGAGGATGACTTGTTC 3'	5' CTGTAGTGGTGGTCGGAGA 3'	54	124
PI3K	5'GACAGAAGTGGTGAAAAGGC 3'	5' AGGCACACAGCAAAGGG 3'	54	126
PKA	5'CGTCCTGACCTTTGAGTATCT 3'	5'CGTCCTGACCTTTGAGTATCT 3'	54	204
IRAK	5' GCCATCTCCAGCCCCTTCTT 3'	5'ACTCCAGGTCAGCGTTCTCC 3'	54	233
TRADD	5'GCCACCTGCCCAGACTTTT 3'	5'CGCCATTTGAGACCCACA 3'	54	105
CDC14	5'TCAAACCCCCCCTATCTT 3'	5'CCATTTTCAACTCGCTCA 3'	54	170
TGFβ	5'TCCCGCCCACTTTCTAC 3'	5'CCTTCTGCTCTTGTTTTCA 3'	54	200
Smad2	5'ATCTCCTACTACTCTTTCCCCTG 3'	5'ATGCCTTCTTGTCATTTCTACC 3'	54	247
GADD45	5'ATGAGTTGCTGCTGTCGGCG 3'	5' CAGAAGGTCACATTGTCGGGG 3'	54	100
Chk1	5'CTGTTGGATGAAAGGGATAA 3'	5' CAGCGAGCATTGCAGTAAGT 3'	54	202
MCM5	5'GGATTGAGGTGGAGATGGA 3'	5'AGGCTACGAATGCTGGAAG 3'	54	214
MCM6	5' AGCAGCGATGGAGAAAT 3'	5'CGACACAGGTAAGGGTAAAC 3'	54	161
P53	5' CTTTGAGGTGCGTGTTTG 3'	5' CAGTGGTTTCTTCTTTGGC 3'	54	163
